# Supplementary material for: Distinct small non-coding RNA landscape in the axons and released extracellular vesicles of developing primary cortical neurons and the axoplasm of adult nerves
Source: RNA Biol. 2021 Dec 9;18(Suppl 2):832–55. doi: 10.1080/15476286.2021.2000792 (PMC8782166; doi:10.1080/15476286.2021.2000792)
Supplement: Supplemental Material [file KRNB_A_2000792_SM1038.zip]

Archive with 11 entries (10 files):
- Supplementary information/
- Supplementary information/Suppl Fig S1-S6.pdf
- Supplementary information/Supplementary Table 1_Complete_Raw_Counts.xlsx
- Supplementary information/Supplementary Table 2_Complete_EdgeR_UQ_CPM1_EdgeR.xlsx
- Supplementary information/Supplementary Table 3_miRNAs_collapsed_UQ_CPM1_EdgeR.xlsx
- Supplementary information/Supplementary Table 4_tRNAs_collapsed_UQ_CPM1_EdgeR.xlsx
- Supplementary information/Supplementary Table 5_Unitas_tRNAs_fragments_analysis.xlsx
- Supplementary information/Supplementary Table 6_sRNAs_collapsed_UQ_CPM1_EdgeR.xlsx
- Supplementary information/Supplementary Table 7_mature_axon_rno6_analysis.xlsx
- Supplementary information/Supplementary Table 8_PCR primers and inhibitor sequences.docx
- Supplementary information/Suppl_Fig_Legends_Mesquita_Ribeiro_et_al_2021.docx
