# Supplementary material for: Distinct small non-coding RNA landscape in the axons and released extracellular vesicles of developing primary cortical neurons and the axoplasm of adult nerves
Source: RNA Biol. 2021 Dec 9;18(Suppl 2):832–55. doi: 10.1080/15476286.2021.2000792 (PMC8782166; doi:10.1080/15476286.2021.2000792)
Supplement: Supplemental Material [file KRNB_A_2000792_SM1038.zip › Supplementary information/Supplementary Table 1_Complete_Raw_Counts.xlsx]

## Sheet: Data_Statistics
		WC1	WC2	WC3	AX1	AX2	AX3	EV1	EV2	EV3
	Total Reads processed	18562524	18091838	23360746	19953020	32136083	12595270	16763745	21489440	24599811
	Total Reads mapped	15684715	16308868	20353394	11717327	23956266	9869164	15904362	19294737	22168066
	Overall Genome Mapping	0.845	0.9014	87.13%	58.72%	74.55%	78.36%	94.87%	89.79%	90.11%
	miRNAs	9211736	10809633	10936048	128250	806559	927372	314151	47548	52600
	piRNAs	20396	28584	43882	9377	10542	10022	6132	10147	14105
	rRNAs	3416096	1559009	2979009	4090015	2757765	1952155	346619	921907	1071279
	tRNAs	1086294	2411327	3793084	5364366	18489343	5712666	14811120	17678889	20270023
	snoRNAs	88875	97154	137317	10929	5569	5510	34809	29926	31824
	snRNAs	4503	4059	7355	11722	2730	2302	282	436	553
	scaRNA	2587	4503	7404	821	236	379	61	72	119
	RNYs	163169	127418	261499	79267	100319	150766	31418	140384	177007
	vtRNA	389	414	305	31	96	138	4	35	29
	misc_RNA	719	222	721	193	89	154	34	66	81
	lincRNA	5008	2434	4161	3723	2234	1484	316	452	540
	protein coding (mRNAs)	225313	141525	480809	217347	90144	113019	18749	28770	34013
	Total assigned reads	14225085	15186282	18651594	9916041	22265626	8875967	15563695	18858632	21652173
	RNA Biotype %	WC1	WC2	WC3	AX1	AX2	AX3	EV1	EV2	EV3
	miRNAs	64.757	71.1802	58.6333	1.29336	3.62244	10.4481	2.01849	0.252129	0.242932
	piRNAs	0.143381	0.188223	0.235272	0.0945639	0.0473465	0.112912	0.0393994	0.0538056	0.0651436
	rRNAs	24.0146	10.2659	15.9719	41.2465	12.3858	21.9937	2.2271	4.88851	4.94767
	tRNAs	7.63647	15.8783	20.3365	54.0979	83.0399	64.3611	95.1645	93.7443	93.6166
	snoRNAs	0.624777	0.639748	0.736221	0.110215	0.0250116	0.0620777	0.223655	0.158686	0.146978
	snRNAs	0.0316553	0.0267281	0.0394336	0.118213	0.0122611	0.0259352	0.00181191	0.00231194	0.00255402
	scaRNA	0.0181862	0.0296518	0.0396963	0.00827951	0.00105993	0.00426996	0.000391938	0.000381788	0.000549598
	RNYs	1.14705	0.839034	1.40202	0.799382	0.450555	1.69859	0.201867	0.744402	0.817502
	vtRNA	0.00273461	0.00272614	0.00163525	0.000312625	0.000431158	0.00155476	2.57008e-05	0.000185591	0.000133936
	misc_RNA	0.00505445	0.00146185	0.00386562	0.00194634	0.000399719	0.00173502	0.000218457	0.000349972	0.000374096
	lincRNA	0.0352054	0.0160276	0.0223091	0.0375452	0.0100334	0.0167193	0.00203037	0.00239678	0.00249398
	protein coding (mRNAs)	1.58391	0.931927	2.57784	2.19187	0.404857	1.27331	0.120466	0.152556	0.157088
	TOTAL	100	100	100	100	100	100	100	100	100

## Sheet: Complete_Raw_Counts
	Gene ID1	Gene name	Gene biotype	Gene description	Gene ID2	WC1	WC2	WC3	AX1	AX2	AX3	EV1	EV2	EV3
	NA	NA	rRNAs	NA	5S	758760	372072	747133	1302907	494617	379562	22921	44641	53555
	NA	NA	tRNAs	NA	chr1.tRNA1001-LeuCAG	2682	2347	2491	860	1642	1474	431	749	1007
	NA	NA	tRNAs	NA	chr1.tRNA1002-AspGTC	691	1152	2137	679	2148	1428	218	575	629
	NA	NA	tRNAs	NA	chr1.tRNA1003-GlyTCC	131	133	255	62	97	64	13	17	28
	NA	NA	tRNAs	NA	chr1.tRNA1004-GluCTC	18206	32922	65191	45645	118864	68427	44456	61302	70207
	NA	NA	tRNAs	NA	chr1.tRNA1005-AspGTC	670	1217	2180	663	2125	1343	197	515	627
	NA	NA	tRNAs	NA	chr1.tRNA1006-GlyTCC	145	156	244	54	86	77	18	22	25
	NA	NA	tRNAs	NA	chr1.tRNA1007-GluCTC	17966	32869	65491	45229	118850	67873	44208	61052	69938
	NA	NA	tRNAs	NA	chr1.tRNA1008-AspGTC	787	1320	2447	971	2797	1640	261	651	836
	NA	NA	tRNAs	NA	chr1.tRNA1009-GlyTCC	109	168	247	64	90	53	15	18	28
	NA	NA	tRNAs	NA	chr1.tRNA1010-GluCTC	18054	32582	65442	45112	117743	67537	44186	61056	69174
	NA	NA	tRNAs	NA	chr1.tRNA1012-GlyTCC	110	167	245	23	89	52	14	27	22
	NA	NA	tRNAs	NA	chr1.tRNA1013-AspGTC	694	1177	2116	700	2069	1370	230	507	601
	NA	NA	tRNAs	NA	chr1.tRNA1014-AsnGTT	83	73	102	1583	174	36	104	149	177
	NA	NA	tRNAs	NA	chr1.tRNA1030-ProCGG	2679	3850	4382	985	7233	3522	2200	2060	2974
	NA	NA	tRNAs	NA	chr1.tRNA1192-LysTTT	1453	2155	3043	6251	3086	599	4163	4775	5165
	NA	NA	tRNAs	NA	chr1.tRNA1276-LysCTT	13	3	7	0	6	2	4	2	1
	NA	NA	tRNAs	NA	chr1.tRNA1400-GlyGCC	25575	60471	110635	358501	558150	106405	758551	668736	787697
	NA	NA	tRNAs	NA	chr1.tRNA1555-GluTTC	6969	15535	20208	3343	30868	9326	22126	32144	39256
	NA	NA	tRNAs	NA	chr1.tRNA284-ProAGG	88	121	196	0	120	54	13	13	14
	NA	NA	tRNAs	NA	chr1.tRNA485-LysTTT	2876	4666	8332	10483	9049	2169	4939	5344	5882
	NA	NA	tRNAs	NA	chr1.tRNA583-IleTAT	0	1	0	0	0	0	80	75	70
	NA	NA	tRNAs	NA	chr1.tRNA672-ProAGG	1153	1680	2019	697	2055	1032	1132	1099	1479
	NA	NA	tRNAs	NA	chr1.tRNA698-LeuCAG	2405	2118	2067	863	714	1052	138	237	282
	NA	NA	tRNAs	NA	chr1.tRNA699-GlyGCC	23976	59369	109245	358170	524807	102965	697237	629074	743469
	NA	NA	tRNAs	NA	chr1.tRNA701-LeuCAG	2276	1973	1998	849	767	1075	165	231	241
	NA	NA	tRNAs	NA	chr1.tRNA702-GlyGCC	1670	3226	7790	21040	19214	4960	35482	31851	35439
	NA	NA	tRNAs	NA	chr1.tRNA703-LeuCAG	2176	2004	1988	885	743	1103	183	256	251
	NA	NA	tRNAs	NA	chr1.tRNA704-GlyGCC	1649	3216	7770	21491	19317	5120	35629	32218	36090
	NA	NA	tRNAs	NA	chr1.tRNA705-LeuCAG	2260	2067	2082	838	710	1084	154	246	259
	NA	NA	tRNAs	NA	chr1.tRNA706-GlyGCC	1638	3158	7900	21232	19156	5127	36236	31877	35574
	NA	NA	tRNAs	NA	chr1.tRNA707-AspGTC	1788	3343	5690	916	5719	3423	466	1233	1632
	NA	NA	tRNAs	NA	chr1.tRNA708-GlyTCC	208	287	433	57	192	110	21	48	55
	NA	NA	tRNAs	NA	chr1.tRNA709-GluCTC	59596	91732	189893	116100	369181	212122	139409	191399	219010
	NA	NA	tRNAs	NA	chr1.tRNA710-ValCAC	32983	109767	123821	53115	1307637	418968	674079	1111010	1239235
	NA	NA	tRNAs	NA	chr1.tRNA717-HisATG	14	9	14	79	9	9	5	3	1
	NA	NA	tRNAs	NA	chr1.tRNA730-ArgTCT	171	442	521	229	175	64	160	75	82
	NA	NA	tRNAs	NA	chr1.tRNA791-SerGCT	8	5	5	100	5	1	1	3	4
	NA	NA	tRNAs	NA	chr1.tRNA819-AsnGTT	40	5	3	667	72	8	12	4	7
	NA	NA	tRNAs	NA	chr10.tRNA1105-SerTGA	102	72	83	252	257	94	14	19	37
	NA	NA	tRNAs	NA	chr10.tRNA1292-TrpCCA	28	41	98	311	355	81	99	150	232
	NA	NA	tRNAs	NA	chr10.tRNA1326-LeuTAA	300	458	509	108	250	101	41	58	110
	NA	NA	tRNAs	NA	chr10.tRNA390-AsnGTT	131	133	206	1536	192	41	94	171	197
	NA	NA	tRNAs	NA	chr10.tRNA698-SerCGA	928	709	846	1066	283	345	23	40	46
	NA	NA	tRNAs	NA	chr10.tRNA861-AspGTC	714	1277	2293	767	2518	1586	203	455	637
	NA	NA	tRNAs	NA	chr10.tRNA866-AspGTC	1851	3326	6527	2905	10394	4725	1303	2483	3287
	NA	NA	tRNAs	NA	chr10.tRNA867-TrpCCA	791	818	1525	1575	1765	343	260	446	648
	NA	NA	tRNAs	NA	chr10.tRNA895-LysTTT	1	2	1	7	5	0	0	5	1
	NA	NA	tRNAs	NA	chr10.tRNA90-GluCTC	59886	92091	188835	115321	367947	211533	138317	188376	216917
	NA	NA	tRNAs	NA	chr10.tRNA971-PheGAA	446	333	439	91	170	146	10	13	9
	NA	NA	tRNAs	NA	chr11.tRNA1022-ArgCCT	755	1561	1741	212	194	87	45	43	44
	NA	NA	tRNAs	NA	chr11.tRNA1023-ArgTCG	122	257	245	408	1196	105	88	120	156
	NA	NA	tRNAs	NA	chr11.tRNA1132-MetCAT	34	75	36	7	2	0	1	0	2
	NA	NA	tRNAs	NA	chr11.tRNA1234-ArgCCT	761	1559	1287	567	181	79	36	38	46
	NA	NA	tRNAs	NA	chr11.tRNA1432-CysGCA	246	439	678	116	583	319	118	176	211
	NA	NA	tRNAs	NA	chr11.tRNA1433-CysGCA	236	443	709	79	557	348	88	149	179
	NA	NA	tRNAs	NA	chr11.tRNA1442-CysGCA	214	379	647	111	504	319	104	143	182
	NA	NA	tRNAs	NA	chr11.tRNA1444-CysGCA	294	160	150	99	95	138	5	2	16
	NA	NA	tRNAs	NA	chr11.tRNA1446-AsnGTT	93	87	132	1497	193	32	116	143	183
	NA	NA	tRNAs	NA	chr11.tRNA1493-GlnTTG	1420	3635	2789	583	4643	1444	2958	2271	3078
	NA	NA	tRNAs	NA	chr11.tRNA1752-LysCTT	0	0	0	0	2	0	0	0	0
	NA	NA	tRNAs	NA	chr11.tRNA1816-LysTTT	2623	4112	7163	10358	7753	2036	4338	5162	5444
	NA	NA	tRNAs	NA	chr11.tRNA1817-GlnCTG	1955	3992	4034	1013	3762	1040	2396	1030	1159
	NA	NA	tRNAs	NA	chr11.tRNA1818-ArgTCT	57	73	73	179	370	10	75	113	141
	NA	NA	tRNAs	NA	chr11.tRNA1819-GlyGCC	25606	61634	112709	356348	555054	108596	751840	669550	787068
	NA	NA	tRNAs	NA	chr11.tRNA1820-TrpCCA	209	232	263	532	529	78	117	174	233
	NA	NA	tRNAs	NA	chr11.tRNA1821-SerGCT	2418	841	785	7319	4404	1037	71	121	139
	NA	NA	tRNAs	NA	chr11.tRNA1822-ThrAGT	26	108	176	341	128	21	234	356	561
	NA	NA	tRNAs	NA	chr11.tRNA1823-IleAAT	149	214	198	1003	468	102	30	45	53
	NA	NA	tRNAs	NA	chr11.tRNA1824-GlyTCC	126	182	238	60	94	68	12	21	30
	NA	NA	tRNAs	NA	chr11.tRNA1849-TrpCCA	90	137	150	300	514	113	106	148	234
	NA	NA	tRNAs	NA	chr11.tRNA1880-TrpCCA	630	1677	3165	2224	13436	1786	2023	1803	2635
	NA	NA	tRNAs	NA	chr11.tRNA1911-LeuCAA	4336	5383	3662	159	640	1220	29	56	89
	NA	NA	tRNAs	NA	chr11.tRNA1912-GluCTC	18042	32957	65341	45007	117431	68709	43945	60689	70105
	NA	NA	tRNAs	NA	chr11.tRNA2021-LeuAAG	367	333	426	736	602	297	340	487	604
	NA	NA	tRNAs	NA	chr11.tRNA2022-AlaTGC	412	365	376	199	186	203	73	87	134
	NA	NA	tRNAs	NA	chr11.tRNA2023-LysCTT	3298	5553	11653	5006	9049	3939	3442	9266	11335
	NA	NA	tRNAs	NA	chr11.tRNA204-ValCAC	31227	105048	117240	53010	1293577	420879	668065	1126709	1230601
	NA	NA	tRNAs	NA	chr11.tRNA205-GlyACC	55	61	51	213	292	91	165	274	342
	NA	NA	tRNAs	NA	chr11.tRNA206-ThrTGT	209	93	188	1241	400	84	164	465	552
	NA	NA	tRNAs	NA	chr11.tRNA207-ProTGG	2681	3498	3720	829	2397	1465	1163	1290	1638
	NA	NA	tRNAs	NA	chr11.tRNA208-ValAAC	31055	106919	119831	52023	1288069	424673	674837	1114349	1239383
	NA	NA	tRNAs	NA	chr11.tRNA372-ProTGG	7	0	0	3	3	1	0	0	1
	NA	NA	tRNAs	NA	chr11.tRNA393-IleAAT	263	306	357	1089	493	122	21	32	63
	NA	NA	tRNAs	NA	chr11.tRNA394-SerAGA	156	84	127	318	89	203	23	13	36
	NA	NA	tRNAs	NA	chr11.tRNA395-ThrAGT	41	97	184	312	105	18	224	354	522
	NA	NA	tRNAs	NA	chr11.tRNA396-ProCGG	1903	2352	2695	1681	2602	1254	1220	1324	1785
	NA	NA	tRNAs	NA	chr11.tRNA397-AspGTC	1650	2426	4796	808	3634	2934	197	506	642
	NA	NA	tRNAs	NA	chr11.tRNA398-TrpCCA	172	176	202	505	533	100	118	175	236
	NA	NA	tRNAs	NA	chr11.tRNA399-ThrAGT	29	80	165	339	104	26	225	335	480
	NA	NA	tRNAs	NA	chr11.tRNA400-SerCGA	45	64	62	124	32	5	9	14	22
	NA	NA	tRNAs	NA	chr11.tRNA401-LeuTAG	332	244	367	708	394	255	177	282	323
	NA	NA	tRNAs	NA	chr11.tRNA550-ThrCGT	392	1349	1073	577	185	77	70	77	94
	NA	NA	tRNAs	NA	chr11.tRNA630-GlnTTG	399	544	530	313	178	113	85	63	79
	NA	NA	tRNAs	NA	chr11.tRNA69-AspGTC	1690	2526	4622	867	3702	2844	211	537	624
	NA	NA	tRNAs	NA	chr11.tRNA791-CysGCA	278	433	724	77	543	323	81	146	183
	NA	NA	tRNAs	NA	chr11.tRNA832-SerGGA	187	80	71	0	14	10	0	3	0
	NA	NA	tRNAs	NA	chr11.tRNA945-ArgCCG	978	1894	3261	2105	12723	1301	16083	16155	16375
	NA	NA	tRNAs	NA	chr12.tRNA476-IleAAT	174	210	212	1035	506	95	27	46	45
	NA	NA	tRNAs	NA	chr12.tRNA796-LysCTT	4361	5513	12464	6486	6721	2437	12523	9265	9198
	NA	NA	tRNAs	NA	chr12.tRNA892-GluCTC	640	806	1966	1563	441	222	131	177	240
	NA	NA	tRNAs	NA	chr13.tRNA1000-PheGAA	441	350	486	15	144	140	5	4	5
	NA	NA	tRNAs	NA	chr13.tRNA1001-IleAAT	164	202	219	978	464	117	30	46	55
	NA	NA	tRNAs	NA	chr13.tRNA1002-IleAAT	145	199	210	1016	461	81	25	46	53
	NA	NA	tRNAs	NA	chr13.tRNA1003-LeuTAA	5	1	3	0	2	0	0	0	0
	NA	NA	tRNAs	NA	chr13.tRNA1004-SerGCT	80	79	110	1198	344	56	4	14	22
	NA	NA	tRNAs	NA	chr13.tRNA1006-MetCAT	118	226	486	770	226	130	86	110	146
	NA	NA	tRNAs	NA	chr13.tRNA1007-GlnTTG	936	2713	1876	201	4054	1505	2848	1977	2743
	NA	NA	tRNAs	NA	chr13.tRNA1008-ThrAGT	14	25	37	14	1	6	10	12	14
	NA	NA	tRNAs	NA	chr13.tRNA1009-ArgCCG	104	386	411	442	305	58	77	98	124
	NA	NA	tRNAs	NA	chr13.tRNA100-IleAAT	204	242	266	1510	924	137	30	68	64
	NA	NA	tRNAs	NA	chr13.tRNA1010-LeuCAA	393	290	289	115	158	122	21	30	28
	NA	NA	tRNAs	NA	chr13.tRNA1011-MetCAT	528	1606	4027	5482	2323	1472	290	654	873
	NA	NA	tRNAs	NA	chr13.tRNA1012-LysTTT	2703	4293	7673	10613	10917	2362	4466	5227	5663
	NA	NA	tRNAs	NA	chr13.tRNA1013-GluCTC	17892	33270	65557	45305	118300	68029	44446	61261	70540
	NA	NA	tRNAs	NA	chr13.tRNA101-TyrGTA	17	13	22	45	17	0	7	9	9
	NA	NA	tRNAs	NA	chr13.tRNA102-AlaAGC	36	31	45	43	104	20	64	45	61
	NA	NA	tRNAs	NA	chr13.tRNA103-LysCTT	3432	5515	11717	5181	9127	4050	3428	9211	11250
	NA	NA	tRNAs	NA	chr13.tRNA104-ThrAGT	78	206	336	1325	532	164	264	453	623
	NA	NA	tRNAs	NA	chr13.tRNA1053-LysCTT	2	10	11	11	15	10	0	2	3
	NA	NA	tRNAs	NA	chr13.tRNA105-GluTTC	7560	15498	23042	3183	27031	10428	18866	23467	29259
	NA	NA	tRNAs	NA	chr13.tRNA106-TyrGTA	26	27	38	37	20	0	5	5	5
	NA	NA	tRNAs	NA	chr13.tRNA107-TrpCCA	111	176	228	306	479	92	89	152	204
	NA	NA	tRNAs	NA	chr13.tRNA108-MetCAT	1086	1127	1666	923	5188	2468	18510	28846	37646
	NA	NA	tRNAs	NA	chr13.tRNA109-TrpCCA	113	162	212	297	418	87	95	173	191
	NA	NA	tRNAs	NA	chr13.tRNA110-GlyGCC	23329	58718	109240	354960	523558	101654	699028	625555	742356
	NA	NA	tRNAs	NA	chr13.tRNA111-MetCAT	1109	1187	1625	991	5213	2500	18331	28218	37051
	NA	NA	tRNAs	NA	chr13.tRNA112-SerTGA	161	86	173	236	102	177	28	39	65
	NA	NA	tRNAs	NA	chr13.tRNA113-GlnTTG	1026	2311	1927	552	1201	479	203	249	264
	NA	NA	tRNAs	NA	chr13.tRNA114-GlnTTG	1048	2514	1839	354	1021	471	203	208	289
	NA	NA	tRNAs	NA	chr13.tRNA115-SerGCT	213	67	103	799	184	76	34	30	67
	NA	NA	tRNAs	NA	chr13.tRNA60-PheGAA	636	465	673	103	210	179	5	9	16
	NA	NA	tRNAs	NA	chr13.tRNA61-MetCAT	249	463	987	1309	731	431	179	365	507
	NA	NA	tRNAs	NA	chr13.tRNA62-LeuAAG	319	199	316	736	318	217	184	269	324
	NA	NA	tRNAs	NA	chr13.tRNA63-LeuAAG	166	472	365	233	1125	311	82	221	318
	NA	NA	tRNAs	NA	chr13.tRNA64-GlnCTG	2158	4272	4226	987	3919	1107	2489	1026	1175
	NA	NA	tRNAs	NA	chr13.tRNA65-LeuCAA	537	514	603	133	256	199	52	74	88
	NA	NA	tRNAs	NA	chr13.tRNA66-AlaAGC	90	146	129	168	212	67	290	311	389
	NA	NA	tRNAs	NA	chr13.tRNA67-AlaAGC	82	110	126	198	194	60	268	295	419
	NA	NA	tRNAs	NA	chr13.tRNA68-AlaTGC	90	102	88	166	136	57	89	99	109
	NA	NA	tRNAs	NA	chr13.tRNA69-AlaAGC	69	95	123	38	108	41	172	196	231
	NA	NA	tRNAs	NA	chr13.tRNA70-AlaCGC	200	199	252	200	215	150	76	121	131
	NA	NA	tRNAs	NA	chr13.tRNA71-AlaAGC	97	79	109	166	87	81	294	296	358
	NA	NA	tRNAs	NA	chr13.tRNA72-ThrCGT	61	158	146	364	101	15	102	85	170
	NA	NA	tRNAs	NA	chr13.tRNA73-ThrTGT	85	227	158	376	117	13	79	84	148
	NA	NA	tRNAs	NA	chr13.tRNA74-ArgTCG	100	134	172	1277	223	37	37	51	58
	NA	NA	tRNAs	NA	chr13.tRNA75-ThrCGT	54	138	98	34	38	21	28	33	39
	NA	NA	tRNAs	NA	chr13.tRNA77-GlyGCC	23621	58935	109403	356473	524846	102989	695236	630474	738737
	NA	NA	tRNAs	NA	chr13.tRNA78-MetCAT	1115	1153	1654	954	5089	2487	18292	28023	37022
	NA	NA	tRNAs	NA	chr13.tRNA79-SupTTA	0	1	2	0	8	1	0	0	1
	NA	NA	tRNAs	NA	chr13.tRNA81-ThrAGT	35	93	218	359	189	43	237	335	470
	NA	NA	tRNAs	NA	chr13.tRNA82-MetCAT	1099	1048	1190	834	5173	2473	18122	27687	36703
	NA	NA	tRNAs	NA	chr13.tRNA83-LysTTT	686	750	657	263	168	91	381	409	361
	NA	NA	tRNAs	NA	chr13.tRNA84-AspGTC	1849	3515	5947	1124	6442	3603	614	1470	1989
	NA	NA	tRNAs	NA	chr13.tRNA85-LeuCAA	440	319	262	116	161	148	22	53	50
	NA	NA	tRNAs	NA	chr13.tRNA86-SerAGA	748	740	797	281	311	426	28	29	35
	NA	NA	tRNAs	NA	chr13.tRNA87-GlnCTG	1093	2755	2694	453	3539	879	2338	1027	1074
	NA	NA	tRNAs	NA	chr13.tRNA88-SerAGA	92	49	122	234	64	195	25	14	21
	NA	NA	tRNAs	NA	chr13.tRNA89-LysTTT	5	6	12	26	4	13	1	2	1
	NA	NA	tRNAs	NA	chr13.tRNA90-MetCAT	1116	1145	1627	875	5195	2467	18311	28548	37277
	NA	NA	tRNAs	NA	chr13.tRNA91-ValCAC	31033	105293	118603	52856	1300184	419016	671550	1114098	1230715
	NA	NA	tRNAs	NA	chr13.tRNA92-IleAAT	195	222	279	1015	617	135	24	47	69
	NA	NA	tRNAs	NA	chr13.tRNA93-ValAAC	2143	6531	10261	2481	48969	19024	9422	16532	18340
	NA	NA	tRNAs	NA	chr13.tRNA94-AlaAGC	69	80	142	21	138	39	132	47	76
	NA	NA	tRNAs	NA	chr13.tRNA959-MetCAT	1322	1295	1827	1005	6050	2834	21207	32381	41993
	NA	NA	tRNAs	NA	chr13.tRNA95-ValAAC	1053	6771	9015	740	50643	9818	83300	102719	107803
	NA	NA	tRNAs	NA	chr13.tRNA960-ArgTCG	68	181	94	252	85	6	18	31	43
	NA	NA	tRNAs	NA	chr13.tRNA961-ArgTCG	75	130	128	1213	117	21	33	45	43
	NA	NA	tRNAs	NA	chr13.tRNA962-SerAGA	106	54	110	233	75	190	15	21	26
	NA	NA	tRNAs	NA	chr13.tRNA963-ArgACG	187	170	152	528	395	106	60	103	138
	NA	NA	tRNAs	NA	chr13.tRNA964-LeuCAG	2597	2321	2569	921	1723	1396	427	740	1043
	NA	NA	tRNAs	NA	chr13.tRNA965-ArgACG	217	123	172	508	372	98	57	80	123
	NA	NA	tRNAs	NA	chr13.tRNA966-ValCAC	35882	123108	138506	55685	1452368	453434	743358	1224997	1361266
	NA	NA	tRNAs	NA	chr13.tRNA967-AlaCGC	173	199	250	190	216	150	92	101	131
	NA	NA	tRNAs	NA	chr13.tRNA968-IleAAT	163	200	219	1127	542	96	27	56	61
	NA	NA	tRNAs	NA	chr13.tRNA969-ProAGG	2139	3161	3670	695	6642	3227	2160	1906	2784
	NA	NA	tRNAs	NA	chr13.tRNA96-AlaAGC	62	72	102	17	124	39	123	47	73
	NA	NA	tRNAs	NA	chr13.tRNA970-TyrGTA	139	84	132	936	579	51	17	24	28
	NA	NA	tRNAs	NA	chr13.tRNA971-TyrGTA	12	14	12	0	5	0	4	1	7
	NA	NA	tRNAs	NA	chr13.tRNA972-TyrGTA	28	22	22	31	19	1	8	8	8
	NA	NA	tRNAs	NA	chr13.tRNA973-TyrGTA	127	54	144	829	515	41	24	17	32
	NA	NA	tRNAs	NA	chr13.tRNA974-ValAAC	2200	6827	10935	2473	50836	18896	9401	16358	18378
	NA	NA	tRNAs	NA	chr13.tRNA975-AlaAGC	78	137	208	34	318	69	287	107	136
	NA	NA	tRNAs	NA	chr13.tRNA976-ValCAC	1	3	10	4	14	0	5	5	11
	NA	NA	tRNAs	NA	chr13.tRNA977-ValAAC	2140	7161	10801	2462	48717	19759	9386	16520	18545
	NA	NA	tRNAs	NA	chr13.tRNA978-AlaAGC	84	139	193	32	299	98	272	81	119
	NA	NA	tRNAs	NA	chr13.tRNA97-ValCAC	2422	7328	11660	2694	51478	20268	9542	16695	18626
	NA	NA	tRNAs	NA	chr13.tRNA980-IleAAT	218	223	217	1495	827	113	30	41	73
	NA	NA	tRNAs	NA	chr13.tRNA981-IleTAT	13	24	33	84	16	8	16	13	13
	NA	NA	tRNAs	NA	chr13.tRNA982-SerGCT	161	51	84	777	140	57	29	29	34
	NA	NA	tRNAs	NA	chr13.tRNA983-ThrAGT	12	36	25	5	8	3	6	2	1
	NA	NA	tRNAs	NA	chr13.tRNA984-SerCGA	5	12	10	22	17	1	6	6	5
	NA	NA	tRNAs	NA	chr13.tRNA985-ArgACG	539	421	515	1384	1610	233	247	460	542
	NA	NA	tRNAs	NA	chr13.tRNA986-ValAAC	6184	20459	24051	8345	254918	62310	138165	204742	239829
	NA	NA	tRNAs	NA	chr13.tRNA987-GlnCTG	1124	1391	1390	157	241	239	54	44	38
	NA	NA	tRNAs	NA	chr13.tRNA988-SerGCT	79	34	69	262	216	63	15	22	27
	NA	NA	tRNAs	NA	chr13.tRNA98-ValCAC	2798	7019	10818	3150	85567	21136	38170	61626	69737
	NA	NA	tRNAs	NA	chr13.tRNA990-SerAGA	100	46	130	268	81	199	23	21	31
	NA	NA	tRNAs	NA	chr13.tRNA991-AspGTC	661	1142	2110	567	1714	1306	160	320	430
	NA	NA	tRNAs	NA	chr13.tRNA992-SerAGA	122	86	183	272	94	218	31	32	55
	NA	NA	tRNAs	NA	chr13.tRNA993-AspGTC	664	1108	1975	559	1844	1333	159	338	407
	NA	NA	tRNAs	NA	chr13.tRNA994-GlnCTG	1997	3831	4107	1015	3674	1040	2399	1072	1156
	NA	NA	tRNAs	NA	chr13.tRNA995-MetCAT	1283	1289	1899	1044	6093	2932	21347	32531	42173
	NA	NA	tRNAs	NA	chr13.tRNA996-SerTGA	147	78	186	246	92	182	34	41	37
	NA	NA	tRNAs	NA	chr13.tRNA997-ArgTCT	30	27	29	43	143	11	80	59	106
	NA	NA	tRNAs	NA	chr13.tRNA999-IleTAT	1753	1815	1914	79	113	199	132	24	23
	NA	NA	tRNAs	NA	chr13.tRNA99-MetCAT	54	141	292	108	102	67	44	52	96
	NA	NA	tRNAs	NA	chr14.tRNA189-LeuAAG	274	253	335	778	349	229	222	273	343
	NA	NA	tRNAs	NA	chr14.tRNA191-ThrTGT	200	72	163	1201	343	66	130	306	406
	NA	NA	tRNAs	NA	chr14.tRNA192-TyrGTA	85	108	247	114	295	41	17	20	23
	NA	NA	tRNAs	NA	chr14.tRNA193-ProTGG	2658	3684	3739	797	2389	1514	1115	1283	1522
	NA	NA	tRNAs	NA	chr14.tRNA210-ArgACG	208	132	131	578	413	89	62	90	123
	NA	NA	tRNAs	NA	chr14.tRNA352-GluTTC	7947	15537	23757	4276	27194	10636	19321	24281	29517
	NA	NA	tRNAs	NA	chr14.tRNA364-GluTTC	6547	14944	20331	3364	30927	9064	22384	32519	40010
	NA	NA	tRNAs	NA	chr14.tRNA462-PheGAA	449	348	459	82	168	127	4	18	10
	NA	NA	tRNAs	NA	chr14.tRNA634-ThrAGT	22	41	31	2	3	6	0	0	1
	NA	NA	tRNAs	NA	chr14.tRNA709-LeuTAG	265	689	622	198	1954	566	138	374	448
	NA	NA	tRNAs	NA	chr14.tRNA710-ThrTGT	223	107	174	1244	625	52	173	386	537
	NA	NA	tRNAs	NA	chr14.tRNA711-ProAGG	2125	3179	3771	709	6757	3304	2224	1960	2720
	NA	NA	tRNAs	NA	chr15.tRNA1013-AsnGTT	1	2	1	12	3	0	1	0	1
	NA	NA	tRNAs	NA	chr15.tRNA355-MetCAT	28	61	45	11	9	0	0	0	0
	NA	NA	tRNAs	NA	chr15.tRNA876-MetCAT	92	107	242	169	61	47	49	39	53
	NA	NA	tRNAs	NA	chr15.tRNA913-MetCAT	980	3987	11088	4530	8443	3319	1253	2103	3248
	NA	NA	tRNAs	NA	chr16.tRNA267-LysCTT	0	0	0	22	0	0	0	0	1
	NA	NA	tRNAs	NA	chr16.tRNA315-IleAAT	45	51	46	0	28	6	8	2	6
	NA	NA	tRNAs	NA	chr16.tRNA4-LeuAAG	94	148	231	0	123	49	15	8	11
	NA	NA	tRNAs	NA	chr16.tRNA50-ThrCGT	115	216	164	249	62	6	48	62	76
	NA	NA	tRNAs	NA	chr16.tRNA76-LysCTT	3	2	4	1	3	1	1	0	0
	NA	NA	tRNAs	NA	chr16.tRNA829-LeuAAG	85	141	182	0	110	50	18	15	11
	NA	NA	tRNAs	NA	chr17.tRNA112-GlyCCC	1579	3540	8032	2107	4905	3004	3666	6040	8214
	NA	NA	tRNAs	NA	chr17.tRNA391-ValCAC	964	3172	3058	975	42919	11992	23914	36779	42275
	NA	NA	tRNAs	NA	chr17.tRNA457-CysGCA	197	357	556	68	555	313	103	152	209
	NA	NA	tRNAs	NA	chr17.tRNA515-IleTAT	85	47	69	501	34	14	19	28	27
	NA	NA	tRNAs	NA	chr17.tRNA719-GluCTC	821	955	2425	1708	922	472	234	354	403
	NA	NA	tRNAs	NA	chr17.tRNA81-LysCTT	3242	5432	11383	2954	8271	3856	3421	9141	11107
	NA	NA	tRNAs	NA	chr17.tRNA82-ProCGG	1498	2195	2627	1016	2372	1165	1169	1220	1611
	NA	NA	tRNAs	NA	chr17.tRNA83-LysCTT	3131	5301	11399	2942	8408	3837	3440	9130	11151
	NA	NA	tRNAs	NA	chr17.tRNA993-ArgCCG	383	731	1061	827	2534	336	214	392	499
	NA	NA	tRNAs	NA	chr17.tRNA994-ArgCCT	467	889	2599	798	1067	454	120	175	185
	NA	NA	tRNAs	NA	chr17.tRNA995-ProTGG	3912	5434	6105	829	7396	3931	2289	2108	2879
	NA	NA	tRNAs	NA	chr17.tRNA997-ProTGG	18	1	1	7	1	0	1	0	0
	NA	NA	tRNAs	NA	chr17.tRNA999-LysCTT	3167	5379	11452	2842	8567	3825	3475	9140	11321
	NA	NA	tRNAs	NA	chr19.tRNA106-PheGAA	626	453	630	108	209	190	13	17	17
	NA	NA	tRNAs	NA	chr19.tRNA107-LysTTT	2930	4389	7947	10249	8836	2193	4801	5386	5867
	NA	NA	tRNAs	NA	chr19.tRNA108-PheGAA	588	480	604	1	167	168	8	1	7
	NA	NA	tRNAs	NA	chr19.tRNA109-ValTAC	690	664	764	957	1328	366	4868	5333	6263
	NA	NA	tRNAs	NA	chr19.tRNA110-ValTAC	395	395	489	577	732	257	4618	4980	5881
	NA	NA	tRNAs	NA	chr19.tRNA2-LeuAAG	90	113	198	0	123	42	13	8	17
	NA	NA	tRNAs	NA	chr19.tRNA371-MetCAT	42	72	42	8	0	2	2	0	1
	NA	NA	tRNAs	NA	chr19.tRNA639-ArgTCT	146	135	221	424	473	65	1005	1142	1650
	NA	NA	tRNAs	NA	chr19.tRNA640-LeuTAA	28	33	50	1	3	13	4	9	6
	NA	NA	tRNAs	NA	chr19.tRNA641-LysTTT	1361	1987	2940	5474	2826	630	4250	4769	5256
	NA	NA	tRNAs	NA	chr19.tRNA713-SerGCT	326	212	516	800	414	129	57	90	122
	NA	NA	tRNAs	NA	chr19.tRNA8-AlaAGC	22	39	48	22	91	25	73	40	70
	NA	NA	tRNAs	NA	chr2.tRNA1431-HisGTG	3232	6240	8537	4834	11169	8707	44243	39425	48805
	NA	NA	tRNAs	NA	chr2.tRNA1432-HisGTG	3337	6294	8485	4829	11005	8674	44396	39207	48669
	NA	NA	tRNAs	NA	chr2.tRNA1506-IleGAT	52	32	51	0	14	13	2	0	5
	NA	NA	tRNAs	NA	chr2.tRNA1509-SerGCT	322	239	313	4331	1174	384	44	65	112
	NA	NA	tRNAs	NA	chr2.tRNA1747-GlyGCC	25521	61499	112587	357178	555198	108399	749113	666720	783838
	NA	NA	tRNAs	NA	chr2.tRNA1947-AsnGTT	280	351	691	4221	1903	266	353	495	703
	NA	NA	tRNAs	NA	chr2.tRNA263-AlaCGC	136	142	115	166	680	133	263	278	348
	NA	NA	tRNAs	NA	chr2.tRNA511-AspGTC	4	9	14	12	10	2	1	0	0
	NA	NA	tRNAs	NA	chr2.tRNA587-HisGTG	4015	7814	10524	6706	15383	12030	57556	53266	65205
	NA	NA	tRNAs	NA	chr3.tRNA1026-LeuCAG	81	93	95	17	14	28	2	6	3
	NA	NA	tRNAs	NA	chr3.tRNA1040-ArgACG	84	258	235	516	195	36	57	77	100
	NA	NA	tRNAs	NA	chr3.tRNA1-LysCTT	1	1	0	0	2	0	0	0	0
	NA	NA	tRNAs	NA	chr3.tRNA27-TyrGTA	47	59	67	126	94	17	5	11	15
	NA	NA	tRNAs	NA	chr3.tRNA282-GlyCCC	19853	44292	70029	352782	499338	91735	694026	626638	737130
	NA	NA	tRNAs	NA	chr3.tRNA283-AsnGTT	9	19	42	19	17	2	7	3	8
	NA	NA	tRNAs	NA	chr3.tRNA284-ValCAC	30602	105284	118695	52788	1306181	414743	674200	1117498	1227670
	NA	NA	tRNAs	NA	chr3.tRNA286-GluTTC	1809	2684	6565	1331	3194	1627	1443	2136	2740
	NA	NA	tRNAs	NA	chr3.tRNA287-GlyCCC	546	2193	4110	9314	26555	4620	21405	41170	49167
	NA	NA	tRNAs	NA	chr3.tRNA289-AsnGTT	85	85	127	1531	189	45	117	160	207
	NA	NA	tRNAs	NA	chr3.tRNA28-TyrGTA	88	94	228	82	60	19	11	22	24
	NA	NA	tRNAs	NA	chr3.tRNA291-HisGTG	4060	8106	10465	6711	15205	11950	57352	53498	65687
	NA	NA	tRNAs	NA	chr3.tRNA292-LysCTT	3369	5371	11772	5077	9094	4051	3524	8853	11311
	NA	NA	tRNAs	NA	chr3.tRNA293-HisGTG	189	474	729	291	768	622	1088	1417	1720
	NA	NA	tRNAs	NA	chr3.tRNA294-AsnGTT	88	131	151	1507	225	48	118	171	192
	NA	NA	tRNAs	NA	chr3.tRNA295-HisGTG	3904	7959	10519	6736	15019	12014	57143	52926	65801
	NA	NA	tRNAs	NA	chr3.tRNA297-GlnCTG	2041	3849	4092	528	3722	1153	2460	1034	1081
	NA	NA	tRNAs	NA	chr3.tRNA298-AsnGTT	82	71	139	1490	199	38	110	168	214
	NA	NA	tRNAs	NA	chr3.tRNA29-AlaAGC	66	64	122	71	109	35	117	63	63
	NA	NA	tRNAs	NA	chr3.tRNA2-LysCTT	2	4	5	1	2	0	0	0	1
	NA	NA	tRNAs	NA	chr3.tRNA303-GluCTC	59682	91658	188496	116020	368008	210951	139465	189362	217729
	NA	NA	tRNAs	NA	chr3.tRNA309-GlnCTG	1178	1615	1631	423	322	233	60	58	68
	NA	NA	tRNAs	NA	chr3.tRNA48-ValAAC	30502	107225	119855	52067	1289372	416447	672037	1112989	1235796
	NA	NA	tRNAs	NA	chr3.tRNA628-ArgTCT	177	126	130	1558	1457	147	699	877	1158
	NA	NA	tRNAs	NA	chr3.tRNA745-GluCTC	18115	32578	65579	46421	118112	68182	44382	60849	70085
	NA	NA	tRNAs	NA	chr3.tRNA746-GlyTCC	107	169	244	45	119	64	19	17	21
	NA	NA	tRNAs	NA	chr3.tRNA747-HisGTG	3339	6245	8500	4942	11135	8790	44080	39781	48656
	NA	NA	tRNAs	NA	chr3.tRNA748-LysCTT	3317	5560	11639	5083	9109	4088	3509	9427	11240
	NA	NA	tRNAs	NA	chr3.tRNA749-HisGTG	153	470	483	759	1811	611	5164	5074	5175
	NA	NA	tRNAs	NA	chr3.tRNA750-AsnGTT	65	86	122	1484	256	33	109	153	182
	NA	NA	tRNAs	NA	chr3.tRNA751-HisGTG	3348	6184	8502	4973	10978	8798	44002	39477	49157
	NA	NA	tRNAs	NA	chr3.tRNA752-GlyCCC	644	2725	8943	1085	13136	2403	7566	4545	5419
	NA	NA	tRNAs	NA	chr3.tRNA753-GlnCTG	1960	3787	3921	500	3655	1011	2374	1074	1124
	NA	NA	tRNAs	NA	chr3.tRNA754-GluTTC	939	1525	3531	899	2167	1223	1277	1795	2397
	NA	NA	tRNAs	NA	chr3.tRNA755-GlyCCC	614	2491	5141	9153	29350	4860	22775	42300	50569
	NA	NA	tRNAs	NA	chr3.tRNA756-GlnCTG	2016	3959	3954	776	3655	1104	2355	1060	1099
	NA	NA	tRNAs	NA	chr3.tRNA757-AsnGTT	12	31	34	29	17	4	9	1	3
	NA	NA	tRNAs	NA	chr3.tRNA792-MetCAT	1350	1330	1817	1069	5902	2829	20764	32063	42781
	NA	NA	tRNAs	NA	chr3.tRNA878-GlyGCC	25942	61113	112439	356790	554935	108899	749240	669333	786082
	NA	NA	tRNAs	NA	chr3.tRNA928-ValCAC	0	0	0	3	0	0	0	1	2
	NA	NA	tRNAs	NA	chr3.tRNA92-ProTGG	2767	3648	3670	802	2385	1504	1196	1258	1537
	NA	NA	tRNAs	NA	chr3.tRNA93-ProAGG	1002	1571	1907	672	1923	1022	1157	1147	1506
	NA	NA	tRNAs	NA	chr4.tRNA1308-GlyGCC	162	185	342	1492	1165	260	1447	1494	1546
	NA	NA	tRNAs	NA	chr4.tRNA1691-HisGTG	3316	6283	8477	4945	11049	8687	44269	39178	48811
	NA	NA	tRNAs	NA	chr4.tRNA16-SerAGA	117	49	120	225	61	179	12	14	24
	NA	NA	tRNAs	NA	chr4.tRNA622-AlaCGC	101	154	303	56	598	292	163	165	241
	NA	NA	tRNAs	NA	chr4.tRNA62-IleAAT	50	40	44	23	37	7	8	6	3
	NA	NA	tRNAs	NA	chr4.tRNA641-AlaAGC	60	74	85	41	65	79	61	32	45
	NA	NA	tRNAs	NA	chr4.tRNA67-GlyCCC	328	1684	5849	1061	9307	1433	6253	3738	4151
	NA	NA	tRNAs	NA	chr5.tRNA1044-AsnGTT	86	80	156	1523	238	44	97	147	221
	NA	NA	tRNAs	NA	chr5.tRNA109-TyrGTA	780	610	1375	4385	2168	182	139	148	170
	NA	NA	tRNAs	NA	chr5.tRNA110-AlaAGC	68	60	89	267	162	38	117	63	63
	NA	NA	tRNAs	NA	chr5.tRNA1315-AspGTC	756	1317	2393	943	2814	1640	265	668	816
	NA	NA	tRNAs	NA	chr5.tRNA1316-PheGAA	477	360	505	98	171	148	15	10	14
	NA	NA	tRNAs	NA	chr5.tRNA1317-AspGTC	696	1139	2147	586	1853	1296	128	385	450
	NA	NA	tRNAs	NA	chr5.tRNA1318-AlaTGC	5965	5291	4526	945	2601	4664	164	335	390
	NA	NA	tRNAs	NA	chr5.tRNA13-SeCTCA	2	3	6	20	0	8	0	2	0
	NA	NA	tRNAs	NA	chr5.tRNA1610-AspGTC	412	697	1252	138	700	697	17	30	53
	NA	NA	tRNAs	NA	chr5.tRNA1628-LysCTT	2	7	6	4	0	0	1	0	0
	NA	NA	tRNAs	NA	chr5.tRNA703-AlaTGC	237	253	243	50	116	151	67	64	76
	NA	NA	tRNAs	NA	chr6.tRNA1005-CysGCA	4	6	5	1	3	1	0	3	1
	NA	NA	tRNAs	NA	chr6.tRNA1006-CysGCA	0	4	8	0	0	3	2	0	1
	NA	NA	tRNAs	NA	chr6.tRNA1008-CysGCA	5	2	6	0	2	4	0	3	0
	NA	NA	tRNAs	NA	chr6.tRNA1009-CysGCA	6	4	4	2	6	3	0	0	3
	NA	NA	tRNAs	NA	chr6.tRNA1010-CysGCA	3	3	3	0	3	1	1	1	2
	NA	NA	tRNAs	NA	chr6.tRNA1011-CysGCA	5	3	4	0	3	7	1	1	0
	NA	NA	tRNAs	NA	chr6.tRNA1012-CysGCA	3	7	5	0	3	4	0	2	2
	NA	NA	tRNAs	NA	chr6.tRNA1013-CysGCA	3	4	6	2	2	5	0	1	1
	NA	NA	tRNAs	NA	chr6.tRNA1014-CysGCA	0	1	2	0	1	0	0	0	0
	NA	NA	tRNAs	NA	chr6.tRNA1015-CysGCA	11	14	6	0	3	0	0	0	0
	NA	NA	tRNAs	NA	chr6.tRNA1016-CysGCA	5	4	3	0	4	2	0	1	2
	NA	NA	tRNAs	NA	chr6.tRNA1017-CysGCA	8	3	6	0	2	1	0	0	0
	NA	NA	tRNAs	NA	chr6.tRNA1018-CysGCA	3	2	1	0	0	0	0	0	0
	NA	NA	tRNAs	NA	chr6.tRNA1019-CysGCA	1	3	4	1	2	0	0	1	1
	NA	NA	tRNAs	NA	chr6.tRNA1021-CysGCA	8	11	8	0	3	3	1	1	2
	NA	NA	tRNAs	NA	chr6.tRNA1022-CysGCA	1	8	4	0	7	2	1	1	3
	NA	NA	tRNAs	NA	chr6.tRNA1023-CysGCA	0	4	6	0	1	3	1	0	0
	NA	NA	tRNAs	NA	chr6.tRNA1024-CysGCA	2	9	5	0	3	5	1	2	2
	NA	NA	tRNAs	NA	chr6.tRNA1025-CysGCA	2	5	9	1	1	5	0	0	0
	NA	NA	tRNAs	NA	chr6.tRNA1026-CysGCA	43	79	67	0	10	30	1	1	2
	NA	NA	tRNAs	NA	chr6.tRNA1027-CysGCA	0	7	0	0	4	2	0	3	3
	NA	NA	tRNAs	NA	chr6.tRNA1029-CysGCA	54	84	71	10	12	25	5	2	4
	NA	NA	tRNAs	NA	chr6.tRNA1030-CysGCA	5	2	9	0	4	0	1	2	1
	NA	NA	tRNAs	NA	chr6.tRNA1031-CysGCA	4	4	3	0	1	2	1	1	3
	NA	NA	tRNAs	NA	chr6.tRNA1032-CysGCA	4	2	3	0	4	1	0	0	0
	NA	NA	tRNAs	NA	chr6.tRNA1033-CysGCA	7	3	3	0	1	2	0	0	0
	NA	NA	tRNAs	NA	chr6.tRNA1034-CysGCA	3	6	0	0	1	2	0	0	0
	NA	NA	tRNAs	NA	chr6.tRNA107-ArgCCT	705	1718	4104	6514	3225	826	495	783	1139
	NA	NA	tRNAs	NA	chr6.tRNA10-ValCAC	281	600	620	227	5697	1233	2094	2929	3301
	NA	NA	tRNAs	NA	chr6.tRNA157-CysGCA	263	430	634	78	511	290	86	150	205
	NA	NA	tRNAs	NA	chr6.tRNA161-CysGCA	9	10	5	0	2	1	0	3	2
	NA	NA	tRNAs	NA	chr6.tRNA162-CysGCA	3	5	4	1	5	1	1	2	2
	NA	NA	tRNAs	NA	chr6.tRNA163-CysGCA	7	3	4	0	5	2	0	3	2
	NA	NA	tRNAs	NA	chr6.tRNA164-CysGCA	3	5	7	1	3	4	1	1	2
	NA	NA	tRNAs	NA	chr6.tRNA166-CysGCA	6	5	6	0	3	2	2	0	4
	NA	NA	tRNAs	NA	chr6.tRNA167-CysGCA	0	2	0	0	1	0	0	0	1
	NA	NA	tRNAs	NA	chr6.tRNA168-CysGCA	5	4	4	1	3	3	0	0	2
	NA	NA	tRNAs	NA	chr6.tRNA170-CysGCA	1	1	0	0	0	0	0	0	0
	NA	NA	tRNAs	NA	chr6.tRNA171-CysGCA	4	4	6	0	2	4	0	3	2
	NA	NA	tRNAs	NA	chr6.tRNA172-CysGCA	1	1	3	0	0	4	0	0	2
	NA	NA	tRNAs	NA	chr6.tRNA173-CysGCA	5	7	6	0	5	2	0	1	3
	NA	NA	tRNAs	NA	chr6.tRNA174-CysGCA	18	29	9	0	1	3	1	1	1
	NA	NA	tRNAs	NA	chr6.tRNA175-CysGCA	3	4	1	1	1	5	0	1	2
	NA	NA	tRNAs	NA	chr6.tRNA176-CysGCA	2	5	4	0	2	1	0	0	1
	NA	NA	tRNAs	NA	chr6.tRNA177-CysGCA	2	5	3	0	0	1	0	0	0
	NA	NA	tRNAs	NA	chr6.tRNA178-CysGCA	8	4	6	0	2	2	0	0	3
	NA	NA	tRNAs	NA	chr6.tRNA179-CysGCA	3	7	3	1	2	3	1	0	3
	NA	NA	tRNAs	NA	chr6.tRNA180-CysGCA	6	3	4	0	4	6	0	1	3
	NA	NA	tRNAs	NA	chr6.tRNA181-CysGCA	8	4	4	2	4	2	1	0	1
	NA	NA	tRNAs	NA	chr6.tRNA182-CysGCA	5	5	6	0	2	0	0	0	0
	NA	NA	tRNAs	NA	chr6.tRNA317-GlyCCC	1634	3533	8094	2065	4855	3045	3858	6044	8246
	NA	NA	tRNAs	NA	chr6.tRNA46-ProAGG	1032	1651	1937	670	2004	955	1082	1135	1455
	NA	NA	tRNAs	NA	chr7.tRNA1217-ThrAGT	53	96	173	348	131	25	238	345	497
	NA	NA	tRNAs	NA	chr7.tRNA1280-LysTTT	722	689	690	251	192	76	397	413	335
	NA	NA	tRNAs	NA	chr7.tRNA158-IleTAT	33	24	28	145	36	7	14	9	15
	NA	NA	tRNAs	NA	chr7.tRNA339-GluTTC	7876	15689	23615	4122	27379	10400	18731	23990	29313
	NA	NA	tRNAs	NA	chr7.tRNA389-ArgTCG	402	328	481	3258	1732	228	290	486	674
	NA	NA	tRNAs	NA	chr7.tRNA443-ProTGG	1351	1952	2502	3909	2915	1298	1551	1953	2630
	NA	NA	tRNAs	NA	chr7.tRNA561-LeuAAG	160	409	356	269	1198	342	97	226	292
	NA	NA	tRNAs	NA	chr7.tRNA863-LeuTAG	160	120	196	455	192	23	32	63	61
	NA	NA	tRNAs	NA	chr7.tRNA88-SeCTCA	650	1114	2642	764	1720	681	286	581	652
	NA	NA	tRNAs	NA	chr7.tRNA969-GluCTC	2	1	3	39	4	3	0	1	2
	NA	NA	tRNAs	NA	chr7.tRNA979-ProAGG	2148	3200	3610	702	6729	3258	2212	2002	2864
	NA	NA	tRNAs	NA	chr8.tRNA1013-LeuCAG	2744	2509	2577	921	1710	1462	426	845	1010
	NA	NA	tRNAs	NA	chr8.tRNA171-LeuCAG	169	162	176	49	21	37	4	7	2
	NA	NA	tRNAs	NA	chr8.tRNA416-LeuCAG	2351	2025	2058	815	761	1071	141	256	265
	NA	NA	tRNAs	NA	chr8.tRNA562-GlyGCC	23430	59181	111579	349480	526839	102642	693372	626220	737844
	NA	NA	tRNAs	NA	chr8.tRNA788-MetCAT	260	732	2233	3636	2166	754	439	678	952
	NA	NA	tRNAs	NA	chr8.tRNA891-GlyGCC	25588	61106	112751	358016	556518	108601	755043	669560	789564
	NA	NA	tRNAs	NA	chr8.tRNA892-GlyGCC	25937	61081	112346	355415	552541	108528	748513	669310	792167
	NA	NA	tRNAs	NA	chr9.tRNA1035-LysCTT	4617	5160	13213	6451	7104	2476	12243	11482	10867
	NA	NA	tRNAs	NA	chr9.tRNA1514-LysCTT	4	4	18	1	9	3	2	4	2
	NA	NA	tRNAs	NA	chr9.tRNA342-GlnCTG	2041	4140	4372	1047	3884	1084	2455	1070	1134
	NA	NA	tRNAs	NA	chr9.tRNA592-CysGCA	7	4	3	1	2	3	1	1	0
	NA	NA	tRNAs	NA	chr9.tRNA593-CysGCA	205	331	599	61	574	306	83	148	196
	NA	NA	tRNAs	NA	chr9.tRNA783-ArgACG	606	457	525	1371	1609	221	236	438	539
	NA	NA	tRNAs	NA	chr9.tRNA961-GluTTC	8724	17549	25393	4334	31816	12359	20833	27114	33286
	NA	NA	tRNAs	NA	chrM.tRNA1-LeuTAA	1147	1358	2541	37	415	121	46	68	91
	NA	NA	tRNAs	NA	chrX.tRNA321-ArgCCT	719	1541	1451	627	442	139	71	72	110
	NA	NA	tRNAs	NA	chrX.tRNA363-AlaTGC	43	50	56	26	38	74	13	7	11
	NA	NA	tRNAs	NA	chrX.tRNA364-AlaCGC	0	0	1	0	0	1	0	0	0
	NA	NA	tRNAs	NA	chrX.tRNA366-AlaTGC	1	2	6	0	8	0	1	4	1
	NA	NA	tRNAs	NA	chrX.tRNA368-AlaTGC	1	3	5	2	2	3	1	0	1
	NA	NA	tRNAs	NA	chrX.tRNA369-AlaCGC	0	0	0	0	5	0	0	0	0
	NA	NA	tRNAs	NA	chrX.tRNA371-AlaTGC	57	48	56	34	29	69	12	13	14
	NA	NA	tRNAs	NA	chrX.tRNA372-AlaTGC	4	2	5	0	3	0	0	2	0
	NA	NA	tRNAs	NA	chrX.tRNA373-AlaCGC	0	0	1	0	0	0	0	0	0
	NA	NA	tRNAs	NA	chrX.tRNA375-AlaTGC	55	103	135	0	31	57	10	4	4
	NA	NA	tRNAs	NA	chrX.tRNA460-ValTAC	356	427	494	619	701	263	4611	5000	5843
	NA	NA	tRNAs	NA	chrX.tRNA463-LeuTAA	161	211	261	0	374	58	14	13	19
	NA	NA	tRNAs	NA	chrX.tRNA636-AlaCGC	0	0	0	0	0	0	1	0	0
	NA	NA	tRNAs	NA	chrX.tRNA637-AlaTGC	50	50	64	36	30	62	23	14	11
	NA	NA	tRNAs	NA	chrX.tRNA639-AlaCGC	0	0	0	0	1	0	0	0	0
	NA	NA	tRNAs	NA	chrX.tRNA643-LysCTT	1	0	1	5	9	0	1	0	0
	NA	NA	tRNAs	NA	chrX.tRNA935-ProTGG	114	169	195	49	244	92	88	97	118
	NA	NA	tRNAs	NA	chrX.tRNA940-GlnTTG	0	2	0	1	1	0	0	0	0
	ENSMUSG00000000001	Gnai3	protein_coding	guanine nucleotide binding protein (G protein), alpha inhibiting 3 [Source:MGI Symbol;Acc:MGI:95773]	ENSMUSG00000000001	13	15	74	28	84	57	2	2	10
	ENSMUSG00000000028	Cdc45	protein_coding	cell division cycle 45 [Source:MGI Symbol;Acc:MGI:1338073]	ENSMUSG00000000028	1	0	2	0	3	0	0	0	0
	ENSMUSG00000000031	H19	lincRNA	H19, imprinted maternally expressed transcript [Source:MGI Symbol;Acc:MGI:95891]	ENSMUSG00000000031	0	8	0	13	16	19	0	0	3
	ENSMUSG00000000037	Scml2	protein_coding	Scm polycomb group protein like 2 [Source:MGI Symbol;Acc:MGI:1340042]	ENSMUSG00000000037	2	0	3	12	0	0	0	0	0
	ENSMUSG00000000056	Narf	protein_coding	nuclear prelamin A recognition factor [Source:MGI Symbol;Acc:MGI:1914858]	ENSMUSG00000000056	5	5	19	28	6	16	0	0	0
	ENSMUSG00000000058	Cav2	protein_coding	caveolin 2 [Source:MGI Symbol;Acc:MGI:107571]	ENSMUSG00000000058	1	4	0	0	0	0	0	0	0
	ENSMUSG00000000078	Klf6	protein_coding	Kruppel-like factor 6 [Source:MGI Symbol;Acc:MGI:1346318]	ENSMUSG00000000078	33	24	47	49	4	3	2	3	1
	ENSMUSG00000000085	Scmh1	protein_coding	sex comb on midleg homolog 1 [Source:MGI Symbol;Acc:MGI:1352762]	ENSMUSG00000000085	17	11	22	0	0	0	0	0	2
	ENSMUSG00000000088	Cox5a	protein_coding	cytochrome c oxidase subunit 5A [Source:MGI Symbol;Acc:MGI:88474]	ENSMUSG00000000088	16	4	42	0	0	0	2	0	1
	ENSMUSG00000000093	Tbx2	protein_coding	T-box 2 [Source:MGI Symbol;Acc:MGI:98494]	ENSMUSG00000000093	5	0	0	0	0	0	0	0	0
	ENSMUSG00000000120	Ngfr	protein_coding	nerve growth factor receptor (TNFR superfamily, member 16) [Source:MGI Symbol;Acc:MGI:97323]	ENSMUSG00000000120	2	0	4	0	0	0	1	0	0
	ENSMUSG00000000126	Wnt9a	protein_coding	wingless-type MMTV integration site family, member 9A [Source:MGI Symbol;Acc:MGI:2446084]	ENSMUSG00000000126	7	1	0	0	0	0	0	0	0
	ENSMUSG00000000127	Fer	protein_coding	fer (fms/fps related) protein kinase [Source:MGI Symbol;Acc:MGI:105917]	ENSMUSG00000000127	4	5	29	0	0	0	0	1	1
	ENSMUSG00000000131	Xpo6	protein_coding	exportin 6 [Source:MGI Symbol;Acc:MGI:2429950]	ENSMUSG00000000131	46	21	70	105	56	1	2	3	3
	ENSMUSG00000000134	Tfe3	protein_coding	transcription factor E3 [Source:MGI Symbol;Acc:MGI:98511]	ENSMUSG00000000134	7	3	27	45	6	10	3	4	1
	ENSMUSG00000000142	Axin2	protein_coding	axin 2 [Source:MGI Symbol;Acc:MGI:1270862]	ENSMUSG00000000142	11	1	5	0	3	11	2	0	2
	ENSMUSG00000000148	Brat1	protein_coding	BRCA1-associated ATM activator 1 [Source:MGI Symbol;Acc:MGI:1891679]	ENSMUSG00000000148	4	5	11	11	5	0	1	4	2
	ENSMUSG00000000149	Gna12	protein_coding	guanine nucleotide binding protein, alpha 12 [Source:MGI Symbol;Acc:MGI:95767]	ENSMUSG00000000149	33	23	23	14	2	33	2	0	1
	ENSMUSG00000000167	Pih1d2	protein_coding	PIH1 domain containing 2 [Source:MGI Symbol;Acc:MGI:1919864]	ENSMUSG00000000167	0	2	0	0	0	0	0	0	0
	ENSMUSG00000000168	Dlat	protein_coding	dihydrolipoamide S-acetyltransferase (E2 component of pyruvate dehydrogenase complex) [Source:MGI Symbol;Acc:MGI:2385311]	ENSMUSG00000000168	7	15	48	0	8	0	1	2	7
	ENSMUSG00000000171	Sdhd	protein_coding	succinate dehydrogenase complex, subunit D, integral membrane protein [Source:MGI Symbol;Acc:MGI:1914175]	ENSMUSG00000000171	13	8	24	0	1	8	1	0	0
	ENSMUSG00000000182	Fgf23	protein_coding	fibroblast growth factor 23 [Source:MGI Symbol;Acc:MGI:1891427]	ENSMUSG00000000182	0	4	0	0	0	0	0	0	0
	ENSMUSG00000000183	Fgf6	protein_coding	fibroblast growth factor 6 [Source:MGI Symbol;Acc:MGI:95520]	ENSMUSG00000000183	1	0	0	0	0	1	0	0	0
	ENSMUSG00000000184	Ccnd2	protein_coding	cyclin D2 [Source:MGI Symbol;Acc:MGI:88314]	ENSMUSG00000000184	44	47	77	35	83	3	8	16	22
	ENSMUSG00000000194	Gpr107	protein_coding	G protein-coupled receptor 107 [Source:MGI Symbol;Acc:MGI:2139054]	ENSMUSG00000000194	29	4	80	0	1	2	1	4	3
	ENSMUSG00000000197	Nalcn	protein_coding	sodium leak channel, non-selective [Source:MGI Symbol;Acc:MGI:2444306]	ENSMUSG00000000197	21	5	49	12	15	0	0	0	3
	ENSMUSG00000000202	Btbd17	protein_coding	BTB (POZ) domain containing 17 [Source:MGI Symbol;Acc:MGI:1919264]	ENSMUSG00000000202	4	1	0	0	11	0	0	0	0
	ENSMUSG00000000216	Scnn1g	protein_coding	sodium channel, nonvoltage-gated 1 gamma [Source:MGI Symbol;Acc:MGI:104695]	ENSMUSG00000000216	0	0	1	0	0	0	0	0	0
	ENSMUSG00000000223	Drp2	protein_coding	dystrophin related protein 2 [Source:MGI Symbol;Acc:MGI:107432]	ENSMUSG00000000223	14	10	22	0	0	12	2	4	0
	ENSMUSG00000000247	Lhx2	protein_coding	LIM homeobox protein 2 [Source:MGI Symbol;Acc:MGI:96785]	ENSMUSG00000000247	35	21	45	0	16	0	4	2	3
	ENSMUSG00000000248	Clec2g	protein_coding	C-type lectin domain family 2, member g [Source:MGI Symbol;Acc:MGI:1918059]	ENSMUSG00000000248	0	0	0	0	6	8	0	0	0
	ENSMUSG00000000253	Gmpr	protein_coding	guanosine monophosphate reductase [Source:MGI Symbol;Acc:MGI:1913605]	ENSMUSG00000000253	1	0	1	0	0	0	0	0	1
	ENSMUSG00000000266	Mid2	protein_coding	midline 2 [Source:MGI Symbol;Acc:MGI:1344333]	ENSMUSG00000000266	13	4	8	0	0	0	0	0	1
	ENSMUSG00000000275	Trim25	protein_coding	tripartite motif-containing 25 [Source:MGI Symbol;Acc:MGI:102749]	ENSMUSG00000000275	3	0	0	0	0	0	1	0	0
	ENSMUSG00000000276	Dgke	protein_coding	diacylglycerol kinase, epsilon [Source:MGI Symbol;Acc:MGI:1889276]	ENSMUSG00000000276	7	15	39	0	2	0	2	1	0
	ENSMUSG00000000278	Scpep1	protein_coding	serine carboxypeptidase 1 [Source:MGI Symbol;Acc:MGI:1921867]	ENSMUSG00000000278	16	4	31	22	0	12	0	0	0
	ENSMUSG00000000282	Mnt	protein_coding	max binding protein [Source:MGI Symbol;Acc:MGI:109150]	ENSMUSG00000000282	19	14	57	17	11	15	1	5	2
	ENSMUSG00000000290	Itgb2	protein_coding	integrin beta 2 [Source:MGI Symbol;Acc:MGI:96611]	ENSMUSG00000000290	0	0	0	0	0	0	1	0	0
	ENSMUSG00000000295	Hddc2	protein_coding	HD domain containing 2 [Source:MGI Symbol;Acc:MGI:1916942]	ENSMUSG00000000295	7	8	3	29	0	0	0	1	1
	ENSMUSG00000000296	Tpd52l1	protein_coding	tumor protein D52-like 1 [Source:MGI Symbol;Acc:MGI:1298386]	ENSMUSG00000000296	0	0	0	0	0	0	1	0	0
	ENSMUSG00000000301	Pemt	protein_coding	phosphatidylethanolamine N-methyltransferase [Source:MGI Symbol;Acc:MGI:104535]	ENSMUSG00000000301	3	0	0	0	0	0	0	0	1
	ENSMUSG00000000305	Cdh4	protein_coding	cadherin 4 [Source:MGI Symbol;Acc:MGI:99218]	ENSMUSG00000000305	24	11	80	0	8	0	6	1	6
	ENSMUSG00000000308	Ckmt1	protein_coding	creatine kinase, mitochondrial 1, ubiquitous [Source:MGI Symbol;Acc:MGI:99441]	ENSMUSG00000000308	1	4	19	0	0	8	1	0	0
	ENSMUSG00000000317	Bcl6b	protein_coding	B cell CLL/lymphoma 6, member B [Source:MGI Symbol;Acc:MGI:1278332]	ENSMUSG00000000317	0	0	5	0	0	0	2	0	0
	ENSMUSG00000000325	Arvcf	protein_coding	armadillo repeat gene deleted in velocardiofacial syndrome [Source:MGI Symbol;Acc:MGI:109620]	ENSMUSG00000000325	22	18	42	66	1	0	0	3	4
	ENSMUSG00000000326	Comt	protein_coding	catechol-O-methyltransferase [Source:MGI Symbol;Acc:MGI:88470]	ENSMUSG00000000326	7	5	9	16	4	0	0	0	0
	ENSMUSG00000000339	Rtca	protein_coding	RNA 3'-terminal phosphate cyclase [Source:MGI Symbol;Acc:MGI:1913618]	ENSMUSG00000000339	9	4	36	0	0	6	0	1	2
	ENSMUSG00000000340	Dbt	protein_coding	dihydrolipoamide branched chain transacylase E2 [Source:MGI Symbol;Acc:MGI:105386]	ENSMUSG00000000340	26	15	23	0	1	11	0	2	1
	ENSMUSG00000000346	Dazap2	protein_coding	DAZ associated protein 2 [Source:MGI Symbol;Acc:MGI:1344344]	ENSMUSG00000000346	9	12	16	9	6	0	0	3	0
	ENSMUSG00000000355	Mcts1	protein_coding	malignant T cell amplified sequence 1 [Source:MGI Symbol;Acc:MGI:1916245]	ENSMUSG00000000355	7	2	7	0	0	0	0	0	0
	ENSMUSG00000000365	Rnf17	protein_coding	ring finger protein 17 [Source:MGI Symbol;Acc:MGI:1353419]	ENSMUSG00000000365	4	0	0	0	0	0	0	0	0
	ENSMUSG00000000374	Trappc10	protein_coding	trafficking protein particle complex 10 [Source:MGI Symbol;Acc:MGI:1336209]	ENSMUSG00000000374	32	25	63	14	11	0	0	5	4
	ENSMUSG00000000378	Ccm2	protein_coding	cerebral cavernous malformation 2 [Source:MGI Symbol;Acc:MGI:2384924]	ENSMUSG00000000378	12	6	29	0	13	16	1	0	1
	ENSMUSG00000000384	Tbrg4	protein_coding	transforming growth factor beta regulated gene 4 [Source:MGI Symbol;Acc:MGI:1100868]	ENSMUSG00000000384	12	4	14	0	1	20	0	0	0
	ENSMUSG00000000385	Tmprss2	protein_coding	transmembrane protease, serine 2 [Source:MGI Symbol;Acc:MGI:1354381]	ENSMUSG00000000385	0	0	0	0	0	0	1	0	0
	ENSMUSG00000000399	Ndufa9	protein_coding	NADH:ubiquinone oxidoreductase subunit A9 [Source:MGI Symbol;Acc:MGI:1913358]	ENSMUSG00000000399	18	15	26	0	1	23	0	0	0
	ENSMUSG00000000402	Egfl6	protein_coding	EGF-like-domain, multiple 6 [Source:MGI Symbol;Acc:MGI:1858599]	ENSMUSG00000000402	0	0	0	0	0	0	0	0	1
	ENSMUSG00000000409	Lck	protein_coding	lymphocyte protein tyrosine kinase [Source:MGI Symbol;Acc:MGI:96756]	ENSMUSG00000000409	2	4	0	0	0	0	0	1	0
	ENSMUSG00000000411	Tssk3	protein_coding	testis-specific serine kinase 3 [Source:MGI Symbol;Acc:MGI:1929914]	ENSMUSG00000000411	0	1	0	0	0	0	0	0	0
	ENSMUSG00000000416	Cttnbp2	protein_coding	cortactin binding protein 2 [Source:MGI Symbol;Acc:MGI:1353467]	ENSMUSG00000000416	62	32	63	99	5	25	3	11	2
	ENSMUSG00000000420	Galnt1	protein_coding	polypeptide N-acetylgalactosaminyltransferase 1 [Source:MGI Symbol;Acc:MGI:894693]	ENSMUSG00000000420	8	0	25	0	1	0	1	0	1
	ENSMUSG00000000439	Mkrn2	protein_coding	makorin, ring finger protein, 2 [Source:MGI Symbol;Acc:MGI:1914277]	ENSMUSG00000000439	5	2	43	0	0	3	2	0	3
	ENSMUSG00000000440	Pparg	protein_coding	peroxisome proliferator activated receptor gamma [Source:MGI Symbol;Acc:MGI:97747]	ENSMUSG00000000440	0	6	0	0	0	0	0	0	0
	ENSMUSG00000000441	Raf1	protein_coding	v-raf-leukemia viral oncogene 1 [Source:MGI Symbol;Acc:MGI:97847]	ENSMUSG00000000441	29	15	47	58	2	6	2	6	3
	ENSMUSG00000000486	Septin1	protein_coding	septin 1 [Source:MGI Symbol;Acc:MGI:1858916]	ENSMUSG00000000486	3	10	10	0	5	1	0	0	0
	ENSMUSG00000000489	Pdgfb	protein_coding	platelet derived growth factor, B polypeptide [Source:MGI Symbol;Acc:MGI:97528]	ENSMUSG00000000489	1	10	10	0	10	0	0	1	1
	ENSMUSG00000000530	Acvrl1	protein_coding	activin A receptor, type II-like 1 [Source:MGI Symbol;Acc:MGI:1338946]	ENSMUSG00000000530	0	0	0	0	8	0	0	0	0
	ENSMUSG00000000531	Grasp	protein_coding	GRP1 (general receptor for phosphoinositides 1)-associated scaffold protein [Source:MGI Symbol;Acc:MGI:1860303]	ENSMUSG00000000531	3	9	8	17	5	0	0	1	0
	ENSMUSG00000000532	Acvr1b	protein_coding	activin A receptor, type 1B [Source:MGI Symbol;Acc:MGI:1338944]	ENSMUSG00000000532	35	17	96	13	5	15	1	7	3
	ENSMUSG00000000538	Tom1l2	protein_coding	target of myb1-like 2 (chicken) [Source:MGI Symbol;Acc:MGI:2443306]	ENSMUSG00000000538	42	19	116	1	4	4	2	3	3
	ENSMUSG00000000544	Gpa33	protein_coding	glycoprotein A33 (transmembrane) [Source:MGI Symbol;Acc:MGI:1891703]	ENSMUSG00000000544	0	0	0	0	1	0	0	0	0
	ENSMUSG00000000552	Zfp385a	protein_coding	zinc finger protein 385A [Source:MGI Symbol;Acc:MGI:1352495]	ENSMUSG00000000552	2	8	8	0	1	0	1	3	3
	ENSMUSG00000000555	Itga5	protein_coding	integrin alpha 5 (fibronectin receptor alpha) [Source:MGI Symbol;Acc:MGI:96604]	ENSMUSG00000000555	2	2	0	0	0	0	0	0	0
	ENSMUSG00000000560	Gabra2	protein_coding	gamma-aminobutyric acid (GABA) A receptor, subunit alpha 2 [Source:MGI Symbol;Acc:MGI:95614]	ENSMUSG00000000560	32	14	56	0	9	4	0	1	1
	ENSMUSG00000000561	Wdr77	protein_coding	WD repeat domain 77 [Source:MGI Symbol;Acc:MGI:1917715]	ENSMUSG00000000561	3	0	9	0	2	0	0	0	1
	ENSMUSG00000000562	Adora3	protein_coding	adenosine A3 receptor [Source:MGI Symbol;Acc:MGI:104847]	ENSMUSG00000000562	0	0	4	0	1	0	0	0	0
	ENSMUSG00000000563	Atp5pb	protein_coding	ATP synthase peripheral stalk-membrane subunit b [Source:MGI Symbol;Acc:MGI:1100495]	ENSMUSG00000000563	7	13	49	0	0	17	1	1	0
	ENSMUSG00000000567	Sox9	protein_coding	SRY (sex determining region Y)-box 9 [Source:MGI Symbol;Acc:MGI:98371]	ENSMUSG00000000567	24	17	28	0	7	3	6	1	8
	ENSMUSG00000000568	Hnrnpd	protein_coding	heterogeneous nuclear ribonucleoprotein D [Source:MGI Symbol;Acc:MGI:101947]	ENSMUSG00000000568	21	29	95	18	34	41	1	6	7
	ENSMUSG00000000581	C1d	protein_coding	C1D nuclear receptor co-repressor [Source:MGI Symbol;Acc:MGI:1927354]	ENSMUSG00000000581	10	10	30	0	2	0	2	2	1
	ENSMUSG00000000594	Gm2a	protein_coding	GM2 ganglioside activator protein [Source:MGI Symbol;Acc:MGI:95762]	ENSMUSG00000000594	14	19	58	16	0	12	0	0	0
	ENSMUSG00000000600	Krit1	protein_coding	KRIT1, ankyrin repeat containing [Source:MGI Symbol;Acc:MGI:1930618]	ENSMUSG00000000600	17	4	7	0	0	0	1	1	5
	ENSMUSG00000000605	Clcn4	protein_coding	chloride channel, voltage-sensitive 4 [Source:MGI Symbol;Acc:MGI:104571]	ENSMUSG00000000605	51	35	273	159	16	45	4	4	4
	ENSMUSG00000000627	Sema4f	protein_coding	sema domain, immunoglobulin domain (Ig), TM domain, and short cytoplasmic domain [Source:MGI Symbol;Acc:MGI:1340055]	ENSMUSG00000000627	15	5	26	30	0	25	1	0	7
	ENSMUSG00000000628	Hk2	protein_coding	hexokinase 2 [Source:MGI Symbol;Acc:MGI:1315197]	ENSMUSG00000000628	4	10	2	31	4	0	0	1	0
	ENSMUSG00000000631	Myo18a	protein_coding	myosin XVIIIA [Source:MGI Symbol;Acc:MGI:2667185]	ENSMUSG00000000631	53	45	91	63	37	79	5	7	10
	ENSMUSG00000000632	Sez6	protein_coding	seizure related gene 6 [Source:MGI Symbol;Acc:MGI:104745]	ENSMUSG00000000632	36	21	155	21	15	24	2	4	6
	ENSMUSG00000000690	Hoxb6	protein_coding	homeobox B6 [Source:MGI Symbol;Acc:MGI:96187]	ENSMUSG00000000690	0	0	0	0	0	1	0	0	0
	ENSMUSG00000000693	Loxl3	protein_coding	lysyl oxidase-like 3 [Source:MGI Symbol;Acc:MGI:1337004]	ENSMUSG00000000693	4	0	0	0	0	0	0	0	0
	ENSMUSG00000000708	Kat2b	protein_coding	K(lysine) acetyltransferase 2B [Source:MGI Symbol;Acc:MGI:1343094]	ENSMUSG00000000708	0	0	20	0	4	0	0	0	1
	ENSMUSG00000000711	Rab5b	protein_coding	RAB5B, member RAS oncogene family [Source:MGI Symbol;Acc:MGI:105938]	ENSMUSG00000000711	6	0	11	1	2	0	1	1	0
	ENSMUSG00000000730	Dnmt3l	protein_coding	DNA (cytosine-5-)-methyltransferase 3-like [Source:MGI Symbol;Acc:MGI:1859287]	ENSMUSG00000000730	0	0	0	0	3	0	0	0	0
	ENSMUSG00000000732	Icosl	protein_coding	icos ligand [Source:MGI Symbol;Acc:MGI:1354701]	ENSMUSG00000000732	1	0	0	0	2	0	0	0	0
	ENSMUSG00000000738	Spg7	protein_coding	SPG7, paraplegin matrix AAA peptidase subunit [Source:MGI Symbol;Acc:MGI:2385906]	ENSMUSG00000000738	9	15	16	1	8	0	0	4	0
	ENSMUSG00000000740	Rpl13	protein_coding	ribosomal protein L13 [Source:MGI Symbol;Acc:MGI:105922]	ENSMUSG00000000740	4	0	3	42	25	0	1	1	0
	ENSMUSG00000000743	Chmp1a	protein_coding	charged multivesicular body protein 1A [Source:MGI Symbol;Acc:MGI:1920159]	ENSMUSG00000000743	12	9	25	6	4	1	2	1	2
	ENSMUSG00000000751	Rpa1	protein_coding	replication protein A1 [Source:MGI Symbol;Acc:MGI:1915525]	ENSMUSG00000000751	3	5	9	28	0	0	2	2	0
	ENSMUSG00000000753	Serpinf1	protein_coding	serine (or cysteine) peptidase inhibitor, clade F, member 1 [Source:MGI Symbol;Acc:MGI:108080]	ENSMUSG00000000753	0	0	1	0	0	0	0	0	0
	ENSMUSG00000000759	Tubgcp3	protein_coding	tubulin, gamma complex associated protein 3 [Source:MGI Symbol;Acc:MGI:2183752]	ENSMUSG00000000759	7	0	24	19	3	4	1	2	5
	ENSMUSG00000000766	Oprm1	protein_coding	opioid receptor, mu 1 [Source:MGI Symbol;Acc:MGI:97441]	ENSMUSG00000000766	0	0	0	0	3	0	0	0	0
	ENSMUSG00000000776	Polr3d	protein_coding	polymerase (RNA) III (DNA directed) polypeptide D [Source:MGI Symbol;Acc:MGI:1914315]	ENSMUSG00000000776	10	15	17	23	0	0	0	0	1
	ENSMUSG00000000782	Tcf7	protein_coding	transcription factor 7, T cell specific [Source:MGI Symbol;Acc:MGI:98507]	ENSMUSG00000000782	0	0	0	0	0	0	0	2	0
	ENSMUSG00000000787	Ddx3x	protein_coding	DEAD/H (Asp-Glu-Ala-Asp/His) box polypeptide 3, X-linked [Source:MGI Symbol;Acc:MGI:103064]	ENSMUSG00000000787	38	32	123	0	6	9	6	8	1
	ENSMUSG00000000791	Il12rb1	protein_coding	interleukin 12 receptor, beta 1 [Source:MGI Symbol;Acc:MGI:104579]	ENSMUSG00000000791	0	0	0	0	0	0	0	0	2
	ENSMUSG00000000792	Slc5a5	protein_coding	solute carrier family 5 (sodium iodide symporter), member 5 [Source:MGI Symbol;Acc:MGI:2149330]	ENSMUSG00000000792	1	0	4	0	4	0	0	0	0
	ENSMUSG00000000794	Kcnn3	protein_coding	potassium intermediate/small conductance calcium-activated channel, subfamily N, member 3 [Source:MGI Symbol;Acc:MGI:2153183]	ENSMUSG00000000794	16	3	18	0	0	13	0	2	1
	ENSMUSG00000000804	Usp32	protein_coding	ubiquitin specific peptidase 32 [Source:MGI Symbol;Acc:MGI:2144475]	ENSMUSG00000000804	40	17	99	0	7	16	3	1	4
	ENSMUSG00000000805	Car4	protein_coding	carbonic anhydrase 4 [Source:MGI Symbol;Acc:MGI:1096574]	ENSMUSG00000000805	0	0	0	0	0	0	0	1	0
	ENSMUSG00000000811	Txnrd3	protein_coding	thioredoxin reductase 3 [Source:MGI Symbol;Acc:MGI:2386711]	ENSMUSG00000000811	0	0	11	0	0	0	0	0	2
	ENSMUSG00000000823	Zfp512b	protein_coding	zinc finger protein 512B [Source:MGI Symbol;Acc:MGI:2685478]	ENSMUSG00000000823	18	27	66	36	32	4	1	4	4
	ENSMUSG00000000826	Dnajc5	protein_coding	DnaJ heat shock protein family (Hsp40) member C5 [Source:MGI Symbol;Acc:MGI:892995]	ENSMUSG00000000826	71	23	153	33	38	24	1	4	9
	ENSMUSG00000000827	Tpd52l2	protein_coding	tumor protein D52-like 2 [Source:MGI Symbol;Acc:MGI:1913564]	ENSMUSG00000000827	16	11	19	21	5	5	1	0	2
	ENSMUSG00000000838	Fmr1	protein_coding	fragile X mental retardation 1 [Source:MGI Symbol;Acc:MGI:95564]	ENSMUSG00000000838	16	23	35	0	15	4	3	2	6
	ENSMUSG00000000861	Bcl11a	protein_coding	B cell CLL/lymphoma 11A (zinc finger protein) [Source:MGI Symbol;Acc:MGI:106190]	ENSMUSG00000000861	78	50	74	34	39	51	4	4	6
	ENSMUSG00000000869	Il4	protein_coding	interleukin 4 [Source:MGI Symbol;Acc:MGI:96556]	ENSMUSG00000000869	0	0	0	0	0	0	0	1	0
	ENSMUSG00000000876	Pxmp4	protein_coding	peroxisomal membrane protein 4 [Source:MGI Symbol;Acc:MGI:1891701]	ENSMUSG00000000876	4	0	0	0	0	0	0	0	0
	ENSMUSG00000000881	Dlg3	protein_coding	discs large MAGUK scaffold protein 3 [Source:MGI Symbol;Acc:MGI:1888986]	ENSMUSG00000000881	24	9	61	0	7	0	0	0	0
	ENSMUSG00000000884	Gnb1l	protein_coding	guanine nucleotide binding protein (G protein), beta polypeptide 1-like [Source:MGI Symbol;Acc:MGI:1338057]	ENSMUSG00000000884	0	0	5	0	0	0	0	0	0
	ENSMUSG00000000889	Dbh	protein_coding	dopamine beta hydroxylase [Source:MGI Symbol;Acc:MGI:94864]	ENSMUSG00000000889	0	0	3	0	3	0	0	0	0
	ENSMUSG00000000901	Mmp11	protein_coding	matrix metallopeptidase 11 [Source:MGI Symbol;Acc:MGI:97008]	ENSMUSG00000000901	1	0	0	0	0	0	0	0	0
	ENSMUSG00000000902	Smarcb1	protein_coding	SWI/SNF related, matrix associated, actin dependent regulator of chromatin, subfamily b, member 1 [Source:MGI Symbol;Acc:MGI:1328366]	ENSMUSG00000000902	36	15	74	70	21	27	6	13	5
	ENSMUSG00000000915	Hip1r	protein_coding	huntingtin interacting protein 1 related [Source:MGI Symbol;Acc:MGI:1352504]	ENSMUSG00000000915	33	21	18	0	0	17	1	5	6
	ENSMUSG00000000916	Nsun5	protein_coding	NOL1/NOP2/Sun domain family, member 5 [Source:MGI Symbol;Acc:MGI:2140844]	ENSMUSG00000000916	10	4	7	13	0	0	0	0	0
	ENSMUSG00000000934	Top1mt	protein_coding	DNA topoisomerase 1, mitochondrial [Source:MGI Symbol;Acc:MGI:1920210]	ENSMUSG00000000934	6	8	6	20	10	0	0	0	0
	ENSMUSG00000000948	Gm38393	protein_coding	predicted gene, 38393 [Source:MGI Symbol;Acc:MGI:5613898]	ENSMUSG00000000948	15	3	15	0	0	0	1	0	0
	ENSMUSG00000000957	Mmp14	protein_coding	matrix metallopeptidase 14 (membrane-inserted) [Source:MGI Symbol;Acc:MGI:101900]	ENSMUSG00000000957	8	1	4	0	0	10	2	4	1
	ENSMUSG00000000958	Slc7a7	protein_coding	solute carrier family 7 (cationic amino acid transporter, y+ system), member 7 [Source:MGI Symbol;Acc:MGI:1337120]	ENSMUSG00000000958	0	4	0	0	18	0	2	1	0
	ENSMUSG00000000959	Oxa1l	protein_coding	oxidase assembly 1-like [Source:MGI Symbol;Acc:MGI:1916339]	ENSMUSG00000000959	22	8	9	18	0	10	0	0	1
	ENSMUSG00000000976	Heatr6	protein_coding	HEAT repeat containing 6 [Source:MGI Symbol;Acc:MGI:1919790]	ENSMUSG00000000976	26	11	14	1	5	0	0	2	3
	ENSMUSG00000001016	Ilf2	protein_coding	interleukin enhancer binding factor 2 [Source:MGI Symbol;Acc:MGI:1915031]	ENSMUSG00000001016	13	19	49	1	0	4	0	5	0
	ENSMUSG00000001017	Chtop	protein_coding	chromatin target of PRMT1 [Source:MGI Symbol;Acc:MGI:1913761]	ENSMUSG00000001017	32	8	32	0	7	1	1	2	3
	ENSMUSG00000001018	Snapin	protein_coding	SNAP-associated protein [Source:MGI Symbol;Acc:MGI:1333745]	ENSMUSG00000001018	2	0	8	23	0	3	0	2	1
	ENSMUSG00000001021	S100a3	protein_coding	S100 calcium binding protein A3 [Source:MGI Symbol;Acc:MGI:1338849]	ENSMUSG00000001021	0	0	0	0	1	0	0	0	0
	ENSMUSG00000001025	S100a6	protein_coding	S100 calcium binding protein A6 (calcyclin) [Source:MGI Symbol;Acc:MGI:1339467]	ENSMUSG00000001025	4	1	0	0	0	0	0	0	0
	ENSMUSG00000001027	Scn4a	protein_coding	sodium channel, voltage-gated, type IV, alpha [Source:MGI Symbol;Acc:MGI:98250]	ENSMUSG00000001027	5	0	0	0	4	0	0	0	0
	ENSMUSG00000001034	Mapk7	protein_coding	mitogen-activated protein kinase 7 [Source:MGI Symbol;Acc:MGI:1346347]	ENSMUSG00000001034	13	3	43	0	0	14	2	5	2
	ENSMUSG00000001036	Epn2	protein_coding	epsin 2 [Source:MGI Symbol;Acc:MGI:1333766]	ENSMUSG00000001036	36	18	43	13	14	0	6	4	4
	ENSMUSG00000001052	Sec24b	protein_coding	Sec24 related gene family, member B (S. cerevisiae) [Source:MGI Symbol;Acc:MGI:2139764]	ENSMUSG00000001052	25	9	51	11	8	17	4	3	2
	ENSMUSG00000001053	N4bp3	protein_coding	NEDD4 binding protein 3 [Source:MGI Symbol;Acc:MGI:2442218]	ENSMUSG00000001053	5	0	1	0	6	0	0	0	1
	ENSMUSG00000001054	Rmnd5b	protein_coding	required for meiotic nuclear division 5 homolog B [Source:MGI Symbol;Acc:MGI:1913339]	ENSMUSG00000001054	15	8	19	0	6	4	0	0	0
	ENSMUSG00000001056	Nhp2	protein_coding	NHP2 ribonucleoprotein [Source:MGI Symbol;Acc:MGI:1098547]	ENSMUSG00000001056	5	0	1	0	0	0	1	0	0
	ENSMUSG00000001062	Vps9d1	protein_coding	VPS9 domain containing 1 [Source:MGI Symbol;Acc:MGI:1914143]	ENSMUSG00000001062	10	9	8	1	0	23	0	0	0
	ENSMUSG00000001065	Zfp276	protein_coding	zinc finger protein (C2H2 type) 276 [Source:MGI Symbol;Acc:MGI:1888495]	ENSMUSG00000001065	10	3	12	7	4	5	1	3	3
	ENSMUSG00000001082	Mfsd10	protein_coding	major facilitator superfamily domain containing 10 [Source:MGI Symbol;Acc:MGI:1915544]	ENSMUSG00000001082	2	1	9	0	0	0	0	0	2
	ENSMUSG00000001089	Luzp1	protein_coding	leucine zipper protein 1 [Source:MGI Symbol;Acc:MGI:107629]	ENSMUSG00000001089	17	9	10	2	1	0	2	1	2
	ENSMUSG00000001095	Slc13a2	protein_coding	solute carrier family 13 (sodium-dependent dicarboxylate transporter), member 2 [Source:MGI Symbol;Acc:MGI:1276558]	ENSMUSG00000001095	0	0	0	0	12	0	0	0	0
	ENSMUSG00000001098	Kctd10	protein_coding	potassium channel tetramerisation domain containing 10 [Source:MGI Symbol;Acc:MGI:2141207]	ENSMUSG00000001098	18	7	38	0	0	9	3	3	6
	ENSMUSG00000001100	Poldip2	protein_coding	polymerase (DNA-directed), delta interacting protein 2 [Source:MGI Symbol;Acc:MGI:1915061]	ENSMUSG00000001100	19	19	66	0	6	11	2	2	2
	ENSMUSG00000001103	Sebox	protein_coding	SEBOX homeobox [Source:MGI Symbol;Acc:MGI:108012]	ENSMUSG00000001103	0	0	0	0	3	0	0	0	0
	ENSMUSG00000001105	Ift20	protein_coding	intraflagellar transport 20 [Source:MGI Symbol;Acc:MGI:1915585]	ENSMUSG00000001105	8	17	53	2	0	0	0	0	0
	ENSMUSG00000001119	Col6a1	protein_coding	collagen, type VI, alpha 1 [Source:MGI Symbol;Acc:MGI:88459]	ENSMUSG00000001119	1	3	9	0	3	0	2	3	7
	ENSMUSG00000001120	Pcbp3	protein_coding	poly(rC) binding protein 3 [Source:MGI Symbol;Acc:MGI:1890470]	ENSMUSG00000001120	12	27	73	19	13	12	0	2	2
	ENSMUSG00000001127	Araf	protein_coding	Araf proto-oncogene, serine/threonine kinase [Source:MGI Symbol;Acc:MGI:88065]	ENSMUSG00000001127	27	8	53	100	15	10	1	4	2
	ENSMUSG00000001128	Cfp	protein_coding	complement factor properdin [Source:MGI Symbol;Acc:MGI:97545]	ENSMUSG00000001128	0	0	3	0	0	0	0	0	0
	ENSMUSG00000001134	Uxt	protein_coding	ubiquitously expressed prefoldin like chaperone [Source:MGI Symbol;Acc:MGI:1277988]	ENSMUSG00000001134	0	5	0	0	0	0	0	0	0
	ENSMUSG00000001138	Cnnm3	protein_coding	cyclin M3 [Source:MGI Symbol;Acc:MGI:2151055]	ENSMUSG00000001138	16	24	12	0	13	0	1	3	4
	ENSMUSG00000001143	Lman2l	protein_coding	lectin, mannose-binding 2-like [Source:MGI Symbol;Acc:MGI:2443010]	ENSMUSG00000001143	6	2	38	18	3	10	1	3	0
	ENSMUSG00000001150	Mcm3ap	protein_coding	minichromosome maintenance complex component 3 associated protein [Source:MGI Symbol;Acc:MGI:1930089]	ENSMUSG00000001150	26	9	45	69	7	0	2	5	3
	ENSMUSG00000001151	Pcnt	protein_coding	pericentrin (kendrin) [Source:MGI Symbol;Acc:MGI:102722]	ENSMUSG00000001151	5	11	15	32	27	0	3	3	3
	ENSMUSG00000001156	Mxd1	protein_coding	MAX dimerization protein 1 [Source:MGI Symbol;Acc:MGI:96908]	ENSMUSG00000001156	6	11	19	0	0	6	0	2	0
	ENSMUSG00000001157	Gmcl1	protein_coding	germ cell-less, spermatogenesis associated 1 [Source:MGI Symbol;Acc:MGI:1345156]	ENSMUSG00000001157	20	3	12	0	0	0	1	5	0
	ENSMUSG00000001158	Snrnp27	protein_coding	small nuclear ribonucleoprotein 27 (U4/U6.U5) [Source:MGI Symbol;Acc:MGI:1913868]	ENSMUSG00000001158	1	8	19	23	0	0	0	1	3
	ENSMUSG00000001168	Oas1h	protein_coding	2'-5' oligoadenylate synthetase 1H [Source:MGI Symbol;Acc:MGI:2180853]	ENSMUSG00000001168	0	0	0	0	0	0	0	0	1
	ENSMUSG00000001173	Ocrl	protein_coding	OCRL, inositol polyphosphate-5-phosphatase [Source:MGI Symbol;Acc:MGI:109589]	ENSMUSG00000001173	11	4	62	0	0	15	2	0	1
	ENSMUSG00000001175	Calm1	protein_coding	calmodulin 1 [Source:MGI Symbol;Acc:MGI:88251]	ENSMUSG00000001175	336	253	963	179	63	120	24	26	40
	ENSMUSG00000001211	Agpat3	protein_coding	1-acylglycerol-3-phosphate O-acyltransferase 3 [Source:MGI Symbol;Acc:MGI:1336186]	ENSMUSG00000001211	34	18	85	12	14	25	1	2	3
	ENSMUSG00000001227	Sema6b	protein_coding	sema domain, transmembrane domain (TM), and cytoplasmic domain, (semaphorin) 6B [Source:MGI Symbol;Acc:MGI:1202889]	ENSMUSG00000001227	23	22	56	15	0	0	2	2	1
	ENSMUSG00000001228	Uhrf1	protein_coding	ubiquitin-like, containing PHD and RING finger domains, 1 [Source:MGI Symbol;Acc:MGI:1338889]	ENSMUSG00000001228	0	0	1	0	2	0	0	0	2
	ENSMUSG00000001229	Dpp9	protein_coding	dipeptidylpeptidase 9 [Source:MGI Symbol;Acc:MGI:2443967]	ENSMUSG00000001229	19	11	32	0	6	7	1	0	2
	ENSMUSG00000001240	Ramp2	protein_coding	receptor (calcitonin) activity modifying protein 2 [Source:MGI Symbol;Acc:MGI:1859650]	ENSMUSG00000001240	0	0	0	0	0	14	1	0	0
	ENSMUSG00000001247	Lsr	protein_coding	lipolysis stimulated lipoprotein receptor [Source:MGI Symbol;Acc:MGI:1927471]	ENSMUSG00000001247	0	0	0	0	0	0	0	0	1
	ENSMUSG00000001248	Gramd1a	protein_coding	GRAM domain containing 1A [Source:MGI Symbol;Acc:MGI:105490]	ENSMUSG00000001248	64	29	71	184	18	15	1	4	7
	ENSMUSG00000001260	Gabrg1	protein_coding	gamma-aminobutyric acid (GABA) A receptor, subunit gamma 1 [Source:MGI Symbol;Acc:MGI:103156]	ENSMUSG00000001260	2	6	3	0	14	0	0	0	0
	ENSMUSG00000001270	Ckb	protein_coding	creatine kinase, brain [Source:MGI Symbol;Acc:MGI:88407]	ENSMUSG00000001270	71	30	124	22	6	44	4	5	12
	ENSMUSG00000001280	Sp1	protein_coding	trans-acting transcription factor 1 [Source:MGI Symbol;Acc:MGI:98372]	ENSMUSG00000001280	9	12	15	0	0	17	0	2	0
	ENSMUSG00000001285	Myg1	protein_coding	melanocyte proliferating gene 1 [Source:MGI Symbol;Acc:MGI:1929864]	ENSMUSG00000001285	0	1	23	33	0	15	3	2	0
	ENSMUSG00000001288	Rarg	protein_coding	retinoic acid receptor, gamma [Source:MGI Symbol;Acc:MGI:97858]	ENSMUSG00000001288	0	4	4	0	0	0	0	1	2
	ENSMUSG00000001289	Pfdn5	protein_coding	prefoldin 5 [Source:MGI Symbol;Acc:MGI:1928753]	ENSMUSG00000001289	6	8	5	0	4	3	0	0	1
	ENSMUSG00000001300	Efnb2	protein_coding	ephrin B2 [Source:MGI Symbol;Acc:MGI:105097]	ENSMUSG00000001300	83	66	141	106	29	36	5	2	9
	ENSMUSG00000001305	Rrp15	protein_coding	ribosomal RNA processing 15 homolog (S. cerevisiae) [Source:MGI Symbol;Acc:MGI:1914473]	ENSMUSG00000001305	0	0	12	17	0	0	0	0	0
	ENSMUSG00000001313	Rnd2	protein_coding	Rho family GTPase 2 [Source:MGI Symbol;Acc:MGI:1338755]	ENSMUSG00000001313	10	9	8	0	0	0	1	0	2
	ENSMUSG00000001323	Srr	protein_coding	serine racemase [Source:MGI Symbol;Acc:MGI:1351636]	ENSMUSG00000001323	18	12	43	0	0	0	0	3	0
	ENSMUSG00000001333	Sync	protein_coding	syncoilin [Source:MGI Symbol;Acc:MGI:1916078]	ENSMUSG00000001333	0	0	0	0	6	0	0	0	0
	ENSMUSG00000001334	Fndc5	protein_coding	fibronectin type III domain containing 5 [Source:MGI Symbol;Acc:MGI:1917614]	ENSMUSG00000001334	4	2	0	0	3	0	0	0	0
	ENSMUSG00000001348	Acp5	protein_coding	acid phosphatase 5, tartrate resistant [Source:MGI Symbol;Acc:MGI:87883]	ENSMUSG00000001348	0	6	0	0	2	0	0	0	0
	ENSMUSG00000001349	Cnn1	protein_coding	calponin 1 [Source:MGI Symbol;Acc:MGI:104979]	ENSMUSG00000001349	0	0	0	0	0	5	2	0	0
	ENSMUSG00000001366	Fbxo9	protein_coding	f-box protein 9 [Source:MGI Symbol;Acc:MGI:1918788]	ENSMUSG00000001366	16	9	23	0	2	0	5	2	8
	ENSMUSG00000001376	Vps50	protein_coding	VPS50 EARP/GARPII complex subunit [Source:MGI Symbol;Acc:MGI:1920538]	ENSMUSG00000001376	9	18	61	0	10	7	0	0	1
	ENSMUSG00000001380	Hars	protein_coding	histidyl-tRNA synthetase [Source:MGI Symbol;Acc:MGI:108087]	ENSMUSG00000001380	27	33	67	29	3	20	1	1	3
	ENSMUSG00000001383	Zmat2	protein_coding	zinc finger, matrin type 2 [Source:MGI Symbol;Acc:MGI:1913742]	ENSMUSG00000001383	16	9	39	0	6	0	4	3	3
	ENSMUSG00000001415	Smg5	protein_coding	Smg-5 homolog, nonsense mediated mRNA decay factor (C. elegans) [Source:MGI Symbol;Acc:MGI:2447364]	ENSMUSG00000001415	26	8	38	15	7	14	5	3	11
	ENSMUSG00000001416	Cct3	protein_coding	chaperonin containing Tcp1, subunit 3 (gamma) [Source:MGI Symbol;Acc:MGI:104708]	ENSMUSG00000001416	40	27	136	35	3	36	0	4	4
	ENSMUSG00000001418	Glmp	protein_coding	glycosylated lysosomal membrane protein [Source:MGI Symbol;Acc:MGI:1913318]	ENSMUSG00000001418	7	0	16	0	4	0	2	0	0
	ENSMUSG00000001419	Mef2d	protein_coding	myocyte enhancer factor 2D [Source:MGI Symbol;Acc:MGI:99533]	ENSMUSG00000001419	51	40	79	15	11	22	3	5	7
	ENSMUSG00000001420	Tmem79	protein_coding	transmembrane protein 79 [Source:MGI Symbol;Acc:MGI:1919163]	ENSMUSG00000001420	0	0	1	0	0	0	0	0	0
	ENSMUSG00000001424	Snd1	protein_coding	staphylococcal nuclease and tudor domain containing 1 [Source:MGI Symbol;Acc:MGI:1929266]	ENSMUSG00000001424	33	10	61	46	16	22	2	5	1
	ENSMUSG00000001435	Col18a1	protein_coding	collagen, type XVIII, alpha 1 [Source:MGI Symbol;Acc:MGI:88451]	ENSMUSG00000001435	0	0	0	0	8	0	0	0	0
	ENSMUSG00000001436	Slc19a1	protein_coding	solute carrier family 19 (folate transporter), member 1 [Source:MGI Symbol;Acc:MGI:103182]	ENSMUSG00000001436	5	10	20	0	0	12	1	2	0
	ENSMUSG00000001440	Kpnb1	protein_coding	karyopherin (importin) beta 1 [Source:MGI Symbol;Acc:MGI:107532]	ENSMUSG00000001440	56	31	157	16	24	53	11	13	9
	ENSMUSG00000001441	Npepps	protein_coding	aminopeptidase puromycin sensitive [Source:MGI Symbol;Acc:MGI:1101358]	ENSMUSG00000001441	72	64	144	53	16	25	2	6	5
	ENSMUSG00000001445	Mrpl10	protein_coding	mitochondrial ribosomal protein L10 [Source:MGI Symbol;Acc:MGI:1333801]	ENSMUSG00000001445	7	0	16	0	0	10	0	0	3
	ENSMUSG00000001467	Cyp51	protein_coding	cytochrome P450, family 51 [Source:MGI Symbol;Acc:MGI:106040]	ENSMUSG00000001467	59	31	156	44	22	35	1	7	5
	ENSMUSG00000001472	Tcf25	protein_coding	transcription factor 25 (basic helix-loop-helix) [Source:MGI Symbol;Acc:MGI:1914105]	ENSMUSG00000001472	95	46	210	62	25	49	9	6	15
	ENSMUSG00000001473	Tubb6	protein_coding	tubulin, beta 6 class V [Source:MGI Symbol;Acc:MGI:1915201]	ENSMUSG00000001473	0	0	3	0	0	0	1	0	0
	ENSMUSG00000001482	Def8	protein_coding	differentially expressed in FDCP 8 [Source:MGI Symbol;Acc:MGI:1346331]	ENSMUSG00000001482	17	7	10	0	2	0	3	2	3
	ENSMUSG00000001493	Meox1	protein_coding	mesenchyme homeobox 1 [Source:MGI Symbol;Acc:MGI:103220]	ENSMUSG00000001493	0	0	0	0	0	0	0	1	0
	ENSMUSG00000001494	Sost	protein_coding	sclerostin [Source:MGI Symbol;Acc:MGI:1921749]	ENSMUSG00000001494	0	0	3	0	0	0	0	0	0
	ENSMUSG00000001496	Nkx2-1	protein_coding	NK2 homeobox 1 [Source:MGI Symbol;Acc:MGI:108067]	ENSMUSG00000001496	0	0	0	0	0	0	0	1	0
	ENSMUSG00000001504	Irx2	protein_coding	Iroquois homeobox 2 [Source:MGI Symbol;Acc:MGI:1197526]	ENSMUSG00000001504	1	0	0	0	7	0	0	0	0
	ENSMUSG00000001506	Col1a1	protein_coding	collagen, type I, alpha 1 [Source:MGI Symbol;Acc:MGI:88467]	ENSMUSG00000001506	0	1	0	0	45	13	0	0	0
	ENSMUSG00000001507	Itga3	protein_coding	integrin alpha 3 [Source:MGI Symbol;Acc:MGI:96602]	ENSMUSG00000001507	2	3	8	0	0	0	1	0	0
	ENSMUSG00000001517	Foxm1	protein_coding	forkhead box M1 [Source:MGI Symbol;Acc:MGI:1347487]	ENSMUSG00000001517	1	6	3	0	0	7	0	0	1
	ENSMUSG00000001518	Itfg2	protein_coding	integrin alpha FG-GAP repeat containing 2 [Source:MGI Symbol;Acc:MGI:1915450]	ENSMUSG00000001518	10	9	12	24	6	1	0	1	0
	ENSMUSG00000001520	Nrip2	protein_coding	nuclear receptor interacting protein 2 [Source:MGI Symbol;Acc:MGI:1891884]	ENSMUSG00000001520	0	0	6	0	0	0	0	0	0
	ENSMUSG00000001521	Tulp3	protein_coding	tubby-like protein 3 [Source:MGI Symbol;Acc:MGI:1329045]	ENSMUSG00000001521	6	0	7	45	11	15	0	0	4
	ENSMUSG00000001524	Gtf2h4	protein_coding	general transcription factor II H, polypeptide 4 [Source:MGI Symbol;Acc:MGI:1338799]	ENSMUSG00000001524	2	1	13	0	0	0	0	1	0
	ENSMUSG00000001525	Tubb5	protein_coding	tubulin, beta 5 class I [Source:MGI Symbol;Acc:MGI:107812]	ENSMUSG00000001525	214	118	616	225	122	147	25	26	44
	ENSMUSG00000001542	Ell2	protein_coding	elongation factor RNA polymerase II 2 [Source:MGI Symbol;Acc:MGI:2183438]	ENSMUSG00000001542	7	0	3	0	3	0	0	0	2
	ENSMUSG00000001552	Jup	protein_coding	junction plakoglobin [Source:MGI Symbol;Acc:MGI:96650]	ENSMUSG00000001552	22	8	47	29	3	0	1	2	1
	ENSMUSG00000001555	Fkbp10	protein_coding	FK506 binding protein 10 [Source:MGI Symbol;Acc:MGI:104769]	ENSMUSG00000001555	0	0	0	0	0	11	0	0	0
	ENSMUSG00000001566	Mnx1	protein_coding	motor neuron and pancreas homeobox 1 [Source:MGI Symbol;Acc:MGI:109160]	ENSMUSG00000001566	0	0	0	0	3	0	0	0	0
	ENSMUSG00000001569	Nom1	protein_coding	nucleolar protein with MIF4G domain 1 [Source:MGI Symbol;Acc:MGI:1861749]	ENSMUSG00000001569	5	5	34	31	6	6	0	0	2
	ENSMUSG00000001576	Ergic1	protein_coding	endoplasmic reticulum-golgi intermediate compartment (ERGIC) 1 [Source:MGI Symbol;Acc:MGI:1914708]	ENSMUSG00000001576	41	32	53	74	0	4	2	3	2
	ENSMUSG00000001583	Tnk1	protein_coding	tyrosine kinase, non-receptor, 1 [Source:MGI Symbol;Acc:MGI:1930958]	ENSMUSG00000001583	1	0	0	0	0	0	0	0	0
	ENSMUSG00000001588	Acap1	protein_coding	ArfGAP with coiled-coil, ankyrin repeat and PH domains 1 [Source:MGI Symbol;Acc:MGI:2388270]	ENSMUSG00000001588	0	4	3	0	6	0	1	0	3
	ENSMUSG00000001627	Ifrd1	protein_coding	interferon-related developmental regulator 1 [Source:MGI Symbol;Acc:MGI:1316717]	ENSMUSG00000001627	11	17	43	0	13	0	0	1	1
	ENSMUSG00000001630	Stk38l	protein_coding	serine/threonine kinase 38 like [Source:MGI Symbol;Acc:MGI:1922250]	ENSMUSG00000001630	2	8	4	0	0	0	0	0	0
	ENSMUSG00000001632	Brpf1	protein_coding	bromodomain and PHD finger containing, 1 [Source:MGI Symbol;Acc:MGI:1926033]	ENSMUSG00000001632	4	11	3	0	4	0	2	0	2
	ENSMUSG00000001642	Akr1b3	protein_coding	aldo-keto reductase family 1, member B3 (aldose reductase) [Source:MGI Symbol;Acc:MGI:1353494]	ENSMUSG00000001642	7	0	4	0	0	0	0	0	1
	ENSMUSG00000001672	Marveld3	protein_coding	MARVEL (membrane-associating) domain containing 3 [Source:MGI Symbol;Acc:MGI:1920858]	ENSMUSG00000001672	4	0	0	3	0	0	0	0	1
	ENSMUSG00000001674	Ddx18	protein_coding	DEAD (Asp-Glu-Ala-Asp) box polypeptide 18 [Source:MGI Symbol;Acc:MGI:1914192]	ENSMUSG00000001674	3	0	9	0	0	0	0	0	0
	ENSMUSG00000001687	Ubl3	protein_coding	ubiquitin-like 3 [Source:MGI Symbol;Acc:MGI:1344373]	ENSMUSG00000001687	25	25	24	37	10	27	0	2	1
	ENSMUSG00000001700	Gramd3	protein_coding	GRAM domain containing 3 [Source:MGI Symbol;Acc:MGI:1914815]	ENSMUSG00000001700	2	3	4	0	0	0	0	0	1
	ENSMUSG00000001707	Eef1e1	protein_coding	eukaryotic translation elongation factor 1 epsilon 1 [Source:MGI Symbol;Acc:MGI:1913393]	ENSMUSG00000001707	7	0	38	4	1	0	0	3	4
	ENSMUSG00000001729	Akt1	protein_coding	thymoma viral proto-oncogene 1 [Source:MGI Symbol;Acc:MGI:87986]	ENSMUSG00000001729	45	14	69	19	11	33	8	4	7
	ENSMUSG00000001741	Il16	protein_coding	interleukin 16 [Source:MGI Symbol;Acc:MGI:1270855]	ENSMUSG00000001741	0	0	0	0	0	0	0	0	1
	ENSMUSG00000001750	Tcirg1	protein_coding	T cell, immune regulator 1, ATPase, H+ transporting, lysosomal V0 protein A3 [Source:MGI Symbol;Acc:MGI:1350931]	ENSMUSG00000001750	0	8	0	0	0	0	2	1	0
	ENSMUSG00000001751	Naglu	protein_coding	alpha-N-acetylglucosaminidase (Sanfilippo disease IIIB) [Source:MGI Symbol;Acc:MGI:1351641]	ENSMUSG00000001751	3	0	3	0	0	0	0	0	0
	ENSMUSG00000001755	Coasy	protein_coding	Coenzyme A synthase [Source:MGI Symbol;Acc:MGI:1918993]	ENSMUSG00000001755	12	5	14	0	0	0	1	2	0
	ENSMUSG00000001761	Smo	protein_coding	smoothened, frizzled class receptor [Source:MGI Symbol;Acc:MGI:108075]	ENSMUSG00000001761	8	0	4	0	1	0	1	3	0
	ENSMUSG00000001763	Tspan33	protein_coding	tetraspanin 33 [Source:MGI Symbol;Acc:MGI:1919012]	ENSMUSG00000001763	3	0	0	0	0	0	1	0	0
	ENSMUSG00000001767	Crnkl1	protein_coding	crooked neck pre-mRNA splicing factor 1 [Source:MGI Symbol;Acc:MGI:1914127]	ENSMUSG00000001767	0	0	10	0	0	0	0	0	0
	ENSMUSG00000001768	Rin2	protein_coding	Ras and Rab interactor 2 [Source:MGI Symbol;Acc:MGI:1921280]	ENSMUSG00000001768	2	0	12	0	0	0	0	0	0
	ENSMUSG00000001773	Folh1	protein_coding	folate hydrolase 1 [Source:MGI Symbol;Acc:MGI:1858193]	ENSMUSG00000001773	0	0	0	0	3	0	0	0	0
	ENSMUSG00000001774	Chordc1	protein_coding	cysteine and histidine-rich domain (CHORD)-containing, zinc-binding protein 1 [Source:MGI Symbol;Acc:MGI:1914167]	ENSMUSG00000001774	12	12	44	0	1	10	1	0	1
	ENSMUSG00000001783	Rtcb	protein_coding	RNA 2',3'-cyclic phosphate and 5'-OH ligase [Source:MGI Symbol;Acc:MGI:106379]	ENSMUSG00000001783	7	18	90	14	2	46	2	1	4
	ENSMUSG00000001785	Pwp1	protein_coding	PWP1 homolog, endonuclein [Source:MGI Symbol;Acc:MGI:1914735]	ENSMUSG00000001785	8	4	20	0	2	0	0	1	0
	ENSMUSG00000001786	Fbxo7	protein_coding	F-box protein 7 [Source:MGI Symbol;Acc:MGI:1917004]	ENSMUSG00000001786	2	12	1	0	0	0	0	0	0
	ENSMUSG00000001794	Capns1	protein_coding	calpain, small subunit 1 [Source:MGI Symbol;Acc:MGI:88266]	ENSMUSG00000001794	27	5	53	45	6	27	1	3	3
	ENSMUSG00000001802	Lrp3	protein_coding	low density lipoprotein receptor-related protein 3 [Source:MGI Symbol;Acc:MGI:3584516]	ENSMUSG00000001802	29	21	55	44	6	32	0	8	3
	ENSMUSG00000001827	Folr1	protein_coding	folate receptor 1 (adult) [Source:MGI Symbol;Acc:MGI:95568]	ENSMUSG00000001827	2	2	0	0	0	0	0	0	0
	ENSMUSG00000001829	Clpb	protein_coding	ClpB caseinolytic peptidase B [Source:MGI Symbol;Acc:MGI:1100517]	ENSMUSG00000001829	2	21	14	27	3	13	1	1	0
	ENSMUSG00000001833	Septin7	protein_coding	septin 7 [Source:MGI Symbol;Acc:MGI:1335094]	ENSMUSG00000001833	45	25	69	46	10	0	5	6	4
	ENSMUSG00000001844	Zdhhc4	protein_coding	zinc finger, DHHC domain containing 4 [Source:MGI Symbol;Acc:MGI:1920131]	ENSMUSG00000001844	3	4	16	0	0	0	0	1	1
	ENSMUSG00000001847	Rac1	protein_coding	Rac family small GTPase 1 [Source:MGI Symbol;Acc:MGI:97845]	ENSMUSG00000001847	25	27	103	21	8	4	0	2	3
	ENSMUSG00000001855	Nup214	protein_coding	nucleoporin 214 [Source:MGI Symbol;Acc:MGI:1095411]	ENSMUSG00000001855	22	5	23	34	16	5	3	2	3
	ENSMUSG00000001864	Aif1l	protein_coding	allograft inflammatory factor 1-like [Source:MGI Symbol;Acc:MGI:1919598]	ENSMUSG00000001864	3	2	7	11	5	0	0	1	0
	ENSMUSG00000001870	Ltbp1	protein_coding	latent transforming growth factor beta binding protein 1 [Source:MGI Symbol;Acc:MGI:109151]	ENSMUSG00000001870	1	0	0	0	3	0	0	0	0
	ENSMUSG00000001891	Ugp2	protein_coding	UDP-glucose pyrophosphorylase 2 [Source:MGI Symbol;Acc:MGI:2183447]	ENSMUSG00000001891	3	0	15	0	0	0	0	3	1
	ENSMUSG00000001901	Kcnh6	protein_coding	potassium voltage-gated channel, subfamily H (eag-related), member 6 [Source:MGI Symbol;Acc:MGI:2684139]	ENSMUSG00000001901	0	0	2	0	0	0	0	0	0
	ENSMUSG00000001909	Trmt1	protein_coding	tRNA methyltransferase 1 [Source:MGI Symbol;Acc:MGI:1289155]	ENSMUSG00000001909	21	4	37	8	5	0	1	5	2
	ENSMUSG00000001910	Nacc1	protein_coding	nucleus accumbens associated 1, BEN and BTB (POZ) domain containing [Source:MGI Symbol;Acc:MGI:1914080]	ENSMUSG00000001910	11	9	21	19	12	11	2	0	1
	ENSMUSG00000001911	Nfix	protein_coding	nuclear factor I/X [Source:MGI Symbol;Acc:MGI:97311]	ENSMUSG00000001911	192	117	218	106	113	99	12	36	32
	ENSMUSG00000001918	Slc1a5	protein_coding	solute carrier family 1 (neutral amino acid transporter), member 5 [Source:MGI Symbol;Acc:MGI:105305]	ENSMUSG00000001918	5	0	2	0	0	0	0	2	1
	ENSMUSG00000001924	Uba1	protein_coding	ubiquitin-like modifier activating enzyme 1 [Source:MGI Symbol;Acc:MGI:98890]	ENSMUSG00000001924	138	101	434	27	60	102	4	11	14
	ENSMUSG00000001930	Vwf	protein_coding	Von Willebrand factor [Source:MGI Symbol;Acc:MGI:98941]	ENSMUSG00000001930	0	0	0	0	0	0	1	1	2
	ENSMUSG00000001942	Siae	protein_coding	sialic acid acetylesterase [Source:MGI Symbol;Acc:MGI:104803]	ENSMUSG00000001942	10	4	26	0	0	6	0	1	0
	ENSMUSG00000001943	Vsig2	protein_coding	V-set and immunoglobulin domain containing 2 [Source:MGI Symbol;Acc:MGI:1928009]	ENSMUSG00000001943	3	0	0	0	0	0	1	0	0
	ENSMUSG00000001946	Esam	protein_coding	endothelial cell-specific adhesion molecule [Source:MGI Symbol;Acc:MGI:1916774]	ENSMUSG00000001946	0	2	0	0	0	0	1	0	2
	ENSMUSG00000001948	Spa17	protein_coding	sperm autoantigenic protein 17 [Source:MGI Symbol;Acc:MGI:1333778]	ENSMUSG00000001948	2	0	0	0	0	0	0	0	1
	ENSMUSG00000001962	Fam50a	protein_coding	family with sequence similarity 50, member A [Source:MGI Symbol;Acc:MGI:1351626]	ENSMUSG00000001962	12	7	13	0	7	10	2	1	0
	ENSMUSG00000001964	Emd	protein_coding	emerin [Source:MGI Symbol;Acc:MGI:108117]	ENSMUSG00000001964	30	6	48	0	0	16	0	3	0
	ENSMUSG00000001983	Taco1	protein_coding	translational activator of mitochondrially encoded cytochrome c oxidase I [Source:MGI Symbol;Acc:MGI:1917457]	ENSMUSG00000001983	12	15	11	0	0	0	0	0	0
	ENSMUSG00000001985	Grik3	protein_coding	glutamate receptor, ionotropic, kainate 3 [Source:MGI Symbol;Acc:MGI:95816]	ENSMUSG00000001985	39	24	61	23	4	22	4	5	4
	ENSMUSG00000001986	Gria3	protein_coding	glutamate receptor, ionotropic, AMPA3 (alpha 3) [Source:MGI Symbol;Acc:MGI:95810]	ENSMUSG00000001986	11	16	70	17	0	4	0	2	1
	ENSMUSG00000001988	Npas1	protein_coding	neuronal PAS domain protein 1 [Source:MGI Symbol;Acc:MGI:109205]	ENSMUSG00000001988	2	3	3	0	0	0	0	0	0
	ENSMUSG00000001995	Sipa1l2	protein_coding	signal-induced proliferation-associated 1 like 2 [Source:MGI Symbol;Acc:MGI:2676970]	ENSMUSG00000001995	31	14	45	35	2	3	6	3	4
	ENSMUSG00000001998	Ap4e1	protein_coding	adaptor-related protein complex AP-4, epsilon 1 [Source:MGI Symbol;Acc:MGI:1336993]	ENSMUSG00000001998	5	16	26	25	2	5	1	1	0
	ENSMUSG00000001999	Blvra	protein_coding	biliverdin reductase A [Source:MGI Symbol;Acc:MGI:88170]	ENSMUSG00000001999	0	0	3	0	0	0	1	0	0
	ENSMUSG00000002006	Pdzd4	protein_coding	PDZ domain containing 4 [Source:MGI Symbol;Acc:MGI:2443483]	ENSMUSG00000002006	50	19	59	55	14	9	2	2	5
	ENSMUSG00000002007	Srpk3	protein_coding	serine/arginine-rich protein specific kinase 3 [Source:MGI Symbol;Acc:MGI:1891338]	ENSMUSG00000002007	0	0	0	0	0	0	0	1	0
	ENSMUSG00000002010	Idh3g	protein_coding	isocitrate dehydrogenase 3 (NAD+), gamma [Source:MGI Symbol;Acc:MGI:1099463]	ENSMUSG00000002010	23	7	43	41	9	1	1	0	2
	ENSMUSG00000002012	Pnck	protein_coding	pregnancy upregulated non-ubiquitously expressed CaM kinase [Source:MGI Symbol;Acc:MGI:1347357]	ENSMUSG00000002012	91	33	68	301	154	92	53	364	398
	ENSMUSG00000002014	Ssr4	protein_coding	signal sequence receptor, delta [Source:MGI Symbol;Acc:MGI:1099464]	ENSMUSG00000002014	10	2	4	25	4	0	0	1	1
	ENSMUSG00000002015	Bcap31	protein_coding	B cell receptor associated protein 31 [Source:MGI Symbol;Acc:MGI:1350933]	ENSMUSG00000002015	22	14	36	0	0	0	0	1	1
	ENSMUSG00000002017	Fam98a	protein_coding	family with sequence similarity 98, member A [Source:MGI Symbol;Acc:MGI:1919972]	ENSMUSG00000002017	1	6	11	22	3	0	0	0	1
	ENSMUSG00000002020	Ltbp2	protein_coding	latent transforming growth factor beta binding protein 2 [Source:MGI Symbol;Acc:MGI:99502]	ENSMUSG00000002020	4	0	0	0	0	0	0	0	0
	ENSMUSG00000002028	Kmt2a	protein_coding	lysine (K)-specific methyltransferase 2A [Source:MGI Symbol;Acc:MGI:96995]	ENSMUSG00000002028	93	51	142	215	25	68	7	23	17
	ENSMUSG00000002031	Ift46	protein_coding	intraflagellar transport 46 [Source:MGI Symbol;Acc:MGI:1923818]	ENSMUSG00000002031	27	21	69	35	11	1	0	5	0
	ENSMUSG00000002032	Tmem25	protein_coding	transmembrane protein 25 [Source:MGI Symbol;Acc:MGI:1918937]	ENSMUSG00000002032	8	10	10	0	0	0	0	0	1
	ENSMUSG00000002043	Trappc6a	protein_coding	trafficking protein particle complex 6A [Source:MGI Symbol;Acc:MGI:1914341]	ENSMUSG00000002043	11	7	14	0	0	0	0	0	0
	ENSMUSG00000002052	Supt6	protein_coding	SPT6, histone chaperone and transcription elongation factor [Source:MGI Symbol;Acc:MGI:107726]	ENSMUSG00000002052	45	31	261	114	20	45	9	11	9
	ENSMUSG00000002055	Spag5	protein_coding	sperm associated antigen 5 [Source:MGI Symbol;Acc:MGI:1927470]	ENSMUSG00000002055	0	5	1	0	0	0	0	0	1
	ENSMUSG00000002058	Unc119	protein_coding	unc-119 lipid binding chaperone [Source:MGI Symbol;Acc:MGI:1328357]	ENSMUSG00000002058	8	0	19	0	0	3	5	1	0
	ENSMUSG00000002059	Rab34	protein_coding	RAB34, member RAS oncogene family [Source:MGI Symbol;Acc:MGI:104606]	ENSMUSG00000002059	3	5	2	0	3	6	2	0	0
	ENSMUSG00000002064	Sdf2	protein_coding	stromal cell derived factor 2 [Source:MGI Symbol;Acc:MGI:108019]	ENSMUSG00000002064	13	0	22	0	0	22	1	0	1
	ENSMUSG00000002068	Ccne1	protein_coding	cyclin E1 [Source:MGI Symbol;Acc:MGI:88316]	ENSMUSG00000002068	3	1	0	0	0	0	0	0	0
	ENSMUSG00000002076	Hsf2bp	protein_coding	heat shock transcription factor 2 binding protein [Source:MGI Symbol;Acc:MGI:1921627]	ENSMUSG00000002076	0	1	0	0	0	0	0	0	0
	ENSMUSG00000002083	Bbc3	protein_coding	BCL2 binding component 3 [Source:MGI Symbol;Acc:MGI:2181667]	ENSMUSG00000002083	26	12	81	43	12	0	5	9	7
	ENSMUSG00000002102	Psmc3	protein_coding	proteasome (prosome, macropain) 26S subunit, ATPase 3 [Source:MGI Symbol;Acc:MGI:1098754]	ENSMUSG00000002102	10	12	23	33	4	11	4	2	0
	ENSMUSG00000002103	Acp2	protein_coding	acid phosphatase 2, lysosomal [Source:MGI Symbol;Acc:MGI:87882]	ENSMUSG00000002103	18	25	20	0	6	7	1	3	1
	ENSMUSG00000002105	Slc39a13	protein_coding	solute carrier family 39 (metal ion transporter), member 13 [Source:MGI Symbol;Acc:MGI:1915677]	ENSMUSG00000002105	5	1	12	0	0	0	1	4	0
	ENSMUSG00000002107	Celf2	protein_coding	CUGBP, Elav-like family member 2 [Source:MGI Symbol;Acc:MGI:1338822]	ENSMUSG00000002107	167	140	463	237	77	71	9	22	28
	ENSMUSG00000002108	Nr1h3	protein_coding	nuclear receptor subfamily 1, group H, member 3 [Source:MGI Symbol;Acc:MGI:1352462]	ENSMUSG00000002108	0	0	0	0	0	0	0	0	1
	ENSMUSG00000002109	Ddb2	protein_coding	damage specific DNA binding protein 2 [Source:MGI Symbol;Acc:MGI:1355314]	ENSMUSG00000002109	5	0	11	0	0	0	0	2	0
	ENSMUSG00000002129	Sf3a1	protein_coding	splicing factor 3a, subunit 1 [Source:MGI Symbol;Acc:MGI:1914715]	ENSMUSG00000002129	9	22	66	44	4	8	0	1	2
	ENSMUSG00000002147	Stat6	protein_coding	signal transducer and activator of transcription 6 [Source:MGI Symbol;Acc:MGI:103034]	ENSMUSG00000002147	0	0	0	0	2	0	0	0	0
	ENSMUSG00000002190	Clgn	protein_coding	calmegin [Source:MGI Symbol;Acc:MGI:107472]	ENSMUSG00000002190	1	3	18	0	2	0	2	1	0
	ENSMUSG00000002205	Vrk3	protein_coding	vaccinia related kinase 3 [Source:MGI Symbol;Acc:MGI:2182465]	ENSMUSG00000002205	7	2	12	0	13	0	0	0	1
	ENSMUSG00000002210	Smg9	protein_coding	smg-9 homolog, nonsense mediated mRNA decay factor (C. elegans) [Source:MGI Symbol;Acc:MGI:1919247]	ENSMUSG00000002210	16	4	33	14	10	16	1	1	0
	ENSMUSG00000002221	Paxip1	protein_coding	PAX interacting (with transcription-activation domain) protein 1 [Source:MGI Symbol;Acc:MGI:1890430]	ENSMUSG00000002221	13	4	26	0	0	14	0	1	2
	ENSMUSG00000002222	Rmnd5a	protein_coding	required for meiotic nuclear division 5 homolog A [Source:MGI Symbol;Acc:MGI:1915727]	ENSMUSG00000002222	11	30	44	0	14	0	6	1	1
	ENSMUSG00000002227	Mov10	protein_coding	Mov10 RISC complex RNA helicase [Source:MGI Symbol;Acc:MGI:97054]	ENSMUSG00000002227	0	0	0	14	0	7	1	1	1
	ENSMUSG00000002233	Rhoc	protein_coding	ras homolog family member C [Source:MGI Symbol;Acc:MGI:106028]	ENSMUSG00000002233	6	0	7	0	0	0	0	1	0
	ENSMUSG00000002249	Tead3	protein_coding	TEA domain family member 3 [Source:MGI Symbol;Acc:MGI:109241]	ENSMUSG00000002249	25	10	4	0	20	0	1	9	6
	ENSMUSG00000002250	Ppard	protein_coding	peroxisome proliferator activator receptor delta [Source:MGI Symbol;Acc:MGI:101884]	ENSMUSG00000002250	11	7	7	15	0	0	0	4	1
	ENSMUSG00000002257	Def6	protein_coding	differentially expressed in FDCP 6 [Source:MGI Symbol;Acc:MGI:1346328]	ENSMUSG00000002257	3	0	0	0	0	0	0	0	1
	ENSMUSG00000002265	Peg3	protein_coding	paternally expressed 3 [Source:MGI Symbol;Acc:MGI:104748]	ENSMUSG00000002265	155	61	180	72	33	26	9	15	12
	ENSMUSG00000002266	Zim1	protein_coding	zinc finger, imprinted 1 [Source:MGI Symbol;Acc:MGI:1341879]	ENSMUSG00000002266	9	5	9	0	0	0	0	1	1
	ENSMUSG00000002274	Metrn	protein_coding	meteorin, glial cell differentiation regulator [Source:MGI Symbol;Acc:MGI:1917333]	ENSMUSG00000002274	6	22	14	0	16	1	3	10	3
	ENSMUSG00000002279	Lmf1	protein_coding	lipase maturation factor 1 [Source:MGI Symbol;Acc:MGI:1923733]	ENSMUSG00000002279	1	0	14	0	5	0	0	1	0
	ENSMUSG00000002280	Ciao3	protein_coding	cytosolic iron-sulfur assembly component 3 [Source:MGI Symbol;Acc:MGI:1914813]	ENSMUSG00000002280	4	0	2	12	10	0	1	1	0
	ENSMUSG00000002297	Dbf4	protein_coding	DBF4 zinc finger [Source:MGI Symbol;Acc:MGI:1351328]	ENSMUSG00000002297	0	4	4	0	0	0	0	1	0
	ENSMUSG00000002307	Daxx	protein_coding	Fas death domain-associated protein [Source:MGI Symbol;Acc:MGI:1197015]	ENSMUSG00000002307	8	9	17	23	1	43	2	6	0
	ENSMUSG00000002308	Cd320	protein_coding	CD320 antigen [Source:MGI Symbol;Acc:MGI:1860083]	ENSMUSG00000002308	15	16	20	0	0	0	0	0	0
	ENSMUSG00000002319	Ipo4	protein_coding	importin 4 [Source:MGI Symbol;Acc:MGI:1923001]	ENSMUSG00000002319	11	4	23	0	8	0	1	1	3
	ENSMUSG00000002320	Tm9sf1	protein_coding	transmembrane 9 superfamily member 1 [Source:MGI Symbol;Acc:MGI:1921390]	ENSMUSG00000002320	5	9	23	0	0	3	0	1	2
	ENSMUSG00000002325	Irf9	protein_coding	interferon regulatory factor 9 [Source:MGI Symbol;Acc:MGI:107587]	ENSMUSG00000002325	5	5	3	52	0	0	0	2	0
	ENSMUSG00000002326	Gmpr2	protein_coding	guanosine monophosphate reductase 2 [Source:MGI Symbol;Acc:MGI:1917903]	ENSMUSG00000002326	4	0	21	0	0	3	0	0	0
	ENSMUSG00000002329	Mdp1	protein_coding	magnesium-dependent phosphatase 1 [Source:MGI Symbol;Acc:MGI:1915131]	ENSMUSG00000002329	2	2	6	0	0	0	0	0	0
	ENSMUSG00000002332	Dhrs1	protein_coding	dehydrogenase/reductase (SDR family) member 1 [Source:MGI Symbol;Acc:MGI:1196314]	ENSMUSG00000002332	5	1	11	13	5	0	0	3	1
	ENSMUSG00000002341	Ncan	protein_coding	neurocan [Source:MGI Symbol;Acc:MGI:104694]	ENSMUSG00000002341	196	116	457	83	57	179	14	22	37
	ENSMUSG00000002342	Tmem161a	protein_coding	transmembrane protein 161A [Source:MGI Symbol;Acc:MGI:2384577]	ENSMUSG00000002342	6	1	16	25	3	3	0	0	0
	ENSMUSG00000002343	Armc6	protein_coding	armadillo repeat containing 6 [Source:MGI Symbol;Acc:MGI:1924063]	ENSMUSG00000002343	15	6	11	32	2	0	0	0	1
	ENSMUSG00000002345	Borcs8	protein_coding	BLOC-1 related complex subunit 8 [Source:MGI Symbol;Acc:MGI:1919618]	ENSMUSG00000002345	6	0	4	0	0	9	0	0	0
	ENSMUSG00000002346	Slc25a42	protein_coding	solute carrier family 25, member 42 [Source:MGI Symbol;Acc:MGI:1920345]	ENSMUSG00000002346	7	1	0	0	4	0	0	1	1
	ENSMUSG00000002365	Snx9	protein_coding	sorting nexin 9 [Source:MGI Symbol;Acc:MGI:1913866]	ENSMUSG00000002365	5	2	0	16	0	9	0	0	0
	ENSMUSG00000002372	Ranbp3	protein_coding	RAN binding protein 3 [Source:MGI Symbol;Acc:MGI:1919060]	ENSMUSG00000002372	32	10	56	30	10	0	1	2	1
	ENSMUSG00000002379	Ndufa11	protein_coding	NADH:ubiquinone oxidoreductase subunit A11 [Source:MGI Symbol;Acc:MGI:1917125]	ENSMUSG00000002379	0	0	1	0	0	0	0	0	0
	ENSMUSG00000002393	Nr2f6	protein_coding	nuclear receptor subfamily 2, group F, member 6 [Source:MGI Symbol;Acc:MGI:1352453]	ENSMUSG00000002393	14	8	4	0	0	1	4	0	1
	ENSMUSG00000002395	Use1	protein_coding	unconventional SNARE in the ER 1 homolog (S. cerevisiae) [Source:MGI Symbol;Acc:MGI:1914273]	ENSMUSG00000002395	22	7	36	18	21	0	2	3	6
	ENSMUSG00000002396	Ocel1	protein_coding	occludin/ELL domain containing 1 [Source:MGI Symbol;Acc:MGI:1924340]	ENSMUSG00000002396	4	4	1	0	1	0	0	0	3
	ENSMUSG00000002409	Dyrk1b	protein_coding	dual-specificity tyrosine-(Y)-phosphorylation regulated kinase 1b [Source:MGI Symbol;Acc:MGI:1330302]	ENSMUSG00000002409	10	10	9	3	7	0	1	6	2
	ENSMUSG00000002413	Braf	protein_coding	Braf transforming gene [Source:MGI Symbol;Acc:MGI:88190]	ENSMUSG00000002413	29	28	75	0	7	15	1	1	2
	ENSMUSG00000002416	Ndufb2	protein_coding	NADH:ubiquinone oxidoreductase subunit B2 [Source:MGI Symbol;Acc:MGI:1915448]	ENSMUSG00000002416	7	17	57	0	0	13	1	4	1
	ENSMUSG00000002428	Hltf	protein_coding	helicase-like transcription factor [Source:MGI Symbol;Acc:MGI:1196437]	ENSMUSG00000002428	0	5	20	0	5	12	1	1	0
	ENSMUSG00000002455	Prpf6	protein_coding	pre-mRNA splicing factor 6 [Source:MGI Symbol;Acc:MGI:1922946]	ENSMUSG00000002455	21	18	76	20	7	18	1	3	5
	ENSMUSG00000002458	Rgs19	protein_coding	regulator of G-protein signaling 19 [Source:MGI Symbol;Acc:MGI:1915153]	ENSMUSG00000002458	1	0	5	0	0	0	0	0	0
	ENSMUSG00000002459	Rgs20	protein_coding	regulator of G-protein signaling 20 [Source:MGI Symbol;Acc:MGI:1929866]	ENSMUSG00000002459	7	0	9	0	2	0	1	1	1
	ENSMUSG00000002475	Abhd3	protein_coding	abhydrolase domain containing 3 [Source:MGI Symbol;Acc:MGI:2147183]	ENSMUSG00000002475	0	4	3	0	0	0	0	0	0
	ENSMUSG00000002477	Snrpd1	protein_coding	small nuclear ribonucleoprotein D1 [Source:MGI Symbol;Acc:MGI:98344]	ENSMUSG00000002477	5	0	6	23	7	7	1	3	4
	ENSMUSG00000002486	Tchp	protein_coding	trichoplein, keratin filament binding [Source:MGI Symbol;Acc:MGI:1925082]	ENSMUSG00000002486	6	4	9	0	3	0	0	1	1
	ENSMUSG00000002489	Tiam1	protein_coding	T cell lymphoma invasion and metastasis 1 [Source:MGI Symbol;Acc:MGI:103306]	ENSMUSG00000002489	35	8	48	23	7	1	4	1	9
	ENSMUSG00000002496	Tsc2	protein_coding	TSC complex subunit 2 [Source:MGI Symbol;Acc:MGI:102548]	ENSMUSG00000002496	64	39	114	50	13	23	1	7	3
	ENSMUSG00000002500	Rpl3l	protein_coding	ribosomal protein L3-like [Source:MGI Symbol;Acc:MGI:1913461]	ENSMUSG00000002500	0	0	0	0	2	0	0	0	0
	ENSMUSG00000002504	Slc9a3r2	protein_coding	solute carrier family 9 (sodium/hydrogen exchanger), member 3 regulator 2 [Source:MGI Symbol;Acc:MGI:1890662]	ENSMUSG00000002504	12	0	8	9	0	13	0	1	1
	ENSMUSG00000002524	Puf60	protein_coding	poly-U binding splicing factor 60 [Source:MGI Symbol;Acc:MGI:1915209]	ENSMUSG00000002524	30	6	81	95	5	0	4	2	1
	ENSMUSG00000002546	Golga2	protein_coding	golgi autoantigen, golgin subfamily a, 2 [Source:MGI Symbol;Acc:MGI:2139395]	ENSMUSG00000002546	21	21	47	69	10	25	8	9	11
	ENSMUSG00000002550	Uck1	protein_coding	uridine-cytidine kinase 1 [Source:MGI Symbol;Acc:MGI:98904]	ENSMUSG00000002550	1	1	3	0	0	0	1	0	1
	ENSMUSG00000002565	Scin	protein_coding	scinderin [Source:MGI Symbol;Acc:MGI:1306794]	ENSMUSG00000002565	2	0	0	0	0	0	0	0	0
	ENSMUSG00000002578	Ikzf4	protein_coding	IKAROS family zinc finger 4 [Source:MGI Symbol;Acc:MGI:1343139]	ENSMUSG00000002578	12	6	9	0	4	0	0	1	0
	ENSMUSG00000002580	Mien1	protein_coding	migration and invasion enhancer 1 [Source:MGI Symbol;Acc:MGI:1913678]	ENSMUSG00000002580	25	15	38	0	0	11	2	3	1
	ENSMUSG00000002602	Axl	protein_coding	AXL receptor tyrosine kinase [Source:MGI Symbol;Acc:MGI:1347244]	ENSMUSG00000002602	0	4	1	0	20	0	0	0	1
	ENSMUSG00000002603	Tgfb1	protein_coding	transforming growth factor, beta 1 [Source:MGI Symbol;Acc:MGI:98725]	ENSMUSG00000002603	0	0	0	0	6	0	0	1	1
	ENSMUSG00000002608	Ccdc97	protein_coding	coiled-coil domain containing 97 [Source:MGI Symbol;Acc:MGI:1196455]	ENSMUSG00000002608	17	2	28	0	0	0	4	0	2
	ENSMUSG00000002617	Zfp40	protein_coding	zinc finger protein 40 [Source:MGI Symbol;Acc:MGI:99185]	ENSMUSG00000002617	5	4	28	16	0	0	1	1	1
	ENSMUSG00000002625	Akap8l	protein_coding	A kinase (PRKA) anchor protein 8-like [Source:MGI Symbol;Acc:MGI:1860606]	ENSMUSG00000002625	55	28	98	55	8	7	3	3	8
	ENSMUSG00000002633	Shh	protein_coding	sonic hedgehog [Source:MGI Symbol;Acc:MGI:98297]	ENSMUSG00000002633	1	0	0	0	0	21	0	0	0
	ENSMUSG00000002635	Pdcd2l	protein_coding	programmed cell death 2-like [Source:MGI Symbol;Acc:MGI:1915329]	ENSMUSG00000002635	14	7	25	0	0	10	0	0	4
	ENSMUSG00000002658	Gtf2f1	protein_coding	general transcription factor IIF, polypeptide 1 [Source:MGI Symbol;Acc:MGI:1923848]	ENSMUSG00000002658	51	32	49	46	8	0	1	2	3
	ENSMUSG00000002660	Clpp	protein_coding	caseinolytic mitochondrial matrix peptidase proteolytic subunit [Source:MGI Symbol;Acc:MGI:1858213]	ENSMUSG00000002660	19	3	20	5	7	1	0	1	0
	ENSMUSG00000002661	Alkbh7	protein_coding	alkB homolog 7 [Source:MGI Symbol;Acc:MGI:1913650]	ENSMUSG00000002661	0	2	5	0	8	5	0	0	0
	ENSMUSG00000002668	Dennd1c	protein_coding	DENN/MADD domain containing 1C [Source:MGI Symbol;Acc:MGI:1918035]	ENSMUSG00000002668	1	0	0	0	0	0	0	0	0
	ENSMUSG00000002679	Med6	protein_coding	mediator complex subunit 6 [Source:MGI Symbol;Acc:MGI:1917042]	ENSMUSG00000002679	0	0	9	0	4	0	0	0	0
	ENSMUSG00000002688	Prkd1	protein_coding	protein kinase D1 [Source:MGI Symbol;Acc:MGI:99879]	ENSMUSG00000002688	0	4	0	0	0	0	0	0	0
	ENSMUSG00000002718	Cse1l	protein_coding	chromosome segregation 1-like (S. cerevisiae) [Source:MGI Symbol;Acc:MGI:1339951]	ENSMUSG00000002718	11	12	55	0	13	8	3	5	2
	ENSMUSG00000002728	Naa20	protein_coding	N(alpha)-acetyltransferase 20, NatB catalytic subunit [Source:MGI Symbol;Acc:MGI:1915127]	ENSMUSG00000002728	6	2	11	11	0	0	0	0	0
	ENSMUSG00000002731	Prkra	protein_coding	protein kinase, interferon inducible double stranded RNA dependent activator [Source:MGI Symbol;Acc:MGI:1344375]	ENSMUSG00000002731	8	5	28	8	5	0	1	0	1
	ENSMUSG00000002732	Fkbp7	protein_coding	FK506 binding protein 7 [Source:MGI Symbol;Acc:MGI:1336879]	ENSMUSG00000002732	2	2	0	0	0	0	1	0	0
	ENSMUSG00000002733	Plekha3	protein_coding	pleckstrin homology domain-containing, family A (phosphoinositide binding specific) member 3 [Source:MGI Symbol;Acc:MGI:1932515]	ENSMUSG00000002733	7	7	10	0	0	0	1	0	0
	ENSMUSG00000002741	Ykt6	protein_coding	YKT6 v-SNARE homolog (S. cerevisiae) [Source:MGI Symbol;Acc:MGI:1927550]	ENSMUSG00000002741	15	10	43	0	27	5	1	3	2
	ENSMUSG00000002748	Baz1b	protein_coding	bromodomain adjacent to zinc finger domain, 1B [Source:MGI Symbol;Acc:MGI:1353499]	ENSMUSG00000002748	33	31	74	17	12	24	4	5	10
	ENSMUSG00000002763	Pex6	protein_coding	peroxisomal biogenesis factor 6 [Source:MGI Symbol;Acc:MGI:2385054]	ENSMUSG00000002763	26	12	33	0	5	1	0	2	4
	ENSMUSG00000002767	Mrpl2	protein_coding	mitochondrial ribosomal protein L2 [Source:MGI Symbol;Acc:MGI:1351622]	ENSMUSG00000002767	3	0	20	0	0	0	0	3	0
	ENSMUSG00000002768	Mea1	protein_coding	male enhanced antigen 1 [Source:MGI Symbol;Acc:MGI:96957]	ENSMUSG00000002768	5	6	43	7	5	0	0	1	2
	ENSMUSG00000002771	Grin2d	protein_coding	glutamate receptor, ionotropic, NMDA2D (epsilon 4) [Source:MGI Symbol;Acc:MGI:95823]	ENSMUSG00000002771	2	0	8	0	12	0	1	2	0
	ENSMUSG00000002778	Kdelr1	protein_coding	KDEL (Lys-Asp-Glu-Leu) endoplasmic reticulum protein retention receptor 1 [Source:MGI Symbol;Acc:MGI:1915387]	ENSMUSG00000002778	24	22	34	23	16	7	1	1	1
	ENSMUSG00000002781	Tmem143	protein_coding	transmembrane protein 143 [Source:MGI Symbol;Acc:MGI:1917459]	ENSMUSG00000002781	7	3	20	0	5	0	0	0	1
	ENSMUSG00000002797	Ggct	protein_coding	gamma-glutamyl cyclotransferase [Source:MGI Symbol;Acc:MGI:95700]	ENSMUSG00000002797	1	3	2	0	0	0	0	0	0
	ENSMUSG00000002799	Jag2	protein_coding	jagged 2 [Source:MGI Symbol;Acc:MGI:1098270]	ENSMUSG00000002799	25	14	21	14	7	0	1	3	4
	ENSMUSG00000002803	Btbd6	protein_coding	BTB (POZ) domain containing 6 [Source:MGI Symbol;Acc:MGI:3026623]	ENSMUSG00000002803	12	8	12	0	0	0	0	0	4
	ENSMUSG00000002804	Nudt14	protein_coding	nudix (nucleoside diphosphate linked moiety X)-type motif 14 [Source:MGI Symbol;Acc:MGI:1913424]	ENSMUSG00000002804	11	25	3	0	1	0	0	0	0
	ENSMUSG00000002808	Epdr1	protein_coding	ependymin related protein 1 (zebrafish) [Source:MGI Symbol;Acc:MGI:2145369]	ENSMUSG00000002808	3	2	7	0	1	0	0	0	0
	ENSMUSG00000002812	Flii	protein_coding	flightless I actin binding protein [Source:MGI Symbol;Acc:MGI:1342286]	ENSMUSG00000002812	23	12	26	28	0	7	1	0	9
	ENSMUSG00000002814	Top3a	protein_coding	topoisomerase (DNA) III alpha [Source:MGI Symbol;Acc:MGI:1197527]	ENSMUSG00000002814	4	6	0	0	0	0	0	1	0
	ENSMUSG00000002820	Atg4d	protein_coding	autophagy related 4D, cysteine peptidase [Source:MGI Symbol;Acc:MGI:2444308]	ENSMUSG00000002820	16	10	17	4	0	0	6	3	0
	ENSMUSG00000002825	Qtrt1	protein_coding	queuine tRNA-ribosyltransferase catalytic subunit 1 [Source:MGI Symbol;Acc:MGI:1931441]	ENSMUSG00000002825	5	9	17	31	0	0	0	0	0
	ENSMUSG00000002831	Plin4	protein_coding	perilipin 4 [Source:MGI Symbol;Acc:MGI:1929709]	ENSMUSG00000002831	0	0	0	0	0	0	0	0	1
	ENSMUSG00000002833	Hdgfl2	protein_coding	HDGF like 2 [Source:MGI Symbol;Acc:MGI:1194492]	ENSMUSG00000002833	37	5	26	151	65	26	29	30	38
	ENSMUSG00000002835	Chaf1a	protein_coding	chromatin assembly factor 1, subunit A (p150) [Source:MGI Symbol;Acc:MGI:1351331]	ENSMUSG00000002835	4	4	0	0	2	0	1	1	2
	ENSMUSG00000002844	Adprh	protein_coding	ADP-ribosylarginine hydrolase [Source:MGI Symbol;Acc:MGI:1098234]	ENSMUSG00000002844	22	10	47	7	3	0	0	3	2
	ENSMUSG00000002845	Tmem39a	protein_coding	transmembrane protein 39a [Source:MGI Symbol;Acc:MGI:1915096]	ENSMUSG00000002845	5	16	9	15	0	0	0	2	0
	ENSMUSG00000002846	Timmdc1	protein_coding	translocase of inner mitochondrial membrane domain containing 1 [Source:MGI Symbol;Acc:MGI:1922139]	ENSMUSG00000002846	4	2	3	0	0	0	0	0	0
	ENSMUSG00000002847	Pla1a	protein_coding	phospholipase A1 member A [Source:MGI Symbol;Acc:MGI:1934677]	ENSMUSG00000002847	0	0	0	0	5	0	0	0	0
	ENSMUSG00000002870	Mcm2	protein_coding	minichromosome maintenance complex component 2 [Source:MGI Symbol;Acc:MGI:105380]	ENSMUSG00000002870	2	7	2	0	5	0	1	1	1
	ENSMUSG00000002871	Tpra1	protein_coding	transmembrane protein, adipocyte asscociated 1 [Source:MGI Symbol;Acc:MGI:1345190]	ENSMUSG00000002871	2	5	22	0	6	0	0	0	0
	ENSMUSG00000002881	Nab1	protein_coding	Ngfi-A binding protein 1 [Source:MGI Symbol;Acc:MGI:107564]	ENSMUSG00000002881	5	0	24	0	4	0	1	0	0
	ENSMUSG00000002885	Adgre5	protein_coding	adhesion G protein-coupled receptor E5 [Source:MGI Symbol;Acc:MGI:1347095]	ENSMUSG00000002885	0	0	0	0	5	0	0	2	0
	ENSMUSG00000002897	Il17ra	protein_coding	interleukin 17 receptor A [Source:MGI Symbol;Acc:MGI:107399]	ENSMUSG00000002897	3	5	0	0	0	0	0	0	0
	ENSMUSG00000002900	Lamb1	protein_coding	laminin B1 [Source:MGI Symbol;Acc:MGI:96743]	ENSMUSG00000002900	17	12	15	19	9	0	0	2	2
	ENSMUSG00000002908	Kcnn1	protein_coding	potassium intermediate/small conductance calcium-activated channel, subfamily N, member 1 [Source:MGI Symbol;Acc:MGI:1933993]	ENSMUSG00000002908	0	1	5	0	1	0	0	1	1
	ENSMUSG00000002910	Arrdc2	protein_coding	arrestin domain containing 2 [Source:MGI Symbol;Acc:MGI:1918057]	ENSMUSG00000002910	5	8	11	0	0	7	0	1	0
	ENSMUSG00000002944	Cd36	protein_coding	CD36 molecule [Source:MGI Symbol;Acc:MGI:107899]	ENSMUSG00000002944	3	0	1	0	0	4	0	0	0
	ENSMUSG00000002948	Map2k7	protein_coding	mitogen-activated protein kinase kinase 7 [Source:MGI Symbol;Acc:MGI:1346871]	ENSMUSG00000002948	17	4	11	0	0	0	1	0	1
	ENSMUSG00000002949	Timm44	protein_coding	translocase of inner mitochondrial membrane 44 [Source:MGI Symbol;Acc:MGI:1343262]	ENSMUSG00000002949	6	13	26	21	2	0	1	2	1
	ENSMUSG00000002957	Ap2a2	protein_coding	adaptor-related protein complex 2, alpha 2 subunit [Source:MGI Symbol;Acc:MGI:101920]	ENSMUSG00000002957	106	59	210	54	14	12	5	13	8
	ENSMUSG00000002963	Pnkp	protein_coding	polynucleotide kinase 3'- phosphatase [Source:MGI Symbol;Acc:MGI:1891698]	ENSMUSG00000002963	4	9	12	0	5	0	0	0	0
	ENSMUSG00000002968	Med25	protein_coding	mediator complex subunit 25 [Source:MGI Symbol;Acc:MGI:1922863]	ENSMUSG00000002968	16	3	36	16	15	5	3	1	3
	ENSMUSG00000002980	Bcam	protein_coding	basal cell adhesion molecule [Source:MGI Symbol;Acc:MGI:1929940]	ENSMUSG00000002980	0	0	0	0	0	0	1	0	0
	ENSMUSG00000002981	Clptm1	protein_coding	cleft lip and palate associated transmembrane protein 1 [Source:MGI Symbol;Acc:MGI:1927155]	ENSMUSG00000002981	47	24	101	0	16	20	4	1	1
	ENSMUSG00000002983	Relb	protein_coding	avian reticuloendotheliosis viral (v-rel) oncogene related B [Source:MGI Symbol;Acc:MGI:103289]	ENSMUSG00000002983	2	2	0	17	0	10	0	0	1
	ENSMUSG00000002984	Tomm40	protein_coding	translocase of outer mitochondrial membrane 40 [Source:MGI Symbol;Acc:MGI:1858259]	ENSMUSG00000002984	18	10	26	26	3	9	0	1	3
	ENSMUSG00000002985	Apoe	protein_coding	apolipoprotein E [Source:MGI Symbol;Acc:MGI:88057]	ENSMUSG00000002985	8	10	9	41	3	0	6	9	5
	ENSMUSG00000002996	Hbp1	protein_coding	high mobility group box transcription factor 1 [Source:MGI Symbol;Acc:MGI:894659]	ENSMUSG00000002996	8	12	24	0	0	16	0	0	1
	ENSMUSG00000002997	Prkar2b	protein_coding	protein kinase, cAMP dependent regulatory, type II beta [Source:MGI Symbol;Acc:MGI:97760]	ENSMUSG00000002997	37	23	85	13	0	0	5	5	6
	ENSMUSG00000003031	Cdkn1b	protein_coding	cyclin-dependent kinase inhibitor 1B [Source:MGI Symbol;Acc:MGI:104565]	ENSMUSG00000003031	63	41	128	120	12	34	5	3	6
	ENSMUSG00000003032	Klf4	protein_coding	Kruppel-like factor 4 (gut) [Source:MGI Symbol;Acc:MGI:1342287]	ENSMUSG00000003032	6	0	6	0	0	8	0	0	1
	ENSMUSG00000003033	Ap1m1	protein_coding	adaptor-related protein complex AP-1, mu subunit 1 [Source:MGI Symbol;Acc:MGI:102776]	ENSMUSG00000003033	22	16	101	0	25	11	2	1	6
	ENSMUSG00000003037	Rab8a	protein_coding	RAB8A, member RAS oncogene family [Source:MGI Symbol;Acc:MGI:96960]	ENSMUSG00000003037	4	7	15	0	0	0	0	2	1
	ENSMUSG00000003038	Hmgn2	protein_coding	high mobility group nucleosomal binding domain 2 [Source:MGI Symbol;Acc:MGI:96136]	ENSMUSG00000003038	2	3	0	3	4	0	2	4	1
	ENSMUSG00000003039	Fam32a	protein_coding	family with sequence similarity 32, member A [Source:MGI Symbol;Acc:MGI:1915172]	ENSMUSG00000003039	16	14	30	7	16	15	1	8	4
	ENSMUSG00000003053	Cyp2c29	protein_coding	cytochrome P450, family 2, subfamily c, polypeptide 29 [Source:MGI Symbol;Acc:MGI:103238]	ENSMUSG00000003053	0	0	0	0	0	0	0	0	1
	ENSMUSG00000003062	Stard3nl	protein_coding	STARD3 N-terminal like [Source:MGI Symbol;Acc:MGI:1923455]	ENSMUSG00000003062	16	2	31	19	1	4	0	1	4
	ENSMUSG00000003068	Stk11	protein_coding	serine/threonine kinase 11 [Source:MGI Symbol;Acc:MGI:1341870]	ENSMUSG00000003068	12	19	38	15	12	19	3	3	4
	ENSMUSG00000003070	Efna2	protein_coding	ephrin A2 [Source:MGI Symbol;Acc:MGI:102707]	ENSMUSG00000003070	5	6	1	0	0	0	0	0	1
	ENSMUSG00000003072	Atp5d	protein_coding	ATP synthase, H+ transporting, mitochondrial F1 complex, delta subunit [Source:MGI Symbol;Acc:MGI:1913293]	ENSMUSG00000003072	43	20	71	29	6	27	5	2	6
	ENSMUSG00000003099	Ppp5c	protein_coding	protein phosphatase 5, catalytic subunit [Source:MGI Symbol;Acc:MGI:102666]	ENSMUSG00000003099	30	10	46	25	2	0	0	0	7
	ENSMUSG00000003119	Cdk12	protein_coding	cyclin-dependent kinase 12 [Source:MGI Symbol;Acc:MGI:1098802]	ENSMUSG00000003119	24	13	32	29	3	0	1	1	5
	ENSMUSG00000003123	Lipe	protein_coding	lipase, hormone sensitive [Source:MGI Symbol;Acc:MGI:96790]	ENSMUSG00000003123	4	0	2	9	0	0	0	0	1
	ENSMUSG00000003131	Pafah1b2	protein_coding	platelet-activating factor acetylhydrolase, isoform 1b, subunit 2 [Source:MGI Symbol;Acc:MGI:108415]	ENSMUSG00000003131	58	41	108	0	22	20	4	1	5
	ENSMUSG00000003134	Tbc1d8	protein_coding	TBC1 domain family, member 8 [Source:MGI Symbol;Acc:MGI:1927225]	ENSMUSG00000003134	1	0	13	0	5	26	0	3	0
	ENSMUSG00000003135	Cnot11	protein_coding	CCR4-NOT transcription complex, subunit 11 [Source:MGI Symbol;Acc:MGI:106580]	ENSMUSG00000003135	6	1	33	0	5	0	2	1	1
	ENSMUSG00000003153	Slc2a3	protein_coding	solute carrier family 2 (facilitated glucose transporter), member 3 [Source:MGI Symbol;Acc:MGI:95757]	ENSMUSG00000003153	89	46	100	62	0	9	0	0	2
	ENSMUSG00000003154	Foxj2	protein_coding	forkhead box J2 [Source:MGI Symbol;Acc:MGI:1926805]	ENSMUSG00000003154	12	3	21	35	9	3	2	1	1
	ENSMUSG00000003161	Sri	protein_coding	sorcin [Source:MGI Symbol;Acc:MGI:98419]	ENSMUSG00000003161	2	4	21	0	2	1	0	1	1
	ENSMUSG00000003166	Dgcr2	protein_coding	DiGeorge syndrome critical region gene 2 [Source:MGI Symbol;Acc:MGI:892866]	ENSMUSG00000003166	18	4	17	10	15	9	1	4	1
	ENSMUSG00000003184	Irf3	protein_coding	interferon regulatory factor 3 [Source:MGI Symbol;Acc:MGI:1859179]	ENSMUSG00000003184	4	0	0	32	0	11	0	4	1
	ENSMUSG00000003198	Zfp959	protein_coding	zinc finger protein 959 [Source:MGI Symbol;Acc:MGI:2385058]	ENSMUSG00000003198	0	0	2	0	0	0	0	0	0
	ENSMUSG00000003199	Mpnd	protein_coding	MPN domain containing [Source:MGI Symbol;Acc:MGI:1915297]	ENSMUSG00000003199	13	10	10	18	9	0	1	1	4
	ENSMUSG00000003200	Sh3gl1	protein_coding	SH3-domain GRB2-like 1 [Source:MGI Symbol;Acc:MGI:700010]	ENSMUSG00000003200	5	1	19	0	0	14	2	0	2
	ENSMUSG00000003206	Ebi3	protein_coding	Epstein-Barr virus induced gene 3 [Source:MGI Symbol;Acc:MGI:1354171]	ENSMUSG00000003206	0	0	1	0	0	0	0	0	0
	ENSMUSG00000003208	Yju2	protein_coding	YJU2 splicing factor [Source:MGI Symbol;Acc:MGI:1920136]	ENSMUSG00000003208	9	6	1	14	0	6	1	2	2
	ENSMUSG00000003226	Ranbp2	protein_coding	RAN binding protein 2 [Source:MGI Symbol;Acc:MGI:894323]	ENSMUSG00000003226	67	29	208	46	14	52	4	8	2
	ENSMUSG00000003227	Edar	protein_coding	ectodysplasin-A receptor [Source:MGI Symbol;Acc:MGI:1343498]	ENSMUSG00000003227	1	0	0	0	14	0	0	0	0
	ENSMUSG00000003228	Grk5	protein_coding	G protein-coupled receptor kinase 5 [Source:MGI Symbol;Acc:MGI:109161]	ENSMUSG00000003228	10	1	2	0	2	0	0	2	2
	ENSMUSG00000003233	Dvl3	protein_coding	dishevelled segment polarity protein 3 [Source:MGI Symbol;Acc:MGI:108100]	ENSMUSG00000003233	29	19	33	14	4	0	2	2	2
	ENSMUSG00000003234	Abcf3	protein_coding	ATP-binding cassette, sub-family F (GCN20), member 3 [Source:MGI Symbol;Acc:MGI:1351656]	ENSMUSG00000003234	12	1	53	0	26	13	0	1	1
	ENSMUSG00000003235	Eif2b5	protein_coding	eukaryotic translation initiation factor 2B, subunit 5 epsilon [Source:MGI Symbol;Acc:MGI:2446176]	ENSMUSG00000003235	19	17	48	0	3	0	0	2	1
	ENSMUSG00000003269	Cyth2	protein_coding	cytohesin 2 [Source:MGI Symbol;Acc:MGI:1334255]	ENSMUSG00000003269	30	12	105	53	8	5	2	4	1
	ENSMUSG00000003271	Sult2b1	protein_coding	sulfotransferase family, cytosolic, 2B, member 1 [Source:MGI Symbol;Acc:MGI:1926342]	ENSMUSG00000003271	9	15	15	18	2	12	2	2	0
	ENSMUSG00000003273	Car11	protein_coding	carbonic anhydrase 11 [Source:MGI Symbol;Acc:MGI:1336193]	ENSMUSG00000003273	8	3	25	14	3	0	2	2	3
	ENSMUSG00000003279	Dlgap1	protein_coding	DLG associated protein 1 [Source:MGI Symbol;Acc:MGI:1346065]	ENSMUSG00000003279	41	34	128	42	20	25	3	8	11
	ENSMUSG00000003282	Plag1	protein_coding	pleiomorphic adenoma gene 1 [Source:MGI Symbol;Acc:MGI:1891916]	ENSMUSG00000003282	7	0	0	0	0	0	0	0	0
	ENSMUSG00000003283	Hck	protein_coding	hemopoietic cell kinase [Source:MGI Symbol;Acc:MGI:96052]	ENSMUSG00000003283	1	0	0	0	0	9	0	0	0
	ENSMUSG00000003299	Mrpl4	protein_coding	mitochondrial ribosomal protein L4 [Source:MGI Symbol;Acc:MGI:2137210]	ENSMUSG00000003299	3	0	5	0	0	0	0	0	1
	ENSMUSG00000003308	Keap1	protein_coding	kelch-like ECH-associated protein 1 [Source:MGI Symbol;Acc:MGI:1858732]	ENSMUSG00000003308	10	9	22	48	12	4	1	1	1
	ENSMUSG00000003309	Ap1m2	protein_coding	adaptor protein complex AP-1, mu 2 subunit [Source:MGI Symbol;Acc:MGI:1336974]	ENSMUSG00000003309	0	1	0	0	1	0	0	0	0
	ENSMUSG00000003316	Glg1	protein_coding	golgi apparatus protein 1 [Source:MGI Symbol;Acc:MGI:104967]	ENSMUSG00000003316	93	56	235	141	8	69	4	6	7
	ENSMUSG00000003341	Atp8b3	protein_coding	ATPase, class I, type 8B, member 3 [Source:MGI Symbol;Acc:MGI:1914581]	ENSMUSG00000003341	0	0	1	0	0	0	1	0	0
	ENSMUSG00000003344	Btbd2	protein_coding	BTB (POZ) domain containing 2 [Source:MGI Symbol;Acc:MGI:1933831]	ENSMUSG00000003344	24	27	31	51	14	20	1	0	5
	ENSMUSG00000003345	Csnk1g2	protein_coding	casein kinase 1, gamma 2 [Source:MGI Symbol;Acc:MGI:1920014]	ENSMUSG00000003345	29	21	51	0	7	1	0	2	3
	ENSMUSG00000003346	Abhd17a	protein_coding	abhydrolase domain containing 17A [Source:MGI Symbol;Acc:MGI:106388]	ENSMUSG00000003346	31	9	51	20	5	5	0	0	2
	ENSMUSG00000003348	Mob3a	protein_coding	MOB kinase activator 3A [Source:MGI Symbol;Acc:MGI:3050117]	ENSMUSG00000003348	11	6	22	12	2	3	0	1	5
	ENSMUSG00000003352	Cacnb3	protein_coding	calcium channel, voltage-dependent, beta 3 subunit [Source:MGI Symbol;Acc:MGI:103307]	ENSMUSG00000003352	19	21	47	18	20	13	3	4	7
	ENSMUSG00000003354	Ccdc65	protein_coding	coiled-coil domain containing 65 [Source:MGI Symbol;Acc:MGI:2146001]	ENSMUSG00000003354	3	0	4	0	0	0	0	0	0
	ENSMUSG00000003355	Fkbp11	protein_coding	FK506 binding protein 11 [Source:MGI Symbol;Acc:MGI:1913370]	ENSMUSG00000003355	3	0	0	0	3	0	0	0	0
	ENSMUSG00000003360	Ddx23	protein_coding	DEAD (Asp-Glu-Ala-Asp) box polypeptide 23 [Source:MGI Symbol;Acc:MGI:1921601]	ENSMUSG00000003360	24	25	39	27	1	18	1	2	3
	ENSMUSG00000003363	Pld3	protein_coding	phospholipase D family, member 3 [Source:MGI Symbol;Acc:MGI:1333782]	ENSMUSG00000003363	62	34	120	37	8	5	1	2	5
	ENSMUSG00000003378	Grik5	protein_coding	glutamate receptor, ionotropic, kainate 5 (gamma 2) [Source:MGI Symbol;Acc:MGI:95818]	ENSMUSG00000003378	46	39	71	119	42	8	3	6	3
	ENSMUSG00000003380	Rabac1	protein_coding	Rab acceptor 1 (prenylated) [Source:MGI Symbol;Acc:MGI:1201692]	ENSMUSG00000003380	32	8	67	0	2	18	2	4	1
	ENSMUSG00000003382	Etv3	protein_coding	ets variant 3 [Source:MGI Symbol;Acc:MGI:1350926]	ENSMUSG00000003382	21	1	28	14	4	0	0	1	1
	ENSMUSG00000003402	Prkcsh	protein_coding	protein kinase C substrate 80K-H [Source:MGI Symbol;Acc:MGI:107877]	ENSMUSG00000003402	39	32	83	15	3	16	3	7	1
	ENSMUSG00000003410	Elavl3	protein_coding	ELAV like RNA binding protein 3 [Source:MGI Symbol;Acc:MGI:109157]	ENSMUSG00000003410	64	48	122	63	38	88	8	17	14
	ENSMUSG00000003411	Rab3b	protein_coding	RAB3B, member RAS oncogene family [Source:MGI Symbol;Acc:MGI:1917158]	ENSMUSG00000003411	13	5	45	0	0	13	2	2	1
	ENSMUSG00000003418	St8sia6	protein_coding	ST8 alpha-N-acetyl-neuraminide alpha-2,8-sialyltransferase 6 [Source:MGI Symbol;Acc:MGI:2386797]	ENSMUSG00000003418	0	0	0	0	2	0	0	0	0
	ENSMUSG00000003421	Nosip	protein_coding	nitric oxide synthase interacting protein [Source:MGI Symbol;Acc:MGI:1913644]	ENSMUSG00000003421	6	6	37	22	3	0	1	2	0
	ENSMUSG00000003423	Pih1d1	protein_coding	PIH1 domain containing 1 [Source:MGI Symbol;Acc:MGI:1916095]	ENSMUSG00000003423	10	4	13	0	43	0	0	7	1
	ENSMUSG00000003429	Rps11	protein_coding	ribosomal protein S11 [Source:MGI Symbol;Acc:MGI:1351329]	ENSMUSG00000003429	8	3	22	0	12	3	0	2	4
	ENSMUSG00000003435	Supt5	protein_coding	suppressor of Ty 5, DSIF elongation factor subunit [Source:MGI Symbol;Acc:MGI:1202400]	ENSMUSG00000003435	35	22	108	87	9	1	5	5	4
	ENSMUSG00000003436	Dll3	protein_coding	delta like canonical Notch ligand 3 [Source:MGI Symbol;Acc:MGI:1096877]	ENSMUSG00000003436	6	0	12	0	0	0	0	0	1
	ENSMUSG00000003437	Paf1	protein_coding	Paf1, RNA polymerase II complex component [Source:MGI Symbol;Acc:MGI:1923988]	ENSMUSG00000003437	11	5	24	0	10	0	1	0	2
	ENSMUSG00000003438	Timm50	protein_coding	translocase of inner mitochondrial membrane 50 [Source:MGI Symbol;Acc:MGI:1913775]	ENSMUSG00000003438	3	10	19	0	5	0	0	1	0
	ENSMUSG00000003444	Med29	protein_coding	mediator complex subunit 29 [Source:MGI Symbol;Acc:MGI:1914474]	ENSMUSG00000003444	0	0	3	0	0	0	0	0	0
	ENSMUSG00000003452	Bicd1	protein_coding	BICD cargo adaptor 1 [Source:MGI Symbol;Acc:MGI:1101760]	ENSMUSG00000003452	31	18	50	36	28	18	4	1	7
	ENSMUSG00000003458	Ncstn	protein_coding	nicastrin [Source:MGI Symbol;Acc:MGI:1891700]	ENSMUSG00000003458	42	9	85	16	0	17	0	1	0
	ENSMUSG00000003464	Pex19	protein_coding	peroxisomal biogenesis factor 19 [Source:MGI Symbol;Acc:MGI:1334458]	ENSMUSG00000003464	9	10	32	0	13	0	1	0	1
	ENSMUSG00000003469	Phyhip	protein_coding	phytanoyl-CoA hydroxylase interacting protein [Source:MGI Symbol;Acc:MGI:1860417]	ENSMUSG00000003469	6	4	22	0	2	28	0	0	2
	ENSMUSG00000003476	Crhr2	protein_coding	corticotropin releasing hormone receptor 2 [Source:MGI Symbol;Acc:MGI:894312]	ENSMUSG00000003476	3	0	0	0	0	0	0	0	0
	ENSMUSG00000003500	Impdh1	protein_coding	inosine monophosphate dehydrogenase 1 [Source:MGI Symbol;Acc:MGI:96567]	ENSMUSG00000003500	21	1	22	0	0	0	2	0	1
	ENSMUSG00000003518	Dusp3	protein_coding	dual specificity phosphatase 3 (vaccinia virus phosphatase VH1-related) [Source:MGI Symbol;Acc:MGI:1919599]	ENSMUSG00000003518	8	0	16	40	9	3	0	3	1
	ENSMUSG00000003526	Prodh	protein_coding	proline dehydrogenase [Source:MGI Symbol;Acc:MGI:97770]	ENSMUSG00000003526	0	1	0	0	7	0	0	0	1
	ENSMUSG00000003527	Ess2	protein_coding	ess-2 splicing factor [Source:MGI Symbol;Acc:MGI:107854]	ENSMUSG00000003527	1	13	18	0	1	2	0	1	0
	ENSMUSG00000003528	Slc25a1	protein_coding	solute carrier family 25 (mitochondrial carrier, citrate transporter), member 1 [Source:MGI Symbol;Acc:MGI:1345283]	ENSMUSG00000003528	26	8	46	71	7	4	0	0	1
	ENSMUSG00000003531	Dgcr6	protein_coding	DiGeorge syndrome critical region gene 6 [Source:MGI Symbol;Acc:MGI:1202877]	ENSMUSG00000003531	9	3	18	0	3	13	0	2	0
	ENSMUSG00000003534	Ddr1	protein_coding	discoidin domain receptor family, member 1 [Source:MGI Symbol;Acc:MGI:99216]	ENSMUSG00000003534	29	21	24	29	16	15	4	2	4
	ENSMUSG00000003541	Ier3	protein_coding	immediate early response 3 [Source:MGI Symbol;Acc:MGI:104814]	ENSMUSG00000003541	2	0	3	0	0	0	1	0	0
	ENSMUSG00000003545	Fosb	protein_coding	FBJ osteosarcoma oncogene B [Source:MGI Symbol;Acc:MGI:95575]	ENSMUSG00000003545	16	36	50	8	192	57	1	2	6
	ENSMUSG00000003546	Klc4	protein_coding	kinesin light chain 4 [Source:MGI Symbol;Acc:MGI:1922014]	ENSMUSG00000003546	10	2	14	19	6	0	1	1	1
	ENSMUSG00000003549	Ercc1	protein_coding	excision repair cross-complementing rodent repair deficiency, complementation group 1 [Source:MGI Symbol;Acc:MGI:95412]	ENSMUSG00000003549	0	2	18	0	0	1	1	2	0
	ENSMUSG00000003559	As3mt	protein_coding	arsenic (+3 oxidation state) methyltransferase [Source:MGI Symbol;Acc:MGI:1929882]	ENSMUSG00000003559	0	0	0	0	5	0	0	0	0
	ENSMUSG00000003573	Homer3	protein_coding	homer scaffolding protein 3 [Source:MGI Symbol;Acc:MGI:1347359]	ENSMUSG00000003573	22	2	0	16	0	0	1	3	3
	ENSMUSG00000003575	Crtc1	protein_coding	CREB regulated transcription coactivator 1 [Source:MGI Symbol;Acc:MGI:2142523]	ENSMUSG00000003575	21	20	39	19	1	5	2	6	2
	ENSMUSG00000003581	Rnf215	protein_coding	ring finger protein 215 [Source:MGI Symbol;Acc:MGI:1918923]	ENSMUSG00000003581	4	6	15	0	1	24	0	3	0
	ENSMUSG00000003585	Sec14l2	protein_coding	SEC14-like lipid binding 2 [Source:MGI Symbol;Acc:MGI:1915065]	ENSMUSG00000003585	0	0	11	0	1	0	0	0	0
	ENSMUSG00000003604	Aven	protein_coding	apoptosis, caspase activation inhibitor [Source:MGI Symbol;Acc:MGI:1921518]	ENSMUSG00000003604	3	5	2	0	0	0	0	0	0
	ENSMUSG00000003617	Cp	protein_coding	ceruloplasmin [Source:MGI Symbol;Acc:MGI:88476]	ENSMUSG00000003617	0	2	0	0	0	0	0	0	0
	ENSMUSG00000003623	Crot	protein_coding	carnitine O-octanoyltransferase [Source:MGI Symbol;Acc:MGI:1921364]	ENSMUSG00000003623	0	3	15	0	0	0	0	0	0
	ENSMUSG00000003644	Rps6ka1	protein_coding	ribosomal protein S6 kinase polypeptide 1 [Source:MGI Symbol;Acc:MGI:104558]	ENSMUSG00000003644	13	0	11	0	0	9	1	1	0
	ENSMUSG00000003657	Calb2	protein_coding	calbindin 2 [Source:MGI Symbol;Acc:MGI:101914]	ENSMUSG00000003657	7	1	18	0	0	0	0	1	2
	ENSMUSG00000003660	Snrnp200	protein_coding	small nuclear ribonucleoprotein 200 (U5) [Source:MGI Symbol;Acc:MGI:2444401]	ENSMUSG00000003660	73	26	189	121	20	55	8	6	15
	ENSMUSG00000003662	Ciao1	protein_coding	cytosolic iron-sulfur protein assembly 1 [Source:MGI Symbol;Acc:MGI:1346998]	ENSMUSG00000003662	17	3	18	0	3	2	0	0	1
	ENSMUSG00000003680	Taf6l	protein_coding	TATA-box binding protein associated factor 6 like [Source:MGI Symbol;Acc:MGI:2444957]	ENSMUSG00000003680	1	0	9	0	8	0	1	2	0
	ENSMUSG00000003721	Insig2	protein_coding	insulin induced gene 2 [Source:MGI Symbol;Acc:MGI:1920249]	ENSMUSG00000003721	3	13	10	0	5	0	0	1	0
	ENSMUSG00000003731	Kpna6	protein_coding	karyopherin (importin) alpha 6 [Source:MGI Symbol;Acc:MGI:1100836]	ENSMUSG00000003731	43	20	62	54	12	4	0	2	2
	ENSMUSG00000003746	Man1a	protein_coding	mannosidase 1, alpha [Source:MGI Symbol;Acc:MGI:104677]	ENSMUSG00000003746	13	13	36	0	6	0	0	4	1
	ENSMUSG00000003752	Itpkc	protein_coding	inositol 1,4,5-trisphosphate 3-kinase C [Source:MGI Symbol;Acc:MGI:2442554]	ENSMUSG00000003752	17	5	17	0	8	8	1	2	0
	ENSMUSG00000003762	Coq8b	protein_coding	coenzyme Q8B [Source:MGI Symbol;Acc:MGI:1924139]	ENSMUSG00000003762	12	2	3	0	3	0	0	0	1
	ENSMUSG00000003778	Brd8	protein_coding	bromodomain containing 8 [Source:MGI Symbol;Acc:MGI:1925906]	ENSMUSG00000003778	30	9	73	52	31	13	3	2	2
	ENSMUSG00000003779	Kif20a	protein_coding	kinesin family member 20A [Source:MGI Symbol;Acc:MGI:1201682]	ENSMUSG00000003779	2	3	0	0	0	0	3	1	0
	ENSMUSG00000003808	Farsa	protein_coding	phenylalanyl-tRNA synthetase, alpha subunit [Source:MGI Symbol;Acc:MGI:1913840]	ENSMUSG00000003808	16	17	7	0	0	20	0	0	1
	ENSMUSG00000003809	Gcdh	protein_coding	glutaryl-Coenzyme A dehydrogenase [Source:MGI Symbol;Acc:MGI:104541]	ENSMUSG00000003809	7	0	11	0	0	0	2	0	0
	ENSMUSG00000003810	Mast2	protein_coding	microtubule associated serine/threonine kinase 2 [Source:MGI Symbol;Acc:MGI:894676]	ENSMUSG00000003810	49	44	62	41	13	5	4	8	14
	ENSMUSG00000003812	Dnase2a	protein_coding	deoxyribonuclease II alpha [Source:MGI Symbol;Acc:MGI:1329019]	ENSMUSG00000003812	0	0	4	7	3	0	2	0	0
	ENSMUSG00000003813	Rad23a	protein_coding	RAD23 homolog A, nucleotide excision repair protein [Source:MGI Symbol;Acc:MGI:105126]	ENSMUSG00000003813	6	14	18	11	0	0	0	0	0
	ENSMUSG00000003814	Calr	protein_coding	calreticulin [Source:MGI Symbol;Acc:MGI:88252]	ENSMUSG00000003814	131	92	310	11	32	22	9	17	15
	ENSMUSG00000003824	Syce2	protein_coding	synaptonemal complex central element protein 2 [Source:MGI Symbol;Acc:MGI:1919096]	ENSMUSG00000003824	0	0	6	0	0	0	0	0	1
	ENSMUSG00000003847	Nfat5	protein_coding	nuclear factor of activated T cells 5 [Source:MGI Symbol;Acc:MGI:1859333]	ENSMUSG00000003847	16	12	21	15	6	5	0	4	2
	ENSMUSG00000003848	Nob1	protein_coding	NIN1/RPN12 binding protein 1 homolog [Source:MGI Symbol;Acc:MGI:1914869]	ENSMUSG00000003848	9	14	6	9	5	17	1	2	1
	ENSMUSG00000003863	Ppfia3	protein_coding	protein tyrosine phosphatase, receptor type, f polypeptide (PTPRF), interacting protein (liprin), alpha 3 [Source:MGI Symbol;Acc:MGI:1924037]	ENSMUSG00000003863	48	13	83	124	41	14	12	9	7
	ENSMUSG00000003865	Gys1	protein_coding	glycogen synthase 1, muscle [Source:MGI Symbol;Acc:MGI:101805]	ENSMUSG00000003865	138	98	196	1	161	520	1	2	0
	ENSMUSG00000003868	Ruvbl2	protein_coding	RuvB-like protein 2 [Source:MGI Symbol;Acc:MGI:1342299]	ENSMUSG00000003868	5	1	39	53	10	16	0	0	3
	ENSMUSG00000003872	Lin7b	protein_coding	lin-7 homolog B (C. elegans) [Source:MGI Symbol;Acc:MGI:1330858]	ENSMUSG00000003872	0	2	15	0	0	0	1	0	0
	ENSMUSG00000003873	Bax	protein_coding	BCL2-associated X protein [Source:MGI Symbol;Acc:MGI:99702]	ENSMUSG00000003873	24	7	40	0	11	9	0	3	2
	ENSMUSG00000003923	Tfam	protein_coding	transcription factor A, mitochondrial [Source:MGI Symbol;Acc:MGI:107810]	ENSMUSG00000003923	1	13	11	20	9	21	0	0	0
	ENSMUSG00000003929	Zfp81	protein_coding	zinc finger protein 81 [Source:MGI Symbol;Acc:MGI:1890752]	ENSMUSG00000003929	5	9	28	0	0	12	0	0	1
	ENSMUSG00000003934	Efnb3	protein_coding	ephrin B3 [Source:MGI Symbol;Acc:MGI:109196]	ENSMUSG00000003934	34	33	81	43	9	9	1	5	6
	ENSMUSG00000003948	Mmd	protein_coding	monocyte to macrophage differentiation-associated [Source:MGI Symbol;Acc:MGI:1914718]	ENSMUSG00000003948	2	0	20	0	0	7	1	0	0
	ENSMUSG00000003949	Hlf	protein_coding	hepatic leukemia factor [Source:MGI Symbol;Acc:MGI:96108]	ENSMUSG00000003949	9	0	10	0	2	0	0	1	0
	ENSMUSG00000003955	Fam162a	protein_coding	family with sequence similarity 162, member A [Source:MGI Symbol;Acc:MGI:1917436]	ENSMUSG00000003955	6	0	4	0	0	0	0	1	0
	ENSMUSG00000003970	Rpl8	protein_coding	ribosomal protein L8 [Source:MGI Symbol;Acc:MGI:1350927]	ENSMUSG00000003970	41	35	94	27	44	11	6	9	12
	ENSMUSG00000003974	Grm3	protein_coding	glutamate receptor, metabotropic 3 [Source:MGI Symbol;Acc:MGI:1351340]	ENSMUSG00000003974	15	14	89	0	10	14	0	1	1
	ENSMUSG00000003992	Ssbp2	protein_coding	single-stranded DNA binding protein 2 [Source:MGI Symbol;Acc:MGI:1914220]	ENSMUSG00000003992	23	9	101	39	6	14	4	2	1
	ENSMUSG00000004018	Fancl	protein_coding	Fanconi anemia, complementation group L [Source:MGI Symbol;Acc:MGI:1914280]	ENSMUSG00000004018	0	0	1	13	0	0	0	0	0
	ENSMUSG00000004031	Brinp2	protein_coding	bone morphogenic protein/retinoic acid inducible neural-specific 2 [Source:MGI Symbol;Acc:MGI:2443333]	ENSMUSG00000004031	38	19	65	1	5	10	7	2	3
	ENSMUSG00000004032	Gstm5	protein_coding	glutathione S-transferase, mu 5 [Source:MGI Symbol;Acc:MGI:1309466]	ENSMUSG00000004032	9	6	11	0	3	0	1	0	0
	ENSMUSG00000004035	Gstm7	protein_coding	glutathione S-transferase, mu 7 [Source:MGI Symbol;Acc:MGI:1915562]	ENSMUSG00000004035	0	0	0	28	0	0	0	0	0
	ENSMUSG00000004040	Stat3	protein_coding	signal transducer and activator of transcription 3 [Source:MGI Symbol;Acc:MGI:103038]	ENSMUSG00000004040	6	12	17	0	2	0	0	2	0
	ENSMUSG00000004054	Map3k11	protein_coding	mitogen-activated protein kinase kinase kinase 11 [Source:MGI Symbol;Acc:MGI:1346880]	ENSMUSG00000004054	10	3	8	0	2	0	0	2	3
	ENSMUSG00000004056	Akt2	protein_coding	thymoma viral proto-oncogene 2 [Source:MGI Symbol;Acc:MGI:104874]	ENSMUSG00000004056	1	5	6	28	4	0	0	0	0
	ENSMUSG00000004069	Dnaja3	protein_coding	DnaJ heat shock protein family (Hsp40) member A3 [Source:MGI Symbol;Acc:MGI:1933786]	ENSMUSG00000004069	10	7	13	18	8	17	0	3	1
	ENSMUSG00000004070	Hmox2	protein_coding	heme oxygenase 2 [Source:MGI Symbol;Acc:MGI:109373]	ENSMUSG00000004070	13	2	36	57	12	22	2	0	3
	ENSMUSG00000004071	Cdip1	protein_coding	cell death inducing Trp53 target 1 [Source:MGI Symbol;Acc:MGI:1913876]	ENSMUSG00000004071	34	19	68	27	7	10	4	5	4
	ENSMUSG00000004085	Map3k20	protein_coding	mitogen-activated protein kinase kinase kinase 20 [Source:MGI Symbol;Acc:MGI:2443258]	ENSMUSG00000004085	3	5	13	13	0	0	1	3	1
	ENSMUSG00000004096	Cwc15	protein_coding	CWC15 spliceosome-associated protein [Source:MGI Symbol;Acc:MGI:1913320]	ENSMUSG00000004096	5	3	9	22	0	0	0	1	0
	ENSMUSG00000004098	Col5a3	protein_coding	collagen, type V, alpha 3 [Source:MGI Symbol;Acc:MGI:1858212]	ENSMUSG00000004098	0	1	0	0	0	11	0	1	0
	ENSMUSG00000004099	Dnmt1	protein_coding	DNA methyltransferase (cytosine-5) 1 [Source:MGI Symbol;Acc:MGI:94912]	ENSMUSG00000004099	34	31	69	19	23	14	5	5	3
	ENSMUSG00000004100	Ppan	protein_coding	peter pan homolog [Source:MGI Symbol;Acc:MGI:2178445]	ENSMUSG00000004100	11	5	22	0	2	0	2	1	0
	ENSMUSG00000004105	Angptl2	protein_coding	angiopoietin-like 2 [Source:MGI Symbol;Acc:MGI:1347002]	ENSMUSG00000004105	0	4	0	0	0	0	0	0	0
	ENSMUSG00000004110	Cacna1e	protein_coding	calcium channel, voltage-dependent, R type, alpha 1E subunit [Source:MGI Symbol;Acc:MGI:106217]	ENSMUSG00000004110	113	70	209	83	28	75	8	10	20
	ENSMUSG00000004113	Cacna1b	protein_coding	calcium channel, voltage-dependent, N type, alpha 1B subunit [Source:MGI Symbol;Acc:MGI:88296]	ENSMUSG00000004113	79	57	178	132	21	63	3	9	4
	ENSMUSG00000004127	Trmt10a	protein_coding	tRNA methyltransferase 10A [Source:MGI Symbol;Acc:MGI:1920421]	ENSMUSG00000004127	0	0	1	0	4	0	1	0	0
	ENSMUSG00000004151	Etv1	protein_coding	ets variant 1 [Source:MGI Symbol;Acc:MGI:99254]	ENSMUSG00000004151	3	7	11	0	2	0	0	0	0
	ENSMUSG00000004187	Kifc2	protein_coding	kinesin family member C2 [Source:MGI Symbol;Acc:MGI:109187]	ENSMUSG00000004187	14	13	14	20	16	6	2	2	3
	ENSMUSG00000004207	Psap	protein_coding	prosaposin [Source:MGI Symbol;Acc:MGI:97783]	ENSMUSG00000004207	194	147	604	118	33	111	5	17	16
	ENSMUSG00000004221	Ikbkg	protein_coding	inhibitor of kappaB kinase gamma [Source:MGI Symbol;Acc:MGI:1338074]	ENSMUSG00000004221	8	6	5	20	0	0	3	0	1
	ENSMUSG00000004233	Wars2	protein_coding	tryptophanyl tRNA synthetase 2 (mitochondrial) [Source:MGI Symbol;Acc:MGI:1917810]	ENSMUSG00000004233	4	10	7	0	6	0	0	1	1
	ENSMUSG00000004263	Atn1	protein_coding	atrophin 1 [Source:MGI Symbol;Acc:MGI:104725]	ENSMUSG00000004263	4	2	10	54	7	0	1	1	2
	ENSMUSG00000004264	Phb2	protein_coding	prohibitin 2 [Source:MGI Symbol;Acc:MGI:102520]	ENSMUSG00000004264	16	13	23	0	0	0	2	3	4
	ENSMUSG00000004267	Eno2	protein_coding	enolase 2, gamma neuronal [Source:MGI Symbol;Acc:MGI:95394]	ENSMUSG00000004267	40	8	84	28	9	41	0	1	2
	ENSMUSG00000004268	Emg1	protein_coding	EMG1 N1-specific pseudouridine methyltransferase [Source:MGI Symbol;Acc:MGI:1315195]	ENSMUSG00000004268	4	0	14	0	0	11	1	1	1
	ENSMUSG00000004270	Lpcat3	protein_coding	lysophosphatidylcholine acyltransferase 3 [Source:MGI Symbol;Acc:MGI:1315211]	ENSMUSG00000004270	3	3	14	0	0	0	2	1	0
	ENSMUSG00000004285	Atp6v1f	protein_coding	ATPase, H+ transporting, lysosomal V1 subunit F [Source:MGI Symbol;Acc:MGI:1913394]	ENSMUSG00000004285	6	1	19	14	0	0	0	0	0
	ENSMUSG00000004317	Clcn5	protein_coding	chloride channel, voltage-sensitive 5 [Source:MGI Symbol;Acc:MGI:99486]	ENSMUSG00000004317	19	2	36	0	0	8	0	2	1
	ENSMUSG00000004319	Clcn3	protein_coding	chloride channel, voltage-sensitive 3 [Source:MGI Symbol;Acc:MGI:103555]	ENSMUSG00000004319	55	44	339	29	34	50	6	1	7
	ENSMUSG00000004328	Hif3a	protein_coding	hypoxia inducible factor 3, alpha subunit [Source:MGI Symbol;Acc:MGI:1859778]	ENSMUSG00000004328	9	0	3	0	0	0	0	0	0
	ENSMUSG00000004347	Pde1c	protein_coding	phosphodiesterase 1C [Source:MGI Symbol;Acc:MGI:108413]	ENSMUSG00000004347	12	22	12	0	4	4	0	2	1
	ENSMUSG00000004356	Utp20	protein_coding	UTP20 small subunit processome component [Source:MGI Symbol;Acc:MGI:1917933]	ENSMUSG00000004356	9	0	37	0	1	0	1	4	3
	ENSMUSG00000004360	9330159F19Rik	protein_coding	RIKEN cDNA 9330159F19 gene [Source:MGI Symbol;Acc:MGI:3036239]	ENSMUSG00000004360	33	21	50	28	23	14	2	2	7
	ENSMUSG00000004364	Cul3	protein_coding	cullin 3 [Source:MGI Symbol;Acc:MGI:1347360]	ENSMUSG00000004364	26	20	91	0	29	6	1	4	5
	ENSMUSG00000004366	Sst	protein_coding	somatostatin [Source:MGI Symbol;Acc:MGI:98326]	ENSMUSG00000004366	109	43	193	194	32	97	3	9	6
	ENSMUSG00000004371	Il11	protein_coding	interleukin 11 [Source:MGI Symbol;Acc:MGI:107613]	ENSMUSG00000004371	0	0	2	0	0	0	0	0	0
	ENSMUSG00000004383	Large1	protein_coding	LARGE xylosyl- and glucuronyltransferase 1 [Source:MGI Symbol;Acc:MGI:1342270]	ENSMUSG00000004383	89	40	126	55	9	1	1	3	8
	ENSMUSG00000004393	Ddx56	protein_coding	DEAD (Asp-Glu-Ala-Asp) box polypeptide 56 [Source:MGI Symbol;Acc:MGI:1277172]	ENSMUSG00000004393	18	3	47	34	3	29	2	0	2
	ENSMUSG00000004394	Tmed4	protein_coding	transmembrane p24 trafficking protein 4 [Source:MGI Symbol;Acc:MGI:1915070]	ENSMUSG00000004394	17	1	16	0	0	0	0	0	1
	ENSMUSG00000004415	Col26a1	protein_coding	collagen, type XXVI, alpha 1 [Source:MGI Symbol;Acc:MGI:2155345]	ENSMUSG00000004415	1	0	0	0	0	0	0	0	0
	ENSMUSG00000004446	Bid	protein_coding	BH3 interacting domain death agonist [Source:MGI Symbol;Acc:MGI:108093]	ENSMUSG00000004446	3	0	0	0	0	0	0	2	2
	ENSMUSG00000004451	Ralb	protein_coding	v-ral simian leukemia viral oncogene B [Source:MGI Symbol;Acc:MGI:1927244]	ENSMUSG00000004451	6	3	17	0	4	1	0	0	1
	ENSMUSG00000004455	Ppp1cc	protein_coding	protein phosphatase 1 catalytic subunit gamma [Source:MGI Symbol;Acc:MGI:104872]	ENSMUSG00000004455	0	6	5	0	6	0	1	0	1
	ENSMUSG00000004460	Dnajb11	protein_coding	DnaJ heat shock protein family (Hsp40) member B11 [Source:MGI Symbol;Acc:MGI:1915088]	ENSMUSG00000004460	12	20	51	26	4	13	1	2	1
	ENSMUSG00000004462	Tbccd1	protein_coding	TBCC domain containing 1 [Source:MGI Symbol;Acc:MGI:1917823]	ENSMUSG00000004462	2	9	7	0	0	0	0	0	2
	ENSMUSG00000004473	Clec11a	protein_coding	C-type lectin domain family 11, member a [Source:MGI Symbol;Acc:MGI:1298219]	ENSMUSG00000004473	15	6	7	0	0	0	0	1	0
	ENSMUSG00000004500	Zfp324	protein_coding	zinc finger protein 324 [Source:MGI Symbol;Acc:MGI:2444641]	ENSMUSG00000004500	15	2	17	18	3	0	1	0	3
	ENSMUSG00000004508	Gab2	protein_coding	growth factor receptor bound protein 2-associated protein 2 [Source:MGI Symbol;Acc:MGI:1333854]	ENSMUSG00000004508	32	9	37	10	5	0	1	1	4
	ENSMUSG00000004530	Coro1c	protein_coding	coronin, actin binding protein 1C [Source:MGI Symbol;Acc:MGI:1345964]	ENSMUSG00000004530	30	16	49	22	9	4	3	5	4
	ENSMUSG00000004535	Tax1bp1	protein_coding	Tax1 (human T cell leukemia virus type I) binding protein 1 [Source:MGI Symbol;Acc:MGI:1289308]	ENSMUSG00000004535	33	16	53	8	20	3	4	4	1
	ENSMUSG00000004558	Ndrg2	protein_coding	N-myc downstream regulated gene 2 [Source:MGI Symbol;Acc:MGI:1352498]	ENSMUSG00000004558	6	11	18	50	14	13	2	4	2
	ENSMUSG00000004561	Mettl17	protein_coding	methyltransferase like 17 [Source:MGI Symbol;Acc:MGI:1098577]	ENSMUSG00000004561	4	7	7	7	0	3	1	1	1
	ENSMUSG00000004562	Arhgef40	protein_coding	Rho guanine nucleotide exchange factor (GEF) 40 [Source:MGI Symbol;Acc:MGI:2685515]	ENSMUSG00000004562	16	8	22	0	7	6	6	3	6
	ENSMUSG00000004565	Pnpla6	protein_coding	patatin-like phospholipase domain containing 6 [Source:MGI Symbol;Acc:MGI:1354723]	ENSMUSG00000004565	6	10	24	31	0	3	1	3	5
	ENSMUSG00000004567	Mcoln1	protein_coding	mucolipin 1 [Source:MGI Symbol;Acc:MGI:1890498]	ENSMUSG00000004567	20	4	28	0	7	0	2	1	6
	ENSMUSG00000004568	Arhgef18	protein_coding	rho/rac guanine nucleotide exchange factor (GEF) 18 [Source:MGI Symbol;Acc:MGI:2142567]	ENSMUSG00000004568	19	16	29	33	6	13	1	1	4
	ENSMUSG00000004591	Pkn2	protein_coding	protein kinase N2 [Source:MGI Symbol;Acc:MGI:109211]	ENSMUSG00000004591	21	1	17	24	4	2	1	5	3
	ENSMUSG00000004610	Etfb	protein_coding	electron transferring flavoprotein, beta polypeptide [Source:MGI Symbol;Acc:MGI:106098]	ENSMUSG00000004610	0	3	0	0	6	0	0	0	0
	ENSMUSG00000004626	Stxbp2	protein_coding	syntaxin binding protein 2 [Source:MGI Symbol;Acc:MGI:107370]	ENSMUSG00000004626	21	4	10	30	8	0	0	3	3
	ENSMUSG00000004631	Sgce	protein_coding	sarcoglycan, epsilon [Source:MGI Symbol;Acc:MGI:1329042]	ENSMUSG00000004631	5	4	12	0	0	15	0	0	0
	ENSMUSG00000004633	Chn2	protein_coding	chimerin 2 [Source:MGI Symbol;Acc:MGI:1917243]	ENSMUSG00000004633	5	11	33	45	0	0	1	2	2
	ENSMUSG00000004637	Wwox	protein_coding	WW domain-containing oxidoreductase [Source:MGI Symbol;Acc:MGI:1931237]	ENSMUSG00000004637	0	2	8	0	11	0	0	0	0
	ENSMUSG00000004642	Slbp	protein_coding	stem-loop binding protein [Source:MGI Symbol;Acc:MGI:108402]	ENSMUSG00000004642	10	10	20	19	0	5	1	0	1
	ENSMUSG00000004655	Aqp1	protein_coding	aquaporin 1 [Source:MGI Symbol;Acc:MGI:103201]	ENSMUSG00000004655	1	1	0	0	0	0	0	0	0
	ENSMUSG00000004661	Arid3b	protein_coding	AT rich interactive domain 3B (BRIGHT-like) [Source:MGI Symbol;Acc:MGI:1930768]	ENSMUSG00000004661	6	0	5	0	0	0	0	0	0
	ENSMUSG00000004667	Polr2e	protein_coding	polymerase (RNA) II (DNA directed) polypeptide E [Source:MGI Symbol;Acc:MGI:1913670]	ENSMUSG00000004667	14	6	16	0	0	0	0	0	0
	ENSMUSG00000004668	Abca13	protein_coding	ATP-binding cassette, sub-family A (ABC1), member 13 [Source:MGI Symbol;Acc:MGI:2388707]	ENSMUSG00000004668	1	1	0	0	3	0	0	0	0
	ENSMUSG00000004677	Myo9b	protein_coding	myosin IXb [Source:MGI Symbol;Acc:MGI:106624]	ENSMUSG00000004677	20	7	36	37	12	8	1	3	6
	ENSMUSG00000004698	Hdac9	protein_coding	histone deacetylase 9 [Source:MGI Symbol;Acc:MGI:1931221]	ENSMUSG00000004698	76	20	36	75	9	22	1	1	1
	ENSMUSG00000004748	Mtfp1	protein_coding	mitochondrial fission process 1 [Source:MGI Symbol;Acc:MGI:1916686]	ENSMUSG00000004748	5	2	0	0	5	0	0	1	0
	ENSMUSG00000004768	Rab23	protein_coding	RAB23, member RAS oncogene family [Source:MGI Symbol;Acc:MGI:99833]	ENSMUSG00000004768	23	2	24	0	0	11	1	1	5
	ENSMUSG00000004771	Rab11a	protein_coding	RAB11A, member RAS oncogene family [Source:MGI Symbol;Acc:MGI:1858202]	ENSMUSG00000004771	16	27	63	31	3	18	2	1	2
	ENSMUSG00000004788	Eif2b2	protein_coding	eukaryotic translation initiation factor 2B, subunit 2 beta [Source:MGI Symbol;Acc:MGI:2145118]	ENSMUSG00000004788	8	6	14	11	10	0	0	0	1
	ENSMUSG00000004789	Dlst	protein_coding	dihydrolipoamide S-succinyltransferase (E2 component of 2-oxo-glutarate complex) [Source:MGI Symbol;Acc:MGI:1926170]	ENSMUSG00000004789	21	5	33	24	0	37	1	0	4
	ENSMUSG00000004791	Pgf	protein_coding	placental growth factor [Source:MGI Symbol;Acc:MGI:105095]	ENSMUSG00000004791	0	0	2	0	0	0	0	0	1
	ENSMUSG00000004798	Ulk2	protein_coding	unc-51 like kinase 2 [Source:MGI Symbol;Acc:MGI:1352758]	ENSMUSG00000004798	28	25	96	2	10	14	0	1	4
	ENSMUSG00000004815	Dgkq	protein_coding	diacylglycerol kinase, theta [Source:MGI Symbol;Acc:MGI:102918]	ENSMUSG00000004815	10	8	36	24	6	3	2	1	3
	ENSMUSG00000004837	Grap	protein_coding	GRB2-related adaptor protein [Source:MGI Symbol;Acc:MGI:1918770]	ENSMUSG00000004837	1	0	0	0	0	0	0	0	0
	ENSMUSG00000004843	Chmp2b	protein_coding	charged multivesicular body protein 2B [Source:MGI Symbol;Acc:MGI:1916192]	ENSMUSG00000004843	7	7	31	0	2	2	0	2	3
	ENSMUSG00000004846	Plod3	protein_coding	procollagen-lysine, 2-oxoglutarate 5-dioxygenase 3 [Source:MGI Symbol;Acc:MGI:1347008]	ENSMUSG00000004846	41	16	26	19	6	6	0	2	1
	ENSMUSG00000004849	Ap1s1	protein_coding	adaptor protein complex AP-1, sigma 1 [Source:MGI Symbol;Acc:MGI:1098244]	ENSMUSG00000004849	13	21	25	0	6	2	3	1	2
	ENSMUSG00000004865	Srpk1	protein_coding	serine/arginine-rich protein specific kinase 1 [Source:MGI Symbol;Acc:MGI:106908]	ENSMUSG00000004865	21	14	63	31	12	41	2	1	2
	ENSMUSG00000004872	Pax3	protein_coding	paired box 3 [Source:MGI Symbol;Acc:MGI:97487]	ENSMUSG00000004872	0	0	0	0	0	14	0	0	0
	ENSMUSG00000004880	Lbr	protein_coding	lamin B receptor [Source:MGI Symbol;Acc:MGI:2138281]	ENSMUSG00000004880	10	5	19	31	62	0	1	0	0
	ENSMUSG00000004885	Crabp2	protein_coding	cellular retinoic acid binding protein II [Source:MGI Symbol;Acc:MGI:88491]	ENSMUSG00000004885	1	0	0	0	0	0	0	0	0
	ENSMUSG00000004891	Nes	protein_coding	nestin [Source:MGI Symbol;Acc:MGI:101784]	ENSMUSG00000004891	15	17	23	18	53	32	18	24	32
	ENSMUSG00000004892	Bcan	protein_coding	brevican [Source:MGI Symbol;Acc:MGI:1096385]	ENSMUSG00000004892	22	16	23	13	4	10	7	12	13
	ENSMUSG00000004894	Hapln2	protein_coding	hyaluronan and proteoglycan link protein 2 [Source:MGI Symbol;Acc:MGI:2137300]	ENSMUSG00000004894	0	1	0	0	0	0	0	0	0
	ENSMUSG00000004895	Prcc	protein_coding	papillary renal cell carcinoma (translocation-associated) [Source:MGI Symbol;Acc:MGI:2137738]	ENSMUSG00000004895	21	25	52	83	35	8	0	1	7
	ENSMUSG00000004896	Rrnad1	protein_coding	ribosomal RNA adenine dimethylase domain containing 1 [Source:MGI Symbol;Acc:MGI:2387197]	ENSMUSG00000004896	18	3	21	3	0	0	2	2	0
	ENSMUSG00000004897	Hdgf	protein_coding	heparin binding growth factor [Source:MGI Symbol;Acc:MGI:1194494]	ENSMUSG00000004897	22	22	52	18	1	14	4	3	4
	ENSMUSG00000004902	Slc25a18	protein_coding	solute carrier family 25 (mitochondrial carrier), member 18 [Source:MGI Symbol;Acc:MGI:1919053]	ENSMUSG00000004902	0	1	0	0	3	0	0	0	1
	ENSMUSG00000004929	Thop1	protein_coding	thimet oligopeptidase 1 [Source:MGI Symbol;Acc:MGI:1354165]	ENSMUSG00000004929	18	10	38	18	0	0	0	0	3
	ENSMUSG00000004931	Apba3	protein_coding	amyloid beta (A4) precursor protein-binding, family A, member 3 [Source:MGI Symbol;Acc:MGI:1888527]	ENSMUSG00000004931	9	2	3	15	0	0	0	0	0
	ENSMUSG00000004933	Matk	protein_coding	megakaryocyte-associated tyrosine kinase [Source:MGI Symbol;Acc:MGI:99259]	ENSMUSG00000004933	18	11	22	58	13	7	4	10	10
	ENSMUSG00000004934	Pias4	protein_coding	protein inhibitor of activated STAT 4 [Source:MGI Symbol;Acc:MGI:2136940]	ENSMUSG00000004934	2	0	16	20	0	0	1	0	0
	ENSMUSG00000004936	Map2k1	protein_coding	mitogen-activated protein kinase kinase 1 [Source:MGI Symbol;Acc:MGI:1346866]	ENSMUSG00000004936	15	10	55	0	0	13	0	5	3
	ENSMUSG00000004937	Sgta	protein_coding	small glutamine-rich tetratricopeptide repeat (TPR)-containing, alpha [Source:MGI Symbol;Acc:MGI:1098703]	ENSMUSG00000004937	43	40	85	41	2	13	2	4	3
	ENSMUSG00000004939	Nmrk2	protein_coding	nicotinamide riboside kinase 2 [Source:MGI Symbol;Acc:MGI:1916814]	ENSMUSG00000004939	0	3	0	0	0	0	0	0	1
	ENSMUSG00000004945	Tmem242	protein_coding	transmembrane protein 242 [Source:MGI Symbol;Acc:MGI:1917794]	ENSMUSG00000004945	1	3	9	18	0	0	0	0	0
	ENSMUSG00000004947	Dtx2	protein_coding	deltex 2, E3 ubiquitin ligase [Source:MGI Symbol;Acc:MGI:1921448]	ENSMUSG00000004947	13	4	19	0	0	0	1	0	0
	ENSMUSG00000004952	Rasa4	protein_coding	RAS p21 protein activator 4 [Source:MGI Symbol;Acc:MGI:1858600]	ENSMUSG00000004952	0	4	6	0	32	0	0	0	1
	ENSMUSG00000004961	Syt5	protein_coding	synaptotagmin V [Source:MGI Symbol;Acc:MGI:1926368]	ENSMUSG00000004961	34	33	89	68	18	26	2	4	3
	ENSMUSG00000004980	Hnrnpa2b1	protein_coding	heterogeneous nuclear ribonucleoprotein A2/B1 [Source:MGI Symbol;Acc:MGI:104819]	ENSMUSG00000004980	55	46	138	26	11	37	6	12	15
	ENSMUSG00000004994	Ccdc130	protein_coding	coiled-coil domain containing 130 [Source:MGI Symbol;Acc:MGI:1914986]	ENSMUSG00000004994	2	1	13	12	0	0	0	0	0
	ENSMUSG00000004996	Mri1	protein_coding	methylthioribose-1-phosphate isomerase 1 [Source:MGI Symbol;Acc:MGI:1915123]	ENSMUSG00000004996	1	0	1	0	1	1	1	0	0
	ENSMUSG00000005034	Prkacb	protein_coding	protein kinase, cAMP dependent, catalytic, beta [Source:MGI Symbol;Acc:MGI:97594]	ENSMUSG00000005034	70	44	334	31	57	92	6	8	11
	ENSMUSG00000005043	Sgsh	protein_coding	N-sulfoglucosamine sulfohydrolase (sulfamidase) [Source:MGI Symbol;Acc:MGI:1350341]	ENSMUSG00000005043	0	0	5	0	7	0	0	1	0
	ENSMUSG00000005045	Chd5	protein_coding	chromodomain helicase DNA binding protein 5 [Source:MGI Symbol;Acc:MGI:3036258]	ENSMUSG00000005045	135	50	152	177	48	59	6	12	12
	ENSMUSG00000005054	Cstb	protein_coding	cystatin B [Source:MGI Symbol;Acc:MGI:109514]	ENSMUSG00000005054	1	4	0	0	0	0	1	1	0
	ENSMUSG00000005057	Sh2b2	protein_coding	SH2B adaptor protein 2 [Source:MGI Symbol;Acc:MGI:1345171]	ENSMUSG00000005057	13	9	9	39	3	10	0	0	1
	ENSMUSG00000005069	Pex5	protein_coding	peroxisomal biogenesis factor 5 [Source:MGI Symbol;Acc:MGI:1098808]	ENSMUSG00000005069	36	16	40	6	6	10	2	2	4
	ENSMUSG00000005078	Jkamp	protein_coding	JNK1/MAPK8-associated membrane protein [Source:MGI Symbol;Acc:MGI:1915057]	ENSMUSG00000005078	20	20	80	21	9	34	0	1	0
	ENSMUSG00000005087	Cd44	protein_coding	CD44 antigen [Source:MGI Symbol;Acc:MGI:88338]	ENSMUSG00000005087	0	0	0	0	2	0	0	0	0
	ENSMUSG00000005089	Slc1a2	protein_coding	solute carrier family 1 (glial high affinity glutamate transporter), member 2 [Source:MGI Symbol;Acc:MGI:101931]	ENSMUSG00000005089	43	41	101	0	7	4	2	11	7
	ENSMUSG00000005102	Eif2ak4	protein_coding	eukaryotic translation initiation factor 2 alpha kinase 4 [Source:MGI Symbol;Acc:MGI:1353427]	ENSMUSG00000005102	0	2	8	32	16	0	1	1	1
	ENSMUSG00000005103	Wdr1	protein_coding	WD repeat domain 1 [Source:MGI Symbol;Acc:MGI:1337100]	ENSMUSG00000005103	54	18	51	22	9	0	2	4	6
	ENSMUSG00000005107	Slc2a9	protein_coding	solute carrier family 2 (facilitated glucose transporter), member 9 [Source:MGI Symbol;Acc:MGI:2152844]	ENSMUSG00000005107	1	0	0	0	0	7	0	0	1
	ENSMUSG00000005124	Ccn4	protein_coding	cellular communication network factor 4 [Source:MGI Symbol;Acc:MGI:1197008]	ENSMUSG00000005124	0	0	0	13	0	0	0	0	0
	ENSMUSG00000005125	Ndrg1	protein_coding	N-myc downstream regulated gene 1 [Source:MGI Symbol;Acc:MGI:1341799]	ENSMUSG00000005125	6	5	51	33	7	0	6	0	1
	ENSMUSG00000005142	Man2b1	protein_coding	mannosidase 2, alpha B1 [Source:MGI Symbol;Acc:MGI:107286]	ENSMUSG00000005142	9	28	42	15	18	0	1	2	1
	ENSMUSG00000005148	Klf5	protein_coding	Kruppel-like factor 5 [Source:MGI Symbol;Acc:MGI:1338056]	ENSMUSG00000005148	13	1	12	14	0	6	0	1	0
	ENSMUSG00000005150	Wdr83	protein_coding	WD repeat domain containing 83 [Source:MGI Symbol;Acc:MGI:1915086]	ENSMUSG00000005150	8	0	18	0	0	0	0	1	0
	ENSMUSG00000005161	Prdx2	protein_coding	peroxiredoxin 2 [Source:MGI Symbol;Acc:MGI:109486]	ENSMUSG00000005161	26	19	46	69	11	16	2	6	9
	ENSMUSG00000005198	Polr2a	protein_coding	polymerase (RNA) II (DNA directed) polypeptide A [Source:MGI Symbol;Acc:MGI:98086]	ENSMUSG00000005198	78	41	201	21	28	61	10	11	23
	ENSMUSG00000005204	Senp3	protein_coding	SUMO/sentrin specific peptidase 3 [Source:MGI Symbol;Acc:MGI:2158736]	ENSMUSG00000005204	15	6	36	42	6	5	2	1	7
	ENSMUSG00000005220	Corin	protein_coding	corin, serine peptidase [Source:MGI Symbol;Acc:MGI:1349451]	ENSMUSG00000005220	0	0	0	0	0	0	1	0	0
	ENSMUSG00000005225	Plekha8	protein_coding	pleckstrin homology domain containing, family A (phosphoinositide binding specific) member 8 [Source:MGI Symbol;Acc:MGI:2681164]	ENSMUSG00000005225	0	0	4	0	0	0	0	0	1
	ENSMUSG00000005233	Spc25	protein_coding	SPC25, NDC80 kinetochore complex component, homolog (S. cerevisiae) [Source:MGI Symbol;Acc:MGI:1913692]	ENSMUSG00000005233	6	4	2	0	0	0	0	2	0
	ENSMUSG00000005237	Dnah2	protein_coding	dynein, axonemal, heavy chain 2 [Source:MGI Symbol;Acc:MGI:107731]	ENSMUSG00000005237	1	0	9	0	2	3	2	2	1
	ENSMUSG00000005251	Ripk4	protein_coding	receptor-interacting serine-threonine kinase 4 [Source:MGI Symbol;Acc:MGI:1919638]	ENSMUSG00000005251	4	0	0	0	0	0	0	0	0
	ENSMUSG00000005262	Ufd1	protein_coding	ubiquitin recognition factor in ER-associated degradation 1 [Source:MGI Symbol;Acc:MGI:109353]	ENSMUSG00000005262	6	5	33	21	0	0	0	1	2
	ENSMUSG00000005267	Zfp287	protein_coding	zinc finger protein 287 [Source:MGI Symbol;Acc:MGI:2176561]	ENSMUSG00000005267	13	8	18	1	0	7	0	1	3
	ENSMUSG00000005268	Prlr	protein_coding	prolactin receptor [Source:MGI Symbol;Acc:MGI:97763]	ENSMUSG00000005268	0	0	2	20	12	0	2	0	0
	ENSMUSG00000005299	Letm1	protein_coding	leucine zipper-EF-hand containing transmembrane protein 1 [Source:MGI Symbol;Acc:MGI:1932557]	ENSMUSG00000005299	13	13	28	42	19	3	4	3	0
	ENSMUSG00000005312	Ubqln1	protein_coding	ubiquilin 1 [Source:MGI Symbol;Acc:MGI:1860276]	ENSMUSG00000005312	35	33	139	22	14	36	4	1	4
	ENSMUSG00000005338	Cadm3	protein_coding	cell adhesion molecule 3 [Source:MGI Symbol;Acc:MGI:2137858]	ENSMUSG00000005338	100	35	227	150	21	28	5	4	3
	ENSMUSG00000005354	Txn2	protein_coding	thioredoxin 2 [Source:MGI Symbol;Acc:MGI:1929468]	ENSMUSG00000005354	7	13	38	35	10	1	3	4	1
	ENSMUSG00000005357	Slc1a6	protein_coding	solute carrier family 1 (high affinity aspartate/glutamate transporter), member 6 [Source:MGI Symbol;Acc:MGI:1096331]	ENSMUSG00000005357	3	0	2	0	0	0	0	0	0
	ENSMUSG00000005360	Slc1a3	protein_coding	solute carrier family 1 (glial high affinity glutamate transporter), member 3 [Source:MGI Symbol;Acc:MGI:99917]	ENSMUSG00000005360	13	15	46	24	11	21	6	12	17
	ENSMUSG00000005362	Crbn	protein_coding	cereblon [Source:MGI Symbol;Acc:MGI:1913277]	ENSMUSG00000005362	4	15	33	0	1	1	0	2	2
	ENSMUSG00000005370	Msh6	protein_coding	mutS homolog 6 [Source:MGI Symbol;Acc:MGI:1343961]	ENSMUSG00000005370	12	3	25	2	0	0	1	5	1
	ENSMUSG00000005371	Fbxo11	protein_coding	F-box protein 11 [Source:MGI Symbol;Acc:MGI:2147134]	ENSMUSG00000005371	36	16	138	35	3	6	0	4	4
	ENSMUSG00000005373	Mlxipl	protein_coding	MLX interacting protein-like [Source:MGI Symbol;Acc:MGI:1927999]	ENSMUSG00000005373	0	0	0	0	5	0	0	0	0
	ENSMUSG00000005374	Tbl2	protein_coding	transducin (beta)-like 2 [Source:MGI Symbol;Acc:MGI:1351652]	ENSMUSG00000005374	0	5	13	0	0	15	1	0	0
	ENSMUSG00000005378	Bud23	protein_coding	BUD23, rRNA methyltransferase and ribosome maturation factor [Source:MGI Symbol;Acc:MGI:1913388]	ENSMUSG00000005378	5	6	20	0	0	9	1	0	0
	ENSMUSG00000005397	Nid1	protein_coding	nidogen 1 [Source:MGI Symbol;Acc:MGI:97342]	ENSMUSG00000005397	0	0	0	0	9	0	0	0	2
	ENSMUSG00000005410	Mcm5	protein_coding	minichromosome maintenance complex component 5 [Source:MGI Symbol;Acc:MGI:103197]	ENSMUSG00000005410	3	2	2	16	2	0	1	0	0
	ENSMUSG00000005413	Hmox1	protein_coding	heme oxygenase 1 [Source:MGI Symbol;Acc:MGI:96163]	ENSMUSG00000005413	0	3	8	0	0	0	0	0	1
	ENSMUSG00000005417	Mprip	protein_coding	myosin phosphatase Rho interacting protein [Source:MGI Symbol;Acc:MGI:1349438]	ENSMUSG00000005417	70	48	144	103	43	48	5	15	18
	ENSMUSG00000005442	Cic	protein_coding	capicua transcriptional repressor [Source:MGI Symbol;Acc:MGI:1918972]	ENSMUSG00000005442	189	64	244	127	51	68	6	12	10
	ENSMUSG00000005447	Pafah1b3	protein_coding	platelet-activating factor acetylhydrolase, isoform 1b, subunit 3 [Source:MGI Symbol;Acc:MGI:108414]	ENSMUSG00000005447	53	77	124	22	17	39	1	1	1
	ENSMUSG00000005469	Prkaca	protein_coding	protein kinase, cAMP dependent, catalytic, alpha [Source:MGI Symbol;Acc:MGI:97592]	ENSMUSG00000005469	15	13	79	51	0	24	4	2	3
	ENSMUSG00000005470	Asf1b	protein_coding	anti-silencing function 1B histone chaperone [Source:MGI Symbol;Acc:MGI:1914179]	ENSMUSG00000005470	0	0	2	0	0	0	0	0	0
	ENSMUSG00000005481	Ddx39	protein_coding	DEAD (Asp-Glu-Ala-Asp) box polypeptide 39 [Source:MGI Symbol;Acc:MGI:1915528]	ENSMUSG00000005481	15	13	15	5	19	25	0	0	3
	ENSMUSG00000005483	Dnajb1	protein_coding	DnaJ heat shock protein family (Hsp40) member B1 [Source:MGI Symbol;Acc:MGI:1931874]	ENSMUSG00000005483	4	6	21	14	0	6	0	1	1
	ENSMUSG00000005493	Msh4	protein_coding	mutS homolog 4 [Source:MGI Symbol;Acc:MGI:1860077]	ENSMUSG00000005493	3	2	3	0	3	0	0	0	0
	ENSMUSG00000005501	Usp40	protein_coding	ubiquitin specific peptidase 40 [Source:MGI Symbol;Acc:MGI:2443184]	ENSMUSG00000005501	14	9	2	54	0	0	0	0	1
	ENSMUSG00000005505	Kbtbd4	protein_coding	kelch repeat and BTB (POZ) domain containing 4 [Source:MGI Symbol;Acc:MGI:1914386]	ENSMUSG00000005505	13	4	10	0	1	0	1	0	0
	ENSMUSG00000005506	Celf1	protein_coding	CUGBP, Elav-like family member 1 [Source:MGI Symbol;Acc:MGI:1342295]	ENSMUSG00000005506	34	41	137	23	7	77	8	7	4
	ENSMUSG00000005510	Ndufs3	protein_coding	NADH:ubiquinone oxidoreductase core subunit S3 [Source:MGI Symbol;Acc:MGI:1915599]	ENSMUSG00000005510	1	3	7	0	1	0	0	2	0
	ENSMUSG00000005514	Por	protein_coding	P450 (cytochrome) oxidoreductase [Source:MGI Symbol;Acc:MGI:97744]	ENSMUSG00000005514	47	18	61	156	4	17	0	2	4
	ENSMUSG00000005533	Igf1r	protein_coding	insulin-like growth factor I receptor [Source:MGI Symbol;Acc:MGI:96433]	ENSMUSG00000005533	42	18	93	36	23	11	0	3	3
	ENSMUSG00000005534	Insr	protein_coding	insulin receptor [Source:MGI Symbol;Acc:MGI:96575]	ENSMUSG00000005534	41	14	119	50	23	59	6	11	20
	ENSMUSG00000005553	Atp4a	protein_coding	ATPase, H+/K+ exchanging, gastric, alpha polypeptide [Source:MGI Symbol;Acc:MGI:88113]	ENSMUSG00000005553	0	2	3	0	0	0	0	0	0
	ENSMUSG00000005566	Trim28	protein_coding	tripartite motif-containing 28 [Source:MGI Symbol;Acc:MGI:109274]	ENSMUSG00000005566	108	47	201	37	14	18	7	16	8
	ENSMUSG00000005575	Ube2m	protein_coding	ubiquitin-conjugating enzyme E2M [Source:MGI Symbol;Acc:MGI:108278]	ENSMUSG00000005575	37	17	69	42	5	6	4	3	2
	ENSMUSG00000005580	Adcy9	protein_coding	adenylate cyclase 9 [Source:MGI Symbol;Acc:MGI:108450]	ENSMUSG00000005580	23	9	30	0	0	9	0	0	1
	ENSMUSG00000005583	Mef2c	protein_coding	myocyte enhancer factor 2C [Source:MGI Symbol;Acc:MGI:99458]	ENSMUSG00000005583	36	83	222	97	20	49	4	1	5
	ENSMUSG00000005609	Ctr9	protein_coding	CTR9 homolog, Paf1/RNA polymerase II complex component [Source:MGI Symbol;Acc:MGI:109345]	ENSMUSG00000005609	23	12	64	0	8	9	4	4	4
	ENSMUSG00000005610	Eif4g2	protein_coding	eukaryotic translation initiation factor 4, gamma 2 [Source:MGI Symbol;Acc:MGI:109207]	ENSMUSG00000005610	139	116	467	44	44	72	19	15	31
	ENSMUSG00000005611	Mrvi1	protein_coding	MRV integration site 1 [Source:MGI Symbol;Acc:MGI:1338023]	ENSMUSG00000005611	0	0	0	0	7	0	0	0	0
	ENSMUSG00000005615	Pcyt1a	protein_coding	phosphate cytidylyltransferase 1, choline, alpha isoform [Source:MGI Symbol;Acc:MGI:88557]	ENSMUSG00000005615	8	4	44	1	8	4	2	2	1
	ENSMUSG00000005621	Zfp592	protein_coding	zinc finger protein 592 [Source:MGI Symbol;Acc:MGI:2443541]	ENSMUSG00000005621	11	6	33	4	12	14	0	1	1
	ENSMUSG00000005625	Psmd4	protein_coding	proteasome (prosome, macropain) 26S subunit, non-ATPase, 4 [Source:MGI Symbol;Acc:MGI:1201670]	ENSMUSG00000005625	15	21	32	32	4	1	4	0	1
	ENSMUSG00000005628	Tmod4	protein_coding	tropomodulin 4 [Source:MGI Symbol;Acc:MGI:1355285]	ENSMUSG00000005628	0	0	0	0	2	0	0	0	0
	ENSMUSG00000005649	Cabp5	protein_coding	calcium binding protein 5 [Source:MGI Symbol;Acc:MGI:1352746]	ENSMUSG00000005649	0	0	0	0	0	0	0	0	1
	ENSMUSG00000005656	Snx6	protein_coding	sorting nexin 6 [Source:MGI Symbol;Acc:MGI:1919433]	ENSMUSG00000005656	9	4	51	22	13	6	0	0	4
	ENSMUSG00000005667	Mthfd2	protein_coding	methylenetetrahydrofolate dehydrogenase (NAD+ dependent), methenyltetrahydrofolate cyclohydrolase [Source:MGI Symbol;Acc:MGI:1338850]	ENSMUSG00000005667	5	4	29	0	0	0	0	0	1
	ENSMUSG00000005672	Kit	protein_coding	KIT proto-oncogene receptor tyrosine kinase [Source:MGI Symbol;Acc:MGI:96677]	ENSMUSG00000005672	24	3	31	0	5	0	1	1	0
	ENSMUSG00000005674	Tomm40l	protein_coding	translocase of outer mitochondrial membrane 40-like [Source:MGI Symbol;Acc:MGI:3589112]	ENSMUSG00000005674	5	12	12	0	2	0	0	1	0
	ENSMUSG00000005677	Nr1i3	protein_coding	nuclear receptor subfamily 1, group I, member 3 [Source:MGI Symbol;Acc:MGI:1346307]	ENSMUSG00000005677	0	0	4	0	0	0	0	0	0
	ENSMUSG00000005682	Pan2	protein_coding	PAN2 poly(A) specific ribonuclease subunit [Source:MGI Symbol;Acc:MGI:1918984]	ENSMUSG00000005682	3	15	17	25	1	11	1	3	1
	ENSMUSG00000005683	Cs	protein_coding	citrate synthase [Source:MGI Symbol;Acc:MGI:88529]	ENSMUSG00000005683	44	11	99	31	5	12	1	4	5
	ENSMUSG00000005686	Ampd3	protein_coding	adenosine monophosphate deaminase 3 [Source:MGI Symbol;Acc:MGI:1096344]	ENSMUSG00000005686	0	0	2	0	0	5	1	0	1
	ENSMUSG00000005687	Bcas2	protein_coding	breast carcinoma amplified sequence 2 [Source:MGI Symbol;Acc:MGI:1915433]	ENSMUSG00000005687	28	20	45	0	8	8	1	1	0
	ENSMUSG00000005696	Sh2d1a	protein_coding	SH2 domain containing 1A [Source:MGI Symbol;Acc:MGI:1328352]	ENSMUSG00000005696	0	0	0	0	3	0	0	0	0
	ENSMUSG00000005698	Ctcf	protein_coding	CCCTC-binding factor [Source:MGI Symbol;Acc:MGI:109447]	ENSMUSG00000005698	24	9	79	14	0	16	1	1	2
	ENSMUSG00000005699	Pard6a	protein_coding	par-6 family cell polarity regulator alpha [Source:MGI Symbol;Acc:MGI:1927223]	ENSMUSG00000005699	24	10	27	0	0	2	0	2	0
	ENSMUSG00000005718	Tfap4	protein_coding	transcription factor AP4 [Source:MGI Symbol;Acc:MGI:103239]	ENSMUSG00000005718	9	0	7	0	0	16	1	0	0
	ENSMUSG00000005732	Ranbp1	protein_coding	RAN binding protein 1 [Source:MGI Symbol;Acc:MGI:96269]	ENSMUSG00000005732	20	4	17	40	10	0	1	3	2
	ENSMUSG00000005774	Rfx5	protein_coding	regulatory factor X, 5 (influences HLA class II expression) [Source:MGI Symbol;Acc:MGI:1858421]	ENSMUSG00000005774	5	7	3	10	0	0	0	2	1
	ENSMUSG00000005779	Psmb4	protein_coding	proteasome (prosome, macropain) subunit, beta type 4 [Source:MGI Symbol;Acc:MGI:1098257]	ENSMUSG00000005779	28	26	62	15	5	23	1	1	3
	ENSMUSG00000005802	Slc30a4	protein_coding	solute carrier family 30 (zinc transporter), member 4 [Source:MGI Symbol;Acc:MGI:1345282]	ENSMUSG00000005802	16	9	14	0	8	0	0	0	1
	ENSMUSG00000005804	Bloc1s6	protein_coding	biogenesis of lysosomal organelles complex-1, subunit 6, pallidin [Source:MGI Symbol;Acc:MGI:1927580]	ENSMUSG00000005804	1	2	18	0	0	0	0	2	3
	ENSMUSG00000005813	Metap1	protein_coding	methionyl aminopeptidase 1 [Source:MGI Symbol;Acc:MGI:1922874]	ENSMUSG00000005813	17	7	33	0	0	9	0	2	0
	ENSMUSG00000005823	Gpr108	protein_coding	G protein-coupled receptor 108 [Source:MGI Symbol;Acc:MGI:1925558]	ENSMUSG00000005823	5	0	12	0	0	0	0	0	0
	ENSMUSG00000005836	Gata6	protein_coding	GATA binding protein 6 [Source:MGI Symbol;Acc:MGI:107516]	ENSMUSG00000005836	0	0	0	0	0	0	0	0	2
	ENSMUSG00000005846	Rsl1d1	protein_coding	ribosomal L1 domain containing 1 [Source:MGI Symbol;Acc:MGI:1913659]	ENSMUSG00000005846	13	12	60	0	2	0	0	5	0
	ENSMUSG00000005864	Cnga2	protein_coding	cyclic nucleotide gated channel alpha 2 [Source:MGI Symbol;Acc:MGI:108040]	ENSMUSG00000005864	0	0	0	0	0	0	0	1	0
	ENSMUSG00000005871	Apc	protein_coding	APC, WNT signaling pathway regulator [Source:MGI Symbol;Acc:MGI:88039]	ENSMUSG00000005871	196	192	621	135	180	127	102	31	39
	ENSMUSG00000005873	Reep5	protein_coding	receptor accessory protein 5 [Source:MGI Symbol;Acc:MGI:1270152]	ENSMUSG00000005873	32	25	182	55	28	9	1	3	2
	ENSMUSG00000005881	Ergic3	protein_coding	ERGIC and golgi 3 [Source:MGI Symbol;Acc:MGI:1913616]	ENSMUSG00000005881	40	17	82	12	7	6	0	7	3
	ENSMUSG00000005882	Uqcc1	protein_coding	ubiquinol-cytochrome c reductase complex assembly factor 1 [Source:MGI Symbol;Acc:MGI:1929472]	ENSMUSG00000005882	8	9	15	0	0	2	2	1	1
	ENSMUSG00000005886	Ncoa2	protein_coding	nuclear receptor coactivator 2 [Source:MGI Symbol;Acc:MGI:1276533]	ENSMUSG00000005886	31	19	73	68	10	25	2	6	6
	ENSMUSG00000005893	Nr2c2	protein_coding	nuclear receptor subfamily 2, group C, member 2 [Source:MGI Symbol;Acc:MGI:1352466]	ENSMUSG00000005893	20	10	58	20	6	1	2	6	5
	ENSMUSG00000005897	Nr2c1	protein_coding	nuclear receptor subfamily 2, group C, member 1 [Source:MGI Symbol;Acc:MGI:1352465]	ENSMUSG00000005897	0	0	9	0	0	0	0	0	0
	ENSMUSG00000005899	Smpd4	protein_coding	sphingomyelin phosphodiesterase 4 [Source:MGI Symbol;Acc:MGI:1924876]	ENSMUSG00000005899	3	5	10	0	5	0	0	4	0
	ENSMUSG00000005907	Pex1	protein_coding	peroxisomal biogenesis factor 1 [Source:MGI Symbol;Acc:MGI:1918632]	ENSMUSG00000005907	9	0	28	0	2	9	0	1	0
	ENSMUSG00000005917	Otx1	protein_coding	orthodenticle homeobox 1 [Source:MGI Symbol;Acc:MGI:97450]	ENSMUSG00000005917	0	0	13	0	2	0	0	1	3
	ENSMUSG00000005936	Kctd20	protein_coding	potassium channel tetramerisation domain containing 20 [Source:MGI Symbol;Acc:MGI:1914239]	ENSMUSG00000005936	24	14	109	388	14	19	8	6	4
	ENSMUSG00000005947	Itgae	protein_coding	integrin alpha E, epithelial-associated [Source:MGI Symbol;Acc:MGI:1298377]	ENSMUSG00000005947	0	0	0	0	1	0	0	0	0
	ENSMUSG00000005949	Ctns	protein_coding	cystinosis, nephropathic [Source:MGI Symbol;Acc:MGI:1932872]	ENSMUSG00000005949	8	5	11	0	0	0	0	1	0
	ENSMUSG00000005950	P2rx5	protein_coding	purinergic receptor P2X, ligand-gated ion channel, 5 [Source:MGI Symbol;Acc:MGI:2137026]	ENSMUSG00000005950	0	0	5	0	0	0	0	1	0
	ENSMUSG00000005951	Shpk	protein_coding	sedoheptulokinase [Source:MGI Symbol;Acc:MGI:1921887]	ENSMUSG00000005951	2	0	1	0	0	0	0	0	0
	ENSMUSG00000005958	Ephb3	protein_coding	Eph receptor B3 [Source:MGI Symbol;Acc:MGI:104770]	ENSMUSG00000005958	5	4	4	0	3	0	1	0	0
	ENSMUSG00000005968	Tuft1	protein_coding	tuftelin 1 [Source:MGI Symbol;Acc:MGI:109572]	ENSMUSG00000005968	4	2	0	0	0	0	0	0	0
	ENSMUSG00000005973	Rcn1	protein_coding	reticulocalbin 1 [Source:MGI Symbol;Acc:MGI:104559]	ENSMUSG00000005973	3	13	53	0	7	12	3	1	2
	ENSMUSG00000005981	Trap1	protein_coding	TNF receptor-associated protein 1 [Source:MGI Symbol;Acc:MGI:1915265]	ENSMUSG00000005981	4	12	39	0	0	19	1	1	1
	ENSMUSG00000005982	Naa60	protein_coding	N(alpha)-acetyltransferase 60, NatF catalytic subunit [Source:MGI Symbol;Acc:MGI:1922013]	ENSMUSG00000005982	0	10	0	0	0	0	0	0	0
	ENSMUSG00000005983	1700037C18Rik	protein_coding	RIKEN cDNA 1700037C18 gene [Source:MGI Symbol;Acc:MGI:1920511]	ENSMUSG00000005983	0	5	0	0	6	0	1	0	1
	ENSMUSG00000005986	Ankrd13d	protein_coding	ankyrin repeat domain 13 family, member D [Source:MGI Symbol;Acc:MGI:1915673]	ENSMUSG00000005986	13	1	22	46	7	6	1	0	0
	ENSMUSG00000006005	Tpr	protein_coding	translocated promoter region, nuclear basket protein [Source:MGI Symbol;Acc:MGI:1922066]	ENSMUSG00000006005	53	28	154	88	24	46	4	8	10
	ENSMUSG00000006010	Odr4	protein_coding	odr4 GPCR localization factor homolog [Source:MGI Symbol;Acc:MGI:2385108]	ENSMUSG00000006010	8	1	7	19	2	0	1	1	2
	ENSMUSG00000006019	Dhx34	protein_coding	DEAH (Asp-Glu-Ala-His) box polypeptide 34 [Source:MGI Symbol;Acc:MGI:1918973]	ENSMUSG00000006019	1	0	0	0	9	0	0	3	0
	ENSMUSG00000006021	Kptn	protein_coding	kaptin [Source:MGI Symbol;Acc:MGI:1890380]	ENSMUSG00000006021	6	9	12	14	5	22	0	1	0
	ENSMUSG00000006024	Napa	protein_coding	N-ethylmaleimide sensitive fusion protein attachment protein alpha [Source:MGI Symbol;Acc:MGI:104563]	ENSMUSG00000006024	38	10	35	34	5	0	2	2	3
	ENSMUSG00000006050	Sra1	protein_coding	steroid receptor RNA activator 1 [Source:MGI Symbol;Acc:MGI:1344414]	ENSMUSG00000006050	15	8	15	0	0	0	0	0	1
	ENSMUSG00000006057	Atp5g1	protein_coding	ATP synthase, H+ transporting, mitochondrial F0 complex, subunit C1 (subunit 9) [Source:MGI Symbol;Acc:MGI:107653]	ENSMUSG00000006057	0	13	5	0	0	0	0	0	0
	ENSMUSG00000006058	Snf8	protein_coding	SNF8, ESCRT-II complex subunit, homolog (S. cerevisiae) [Source:MGI Symbol;Acc:MGI:1343161]	ENSMUSG00000006058	5	2	8	23	2	0	0	0	3
	ENSMUSG00000006095	Tbcb	protein_coding	tubulin folding cofactor B [Source:MGI Symbol;Acc:MGI:1913661]	ENSMUSG00000006095	30	18	46	18	0	1	0	1	3
	ENSMUSG00000006127	Inpp5k	protein_coding	inositol polyphosphate 5-phosphatase K [Source:MGI Symbol;Acc:MGI:1194899]	ENSMUSG00000006127	16	18	25	19	6	4	0	1	0
	ENSMUSG00000006134	Crkl	protein_coding	v-crk avian sarcoma virus CT10 oncogene homolog-like [Source:MGI Symbol;Acc:MGI:104686]	ENSMUSG00000006134	35	23	54	7	9	12	2	1	3
	ENSMUSG00000006154	Eps8l1	protein_coding	EPS8-like 1 [Source:MGI Symbol;Acc:MGI:1914675]	ENSMUSG00000006154	0	0	1	0	3	0	0	1	0
	ENSMUSG00000006169	Clint1	protein_coding	clathrin interactor 1 [Source:MGI Symbol;Acc:MGI:2144243]	ENSMUSG00000006169	25	15	39	0	2	11	2	3	8
	ENSMUSG00000006191	Cdkal1	protein_coding	CDK5 regulatory subunit associated protein 1-like 1 [Source:MGI Symbol;Acc:MGI:1921765]	ENSMUSG00000006191	11	3	8	0	4	0	0	1	0
	ENSMUSG00000006205	Htra1	protein_coding	HtrA serine peptidase 1 [Source:MGI Symbol;Acc:MGI:1929076]	ENSMUSG00000006205	0	0	0	0	9	4	0	0	0
	ENSMUSG00000006215	Zbtb17	protein_coding	zinc finger and BTB domain containing 17 [Source:MGI Symbol;Acc:MGI:107410]	ENSMUSG00000006215	19	0	9	70	1	0	1	2	3
	ENSMUSG00000006216	Clcnkb	protein_coding	chloride channel, voltage-sensitive Kb [Source:MGI Symbol;Acc:MGI:1930643]	ENSMUSG00000006216	4	1	6	0	52	35	1	1	2
	ENSMUSG00000006218	Fam131c	protein_coding	family with sequence similarity 131, member C [Source:MGI Symbol;Acc:MGI:2685539]	ENSMUSG00000006218	6	0	1	0	5	0	0	0	0
	ENSMUSG00000006219	Fblim1	protein_coding	filamin binding LIM protein 1 [Source:MGI Symbol;Acc:MGI:1921452]	ENSMUSG00000006219	2	0	10	0	0	0	0	1	1
	ENSMUSG00000006235	Epor	protein_coding	erythropoietin receptor [Source:MGI Symbol;Acc:MGI:95408]	ENSMUSG00000006235	0	0	0	0	9	0	0	0	0
	ENSMUSG00000006241	Ccdc159	protein_coding	coiled-coil domain containing 159 [Source:MGI Symbol;Acc:MGI:1914369]	ENSMUSG00000006241	1	3	6	45	0	0	0	0	3
	ENSMUSG00000006262	Mob1b	protein_coding	MOB kinase activator 1B [Source:MGI Symbol;Acc:MGI:1915723]	ENSMUSG00000006262	8	16	19	10	5	0	1	2	3
	ENSMUSG00000006270	Vax1	protein_coding	ventral anterior homeobox 1 [Source:MGI Symbol;Acc:MGI:1277163]	ENSMUSG00000006270	1	3	0	0	0	0	0	0	0
	ENSMUSG00000006273	Atp6v1b2	protein_coding	ATPase, H+ transporting, lysosomal V1 subunit B2 [Source:MGI Symbol;Acc:MGI:109618]	ENSMUSG00000006273	104	87	289	38	23	30	1	6	7
	ENSMUSG00000006276	Eps15l1	protein_coding	epidermal growth factor receptor pathway substrate 15-like 1 [Source:MGI Symbol;Acc:MGI:104582]	ENSMUSG00000006276	18	10	32	0	9	0	2	0	1
	ENSMUSG00000006281	Tep1	protein_coding	telomerase associated protein 1 [Source:MGI Symbol;Acc:MGI:109573]	ENSMUSG00000006281	3	0	1	0	5	0	0	0	1
	ENSMUSG00000006288	Ttc5	protein_coding	tetratricopeptide repeat domain 5 [Source:MGI Symbol;Acc:MGI:2683584]	ENSMUSG00000006288	10	8	19	0	11	10	3	1	2
	ENSMUSG00000006289	Osgep	protein_coding	O-sialoglycoprotein endopeptidase [Source:MGI Symbol;Acc:MGI:1913496]	ENSMUSG00000006289	0	2	13	0	10	1	0	2	1
	ENSMUSG00000006299	Aamp	protein_coding	angio-associated migratory protein [Source:MGI Symbol;Acc:MGI:107809]	ENSMUSG00000006299	57	27	91	80	32	19	4	4	2
	ENSMUSG00000006301	Tmbim1	protein_coding	transmembrane BAX inhibitor motif containing 1 [Source:MGI Symbol;Acc:MGI:1916910]	ENSMUSG00000006301	0	3	4	22	6	6	2	0	0
	ENSMUSG00000006304	Arpc2	protein_coding	actin related protein 2/3 complex, subunit 2 [Source:MGI Symbol;Acc:MGI:1923959]	ENSMUSG00000006304	33	18	133	68	10	23	3	1	5
	ENSMUSG00000006307	Kmt2b	protein_coding	lysine (K)-specific methyltransferase 2B [Source:MGI Symbol;Acc:MGI:109565]	ENSMUSG00000006307	70	36	80	100	28	20	6	7	19
	ENSMUSG00000006310	Zbtb32	protein_coding	zinc finger and BTB domain containing 32 [Source:MGI Symbol;Acc:MGI:1891838]	ENSMUSG00000006310	0	0	0	0	0	0	1	0	0
	ENSMUSG00000006311	Etv2	protein_coding	ets variant 2 [Source:MGI Symbol;Acc:MGI:99253]	ENSMUSG00000006311	0	0	0	0	10	0	0	0	0
	ENSMUSG00000006315	Tmem147	protein_coding	transmembrane protein 147 [Source:MGI Symbol;Acc:MGI:1915011]	ENSMUSG00000006315	7	5	36	0	12	14	1	1	1
	ENSMUSG00000006333	Rps9	protein_coding	ribosomal protein S9 [Source:MGI Symbol;Acc:MGI:1924096]	ENSMUSG00000006333	32	28	41	0	3	11	1	7	5
	ENSMUSG00000006335	Tfpt	protein_coding	TCF3 (E2A) fusion partner [Source:MGI Symbol;Acc:MGI:1916964]	ENSMUSG00000006335	0	0	8	24	0	0	0	0	0
	ENSMUSG00000006342	Susd2	protein_coding	sushi domain containing 2 [Source:MGI Symbol;Acc:MGI:1918983]	ENSMUSG00000006342	2	0	0	0	2	0	0	0	0
	ENSMUSG00000006356	Crip2	protein_coding	cysteine rich protein 2 [Source:MGI Symbol;Acc:MGI:1915587]	ENSMUSG00000006356	13	16	74	15	3	6	6	0	3
	ENSMUSG00000006362	Cbfa2t3	protein_coding	CBFA2/RUNX1 translocation partner 3 [Source:MGI Symbol;Acc:MGI:1338013]	ENSMUSG00000006362	3	2	9	0	0	0	0	2	1
	ENSMUSG00000006369	Fbln1	protein_coding	fibulin 1 [Source:MGI Symbol;Acc:MGI:95487]	ENSMUSG00000006369	4	0	6	17	7	0	0	0	0
	ENSMUSG00000006373	Pgrmc1	protein_coding	progesterone receptor membrane component 1 [Source:MGI Symbol;Acc:MGI:1858305]	ENSMUSG00000006373	56	48	345	56	18	52	3	1	8
	ENSMUSG00000006386	Tek	protein_coding	TEK receptor tyrosine kinase [Source:MGI Symbol;Acc:MGI:98664]	ENSMUSG00000006386	0	0	0	0	0	0	0	0	3
	ENSMUSG00000006390	Elovl1	protein_coding	elongation of very long chain fatty acids (FEN1/Elo2, SUR4/Elo3, yeast)-like 1 [Source:MGI Symbol;Acc:MGI:1858959]	ENSMUSG00000006390	2	2	3	0	0	0	0	0	1
	ENSMUSG00000006392	Med8	protein_coding	mediator complex subunit 8 [Source:MGI Symbol;Acc:MGI:1915269]	ENSMUSG00000006392	2	7	8	5	0	0	2	0	2
	ENSMUSG00000006398	Cdc20	protein_coding	cell division cycle 20 [Source:MGI Symbol;Acc:MGI:1859866]	ENSMUSG00000006398	0	0	0	0	0	0	3	0	1
	ENSMUSG00000006403	Adamts4	protein_coding	a disintegrin-like and metallopeptidase (reprolysin type) with thrombospondin type 1 motif, 4 [Source:MGI Symbol;Acc:MGI:1339949]	ENSMUSG00000006403	1	1	0	0	0	0	0	1	0
	ENSMUSG00000006411	Nectin4	protein_coding	nectin cell adhesion molecule 4 [Source:MGI Symbol;Acc:MGI:1918990]	ENSMUSG00000006411	3	0	0	0	0	0	0	0	2
	ENSMUSG00000006412	Pfdn2	protein_coding	prefoldin 2 [Source:MGI Symbol;Acc:MGI:1276111]	ENSMUSG00000006412	13	6	57	20	1	14	3	1	4
	ENSMUSG00000006418	Rnf114	protein_coding	ring finger protein 114 [Source:MGI Symbol;Acc:MGI:1933159]	ENSMUSG00000006418	15	7	13	0	15	0	0	1	0
	ENSMUSG00000006423	C330007P06Rik	protein_coding	RIKEN cDNA C330007P06 gene [Source:MGI Symbol;Acc:MGI:1924894]	ENSMUSG00000006423	1	2	6	0	0	0	0	0	0
	ENSMUSG00000006435	Neurl1a	protein_coding	neuralized E3 ubiquitin protein ligase 1A [Source:MGI Symbol;Acc:MGI:1334263]	ENSMUSG00000006435	12	4	4	0	3	0	1	0	2
	ENSMUSG00000006442	Srm	protein_coding	spermidine synthase [Source:MGI Symbol;Acc:MGI:102690]	ENSMUSG00000006442	15	17	46	48	0	18	0	0	2
	ENSMUSG00000006445	Epha2	protein_coding	Eph receptor A2 [Source:MGI Symbol;Acc:MGI:95278]	ENSMUSG00000006445	1	0	0	0	3	0	0	0	0
	ENSMUSG00000006456	Rbm14	protein_coding	RNA binding motif protein 14 [Source:MGI Symbol;Acc:MGI:1929092]	ENSMUSG00000006456	12	3	3	27	2	4	1	1	1
	ENSMUSG00000006457	Actn3	protein_coding	actinin alpha 3 [Source:MGI Symbol;Acc:MGI:99678]	ENSMUSG00000006457	3	0	0	0	1	0	0	0	0
	ENSMUSG00000006463	Zdhhc24	protein_coding	zinc finger, DHHC domain containing 24 [Source:MGI Symbol;Acc:MGI:1917855]	ENSMUSG00000006463	0	17	9	0	0	0	0	0	2
	ENSMUSG00000006464	Bbs1	protein_coding	Bardet-Biedl syndrome 1 (human) [Source:MGI Symbol;Acc:MGI:1277215]	ENSMUSG00000006464	6	0	12	0	4	0	0	0	1
	ENSMUSG00000006471	Ndor1	protein_coding	NADPH dependent diflavin oxidoreductase 1 [Source:MGI Symbol;Acc:MGI:1926047]	ENSMUSG00000006471	0	0	0	0	0	8	0	1	2
	ENSMUSG00000006476	Nsmf	protein_coding	NMDA receptor synaptonuclear signaling and neuronal migration factor [Source:MGI Symbol;Acc:MGI:1861755]	ENSMUSG00000006476	74	34	84	72	35	9	2	3	4
	ENSMUSG00000006494	Pdk1	protein_coding	pyruvate dehydrogenase kinase, isoenzyme 1 [Source:MGI Symbol;Acc:MGI:1926119]	ENSMUSG00000006494	15	5	23	0	5	10	2	3	0
	ENSMUSG00000006498	Ptbp1	protein_coding	polypyrimidine tract binding protein 1 [Source:MGI Symbol;Acc:MGI:97791]	ENSMUSG00000006498	27	6	13	14	3	6	2	4	4
	ENSMUSG00000006517	Mvd	protein_coding	mevalonate (diphospho) decarboxylase [Source:MGI Symbol;Acc:MGI:2179327]	ENSMUSG00000006517	26	1	14	14	18	19	2	1	0
	ENSMUSG00000006519	Cyba	protein_coding	cytochrome b-245, alpha polypeptide [Source:MGI Symbol;Acc:MGI:1316658]	ENSMUSG00000006519	0	0	0	0	0	6	0	1	1
	ENSMUSG00000006522	Itih3	protein_coding	inter-alpha trypsin inhibitor, heavy chain 3 [Source:MGI Symbol;Acc:MGI:96620]	ENSMUSG00000006522	0	1	0	0	0	0	0	0	0
	ENSMUSG00000006526	Stimate	protein_coding	STIM activating enhancer [Source:MGI Symbol;Acc:MGI:1921500]	ENSMUSG00000006526	6	4	7	0	4	0	0	1	0
	ENSMUSG00000006527	Sfmbt1	protein_coding	Scm-like with four mbt domains 1 [Source:MGI Symbol;Acc:MGI:1859609]	ENSMUSG00000006527	12	7	32	0	0	0	0	5	2
	ENSMUSG00000006529	Itih1	protein_coding	inter-alpha trypsin inhibitor, heavy chain 1 [Source:MGI Symbol;Acc:MGI:96618]	ENSMUSG00000006529	0	0	0	0	0	2	0	0	0
	ENSMUSG00000006567	Atp7b	protein_coding	ATPase, Cu++ transporting, beta polypeptide [Source:MGI Symbol;Acc:MGI:103297]	ENSMUSG00000006567	0	0	0	0	26	11	0	0	1
	ENSMUSG00000006574	Slc4a1	protein_coding	solute carrier family 4 (anion exchanger), member 1 [Source:MGI Symbol;Acc:MGI:109393]	ENSMUSG00000006574	0	0	0	0	0	0	0	0	1
	ENSMUSG00000006575	Rundc3a	protein_coding	RUN domain containing 3A [Source:MGI Symbol;Acc:MGI:1858752]	ENSMUSG00000006575	76	10	52	43	6	23	2	6	13
	ENSMUSG00000006576	Slc4a3	protein_coding	solute carrier family 4 (anion exchanger), member 3 [Source:MGI Symbol;Acc:MGI:109350]	ENSMUSG00000006576	9	27	34	110	7	30	9	4	3
	ENSMUSG00000006585	Cdt1	protein_coding	chromatin licensing and DNA replication factor 1 [Source:MGI Symbol;Acc:MGI:1914427]	ENSMUSG00000006585	5	0	0	0	0	0	1	0	0
	ENSMUSG00000006586	Runx1t1	protein_coding	RUNX1 translocation partner 1 [Source:MGI Symbol;Acc:MGI:104793]	ENSMUSG00000006586	24	4	51	11	18	15	3	2	3
	ENSMUSG00000006589	Aprt	protein_coding	adenine phosphoribosyl transferase [Source:MGI Symbol;Acc:MGI:88061]	ENSMUSG00000006589	9	12	8	1	1	12	0	1	0
	ENSMUSG00000006599	Gtf2h1	protein_coding	general transcription factor II H, polypeptide 1 [Source:MGI Symbol;Acc:MGI:1277216]	ENSMUSG00000006599	11	2	27	0	0	0	0	1	0
	ENSMUSG00000006611	Hfe	protein_coding	homeostatic iron regulator [Source:MGI Symbol;Acc:MGI:109191]	ENSMUSG00000006611	0	0	0	0	16	0	0	0	1
	ENSMUSG00000006641	Slc5a6	protein_coding	solute carrier family 5 (sodium-dependent vitamin transporter), member 6 [Source:MGI Symbol;Acc:MGI:2660847]	ENSMUSG00000006641	1	8	3	0	0	0	0	0	0
	ENSMUSG00000006649	Nphs1	protein_coding	nephrosis 1, nephrin [Source:MGI Symbol;Acc:MGI:1859637]	ENSMUSG00000006649	0	0	0	0	14	0	0	0	0
	ENSMUSG00000006651	Aplp1	protein_coding	amyloid beta (A4) precursor-like protein 1 [Source:MGI Symbol;Acc:MGI:88046]	ENSMUSG00000006651	187	124	541	272	34	76	9	27	16
	ENSMUSG00000006673	Qrich1	protein_coding	glutamine-rich 1 [Source:MGI Symbol;Acc:MGI:1916482]	ENSMUSG00000006673	42	34	148	49	11	15	1	7	5
	ENSMUSG00000006675	P4htm	protein_coding	prolyl 4-hydroxylase, transmembrane (endoplasmic reticulum) [Source:MGI Symbol;Acc:MGI:1921693]	ENSMUSG00000006675	1	5	22	0	3	6	0	0	0
	ENSMUSG00000006676	Usp19	protein_coding	ubiquitin specific peptidase 19 [Source:MGI Symbol;Acc:MGI:1918722]	ENSMUSG00000006676	77	38	76	49	13	30	3	7	6
	ENSMUSG00000006678	Pola1	protein_coding	polymerase (DNA directed), alpha 1 [Source:MGI Symbol;Acc:MGI:99660]	ENSMUSG00000006678	16	3	9	0	2	0	1	1	1
	ENSMUSG00000006699	Cdc42	protein_coding	cell division cycle 42 [Source:MGI Symbol;Acc:MGI:106211]	ENSMUSG00000006699	41	17	175	16	19	7	2	6	2
	ENSMUSG00000006705	Pknox1	protein_coding	Pbx/knotted 1 homeobox [Source:MGI Symbol;Acc:MGI:1201409]	ENSMUSG00000006705	8	7	11	0	0	0	1	0	1
	ENSMUSG00000006711	D130043K22Rik	protein_coding	RIKEN cDNA D130043K22 gene [Source:MGI Symbol;Acc:MGI:3036268]	ENSMUSG00000006711	16	9	31	35	4	19	1	0	1
	ENSMUSG00000006717	Acot13	protein_coding	acyl-CoA thioesterase 13 [Source:MGI Symbol;Acc:MGI:1914084]	ENSMUSG00000006717	8	10	31	20	0	10	1	1	0
	ENSMUSG00000006720	Zfp184	protein_coding	zinc finger protein 184 (Kruppel-like) [Source:MGI Symbol;Acc:MGI:1922244]	ENSMUSG00000006720	1	0	6	18	3	0	0	0	1
	ENSMUSG00000006728	Cdk4	protein_coding	cyclin-dependent kinase 4 [Source:MGI Symbol;Acc:MGI:88357]	ENSMUSG00000006728	20	23	55	24	6	19	6	9	8
	ENSMUSG00000006731	B4galnt1	protein_coding	beta-1,4-N-acetyl-galactosaminyl transferase 1 [Source:MGI Symbol;Acc:MGI:1342057]	ENSMUSG00000006731	31	26	59	31	8	28	1	3	2
	ENSMUSG00000006732	Mettl1	protein_coding	methyltransferase like 1 [Source:MGI Symbol;Acc:MGI:1339986]	ENSMUSG00000006732	0	0	3	0	0	0	0	0	0
	ENSMUSG00000006736	Tspan31	protein_coding	tetraspanin 31 [Source:MGI Symbol;Acc:MGI:1914375]	ENSMUSG00000006736	9	10	42	21	1	21	0	0	0
	ENSMUSG00000006740	Kif5b	protein_coding	kinesin family member 5B [Source:MGI Symbol;Acc:MGI:1098268]	ENSMUSG00000006740	35	34	125	0	6	17	1	6	4
	ENSMUSG00000006763	Saal1	protein_coding	serum amyloid A-like 1 [Source:MGI Symbol;Acc:MGI:1926185]	ENSMUSG00000006763	4	0	11	3	0	0	0	0	0
	ENSMUSG00000006782	Cnp	protein_coding	2',3'-cyclic nucleotide 3' phosphodiesterase [Source:MGI Symbol;Acc:MGI:88437]	ENSMUSG00000006782	1	10	10	63	12	1	1	2	1
	ENSMUSG00000006784	Ttc25	protein_coding	tetratricopeptide repeat domain 25 [Source:MGI Symbol;Acc:MGI:1921657]	ENSMUSG00000006784	0	0	0	0	25	0	0	0	1
	ENSMUSG00000006800	Sulf2	protein_coding	sulfatase 2 [Source:MGI Symbol;Acc:MGI:1919293]	ENSMUSG00000006800	9	8	66	0	6	8	2	1	3
	ENSMUSG00000006818	Sod2	protein_coding	superoxide dismutase 2, mitochondrial [Source:MGI Symbol;Acc:MGI:98352]	ENSMUSG00000006818	26	11	53	50	10	8	0	0	6
	ENSMUSG00000006850	Tmco6	protein_coding	transmembrane and coiled-coil domains 6 [Source:MGI Symbol;Acc:MGI:1919233]	ENSMUSG00000006850	0	0	9	0	4	0	0	0	0
	ENSMUSG00000006906	Stambp	protein_coding	STAM binding protein [Source:MGI Symbol;Acc:MGI:1917777]	ENSMUSG00000006906	3	9	25	35	9	5	1	1	1
	ENSMUSG00000006920	Ezh1	protein_coding	enhancer of zeste 1 polycomb repressive complex 2 subunit [Source:MGI Symbol;Acc:MGI:1097695]	ENSMUSG00000006920	16	6	29	31	12	15	3	2	0
	ENSMUSG00000006930	Hap1	protein_coding	huntingtin-associated protein 1 [Source:MGI Symbol;Acc:MGI:1261831]	ENSMUSG00000006930	18	10	102	53	4	1	8	9	7
	ENSMUSG00000006931	P3h4	protein_coding	prolyl 3-hydroxylase family member 4 (non-enzymatic) [Source:MGI Symbol;Acc:MGI:1913430]	ENSMUSG00000006931	3	6	1	0	9	0	0	1	0
	ENSMUSG00000006932	Ctnnb1	protein_coding	catenin (cadherin associated protein), beta 1 [Source:MGI Symbol;Acc:MGI:88276]	ENSMUSG00000006932	123	119	392	43	62	90	23	21	30
	ENSMUSG00000006941	Eif1b	protein_coding	eukaryotic translation initiation factor 1B [Source:MGI Symbol;Acc:MGI:1916219]	ENSMUSG00000006941	25	28	92	0	7	23	2	9	6
	ENSMUSG00000006958	Chrd	protein_coding	chordin [Source:MGI Symbol;Acc:MGI:1313268]	ENSMUSG00000006958	1	6	0	6	7	19	1	0	0
	ENSMUSG00000006998	Psmd2	protein_coding	proteasome (prosome, macropain) 26S subunit, non-ATPase, 2 [Source:MGI Symbol;Acc:MGI:1096584]	ENSMUSG00000006998	36	43	119	31	15	9	4	3	8
	ENSMUSG00000007021	Syngr3	protein_coding	synaptogyrin 3 [Source:MGI Symbol;Acc:MGI:1341881]	ENSMUSG00000007021	40	47	108	112	14	35	3	1	4
	ENSMUSG00000007029	Vars	protein_coding	valyl-tRNA synthetase [Source:MGI Symbol;Acc:MGI:90675]	ENSMUSG00000007029	34	17	60	49	19	27	1	1	6
	ENSMUSG00000007033	Hspa1l	protein_coding	heat shock protein 1-like [Source:MGI Symbol;Acc:MGI:96231]	ENSMUSG00000007033	0	0	0	0	0	0	0	0	1
	ENSMUSG00000007034	Slc44a4	protein_coding	solute carrier family 44, member 4 [Source:MGI Symbol;Acc:MGI:1917379]	ENSMUSG00000007034	0	0	0	0	0	0	0	1	0
	ENSMUSG00000007035	Msh5	protein_coding	mutS homolog 5 [Source:MGI Symbol;Acc:MGI:1329021]	ENSMUSG00000007035	1	0	0	0	0	0	0	0	2
	ENSMUSG00000007036	Abhd16a	protein_coding	abhydrolase domain containing 16A [Source:MGI Symbol;Acc:MGI:99476]	ENSMUSG00000007036	5	15	11	6	0	7	0	0	0
	ENSMUSG00000007038	Neu1	protein_coding	neuraminidase 1 [Source:MGI Symbol;Acc:MGI:97305]	ENSMUSG00000007038	35	15	24	3	16	0	0	1	1
	ENSMUSG00000007039	Ddah2	protein_coding	dimethylarginine dimethylaminohydrolase 2 [Source:MGI Symbol;Acc:MGI:1859016]	ENSMUSG00000007039	26	16	60	34	13	34	8	14	9
	ENSMUSG00000007041	Clic1	protein_coding	chloride intracellular channel 1 [Source:MGI Symbol;Acc:MGI:2148924]	ENSMUSG00000007041	0	0	4	25	0	0	0	3	0
	ENSMUSG00000007050	Lsm2	protein_coding	LSM2 homolog, U6 small nuclear RNA and mRNA degradation associated [Source:MGI Symbol;Acc:MGI:90676]	ENSMUSG00000007050	7	0	8	0	7	0	0	0	0
	ENSMUSG00000007080	Pole	protein_coding	polymerase (DNA directed), epsilon [Source:MGI Symbol;Acc:MGI:1196391]	ENSMUSG00000007080	3	5	7	0	0	18	0	1	0
	ENSMUSG00000007097	Atp1a2	protein_coding	ATPase, Na+/K+ transporting, alpha 2 polypeptide [Source:MGI Symbol;Acc:MGI:88106]	ENSMUSG00000007097	19	25	42	0	17	13	0	3	5
	ENSMUSG00000007122	Casq1	protein_coding	calsequestrin 1 [Source:MGI Symbol;Acc:MGI:1309468]	ENSMUSG00000007122	0	0	0	0	2	0	0	0	0
	ENSMUSG00000007207	Stx1a	protein_coding	syntaxin 1A (brain) [Source:MGI Symbol;Acc:MGI:109355]	ENSMUSG00000007207	30	24	60	76	16	0	1	2	6
	ENSMUSG00000007216	Zfp775	protein_coding	zinc finger protein 775 [Source:MGI Symbol;Acc:MGI:2683557]	ENSMUSG00000007216	2	0	1	0	0	8	0	2	1
	ENSMUSG00000007279	Scube2	protein_coding	signal peptide, CUB domain, EGF-like 2 [Source:MGI Symbol;Acc:MGI:1928765]	ENSMUSG00000007279	51	26	24	67	56	95	13	27	40
	ENSMUSG00000007338	Mrpl49	protein_coding	mitochondrial ribosomal protein L49 [Source:MGI Symbol;Acc:MGI:108180]	ENSMUSG00000007338	8	0	12	0	0	0	0	0	0
	ENSMUSG00000007379	Dennd2c	protein_coding	DENN/MADD domain containing 2C [Source:MGI Symbol;Acc:MGI:3036254]	ENSMUSG00000007379	1	1	2	0	1	0	0	0	0
	ENSMUSG00000007411	Mark3	protein_coding	MAP/microtubule affinity regulating kinase 3 [Source:MGI Symbol;Acc:MGI:1341865]	ENSMUSG00000007411	33	21	82	4	26	16	2	4	6
	ENSMUSG00000007415	Gatad1	protein_coding	GATA zinc finger domain containing 1 [Source:MGI Symbol;Acc:MGI:1914460]	ENSMUSG00000007415	28	4	20	0	0	0	0	3	1
	ENSMUSG00000007440	Pcdha11	protein_coding	protocadherin alpha 11 [Source:MGI Symbol;Acc:MGI:1298372]	ENSMUSG00000007440	9	0	7	0	0	0	0	0	1
	ENSMUSG00000007458	M6pr	protein_coding	mannose-6-phosphate receptor, cation dependent [Source:MGI Symbol;Acc:MGI:96904]	ENSMUSG00000007458	3	8	11	0	0	4	0	0	1
	ENSMUSG00000007476	Lrrc8a	protein_coding	leucine rich repeat containing 8A VRAC subunit A [Source:MGI Symbol;Acc:MGI:2652847]	ENSMUSG00000007476	9	1	6	20	4	16	3	5	1
	ENSMUSG00000007480	Mc5r	protein_coding	melanocortin 5 receptor [Source:MGI Symbol;Acc:MGI:99420]	ENSMUSG00000007480	0	1	0	0	0	0	0	0	0
	ENSMUSG00000007564	Ppp2r1a	protein_coding	protein phosphatase 2, regulatory subunit A, alpha [Source:MGI Symbol;Acc:MGI:1926334]	ENSMUSG00000007564	111	51	335	184	48	76	2	4	10
	ENSMUSG00000007570	Fance	protein_coding	Fanconi anemia, complementation group E [Source:MGI Symbol;Acc:MGI:1920025]	ENSMUSG00000007570	4	1	12	50	4	16	1	0	0
	ENSMUSG00000007589	Tinf2	protein_coding	Terf1 (TRF1)-interacting nuclear factor 2 [Source:MGI Symbol;Acc:MGI:107246]	ENSMUSG00000007589	0	0	13	0	4	20	0	0	3
	ENSMUSG00000007594	Hapln4	protein_coding	hyaluronan and proteoglycan link protein 4 [Source:MGI Symbol;Acc:MGI:2679531]	ENSMUSG00000007594	2	0	0	0	0	0	0	0	0
	ENSMUSG00000007603	Dus3l	protein_coding	dihydrouridine synthase 3-like (S. cerevisiae) [Source:MGI Symbol;Acc:MGI:2147092]	ENSMUSG00000007603	23	8	37	44	18	8	0	1	5
	ENSMUSG00000007610	Gtpbp3	protein_coding	GTP binding protein 3 [Source:MGI Symbol;Acc:MGI:1917609]	ENSMUSG00000007610	6	8	6	21	0	0	1	2	0
	ENSMUSG00000007613	Tgfbr1	protein_coding	transforming growth factor, beta receptor I [Source:MGI Symbol;Acc:MGI:98728]	ENSMUSG00000007613	23	4	19	0	0	31	1	1	4
	ENSMUSG00000007617	Homer1	protein_coding	homer scaffolding protein 1 [Source:MGI Symbol;Acc:MGI:1347345]	ENSMUSG00000007617	63	36	104	18	6	35	3	10	1
	ENSMUSG00000007646	Rad51c	protein_coding	RAD51 paralog C [Source:MGI Symbol;Acc:MGI:2150020]	ENSMUSG00000007646	3	0	0	0	5	0	0	0	0
	ENSMUSG00000007653	Gabrb2	protein_coding	gamma-aminobutyric acid (GABA) A receptor, subunit beta 2 [Source:MGI Symbol;Acc:MGI:95620]	ENSMUSG00000007653	39	4	62	4	4	5	1	1	2
	ENSMUSG00000007655	Cav1	protein_coding	caveolin 1, caveolae protein [Source:MGI Symbol;Acc:MGI:102709]	ENSMUSG00000007655	5	0	6	13	0	0	0	0	2
	ENSMUSG00000007656	Arpp19	protein_coding	cAMP-regulated phosphoprotein 19 [Source:MGI Symbol;Acc:MGI:1891691]	ENSMUSG00000007656	23	11	15	41	0	15	2	2	2
	ENSMUSG00000007659	Bcl2l1	protein_coding	BCL2-like 1 [Source:MGI Symbol;Acc:MGI:88139]	ENSMUSG00000007659	21	20	51	56	10	12	2	0	2
	ENSMUSG00000007670	Khsrp	protein_coding	KH-type splicing regulatory protein [Source:MGI Symbol;Acc:MGI:1336214]	ENSMUSG00000007670	30	19	57	20	11	18	5	2	6
	ENSMUSG00000007682	Dio2	protein_coding	deiodinase, iodothyronine, type II [Source:MGI Symbol;Acc:MGI:1338833]	ENSMUSG00000007682	5	10	2	0	0	0	0	3	0
	ENSMUSG00000007721	Ccdc124	protein_coding	coiled-coil domain containing 124 [Source:MGI Symbol;Acc:MGI:1916403]	ENSMUSG00000007721	2	0	17	11	27	1	0	1	0
	ENSMUSG00000007739	Cct4	protein_coding	chaperonin containing Tcp1, subunit 4 (delta) [Source:MGI Symbol;Acc:MGI:104689]	ENSMUSG00000007739	36	24	110	0	7	9	0	3	2
	ENSMUSG00000007777	0610009B22Rik	protein_coding	RIKEN cDNA 0610009B22 gene [Source:MGI Symbol;Acc:MGI:1913300]	ENSMUSG00000007777	0	2	14	0	0	0	0	0	0
	ENSMUSG00000007783	Cpt1c	protein_coding	carnitine palmitoyltransferase 1c [Source:MGI Symbol;Acc:MGI:2446526]	ENSMUSG00000007783	8	12	25	0	3	20	1	2	2
	ENSMUSG00000007805	Twist2	protein_coding	twist basic helix-loop-helix transcription factor 2 [Source:MGI Symbol;Acc:MGI:104685]	ENSMUSG00000007805	0	0	0	0	13	0	0	2	0
	ENSMUSG00000007812	Zfp655	protein_coding	zinc finger protein 655 [Source:MGI Symbol;Acc:MGI:1919861]	ENSMUSG00000007812	12	4	41	0	10	0	1	1	1
	ENSMUSG00000007815	Rhoa	protein_coding	ras homolog family member A [Source:MGI Symbol;Acc:MGI:1096342]	ENSMUSG00000007815	17	9	76	7	10	0	0	6	5
	ENSMUSG00000007817	Zmiz1	protein_coding	zinc finger, MIZ-type containing 1 [Source:MGI Symbol;Acc:MGI:3040693]	ENSMUSG00000007817	50	38	95	43	37	20	7	8	6
	ENSMUSG00000007827	Ankrd26	protein_coding	ankyrin repeat domain 26 [Source:MGI Symbol;Acc:MGI:1917887]	ENSMUSG00000007827	7	3	9	0	3	0	0	2	2
	ENSMUSG00000007833	Aldh16a1	protein_coding	aldehyde dehydrogenase 16 family, member A1 [Source:MGI Symbol;Acc:MGI:1916998]	ENSMUSG00000007833	0	0	0	11	0	7	1	0	1
	ENSMUSG00000007836	Hnrnpa0	protein_coding	heterogeneous nuclear ribonucleoprotein A0 [Source:MGI Symbol;Acc:MGI:1924384]	ENSMUSG00000007836	67	32	101	141	57	23	5	18	24
	ENSMUSG00000007837	Prrg2	protein_coding	proline-rich Gla (G-carboxyglutamic acid) polypeptide 2 [Source:MGI Symbol;Acc:MGI:1929596]	ENSMUSG00000007837	0	4	4	0	0	0	0	0	1
	ENSMUSG00000007850	Hnrnph1	protein_coding	heterogeneous nuclear ribonucleoprotein H1 [Source:MGI Symbol;Acc:MGI:1891925]	ENSMUSG00000007850	45	30	159	0	22	14	2	10	5
	ENSMUSG00000007867	Ift43	protein_coding	intraflagellar transport 43 [Source:MGI Symbol;Acc:MGI:1923661]	ENSMUSG00000007867	10	4	1	0	0	12	0	0	0
	ENSMUSG00000007872	Id3	protein_coding	inhibitor of DNA binding 3 [Source:MGI Symbol;Acc:MGI:96398]	ENSMUSG00000007872	13	11	16	21	0	19	0	1	3
	ENSMUSG00000007877	Tcap	protein_coding	titin-cap [Source:MGI Symbol;Acc:MGI:1330233]	ENSMUSG00000007877	0	0	0	0	2	6	0	0	0
	ENSMUSG00000007880	Arid1a	protein_coding	AT rich interactive domain 1A (SWI-like) [Source:MGI Symbol;Acc:MGI:1935147]	ENSMUSG00000007880	112	55	175	42	32	29	5	4	13
	ENSMUSG00000007888	Crlf1	protein_coding	cytokine receptor-like factor 1 [Source:MGI Symbol;Acc:MGI:1340030]	ENSMUSG00000007888	3	1	7	0	0	0	0	0	0
	ENSMUSG00000007891	Ctsd	protein_coding	cathepsin D [Source:MGI Symbol;Acc:MGI:88562]	ENSMUSG00000007891	18	10	21	29	15	0	4	4	4
	ENSMUSG00000007892	Rplp1	protein_coding	ribosomal protein, large, P1 [Source:MGI Symbol;Acc:MGI:1927099]	ENSMUSG00000007892	14	8	42	0	1	0	1	3	1
	ENSMUSG00000007908	Hmgcll1	protein_coding	3-hydroxymethyl-3-methylglutaryl-Coenzyme A lyase-like 1 [Source:MGI Symbol;Acc:MGI:2446108]	ENSMUSG00000007908	0	0	6	0	0	0	0	0	0
	ENSMUSG00000007944	Ttc9b	protein_coding	tetratricopeptide repeat domain 9B [Source:MGI Symbol;Acc:MGI:1920282]	ENSMUSG00000007944	6	4	14	32	4	6	1	1	0
	ENSMUSG00000007950	Abhd8	protein_coding	abhydrolase domain containing 8 [Source:MGI Symbol;Acc:MGI:1918946]	ENSMUSG00000007950	31	20	55	54	8	0	1	2	3
	ENSMUSG00000007987	Ift22	protein_coding	intraflagellar transport 22 [Source:MGI Symbol;Acc:MGI:1914536]	ENSMUSG00000007987	4	0	6	7	11	0	0	0	0
	ENSMUSG00000007989	Fzd3	protein_coding	frizzled class receptor 3 [Source:MGI Symbol;Acc:MGI:108476]	ENSMUSG00000007989	47	50	178	30	22	14	8	12	7
	ENSMUSG00000008028	1700008O03Rik	protein_coding	RIKEN cDNA 1700008O03 gene [Source:MGI Symbol;Acc:MGI:1916599]	ENSMUSG00000008028	0	0	0	0	0	0	1	0	0
	ENSMUSG00000008035	Mid1ip1	protein_coding	Mid1 interacting protein 1 (gastrulation specific G12-like (zebrafish)) [Source:MGI Symbol;Acc:MGI:1915291]	ENSMUSG00000008035	13	8	8	18	0	8	2	1	0
	ENSMUSG00000008036	Ap2s1	protein_coding	adaptor-related protein complex 2, sigma 1 subunit [Source:MGI Symbol;Acc:MGI:2141861]	ENSMUSG00000008036	24	16	65	38	1	6	0	0	2
	ENSMUSG00000008090	Fgfrl1	protein_coding	fibroblast growth factor receptor-like 1 [Source:MGI Symbol;Acc:MGI:2150920]	ENSMUSG00000008090	3	4	7	0	1	0	1	0	0
	ENSMUSG00000008129	4930432K21Rik	protein_coding	RIKEN cDNA 4930432K21 gene [Source:MGI Symbol;Acc:MGI:1921916]	ENSMUSG00000008129	0	0	0	0	3	0	1	0	0
	ENSMUSG00000008136	Fhl2	protein_coding	four and a half LIM domains 2 [Source:MGI Symbol;Acc:MGI:1338762]	ENSMUSG00000008136	5	2	5	0	0	0	0	1	0
	ENSMUSG00000008140	Emc10	protein_coding	ER membrane protein complex subunit 10 [Source:MGI Symbol;Acc:MGI:1916933]	ENSMUSG00000008140	47	15	66	17	3	16	1	1	6
	ENSMUSG00000008153	Clstn3	protein_coding	calsyntenin 3 [Source:MGI Symbol;Acc:MGI:2178323]	ENSMUSG00000008153	147	61	297	155	10	47	2	3	7
	ENSMUSG00000008167	Fbxw9	protein_coding	F-box and WD-40 domain protein 9 [Source:MGI Symbol;Acc:MGI:1915878]	ENSMUSG00000008167	28	15	39	12	8	31	2	3	0
	ENSMUSG00000008200	Fnbp4	protein_coding	formin binding protein 4 [Source:MGI Symbol;Acc:MGI:1860513]	ENSMUSG00000008200	37	13	39	24	2	0	5	4	1
	ENSMUSG00000008206	Cers4	protein_coding	ceramide synthase 4 [Source:MGI Symbol;Acc:MGI:1914510]	ENSMUSG00000008206	8	6	36	10	0	19	3	1	4
	ENSMUSG00000008226	Scrn3	protein_coding	secernin 3 [Source:MGI Symbol;Acc:MGI:1921866]	ENSMUSG00000008226	0	1	14	0	0	0	0	0	0
	ENSMUSG00000008301	Phax	protein_coding	phosphorylated adaptor for RNA export [Source:MGI Symbol;Acc:MGI:1891839]	ENSMUSG00000008301	18	4	45	0	2	9	2	1	1
	ENSMUSG00000008305	Tle1	protein_coding	transducin-like enhancer of split 1 [Source:MGI Symbol;Acc:MGI:104636]	ENSMUSG00000008305	23	12	29	78	10	6	2	1	1
	ENSMUSG00000008307	1700109H08Rik	protein_coding	RIKEN cDNA 1700109H08 gene [Source:MGI Symbol;Acc:MGI:1924286]	ENSMUSG00000008307	1	0	6	0	0	0	0	1	0
	ENSMUSG00000008318	Relt	protein_coding	RELT tumor necrosis factor receptor [Source:MGI Symbol;Acc:MGI:2443373]	ENSMUSG00000008318	2	5	7	0	0	0	0	1	0
	ENSMUSG00000008333	Snrpb2	protein_coding	U2 small nuclear ribonucleoprotein B [Source:MGI Symbol;Acc:MGI:104805]	ENSMUSG00000008333	7	0	19	6	1	0	1	0	1
	ENSMUSG00000008348	Ubc	protein_coding	ubiquitin C [Source:MGI Symbol;Acc:MGI:98889]	ENSMUSG00000008348	58	42	100	131	5	47	0	4	3
	ENSMUSG00000008373	Prpf31	protein_coding	pre-mRNA processing factor 31 [Source:MGI Symbol;Acc:MGI:1916238]	ENSMUSG00000008373	0	0	12	26	9	8	2	1	1
	ENSMUSG00000008384	Sertad1	protein_coding	SERTA domain containing 1 [Source:MGI Symbol;Acc:MGI:1913438]	ENSMUSG00000008384	0	1	4	0	0	0	0	0	1
	ENSMUSG00000008393	Carhsp1	protein_coding	calcium regulated heat stable protein 1 [Source:MGI Symbol;Acc:MGI:1196368]	ENSMUSG00000008393	4	14	13	17	4	0	2	1	4
	ENSMUSG00000008398	Elk3	protein_coding	ELK3, member of ETS oncogene family [Source:MGI Symbol;Acc:MGI:101762]	ENSMUSG00000008398	0	0	10	0	1	1	0	1	2
	ENSMUSG00000008429	Herpud2	protein_coding	HERPUD family member 2 [Source:MGI Symbol;Acc:MGI:1915393]	ENSMUSG00000008429	15	12	14	0	1	0	0	0	4
	ENSMUSG00000008435	Rdh13	protein_coding	retinol dehydrogenase 13 (all-trans and 9-cis) [Source:MGI Symbol;Acc:MGI:1918732]	ENSMUSG00000008435	4	6	12	2	4	10	2	0	2
	ENSMUSG00000008450	Nutf2	protein_coding	nuclear transport factor 2 [Source:MGI Symbol;Acc:MGI:1915301]	ENSMUSG00000008450	0	0	2	0	0	2	0	0	0
	ENSMUSG00000008475	Arpc5	protein_coding	actin related protein 2/3 complex, subunit 5 [Source:MGI Symbol;Acc:MGI:1915021]	ENSMUSG00000008475	18	18	68	17	7	24	2	3	6
	ENSMUSG00000008489	Elavl2	protein_coding	ELAV like RNA binding protein 1 [Source:MGI Symbol;Acc:MGI:1100887]	ENSMUSG00000008489	17	7	81	34	12	31	4	1	2
	ENSMUSG00000008496	Pou2f2	protein_coding	POU domain, class 2, transcription factor 2 [Source:MGI Symbol;Acc:MGI:101897]	ENSMUSG00000008496	4	6	0	1	0	0	1	2	0
	ENSMUSG00000008540	Mgst1	protein_coding	microsomal glutathione S-transferase 1 [Source:MGI Symbol;Acc:MGI:1913850]	ENSMUSG00000008540	0	1	0	0	0	0	0	0	0
	ENSMUSG00000008575	Nfib	protein_coding	nuclear factor I/B [Source:MGI Symbol;Acc:MGI:103188]	ENSMUSG00000008575	109	56	198	2	50	20	14	10	23
	ENSMUSG00000008604	Ubqln4	protein_coding	ubiquilin 4 [Source:MGI Symbol;Acc:MGI:2150152]	ENSMUSG00000008604	35	15	51	67	8	15	5	4	8
	ENSMUSG00000008658	Rbfox1	protein_coding	RNA binding protein, fox-1 homolog (C. elegans) 1 [Source:MGI Symbol;Acc:MGI:1926224]	ENSMUSG00000008658	19	5	37	7	13	18	1	5	1
	ENSMUSG00000008668	Rps18	protein_coding	ribosomal protein S18 [Source:MGI Symbol;Acc:MGI:98146]	ENSMUSG00000008668	10	7	8	0	28	6	0	0	0
	ENSMUSG00000008682	Rpl10	protein_coding	ribosomal protein L10 [Source:MGI Symbol;Acc:MGI:105943]	ENSMUSG00000008682	3	4	11	0	4	0	0	1	1
	ENSMUSG00000008683	Rps15a	protein_coding	ribosomal protein S15A [Source:MGI Symbol;Acc:MGI:2389091]	ENSMUSG00000008683	1	5	9	0	0	0	0	1	4
	ENSMUSG00000008690	Ncaph2	protein_coding	non-SMC condensin II complex, subunit H2 [Source:MGI Symbol;Acc:MGI:1289164]	ENSMUSG00000008690	9	12	26	0	5	0	0	0	4
	ENSMUSG00000008730	Hipk1	protein_coding	homeodomain interacting protein kinase 1 [Source:MGI Symbol;Acc:MGI:1314873]	ENSMUSG00000008730	46	23	76	22	12	0	2	3	5
	ENSMUSG00000008734	Gprc5b	protein_coding	G protein-coupled receptor, family C, group 5, member B [Source:MGI Symbol;Acc:MGI:1927596]	ENSMUSG00000008734	11	10	49	29	3	0	2	0	4
	ENSMUSG00000008763	Man1a2	protein_coding	mannosidase, alpha, class 1A, member 2 [Source:MGI Symbol;Acc:MGI:104676]	ENSMUSG00000008763	30	28	35	35	26	22	0	7	1
	ENSMUSG00000008822	Acyp1	protein_coding	acylphosphatase 1, erythrocyte (common) type [Source:MGI Symbol;Acc:MGI:1913454]	ENSMUSG00000008822	2	3	4	0	0	1	0	1	0
	ENSMUSG00000008845	Cd163	protein_coding	CD163 antigen [Source:MGI Symbol;Acc:MGI:2135946]	ENSMUSG00000008845	6	1	1	0	9	11	1	0	3
	ENSMUSG00000008855	Hdac5	protein_coding	histone deacetylase 5 [Source:MGI Symbol;Acc:MGI:1333784]	ENSMUSG00000008855	73	27	73	81	25	60	3	4	7
	ENSMUSG00000008859	Rala	protein_coding	v-ral simian leukemia viral oncogene A (ras related) [Source:MGI Symbol;Acc:MGI:1927243]	ENSMUSG00000008859	32	9	49	0	3	0	3	2	1
	ENSMUSG00000008892	Vdac3	protein_coding	voltage-dependent anion channel 3 [Source:MGI Symbol;Acc:MGI:106922]	ENSMUSG00000008892	1	2	9	0	0	0	1	0	0
	ENSMUSG00000008932	Slc1a7	protein_coding	solute carrier family 1 (glutamate transporter), member 7 [Source:MGI Symbol;Acc:MGI:2444087]	ENSMUSG00000008932	4	0	0	0	0	0	0	0	0
	ENSMUSG00000008958	Vps72	protein_coding	vacuolar protein sorting 72 [Source:MGI Symbol;Acc:MGI:1202305]	ENSMUSG00000008958	6	2	4	14	12	22	0	3	0
	ENSMUSG00000008976	Gabpa	protein_coding	GA repeat binding protein, alpha [Source:MGI Symbol;Acc:MGI:95610]	ENSMUSG00000008976	16	8	22	9	0	2	1	1	1
	ENSMUSG00000008999	Bmp7	protein_coding	bone morphogenetic protein 7 [Source:MGI Symbol;Acc:MGI:103302]	ENSMUSG00000008999	0	3	3	0	4	0	0	0	0
	ENSMUSG00000009013	Dynll1	protein_coding	dynein light chain LC8-type 1 [Source:MGI Symbol;Acc:MGI:1861457]	ENSMUSG00000009013	21	9	37	14	0	0	5	1	0
	ENSMUSG00000009030	Pdcl	protein_coding	phosducin-like [Source:MGI Symbol;Acc:MGI:1914716]	ENSMUSG00000009030	11	5	35	0	1	0	1	1	2
	ENSMUSG00000009035	Tmem184b	protein_coding	transmembrane protein 184b [Source:MGI Symbol;Acc:MGI:2445179]	ENSMUSG00000009035	34	35	29	22	7	18	1	2	2
	ENSMUSG00000009073	Nf2	protein_coding	neurofibromin 2 [Source:MGI Symbol;Acc:MGI:97307]	ENSMUSG00000009073	26	15	79	51	18	14	1	9	12
	ENSMUSG00000009075	Cabp7	protein_coding	calcium binding protein 7 [Source:MGI Symbol;Acc:MGI:2183437]	ENSMUSG00000009075	0	0	1	0	0	0	0	0	0
	ENSMUSG00000009076	Zmat5	protein_coding	zinc finger, matrin type 5 [Source:MGI Symbol;Acc:MGI:1914428]	ENSMUSG00000009076	0	1	9	0	0	1	1	0	0
	ENSMUSG00000009079	Ewsr1	protein_coding	Ewing sarcoma breakpoint region 1 [Source:MGI Symbol;Acc:MGI:99960]	ENSMUSG00000009079	33	15	60	92	27	22	5	7	9
	ENSMUSG00000009090	Ap1b1	protein_coding	adaptor protein complex AP-1, beta 1 subunit [Source:MGI Symbol;Acc:MGI:1096368]	ENSMUSG00000009090	37	14	99	72	14	49	5	4	2
	ENSMUSG00000009092	Derl3	protein_coding	Der1-like domain family, member 3 [Source:MGI Symbol;Acc:MGI:1917627]	ENSMUSG00000009092	0	0	3	0	0	0	0	0	0
	ENSMUSG00000009112	Bcl2l13	protein_coding	BCL2-like 13 (apoptosis facilitator) [Source:MGI Symbol;Acc:MGI:2136959]	ENSMUSG00000009112	4	17	34	8	4	0	4	0	3
	ENSMUSG00000009115	Spatc1l	protein_coding	spermatogenesis and centriole associated 1 like [Source:MGI Symbol;Acc:MGI:1923823]	ENSMUSG00000009115	5	0	0	0	0	0	0	0	0
	ENSMUSG00000009145	Dqx1	protein_coding	DEAQ RNA-dependent ATPase [Source:MGI Symbol;Acc:MGI:2136388]	ENSMUSG00000009145	5	0	0	0	0	0	0	0	0
	ENSMUSG00000009207	Lnpk	protein_coding	lunapark, ER junction formation factor [Source:MGI Symbol;Acc:MGI:1918115]	ENSMUSG00000009207	14	14	43	13	11	1	1	4	2
	ENSMUSG00000009214	Mymk	protein_coding	myomaker, myoblast fusion factor [Source:MGI Symbol;Acc:MGI:1913389]	ENSMUSG00000009214	0	0	8	0	0	0	0	0	0
	ENSMUSG00000009216	Fam163b	protein_coding	family with sequence similarity 163, member B [Source:MGI Symbol;Acc:MGI:1926106]	ENSMUSG00000009216	4	2	43	26	0	37	0	3	2
	ENSMUSG00000009246	Trpm5	protein_coding	transient receptor potential cation channel, subfamily M, member 5 [Source:MGI Symbol;Acc:MGI:1861718]	ENSMUSG00000009246	1	0	0	0	0	0	0	0	0
	ENSMUSG00000009281	Rarres2	protein_coding	retinoic acid receptor responder (tazarotene induced) 2 [Source:MGI Symbol;Acc:MGI:1918910]	ENSMUSG00000009281	0	0	0	0	3	3	0	0	0
	ENSMUSG00000009291	Pttg1ip	protein_coding	pituitary tumor-transforming 1 interacting protein [Source:MGI Symbol;Acc:MGI:2652132]	ENSMUSG00000009291	3	24	20	0	0	0	2	0	1
	ENSMUSG00000009292	Trpm2	protein_coding	transient receptor potential cation channel, subfamily M, member 2 [Source:MGI Symbol;Acc:MGI:1351901]	ENSMUSG00000009292	6	3	5	0	13	0	1	1	0
	ENSMUSG00000009293	Ube2g2	protein_coding	ubiquitin-conjugating enzyme E2G 2 [Source:MGI Symbol;Acc:MGI:1343188]	ENSMUSG00000009293	15	16	12	1	13	0	1	1	0
	ENSMUSG00000009350	Mpo	protein_coding	myeloperoxidase [Source:MGI Symbol;Acc:MGI:97137]	ENSMUSG00000009350	0	2	0	0	5	0	0	0	0
	ENSMUSG00000009356	Lpo	protein_coding	lactoperoxidase [Source:MGI Symbol;Acc:MGI:1923363]	ENSMUSG00000009356	2	0	0	0	0	0	0	2	0
	ENSMUSG00000009376	Met	protein_coding	met proto-oncogene [Source:MGI Symbol;Acc:MGI:96969]	ENSMUSG00000009376	4	1	44	0	2	19	1	0	0
	ENSMUSG00000009378	Slc16a12	protein_coding	solute carrier family 16 (monocarboxylic acid transporters), member 12 [Source:MGI Symbol;Acc:MGI:2147716]	ENSMUSG00000009378	0	0	0	0	4	0	0	0	0
	ENSMUSG00000009394	Syn2	protein_coding	synapsin II [Source:MGI Symbol;Acc:MGI:103020]	ENSMUSG00000009394	39	20	95	69	0	12	3	2	4
	ENSMUSG00000009406	Elk1	protein_coding	ELK1, member of ETS oncogene family [Source:MGI Symbol;Acc:MGI:101833]	ENSMUSG00000009406	10	2	24	0	4	17	1	0	1
	ENSMUSG00000009418	Nav1	protein_coding	neuron navigator 1 [Source:MGI Symbol;Acc:MGI:2183683]	ENSMUSG00000009418	140	84	301	324	66	142	14	19	32
	ENSMUSG00000009470	Tnpo1	protein_coding	transportin 1 [Source:MGI Symbol;Acc:MGI:2681523]	ENSMUSG00000009470	11	8	65	20	5	0	0	2	4
	ENSMUSG00000009471	Myod1	protein_coding	myogenic differentiation 1 [Source:MGI Symbol;Acc:MGI:97275]	ENSMUSG00000009471	0	6	0	0	0	0	0	0	1
	ENSMUSG00000009487	Otog	protein_coding	otogelin [Source:MGI Symbol;Acc:MGI:1202064]	ENSMUSG00000009487	0	0	0	0	0	0	0	1	3
	ENSMUSG00000009535	Rnmt	protein_coding	RNA (guanine-7-) methyltransferase [Source:MGI Symbol;Acc:MGI:1915147]	ENSMUSG00000009535	14	9	68	35	0	7	1	1	0
	ENSMUSG00000009545	Kcnq1	protein_coding	potassium voltage-gated channel, subfamily Q, member 1 [Source:MGI Symbol;Acc:MGI:108083]	ENSMUSG00000009545	0	0	4	0	0	9	0	0	0
	ENSMUSG00000009549	Srp14	protein_coding	signal recognition particle 14 [Source:MGI Symbol;Acc:MGI:107169]	ENSMUSG00000009549	14	14	32	63	9	10	2	2	1
	ENSMUSG00000009551	6330409D20Rik	protein_coding	RIKEN cDNA 6330409D20 gene [Source:MGI Symbol;Acc:MGI:1917980]	ENSMUSG00000009551	2	0	0	0	0	0	0	0	0
	ENSMUSG00000009555	Cdk9	protein_coding	cyclin-dependent kinase 9 (CDC2-related kinase) [Source:MGI Symbol;Acc:MGI:1328368]	ENSMUSG00000009555	12	10	37	0	0	25	0	2	0
	ENSMUSG00000009563	Tor2a	protein_coding	torsin family 2, member A [Source:MGI Symbol;Acc:MGI:1353596]	ENSMUSG00000009563	7	6	7	0	3	0	0	0	0
	ENSMUSG00000009566	Fpgs	protein_coding	folylpolyglutamyl synthetase [Source:MGI Symbol;Acc:MGI:95576]	ENSMUSG00000009566	13	11	12	0	0	0	1	0	0
	ENSMUSG00000009569	Mrtfb	protein_coding	myocardin related transcription factor B [Source:MGI Symbol;Acc:MGI:3050795]	ENSMUSG00000009569	29	6	90	15	11	19	0	3	6
	ENSMUSG00000009575	Cbx5	protein_coding	chromobox 5 [Source:MGI Symbol;Acc:MGI:109372]	ENSMUSG00000009575	31	32	149	23	11	29	5	6	5
	ENSMUSG00000009596	Taf7l	protein_coding	TATA-box binding protein associated factor 7 like [Source:MGI Symbol;Acc:MGI:1921719]	ENSMUSG00000009596	0	5	0	0	0	0	0	0	0
	ENSMUSG00000009614	Sardh	protein_coding	sarcosine dehydrogenase [Source:MGI Symbol;Acc:MGI:2183102]	ENSMUSG00000009614	0	0	0	0	0	0	0	1	0
	ENSMUSG00000009621	Vav2	protein_coding	vav 2 oncogene [Source:MGI Symbol;Acc:MGI:102718]	ENSMUSG00000009621	12	1	15	15	21	0	2	1	0
	ENSMUSG00000009628	Tex15	protein_coding	testis expressed gene 15 [Source:MGI Symbol;Acc:MGI:1934816]	ENSMUSG00000009628	2	7	2	0	0	0	0	0	1
	ENSMUSG00000009630	Ppp2cb	protein_coding	protein phosphatase 2 (formerly 2A), catalytic subunit, beta isoform [Source:MGI Symbol;Acc:MGI:1321161]	ENSMUSG00000009630	30	20	155	78	16	25	16	15	8
	ENSMUSG00000009640	Dmap1	protein_coding	DNA methyltransferase 1-associated protein 1 [Source:MGI Symbol;Acc:MGI:1913483]	ENSMUSG00000009640	1	0	13	0	0	0	0	0	6
	ENSMUSG00000009647	Mcu	protein_coding	mitochondrial calcium uniporter [Source:MGI Symbol;Acc:MGI:3026965]	ENSMUSG00000009647	22	27	43	11	7	10	3	1	3
	ENSMUSG00000009681	Bcr	protein_coding	BCR activator of RhoGEF and GTPase [Source:MGI Symbol;Acc:MGI:88141]	ENSMUSG00000009681	52	30	80	2	28	38	5	5	6
	ENSMUSG00000009687	Fxyd5	protein_coding	FXYD domain-containing ion transport regulator 5 [Source:MGI Symbol;Acc:MGI:1201785]	ENSMUSG00000009687	0	0	3	0	0	0	0	0	0
	ENSMUSG00000009731	Kcnd1	protein_coding	potassium voltage-gated channel, Shal-related family, member 1 [Source:MGI Symbol;Acc:MGI:96671]	ENSMUSG00000009731	2	2	13	0	0	0	0	0	0
	ENSMUSG00000009733	Tfcp2	protein_coding	transcription factor CP2 [Source:MGI Symbol;Acc:MGI:98509]	ENSMUSG00000009733	17	1	6	0	5	16	0	2	0
	ENSMUSG00000009734	Pou6f2	protein_coding	POU domain, class 6, transcription factor 2 [Source:MGI Symbol;Acc:MGI:2443631]	ENSMUSG00000009734	2	0	3	0	0	0	0	0	0
	ENSMUSG00000009739	Pou6f1	protein_coding	POU domain, class 6, transcription factor 1 [Source:MGI Symbol;Acc:MGI:102935]	ENSMUSG00000009739	65	4	34	23	19	11	3	1	2
	ENSMUSG00000009741	Ubp1	protein_coding	upstream binding protein 1 [Source:MGI Symbol;Acc:MGI:104889]	ENSMUSG00000009741	18	16	42	28	6	14	0	2	3
	ENSMUSG00000009772	Nuak2	protein_coding	NUAK family, SNF1-like kinase, 2 [Source:MGI Symbol;Acc:MGI:1921387]	ENSMUSG00000009772	3	0	8	0	0	0	0	0	0
	ENSMUSG00000009828	Cilk1	protein_coding	ciliogenesis associated kinase 1 [Source:MGI Symbol;Acc:MGI:1934157]	ENSMUSG00000009828	11	14	58	12	3	0	1	8	4
	ENSMUSG00000009863	Sdhb	protein_coding	succinate dehydrogenase complex, subunit B, iron sulfur (Ip) [Source:MGI Symbol;Acc:MGI:1914930]	ENSMUSG00000009863	27	20	64	11	6	17	1	3	1
	ENSMUSG00000009894	Snap47	protein_coding	synaptosomal-associated protein, 47 [Source:MGI Symbol;Acc:MGI:1915076]	ENSMUSG00000009894	66	40	206	38	27	102	2	5	6
	ENSMUSG00000009905	Kdsr	protein_coding	3-ketodihydrosphingosine reductase [Source:MGI Symbol;Acc:MGI:1918000]	ENSMUSG00000009905	9	5	16	0	8	0	2	3	1
	ENSMUSG00000009907	Vps4b	protein_coding	vacuolar protein sorting 4B [Source:MGI Symbol;Acc:MGI:1100499]	ENSMUSG00000009907	8	9	21	5	1	0	2	0	2
	ENSMUSG00000009927	Rps25	protein_coding	ribosomal protein S25 [Source:MGI Symbol;Acc:MGI:1922867]	ENSMUSG00000009927	3	3	5	0	6	0	1	0	1
	ENSMUSG00000009995	Taz	protein_coding	tafazzin [Source:MGI Symbol;Acc:MGI:109626]	ENSMUSG00000009995	8	4	12	10	1	0	0	4	2
	ENSMUSG00000010021	Kif19a	protein_coding	kinesin family member 19A [Source:MGI Symbol;Acc:MGI:2447024]	ENSMUSG00000010021	0	0	0	0	0	0	0	0	1
	ENSMUSG00000010025	Aldh3a2	protein_coding	aldehyde dehydrogenase family 3, subfamily A2 [Source:MGI Symbol;Acc:MGI:1353452]	ENSMUSG00000010025	11	9	29	0	0	0	3	0	1
	ENSMUSG00000010044	Zmynd10	protein_coding	zinc finger, MYND domain containing 10 [Source:MGI Symbol;Acc:MGI:2387863]	ENSMUSG00000010044	0	0	4	0	0	0	0	1	0
	ENSMUSG00000010045	Tmem115	protein_coding	transmembrane protein 115 [Source:MGI Symbol;Acc:MGI:1930765]	ENSMUSG00000010045	10	2	41	36	0	0	0	1	0
	ENSMUSG00000010047	Hyal2	protein_coding	hyaluronoglucosaminidase 2 [Source:MGI Symbol;Acc:MGI:1196334]	ENSMUSG00000010047	1	4	7	0	0	0	0	1	1
	ENSMUSG00000010048	Ifrd2	protein_coding	interferon-related developmental regulator 2 [Source:MGI Symbol;Acc:MGI:1316708]	ENSMUSG00000010048	0	0	11	0	0	0	0	0	0
	ENSMUSG00000010054	Tusc2	protein_coding	tumor suppressor 2, mitochondrial calcium regulator [Source:MGI Symbol;Acc:MGI:1931086]	ENSMUSG00000010054	6	0	11	9	8	0	0	1	0
	ENSMUSG00000010057	Nprl2	protein_coding	NPR2 like, GATOR1 complex subunit [Source:MGI Symbol;Acc:MGI:1914482]	ENSMUSG00000010057	6	13	22	29	6	13	1	1	1
	ENSMUSG00000010064	Slc38a3	protein_coding	solute carrier family 38, member 3 [Source:MGI Symbol;Acc:MGI:1923507]	ENSMUSG00000010064	3	4	7	0	0	0	2	1	1
	ENSMUSG00000010066	Cacna2d2	protein_coding	calcium channel, voltage-dependent, alpha 2/delta subunit 2 [Source:MGI Symbol;Acc:MGI:1929813]	ENSMUSG00000010066	11	7	25	22	9	9	0	1	0
	ENSMUSG00000010067	Rassf1	protein_coding	Ras association (RalGDS/AF-6) domain family member 1 [Source:MGI Symbol;Acc:MGI:1928386]	ENSMUSG00000010067	13	6	23	0	5	0	5	1	4
	ENSMUSG00000010086	Rnf112	protein_coding	ring finger protein 112 [Source:MGI Symbol;Acc:MGI:106611]	ENSMUSG00000010086	11	23	23	21	0	34	0	0	2
	ENSMUSG00000010095	Slc3a2	protein_coding	solute carrier family 3 (activators of dibasic and neutral amino acid transport), member 2 [Source:MGI Symbol;Acc:MGI:96955]	ENSMUSG00000010095	66	40	339	64	18	66	10	10	12
	ENSMUSG00000010097	Nxf1	protein_coding	nuclear RNA export factor 1 [Source:MGI Symbol;Acc:MGI:1858330]	ENSMUSG00000010097	29	11	60	11	10	4	5	7	1
	ENSMUSG00000010110	Stx5a	protein_coding	syntaxin 5A [Source:MGI Symbol;Acc:MGI:1928483]	ENSMUSG00000010110	24	6	61	25	3	19	2	2	1
	ENSMUSG00000010154	Spire2	protein_coding	spire type actin nucleation factor 2 [Source:MGI Symbol;Acc:MGI:2446256]	ENSMUSG00000010154	7	13	12	23	0	0	1	2	2
	ENSMUSG00000010175	Prox1	protein_coding	prospero homeobox 1 [Source:MGI Symbol;Acc:MGI:97772]	ENSMUSG00000010175	11	3	5	0	0	0	0	0	1
	ENSMUSG00000010277	2610507B11Rik	protein_coding	RIKEN cDNA 2610507B11 gene [Source:MGI Symbol;Acc:MGI:1919753]	ENSMUSG00000010277	42	23	98	52	8	21	6	8	6
	ENSMUSG00000010290	AI597479	protein_coding	expressed sequence AI597479 [Source:MGI Symbol;Acc:MGI:2138299]	ENSMUSG00000010290	3	0	6	0	6	1	0	0	0
	ENSMUSG00000010307	Tmem86a	protein_coding	transmembrane protein 86A [Source:MGI Symbol;Acc:MGI:1915143]	ENSMUSG00000010307	5	2	6	0	6	2	0	0	1
	ENSMUSG00000010362	Rdm1	protein_coding	RAD52 motif 1 [Source:MGI Symbol;Acc:MGI:1913849]	ENSMUSG00000010362	0	1	0	0	0	0	5	0	1
	ENSMUSG00000010376	Nedd8	protein_coding	neural precursor cell expressed, developmentally down-regulated gene 8 [Source:MGI Symbol;Acc:MGI:97301]	ENSMUSG00000010376	11	10	20	0	0	3	0	3	5
	ENSMUSG00000010392	Gosr1	protein_coding	golgi SNAP receptor complex member 1 [Source:MGI Symbol;Acc:MGI:1858260]	ENSMUSG00000010392	4	18	23	27	0	9	0	0	2
	ENSMUSG00000010406	Mrpl52	protein_coding	mitochondrial ribosomal protein L52 [Source:MGI Symbol;Acc:MGI:1916086]	ENSMUSG00000010406	1	4	13	0	4	0	0	4	3
	ENSMUSG00000010453	Kansl3	protein_coding	KAT8 regulatory NSL complex subunit 3 [Source:MGI Symbol;Acc:MGI:1918055]	ENSMUSG00000010453	26	13	50	0	8	25	1	1	8
	ENSMUSG00000010461	Eya4	protein_coding	EYA transcriptional coactivator and phosphatase 4 [Source:MGI Symbol;Acc:MGI:1337104]	ENSMUSG00000010461	2	0	0	0	0	0	0	0	1
	ENSMUSG00000010505	Myt1	protein_coding	myelin transcription factor 1 [Source:MGI Symbol;Acc:MGI:1100535]	ENSMUSG00000010505	20	10	47	48	9	32	4	6	7
	ENSMUSG00000010517	Faf1	protein_coding	Fas-associated factor 1 [Source:MGI Symbol;Acc:MGI:109419]	ENSMUSG00000010517	11	11	65	0	0	6	1	2	2
	ENSMUSG00000010529	Gm266	protein_coding	predicted gene 266 [Source:MGI Symbol;Acc:MGI:2685112]	ENSMUSG00000010529	1	0	0	0	0	0	0	0	0
	ENSMUSG00000010538	Tsacc	protein_coding	TSSK6 activating co-chaperone [Source:MGI Symbol;Acc:MGI:1924177]	ENSMUSG00000010538	0	3	0	0	0	0	0	0	0
	ENSMUSG00000010554	Mettl16	protein_coding	methyltransferase like 16 [Source:MGI Symbol;Acc:MGI:1914743]	ENSMUSG00000010554	5	10	19	35	9	0	0	3	2
	ENSMUSG00000010592	Dazl	protein_coding	deleted in azoospermia-like [Source:MGI Symbol;Acc:MGI:1342328]	ENSMUSG00000010592	0	0	4	0	0	0	0	0	0
	ENSMUSG00000010601	Apol7a	protein_coding	apolipoprotein L 7a [Source:MGI Symbol;Acc:MGI:1923011]	ENSMUSG00000010601	0	0	0	0	4	0	0	0	0
	ENSMUSG00000010607	Pigyl	protein_coding	phosphatidylinositol glycan anchor biosynthesis, class Y-like [Source:MGI Symbol;Acc:MGI:1913518]	ENSMUSG00000010607	5	6	0	17	5	0	1	1	0
	ENSMUSG00000010608	Rbm25	protein_coding	RNA binding motif protein 25 [Source:MGI Symbol;Acc:MGI:1914289]	ENSMUSG00000010608	54	37	84	87	20	24	8	15	12
	ENSMUSG00000010609	Psen2	protein_coding	presenilin 2 [Source:MGI Symbol;Acc:MGI:109284]	ENSMUSG00000010609	3	8	21	17	23	16	0	0	0
	ENSMUSG00000010660	Plcd1	protein_coding	phospholipase C, delta 1 [Source:MGI Symbol;Acc:MGI:97614]	ENSMUSG00000010660	1	10	0	13	1	0	3	3	0
	ENSMUSG00000010663	Fads1	protein_coding	fatty acid desaturase 1 [Source:MGI Symbol;Acc:MGI:1923517]	ENSMUSG00000010663	41	28	89	13	4	41	8	2	4
	ENSMUSG00000010721	Lmbr1	protein_coding	limb region 1 [Source:MGI Symbol;Acc:MGI:1861746]	ENSMUSG00000010721	8	6	37	0	6	11	2	2	2
	ENSMUSG00000010751	Tnfrsf22	protein_coding	tumor necrosis factor receptor superfamily, member 22 [Source:MGI Symbol;Acc:MGI:1930270]	ENSMUSG00000010751	0	4	0	0	0	0	0	0	0
	ENSMUSG00000010755	Cars	protein_coding	cysteinyl-tRNA synthetase [Source:MGI Symbol;Acc:MGI:1351477]	ENSMUSG00000010755	43	24	82	100	15	19	6	2	2
	ENSMUSG00000010760	Phlda2	protein_coding	pleckstrin homology like domain, family A, member 2 [Source:MGI Symbol;Acc:MGI:1202307]	ENSMUSG00000010760	0	0	4	0	0	0	0	0	0
	ENSMUSG00000010803	Gabra1	protein_coding	gamma-aminobutyric acid (GABA) A receptor, subunit alpha 1 [Source:MGI Symbol;Acc:MGI:95613]	ENSMUSG00000010803	26	8	19	0	5	0	1	0	0
	ENSMUSG00000010825	Grid2ip	protein_coding	glutamate receptor, ionotropic, delta 2 (Grid2) interacting protein 1 [Source:MGI Symbol;Acc:MGI:2176213]	ENSMUSG00000010825	0	1	0	36	19	1	5	1	0
	ENSMUSG00000010830	Kdelr3	protein_coding	KDEL (Lys-Asp-Glu-Leu) endoplasmic reticulum protein retention receptor 3 [Source:MGI Symbol;Acc:MGI:2145953]	ENSMUSG00000010830	0	0	0	0	0	0	0	0	2
	ENSMUSG00000010911	Apip	protein_coding	APAF1 interacting protein [Source:MGI Symbol;Acc:MGI:1926788]	ENSMUSG00000010911	2	13	12	0	0	0	0	1	3
	ENSMUSG00000010914	Pdhx	protein_coding	pyruvate dehydrogenase complex, component X [Source:MGI Symbol;Acc:MGI:1351627]	ENSMUSG00000010914	17	1	9	0	8	0	0	1	1
	ENSMUSG00000010936	Vac14	protein_coding	Vac14 homolog (S. cerevisiae) [Source:MGI Symbol;Acc:MGI:2157980]	ENSMUSG00000010936	13	16	20	32	112	4	4	2	1
	ENSMUSG00000011034	Slc5a1	protein_coding	solute carrier family 5 (sodium/glucose cotransporter), member 1 [Source:MGI Symbol;Acc:MGI:107678]	ENSMUSG00000011034	0	0	0	0	0	0	0	0	1
	ENSMUSG00000011096	Akt1s1	protein_coding	AKT1 substrate 1 (proline-rich) [Source:MGI Symbol;Acc:MGI:1914855]	ENSMUSG00000011096	6	13	29	26	4	0	1	2	3
	ENSMUSG00000011114	Tbrg1	protein_coding	transforming growth factor beta regulated gene 1 [Source:MGI Symbol;Acc:MGI:1100877]	ENSMUSG00000011114	8	13	66	25	0	13	4	1	1
	ENSMUSG00000011154	Cfap161	protein_coding	cilia and flagella associated protein 161 [Source:MGI Symbol;Acc:MGI:1922806]	ENSMUSG00000011154	4	0	0	0	0	0	0	0	0
	ENSMUSG00000011158	Brf1	protein_coding	BRF1, RNA polymerase III transcription initiation factor 90 kDa subunit [Source:MGI Symbol;Acc:MGI:1919558]	ENSMUSG00000011158	19	23	28	85	3	10	2	8	6
	ENSMUSG00000011171	Vipr2	protein_coding	vasoactive intestinal peptide receptor 2 [Source:MGI Symbol;Acc:MGI:107166]	ENSMUSG00000011171	4	0	8	0	0	0	0	0	0
	ENSMUSG00000011179	Odc1	protein_coding	ornithine decarboxylase, structural 1 [Source:MGI Symbol;Acc:MGI:97402]	ENSMUSG00000011179	3	15	7	0	2	0	0	0	0
	ENSMUSG00000011254	Thg1l	protein_coding	tRNA-histidine guanylyltransferase 1-like (S. cerevisiae) [Source:MGI Symbol;Acc:MGI:1913878]	ENSMUSG00000011254	1	0	5	0	0	0	0	0	1
	ENSMUSG00000011256	Adam19	protein_coding	a disintegrin and metallopeptidase domain 19 (meltrin beta) [Source:MGI Symbol;Acc:MGI:105377]	ENSMUSG00000011256	11	0	14	0	7	10	0	0	1
	ENSMUSG00000011257	Pabpc4	protein_coding	poly(A) binding protein, cytoplasmic 4 [Source:MGI Symbol;Acc:MGI:2385206]	ENSMUSG00000011257	3	0	0	9	0	7	2	0	0
	ENSMUSG00000011263	Exoc3l2	protein_coding	exocyst complex component 3-like 2 [Source:MGI Symbol;Acc:MGI:1921713]	ENSMUSG00000011263	0	0	3	0	24	12	0	0	0
	ENSMUSG00000011305	Plin5	protein_coding	perilipin 5 [Source:MGI Symbol;Acc:MGI:1914218]	ENSMUSG00000011305	2	6	9	0	9	11	0	0	2
	ENSMUSG00000011306	Sugp1	protein_coding	SURP and G patch domain containing 1 [Source:MGI Symbol;Acc:MGI:1917866]	ENSMUSG00000011306	19	0	15	0	8	6	0	1	1
	ENSMUSG00000011382	Dhdh	protein_coding	dihydrodiol dehydrogenase (dimeric) [Source:MGI Symbol;Acc:MGI:1919005]	ENSMUSG00000011382	0	0	0	0	0	0	1	1	0
	ENSMUSG00000011427	Zfp790	protein_coding	zinc finger protein 790 [Source:MGI Symbol;Acc:MGI:1923431]	ENSMUSG00000011427	28	5	38	39	0	1	0	0	0
	ENSMUSG00000011589	Fsd1	protein_coding	fibronectin type 3 and SPRY domain-containing protein [Source:MGI Symbol;Acc:MGI:1934858]	ENSMUSG00000011589	16	2	17	0	2	10	0	1	1
	ENSMUSG00000011632	Pinlyp	protein_coding	phospholipase A2 inhibitor and LY6/PLAUR domain containing [Source:MGI Symbol;Acc:MGI:3615324]	ENSMUSG00000011632	0	0	0	0	2	0	0	1	0
	ENSMUSG00000011658	Fuz	protein_coding	fuzzy planar cell polarity protein [Source:MGI Symbol;Acc:MGI:1917550]	ENSMUSG00000011658	4	3	6	0	3	14	0	0	0
	ENSMUSG00000011751	Sptbn4	protein_coding	spectrin beta, non-erythrocytic 4 [Source:MGI Symbol;Acc:MGI:1890574]	ENSMUSG00000011751	46	26	59	119	24	19	4	8	9
	ENSMUSG00000011752	Pgam1	protein_coding	phosphoglycerate mutase 1 [Source:MGI Symbol;Acc:MGI:97552]	ENSMUSG00000011752	0	0	0	0	2	0	0	0	0
	ENSMUSG00000011831	Evi5	protein_coding	ecotropic viral integration site 5 [Source:MGI Symbol;Acc:MGI:104736]	ENSMUSG00000011831	17	10	33	0	11	14	1	7	3
	ENSMUSG00000011832	Evi5l	protein_coding	ecotropic viral integration site 5 like [Source:MGI Symbol;Acc:MGI:2442167]	ENSMUSG00000011832	51	22	95	66	31	44	2	10	13
	ENSMUSG00000011837	Snapc2	protein_coding	small nuclear RNA activating complex, polypeptide 2 [Source:MGI Symbol;Acc:MGI:1914861]	ENSMUSG00000011837	8	2	9	22	4	0	4	2	1
	ENSMUSG00000011877	Git1	protein_coding	GIT ArfGAP 1 [Source:MGI Symbol;Acc:MGI:1927140]	ENSMUSG00000011877	58	23	94	38	2	12	2	5	5
	ENSMUSG00000011884	Gltp	protein_coding	glycolipid transfer protein [Source:MGI Symbol;Acc:MGI:1929253]	ENSMUSG00000011884	5	5	8	0	0	0	0	1	1
	ENSMUSG00000011958	Bnip2	protein_coding	BCL2/adenovirus E1B interacting protein 2 [Source:MGI Symbol;Acc:MGI:109327]	ENSMUSG00000011958	23	2	28	0	0	0	1	2	1
	ENSMUSG00000011960	Ccnt1	protein_coding	cyclin T1 [Source:MGI Symbol;Acc:MGI:1328363]	ENSMUSG00000011960	30	34	47	63	3	11	1	0	0
	ENSMUSG00000012017	Scarf2	protein_coding	scavenger receptor class F, member 2 [Source:MGI Symbol;Acc:MGI:1858430]	ENSMUSG00000012017	0	0	2	0	1	0	0	0	2
	ENSMUSG00000012076	Brms1l	protein_coding	breast cancer metastasis-suppressor 1-like [Source:MGI Symbol;Acc:MGI:1196337]	ENSMUSG00000012076	7	5	15	52	4	7	0	0	1
	ENSMUSG00000012114	Med15	protein_coding	mediator complex subunit 15 [Source:MGI Symbol;Acc:MGI:2137379]	ENSMUSG00000012114	34	9	51	21	6	13	0	2	1
	ENSMUSG00000012117	Dhdds	protein_coding	dehydrodolichyl diphosphate synthase [Source:MGI Symbol;Acc:MGI:1914672]	ENSMUSG00000012117	12	3	28	24	11	9	2	0	3
	ENSMUSG00000012123	Crybg2	protein_coding	crystallin beta-gamma domain containing 2 [Source:MGI Symbol;Acc:MGI:1334463]	ENSMUSG00000012123	0	0	0	0	4	0	1	0	0
	ENSMUSG00000012126	Ubxn11	protein_coding	UBX domain protein 11 [Source:MGI Symbol;Acc:MGI:1914836]	ENSMUSG00000012126	3	2	2	0	3	5	0	2	0
	ENSMUSG00000012211	Tex22	protein_coding	testis expressed gene 22 [Source:MGI Symbol;Acc:MGI:1922921]	ENSMUSG00000012211	1	0	0	0	0	0	0	0	0
	ENSMUSG00000012282	Wnt8a	protein_coding	wingless-type MMTV integration site family, member 8A [Source:MGI Symbol;Acc:MGI:107924]	ENSMUSG00000012282	0	0	1	0	0	0	0	0	0
	ENSMUSG00000012296	Tjap1	protein_coding	tight junction associated protein 1 [Source:MGI Symbol;Acc:MGI:1921344]	ENSMUSG00000012296	8	0	9	0	0	13	0	0	2
	ENSMUSG00000012350	Ehf	protein_coding	ets homologous factor [Source:MGI Symbol;Acc:MGI:1270840]	ENSMUSG00000012350	0	0	0	0	3	0	0	0	0
	ENSMUSG00000012405	Rpl15	protein_coding	ribosomal protein L15 [Source:MGI Symbol;Acc:MGI:1913730]	ENSMUSG00000012405	9	2	10	25	0	0	0	0	0
	ENSMUSG00000012422	Tmem167	protein_coding	transmembrane protein 167 [Source:MGI Symbol;Acc:MGI:1913324]	ENSMUSG00000012422	17	6	14	25	1	0	0	1	1
	ENSMUSG00000012428	Steap4	protein_coding	STEAP family member 4 [Source:MGI Symbol;Acc:MGI:1923560]	ENSMUSG00000012428	0	0	0	0	13	0	0	2	1
	ENSMUSG00000012429	Mplkip	protein_coding	M-phase specific PLK1 intereacting protein [Source:MGI Symbol;Acc:MGI:1913558]	ENSMUSG00000012429	0	0	3	0	0	0	0	0	0
	ENSMUSG00000012443	Kif11	protein_coding	kinesin family member 11 [Source:MGI Symbol;Acc:MGI:1098231]	ENSMUSG00000012443	0	6	3	0	3	0	1	0	3
	ENSMUSG00000012483	Rpa3	protein_coding	replication protein A3 [Source:MGI Symbol;Acc:MGI:1915490]	ENSMUSG00000012483	1	0	6	0	0	0	1	0	1
	ENSMUSG00000012520	Phox2b	protein_coding	paired-like homeobox 2b [Source:MGI Symbol;Acc:MGI:1100882]	ENSMUSG00000012520	0	0	0	0	0	0	0	1	0
	ENSMUSG00000012535	Tnpo3	protein_coding	transportin 3 [Source:MGI Symbol;Acc:MGI:1196412]	ENSMUSG00000012535	31	30	208	86	23	28	2	1	3
	ENSMUSG00000012609	Ttll5	protein_coding	tubulin tyrosine ligase-like family, member 5 [Source:MGI Symbol;Acc:MGI:2443657]	ENSMUSG00000012609	13	0	11	0	6	0	1	1	4
	ENSMUSG00000012640	Zfp715	protein_coding	zinc finger protein 715 [Source:MGI Symbol;Acc:MGI:1917180]	ENSMUSG00000012640	1	3	19	0	0	0	1	1	0
	ENSMUSG00000012777	Acp4	protein_coding	acid phosphatase 4 [Source:MGI Symbol;Acc:MGI:3644563]	ENSMUSG00000012777	0	0	0	0	0	0	0	1	0
	ENSMUSG00000012819	Cdh23	protein_coding	cadherin 23 (otocadherin) [Source:MGI Symbol;Acc:MGI:1890219]	ENSMUSG00000012819	0	0	0	0	0	0	0	2	1
	ENSMUSG00000012848	Rps5	protein_coding	ribosomal protein S5 [Source:MGI Symbol;Acc:MGI:1097682]	ENSMUSG00000012848	50	23	72	31	41	35	12	12	16
	ENSMUSG00000012889	Podnl1	protein_coding	podocan-like 1 [Source:MGI Symbol;Acc:MGI:2685352]	ENSMUSG00000012889	0	0	0	0	2	0	0	0	0
	ENSMUSG00000013033	Adgrl1	protein_coding	adhesion G protein-coupled receptor L1 [Source:MGI Symbol;Acc:MGI:1929461]	ENSMUSG00000013033	202	80	325	203	35	134	8	17	16
	ENSMUSG00000013076	Amotl1	protein_coding	angiomotin-like 1 [Source:MGI Symbol;Acc:MGI:1922973]	ENSMUSG00000013076	18	2	15	44	4	9	1	1	2
	ENSMUSG00000013089	Etv5	protein_coding	ets variant 5 [Source:MGI Symbol;Acc:MGI:1096867]	ENSMUSG00000013089	14	5	13	0	0	5	0	1	0
	ENSMUSG00000013150	Gfod2	protein_coding	glucose-fructose oxidoreductase domain containing 2 [Source:MGI Symbol;Acc:MGI:1917825]	ENSMUSG00000013150	23	3	15	70	1	3	1	1	2
	ENSMUSG00000013155	Enkd1	protein_coding	enkurin domain containing 1 [Source:MGI Symbol;Acc:MGI:2142593]	ENSMUSG00000013155	8	0	2	0	6	0	1	0	1
	ENSMUSG00000013158	4933405L10Rik	protein_coding	RIKEN cDNA 4933405L10 gene [Source:MGI Symbol;Acc:MGI:1918296]	ENSMUSG00000013158	0	0	0	0	0	0	0	0	1
	ENSMUSG00000013160	Atp6v0d1	protein_coding	ATPase, H+ transporting, lysosomal V0 subunit D1 [Source:MGI Symbol;Acc:MGI:1201778]	ENSMUSG00000013160	49	64	188	30	15	9	5	13	6
	ENSMUSG00000013236	Ptprs	protein_coding	protein tyrosine phosphatase, receptor type, S [Source:MGI Symbol;Acc:MGI:97815]	ENSMUSG00000013236	423	151	727	669	137	254	31	61	91
	ENSMUSG00000013275	Slc41a1	protein_coding	solute carrier family 41, member 1 [Source:MGI Symbol;Acc:MGI:2444823]	ENSMUSG00000013275	1	16	17	16	4	2	1	1	2
	ENSMUSG00000013353	4931406B18Rik	protein_coding	RIKEN cDNA 4931406B18 gene [Source:MGI Symbol;Acc:MGI:1921304]	ENSMUSG00000013353	0	0	0	0	0	0	3	0	0
	ENSMUSG00000013367	Iglon5	protein_coding	IgLON family member 5 [Source:MGI Symbol;Acc:MGI:2686277]	ENSMUSG00000013367	7	8	12	45	0	0	0	0	2
	ENSMUSG00000013415	Igf2bp1	protein_coding	insulin-like growth factor 2 mRNA binding protein 1 [Source:MGI Symbol;Acc:MGI:1890357]	ENSMUSG00000013415	1	0	1	14	10	0	1	0	0
	ENSMUSG00000013419	Zfp651	protein_coding	zinc finger protein 651 [Source:MGI Symbol;Acc:MGI:2670992]	ENSMUSG00000013419	16	16	15	118	26	7	1	1	1
	ENSMUSG00000013465	Nelfb	protein_coding	negative elongation factor complex member B [Source:MGI Symbol;Acc:MGI:1931035]	ENSMUSG00000013465	13	15	16	0	0	13	1	0	5
	ENSMUSG00000013495	Tmem175	protein_coding	transmembrane protein 175 [Source:MGI Symbol;Acc:MGI:1919642]	ENSMUSG00000013495	6	9	13	0	5	0	0	0	0
	ENSMUSG00000013523	Bcas1	protein_coding	breast carcinoma amplified sequence 1 [Source:MGI Symbol;Acc:MGI:1924210]	ENSMUSG00000013523	2	12	0	0	6	0	1	4	1
	ENSMUSG00000013539	Tango2	protein_coding	transport and golgi organization 2 [Source:MGI Symbol;Acc:MGI:101825]	ENSMUSG00000013539	20	2	27	0	2	0	1	0	1
	ENSMUSG00000013593	Ndufs2	protein_coding	NADH:ubiquinone oxidoreductase core subunit S2 [Source:MGI Symbol;Acc:MGI:2385112]	ENSMUSG00000013593	16	5	40	0	22	0	4	5	0
	ENSMUSG00000013611	Snx31	protein_coding	sorting nexin 31 [Source:MGI Symbol;Acc:MGI:1913946]	ENSMUSG00000013611	0	0	2	0	8	0	0	0	0
	ENSMUSG00000013622	Atraid	protein_coding	all-trans retinoic acid induced differentiation factor [Source:MGI Symbol;Acc:MGI:1918918]	ENSMUSG00000013622	10	1	24	0	0	5	0	1	1
	ENSMUSG00000013629	Cad	protein_coding	carbamoyl-phosphate synthetase 2, aspartate transcarbamylase, and dihydroorotase [Source:MGI Symbol;Acc:MGI:1916969]	ENSMUSG00000013629	14	21	38	0	8	5	1	0	2
	ENSMUSG00000013646	Sh3bp5l	protein_coding	SH3 binding domain protein 5 like [Source:MGI Symbol;Acc:MGI:1933124]	ENSMUSG00000013646	19	1	29	0	8	38	1	1	1
	ENSMUSG00000013662	Atad1	protein_coding	ATPase family, AAA domain containing 1 [Source:MGI Symbol;Acc:MGI:1915229]	ENSMUSG00000013662	19	18	114	0	0	2	2	2	3
	ENSMUSG00000013663	Pten	protein_coding	phosphatase and tensin homolog [Source:MGI Symbol;Acc:MGI:109583]	ENSMUSG00000013663	84	38	213	67	20	72	0	10	10
	ENSMUSG00000013698	Pea15a	protein_coding	phosphoprotein enriched in astrocytes 15A [Source:MGI Symbol;Acc:MGI:104799]	ENSMUSG00000013698	63	50	154	146	14	20	7	12	15
	ENSMUSG00000013701	Timm23	protein_coding	translocase of inner mitochondrial membrane 23 [Source:MGI Symbol;Acc:MGI:1858317]	ENSMUSG00000013701	0	0	0	0	0	0	0	1	0
	ENSMUSG00000013736	Trnt1	protein_coding	tRNA nucleotidyl transferase, CCA-adding, 1 [Source:MGI Symbol;Acc:MGI:1917297]	ENSMUSG00000013736	7	10	40	0	0	12	3	2	3
	ENSMUSG00000013766	Ly6g6e	protein_coding	lymphocyte antigen 6 complex, locus G6E [Source:MGI Symbol;Acc:MGI:1917524]	ENSMUSG00000013766	0	0	0	18	0	0	0	0	1
	ENSMUSG00000013787	Ehmt2	protein_coding	euchromatic histone lysine N-methyltransferase 2 [Source:MGI Symbol;Acc:MGI:2148922]	ENSMUSG00000013787	59	28	100	126	38	35	4	8	15
	ENSMUSG00000013822	Elof1	protein_coding	ELF1 homolog, elongation factor 1 [Source:MGI Symbol;Acc:MGI:1913376]	ENSMUSG00000013822	10	0	2	0	5	0	1	0	1
	ENSMUSG00000013833	Med16	protein_coding	mediator complex subunit 16 [Source:MGI Symbol;Acc:MGI:2158394]	ENSMUSG00000013833	12	6	15	22	25	3	0	1	1
	ENSMUSG00000013846	St3gal1	protein_coding	ST3 beta-galactoside alpha-2,3-sialyltransferase 1 [Source:MGI Symbol;Acc:MGI:98304]	ENSMUSG00000013846	3	11	9	0	0	11	1	1	1
	ENSMUSG00000013858	Tmem259	protein_coding	transmembrane protein 259 [Source:MGI Symbol;Acc:MGI:2177957]	ENSMUSG00000013858	33	11	43	36	12	19	0	6	1
	ENSMUSG00000013878	Rnf170	protein_coding	ring finger protein 170 [Source:MGI Symbol;Acc:MGI:1924983]	ENSMUSG00000013878	1	1	3	19	1	0	0	0	0
	ENSMUSG00000013921	Clip3	protein_coding	CAP-GLY domain containing linker protein 3 [Source:MGI Symbol;Acc:MGI:1923936]	ENSMUSG00000013921	141	106	240	155	33	106	7	13	15
	ENSMUSG00000013928	Thap8	protein_coding	THAP domain containing 8 [Source:MGI Symbol;Acc:MGI:1922879]	ENSMUSG00000013928	0	13	2	0	0	0	0	0	1
	ENSMUSG00000013973	Dedd	protein_coding	death effector domain-containing [Source:MGI Symbol;Acc:MGI:1333874]	ENSMUSG00000013973	4	2	12	25	0	0	1	0	1
	ENSMUSG00000013997	Nit1	protein_coding	nitrilase 1 [Source:MGI Symbol;Acc:MGI:1350916]	ENSMUSG00000013997	12	5	13	0	0	0	0	1	0
	ENSMUSG00000014030	Pax5	protein_coding	paired box 5 [Source:MGI Symbol;Acc:MGI:97489]	ENSMUSG00000014030	0	0	0	0	4	0	0	0	0
	ENSMUSG00000014039	Prdm15	protein_coding	PR domain containing 15 [Source:MGI Symbol;Acc:MGI:1930121]	ENSMUSG00000014039	13	0	2	27	0	0	0	0	1
	ENSMUSG00000014074	Rnf168	protein_coding	ring finger protein 168 [Source:MGI Symbol;Acc:MGI:1917488]	ENSMUSG00000014074	10	5	25	42	1	0	0	1	0
	ENSMUSG00000014075	Tctex1d2	protein_coding	Tctex1 domain containing 2 [Source:MGI Symbol;Acc:MGI:1913311]	ENSMUSG00000014075	8	0	2	0	5	0	0	0	0
	ENSMUSG00000014077	Chp1	protein_coding	calcineurin-like EF hand protein 1 [Source:MGI Symbol;Acc:MGI:1927185]	ENSMUSG00000014077	4	4	20	21	0	8	1	0	1
	ENSMUSG00000014158	Trpv4	protein_coding	transient receptor potential cation channel, subfamily V, member 4 [Source:MGI Symbol;Acc:MGI:1926945]	ENSMUSG00000014158	0	0	0	0	5	0	0	0	0
	ENSMUSG00000014164	Klhl3	protein_coding	kelch-like 3 [Source:MGI Symbol;Acc:MGI:2445185]	ENSMUSG00000014164	4	8	18	78	4	1	1	1	4
	ENSMUSG00000014177	Tvp23b	protein_coding	trans-golgi network vesicle protein 23B [Source:MGI Symbol;Acc:MGI:1914760]	ENSMUSG00000014177	4	5	28	0	0	0	0	2	0
	ENSMUSG00000014195	Dnajc7	protein_coding	DnaJ heat shock protein family (Hsp40) member C7 [Source:MGI Symbol;Acc:MGI:1928373]	ENSMUSG00000014195	41	15	147	10	21	14	3	9	3
	ENSMUSG00000014198	Zfp385c	protein_coding	zinc finger protein 385C [Source:MGI Symbol;Acc:MGI:3608347]	ENSMUSG00000014198	0	2	0	0	0	0	0	0	0
	ENSMUSG00000014226	Cacybp	protein_coding	calcyclin binding protein [Source:MGI Symbol;Acc:MGI:1270839]	ENSMUSG00000014226	1	11	37	0	10	2	0	2	2
	ENSMUSG00000014232	Cluap1	protein_coding	clusterin associated protein 1 [Source:MGI Symbol;Acc:MGI:1924029]	ENSMUSG00000014232	16	3	14	0	0	10	1	1	1
	ENSMUSG00000014243	Zswim7	protein_coding	zinc finger SWIM-type containing 7 [Source:MGI Symbol;Acc:MGI:1916997]	ENSMUSG00000014243	0	2	1	0	3	0	1	0	0
	ENSMUSG00000014245	Pigl	protein_coding	phosphatidylinositol glycan anchor biosynthesis, class L [Source:MGI Symbol;Acc:MGI:2681271]	ENSMUSG00000014245	3	8	1	0	0	0	0	0	0
	ENSMUSG00000014294	Ndufa2	protein_coding	NADH:ubiquinone oxidoreductase subunit A2 [Source:MGI Symbol;Acc:MGI:1343103]	ENSMUSG00000014294	4	12	39	24	0	0	1	1	2
	ENSMUSG00000014301	Pam16	protein_coding	presequence translocase-asssociated motor 16 homolog (S. cerevisiae) [Source:MGI Symbol;Acc:MGI:1913699]	ENSMUSG00000014301	1	3	5	0	7	0	0	0	0
	ENSMUSG00000014303	Glis2	protein_coding	GLIS family zinc finger 2 [Source:MGI Symbol;Acc:MGI:1932535]	ENSMUSG00000014303	6	3	3	0	0	0	2	3	1
	ENSMUSG00000014313	Cox6c	protein_coding	cytochrome c oxidase subunit 6C [Source:MGI Symbol;Acc:MGI:104614]	ENSMUSG00000014313	10	6	31	22	5	10	2	0	1
	ENSMUSG00000014329	Bicc1	protein_coding	BicC family RNA binding protein 1 [Source:MGI Symbol;Acc:MGI:1933388]	ENSMUSG00000014329	0	2	0	0	0	0	0	0	0
	ENSMUSG00000014349	Ube2z	protein_coding	ubiquitin-conjugating enzyme E2Z [Source:MGI Symbol;Acc:MGI:1343160]	ENSMUSG00000014349	15	4	36	16	9	18	7	2	4
	ENSMUSG00000014353	Tmem87b	protein_coding	transmembrane protein 87B [Source:MGI Symbol;Acc:MGI:1919727]	ENSMUSG00000014353	13	13	41	0	0	11	1	0	0
	ENSMUSG00000014355	Anapc1	protein_coding	anaphase promoting complex subunit 1 [Source:MGI Symbol;Acc:MGI:103097]	ENSMUSG00000014355	57	36	168	25	23	43	5	3	4
	ENSMUSG00000014361	Mertk	protein_coding	MER proto-oncogene tyrosine kinase [Source:MGI Symbol;Acc:MGI:96965]	ENSMUSG00000014361	0	3	0	0	0	0	0	0	0
	ENSMUSG00000014402	Tsg101	protein_coding	tumor susceptibility gene 101 [Source:MGI Symbol;Acc:MGI:106581]	ENSMUSG00000014402	9	3	40	15	9	3	0	0	2
	ENSMUSG00000014418	Hps5	protein_coding	HPS5, biogenesis of lysosomal organelles complex 2 subunit 2 [Source:MGI Symbol;Acc:MGI:2180307]	ENSMUSG00000014418	8	11	18	29	0	11	0	1	2
	ENSMUSG00000014426	Map3k4	protein_coding	mitogen-activated protein kinase kinase kinase 4 [Source:MGI Symbol;Acc:MGI:1346875]	ENSMUSG00000014426	56	7	46	0	6	0	3	4	5
	ENSMUSG00000014444	Piezo1	protein_coding	piezo-type mechanosensitive ion channel component 1 [Source:MGI Symbol;Acc:MGI:3603204]	ENSMUSG00000014444	4	10	3	41	7	4	2	1	0
	ENSMUSG00000014470	Rnf166	protein_coding	ring finger protein 166 [Source:MGI Symbol;Acc:MGI:1915968]	ENSMUSG00000014470	12	1	2	19	3	0	0	0	1
	ENSMUSG00000014496	Ankrd28	protein_coding	ankyrin repeat domain 28 [Source:MGI Symbol;Acc:MGI:2145661]	ENSMUSG00000014496	12	16	50	0	9	7	3	5	3
	ENSMUSG00000014498	Ankrd52	protein_coding	ankyrin repeat domain 52 [Source:MGI Symbol;Acc:MGI:2444029]	ENSMUSG00000014498	101	38	89	37	10	50	5	4	7
	ENSMUSG00000014503	Pkd2l2	protein_coding	polycystic kidney disease 2-like 2 [Source:MGI Symbol;Acc:MGI:1858231]	ENSMUSG00000014503	2	0	0	0	0	0	0	0	0
	ENSMUSG00000014504	Srp19	protein_coding	signal recognition particle 19 [Source:MGI Symbol;Acc:MGI:1913634]	ENSMUSG00000014504	7	5	20	0	0	0	0	0	0
	ENSMUSG00000014547	Wdfy2	protein_coding	WD repeat and FYVE domain containing 2 [Source:MGI Symbol;Acc:MGI:2442811]	ENSMUSG00000014547	12	2	5	12	2	0	1	0	0
	ENSMUSG00000014550	Rbsn	protein_coding	rabenosyn, RAB effector [Source:MGI Symbol;Acc:MGI:1925537]	ENSMUSG00000014550	22	19	56	0	22	0	3	1	3
	ENSMUSG00000014551	Mrps25	protein_coding	mitochondrial ribosomal protein S25 [Source:MGI Symbol;Acc:MGI:1928140]	ENSMUSG00000014551	2	0	4	0	5	0	0	1	1
	ENSMUSG00000014554	Dguok	protein_coding	deoxyguanosine kinase [Source:MGI Symbol;Acc:MGI:1351602]	ENSMUSG00000014554	0	1	5	0	0	0	1	0	1
	ENSMUSG00000014592	Camta1	protein_coding	calmodulin binding transcription activator 1 [Source:MGI Symbol;Acc:MGI:2140230]	ENSMUSG00000014592	80	34	165	204	43	44	7	16	16
	ENSMUSG00000014599	Csf1	protein_coding	colony stimulating factor 1 (macrophage) [Source:MGI Symbol;Acc:MGI:1339753]	ENSMUSG00000014599	0	0	10	6	0	0	0	1	1
	ENSMUSG00000014601	Strip1	protein_coding	striatin interacting protein 1 [Source:MGI Symbol;Acc:MGI:2443884]	ENSMUSG00000014601	44	11	55	13	6	3	1	5	1
	ENSMUSG00000014602	Kif1a	protein_coding	kinesin family member 1A [Source:MGI Symbol;Acc:MGI:108391]	ENSMUSG00000014602	417	251	1018	186	382	307	19	38	60
	ENSMUSG00000014606	Slc25a11	protein_coding	solute carrier family 25 (mitochondrial carrier oxoglutarate carrier), member 11 [Source:MGI Symbol;Acc:MGI:1915113]	ENSMUSG00000014606	8	4	29	0	0	18	0	2	1
	ENSMUSG00000014633	Cmc2	protein_coding	COX assembly mitochondrial protein 2 [Source:MGI Symbol;Acc:MGI:1913781]	ENSMUSG00000014633	0	0	4	0	0	0	0	0	0
	ENSMUSG00000014668	Chfr	protein_coding	checkpoint with forkhead and ring finger domains [Source:MGI Symbol;Acc:MGI:2444898]	ENSMUSG00000014668	21	7	21	9	8	13	0	0	1
	ENSMUSG00000014748	Tex261	protein_coding	testis expressed gene 261 [Source:MGI Symbol;Acc:MGI:1096575]	ENSMUSG00000014748	8	3	14	0	0	0	1	0	0
	ENSMUSG00000014763	Fam120b	protein_coding	family with sequence similarity 120, member B [Source:MGI Symbol;Acc:MGI:1914794]	ENSMUSG00000014763	26	14	56	0	3	13	1	4	0
	ENSMUSG00000014767	Tbp	protein_coding	TATA box binding protein [Source:MGI Symbol;Acc:MGI:101838]	ENSMUSG00000014767	7	1	22	0	0	9	2	1	3
	ENSMUSG00000014769	Psmb1	protein_coding	proteasome (prosome, macropain) subunit, beta type 1 [Source:MGI Symbol;Acc:MGI:104884]	ENSMUSG00000014769	21	21	82	80	1	17	1	3	1
	ENSMUSG00000014771	Pdcd2	protein_coding	programmed cell death 2 [Source:MGI Symbol;Acc:MGI:104643]	ENSMUSG00000014771	11	0	3	0	0	0	1	0	0
	ENSMUSG00000014773	Dll1	protein_coding	delta like canonical Notch ligand 1 [Source:MGI Symbol;Acc:MGI:104659]	ENSMUSG00000014773	15	16	29	0	0	0	0	5	3
	ENSMUSG00000014776	Nol3	protein_coding	nucleolar protein 3 (apoptosis repressor with CARD domain) [Source:MGI Symbol;Acc:MGI:1925938]	ENSMUSG00000014776	1	0	0	0	0	7	0	0	0
	ENSMUSG00000014778	Fhod1	protein_coding	formin homology 2 domain containing 1 [Source:MGI Symbol;Acc:MGI:2679008]	ENSMUSG00000014778	0	1	0	0	0	0	0	0	0
	ENSMUSG00000014782	Plekhg4	protein_coding	pleckstrin homology domain containing, family G (with RhoGef domain) member 4 [Source:MGI Symbol;Acc:MGI:2142544]	ENSMUSG00000014782	3	2	0	0	0	0	0	0	0
	ENSMUSG00000014786	Slc9a5	protein_coding	solute carrier family 9 (sodium/hydrogen exchanger), member 5 [Source:MGI Symbol;Acc:MGI:2685542]	ENSMUSG00000014786	21	3	20	17	13	0	1	4	0
	ENSMUSG00000014791	Elmo3	protein_coding	engulfment and cell motility 3 [Source:MGI Symbol;Acc:MGI:2679007]	ENSMUSG00000014791	0	0	3	0	0	0	0	0	0
	ENSMUSG00000014813	Stc1	protein_coding	stanniocalcin 1 [Source:MGI Symbol;Acc:MGI:109131]	ENSMUSG00000014813	2	5	3	0	0	0	0	1	0
	ENSMUSG00000014837	4931428F04Rik	protein_coding	RIKEN cDNA 4931428F04 gene [Source:MGI Symbol;Acc:MGI:1921606]	ENSMUSG00000014837	49	17	55	82	14	12	2	9	5
	ENSMUSG00000014846	Tppp3	protein_coding	tubulin polymerization-promoting protein family member 3 [Source:MGI Symbol;Acc:MGI:1915221]	ENSMUSG00000014846	3	0	8	0	0	0	1	0	0
	ENSMUSG00000014850	Msh3	protein_coding	mutS homolog 3 [Source:MGI Symbol;Acc:MGI:109519]	ENSMUSG00000014850	6	2	20	11	3	0	1	0	0
	ENSMUSG00000014852	Adamts13	protein_coding	a disintegrin-like and metallopeptidase (reprolysin type) with thrombospondin type 1 motif, 13 [Source:MGI Symbol;Acc:MGI:2685556]	ENSMUSG00000014852	0	5	0	0	0	0	0	0	0
	ENSMUSG00000014856	Tmem208	protein_coding	transmembrane protein 208 [Source:MGI Symbol;Acc:MGI:1913570]	ENSMUSG00000014856	10	5	31	22	2	2	0	0	0
	ENSMUSG00000014859	E2f4	protein_coding	E2F transcription factor 4 [Source:MGI Symbol;Acc:MGI:103012]	ENSMUSG00000014859	7	4	5	1	13	10	0	1	0
	ENSMUSG00000014867	Surf4	protein_coding	surfeit gene 4 [Source:MGI Symbol;Acc:MGI:98445]	ENSMUSG00000014867	15	1	40	0	0	0	0	2	1
	ENSMUSG00000014873	Surf2	protein_coding	surfeit gene 2 [Source:MGI Symbol;Acc:MGI:98444]	ENSMUSG00000014873	18	7	32	48	14	15	1	3	5
	ENSMUSG00000014905	Dnajb9	protein_coding	DnaJ heat shock protein family (Hsp40) member B9 [Source:MGI Symbol;Acc:MGI:1351618]	ENSMUSG00000014905	7	6	42	8	1	0	0	1	2
	ENSMUSG00000014907	Naf1	protein_coding	nuclear assembly factor 1 ribonucleoprotein [Source:MGI Symbol;Acc:MGI:2682306]	ENSMUSG00000014907	4	11	10	10	0	0	0	1	1
	ENSMUSG00000014932	Yes1	protein_coding	YES proto-oncogene 1, Src family tyrosine kinase [Source:MGI Symbol;Acc:MGI:99147]	ENSMUSG00000014932	0	2	26	0	2	0	5	1	1
	ENSMUSG00000014956	Ppp1cb	protein_coding	protein phosphatase 1 catalytic subunit beta [Source:MGI Symbol;Acc:MGI:104871]	ENSMUSG00000014956	58	70	305	17	8	13	5	8	11
	ENSMUSG00000014959	Gorasp2	protein_coding	golgi reassembly stacking protein 2 [Source:MGI Symbol;Acc:MGI:2135962]	ENSMUSG00000014959	16	7	56	14	16	9	3	3	1
	ENSMUSG00000014980	Tsen15	protein_coding	tRNA splicing endonuclease subunit 15 [Source:MGI Symbol;Acc:MGI:1913887]	ENSMUSG00000014980	5	1	2	0	0	10	0	0	0
	ENSMUSG00000015002	Efr3a	protein_coding	EFR3 homolog A [Source:MGI Symbol;Acc:MGI:1923990]	ENSMUSG00000015002	15	11	38	0	2	16	0	2	2
	ENSMUSG00000015013	Trappc2l	protein_coding	trafficking protein particle complex 2-like [Source:MGI Symbol;Acc:MGI:1916295]	ENSMUSG00000015013	5	4	27	12	3	2	0	0	2
	ENSMUSG00000015016	Acsf3	protein_coding	acyl-CoA synthetase family member 3 [Source:MGI Symbol;Acc:MGI:2182591]	ENSMUSG00000015016	8	0	10	0	0	0	0	0	0
	ENSMUSG00000015023	Ddx19a	protein_coding	DEAD (Asp-Glu-Ala-Asp) box polypeptide 19a [Source:MGI Symbol;Acc:MGI:99526]	ENSMUSG00000015023	7	5	20	0	0	0	0	3	1
	ENSMUSG00000015027	Galns	protein_coding	galactosamine (N-acetyl)-6-sulfate sulfatase [Source:MGI Symbol;Acc:MGI:1355303]	ENSMUSG00000015027	7	0	9	0	6	0	0	0	0
	ENSMUSG00000015083	C8g	protein_coding	complement component 8, gamma polypeptide [Source:MGI Symbol;Acc:MGI:88237]	ENSMUSG00000015083	0	0	3	0	0	0	0	0	0
	ENSMUSG00000015085	Entpd2	protein_coding	ectonucleoside triphosphate diphosphohydrolase 2 [Source:MGI Symbol;Acc:MGI:1096863]	ENSMUSG00000015085	1	4	0	0	1	0	1	0	0
	ENSMUSG00000015087	Rabl6	protein_coding	RAB, member RAS oncogene family-like 6 [Source:MGI Symbol;Acc:MGI:2442633]	ENSMUSG00000015087	34	18	27	26	3	0	3	1	2
	ENSMUSG00000015090	Ptgds	protein_coding	prostaglandin D2 synthase (brain) [Source:MGI Symbol;Acc:MGI:99261]	ENSMUSG00000015090	2	0	0	0	7	0	0	0	0
	ENSMUSG00000015092	Edf1	protein_coding	endothelial differentiation-related factor 1 [Source:MGI Symbol;Acc:MGI:1891227]	ENSMUSG00000015092	9	10	12	0	4	0	0	0	0
	ENSMUSG00000015093	Clic3	protein_coding	chloride intracellular channel 3 [Source:MGI Symbol;Acc:MGI:1916704]	ENSMUSG00000015093	0	0	3	18	0	0	0	0	0
	ENSMUSG00000015094	Npdc1	protein_coding	neural proliferation, differentiation and control 1 [Source:MGI Symbol;Acc:MGI:1099802]	ENSMUSG00000015094	81	17	105	20	5	48	2	2	4
	ENSMUSG00000015095	Fbxw5	protein_coding	F-box and WD-40 domain protein 5 [Source:MGI Symbol;Acc:MGI:1354731]	ENSMUSG00000015095	17	3	12	0	2	0	1	0	2
	ENSMUSG00000015112	Slc25a13	protein_coding	solute carrier family 25 (mitochondrial carrier, adenine nucleotide translocator), member 13 [Source:MGI Symbol;Acc:MGI:1354721]	ENSMUSG00000015112	0	2	0	0	0	0	0	0	0
	ENSMUSG00000015120	Ube2i	protein_coding	ubiquitin-conjugating enzyme E2I [Source:MGI Symbol;Acc:MGI:107365]	ENSMUSG00000015120	14	2	9	95	9	10	0	2	1
	ENSMUSG00000015126	Tsr3	protein_coding	TSR3 20S rRNA accumulation [Source:MGI Symbol;Acc:MGI:1915577]	ENSMUSG00000015126	5	11	11	18	1	11	0	0	0
	ENSMUSG00000015127	Unkl	protein_coding	unkempt family like zinc finger [Source:MGI Symbol;Acc:MGI:1921404]	ENSMUSG00000015127	12	8	5	0	0	0	0	0	1
	ENSMUSG00000015133	Lrrk1	protein_coding	leucine-rich repeat kinase 1 [Source:MGI Symbol;Acc:MGI:2142227]	ENSMUSG00000015133	0	0	2	0	1	0	0	0	2
	ENSMUSG00000015134	Aldh1a3	protein_coding	aldehyde dehydrogenase family 1, subfamily A3 [Source:MGI Symbol;Acc:MGI:1861722]	ENSMUSG00000015134	1	0	3	3	0	11	0	0	4
	ENSMUSG00000015143	Actn1	protein_coding	actinin, alpha 1 [Source:MGI Symbol;Acc:MGI:2137706]	ENSMUSG00000015143	29	5	27	19	2	0	3	2	4
	ENSMUSG00000015149	Sirt2	protein_coding	sirtuin 2 [Source:MGI Symbol;Acc:MGI:1927664]	ENSMUSG00000015149	18	11	41	18	0	11	1	1	3
	ENSMUSG00000015165	Hnrnpl	protein_coding	heterogeneous nuclear ribonucleoprotein L [Source:MGI Symbol;Acc:MGI:104816]	ENSMUSG00000015165	96	61	174	356	51	65	6	13	16
	ENSMUSG00000015176	Nolc1	protein_coding	nucleolar and coiled-body phosphoprotein 1 [Source:MGI Symbol;Acc:MGI:1918019]	ENSMUSG00000015176	11	3	26	48	4	0	1	5	1
	ENSMUSG00000015189	Casd1	protein_coding	CAS1 domain containing 1 [Source:MGI Symbol;Acc:MGI:2384865]	ENSMUSG00000015189	12	10	17	38	9	22	0	0	1
	ENSMUSG00000015202	Cnksr3	protein_coding	Cnksr family member 3 [Source:MGI Symbol;Acc:MGI:2674130]	ENSMUSG00000015202	3	8	0	0	0	0	0	0	0
	ENSMUSG00000015214	Mtmr1	protein_coding	myotubularin related protein 1 [Source:MGI Symbol;Acc:MGI:1858271]	ENSMUSG00000015214	5	4	25	19	10	7	1	1	0
	ENSMUSG00000015217	Hmgb3	protein_coding	high mobility group box 3 [Source:MGI Symbol;Acc:MGI:1098219]	ENSMUSG00000015217	0	4	10	0	5	0	0	1	0
	ENSMUSG00000015222	Map2	protein_coding	microtubule-associated protein 2 [Source:MGI Symbol;Acc:MGI:97175]	ENSMUSG00000015222	343	317	1157	145	200	171	36	42	62
	ENSMUSG00000015224	Cyp2j9	protein_coding	cytochrome P450, family 2, subfamily j, polypeptide 9 [Source:MGI Symbol;Acc:MGI:1921769]	ENSMUSG00000015224	3	0	0	0	0	0	0	0	0
	ENSMUSG00000015243	Abca1	protein_coding	ATP-binding cassette, sub-family A (ABC1), member 1 [Source:MGI Symbol;Acc:MGI:99607]	ENSMUSG00000015243	4	35	45	22	4	12	10	5	9
	ENSMUSG00000015247	Nipsnap3b	protein_coding	nipsnap homolog 3B [Source:MGI Symbol;Acc:MGI:1913786]	ENSMUSG00000015247	9	4	39	0	6	10	0	0	0
	ENSMUSG00000015289	Lage3	protein_coding	L antigen family, member 3 [Source:MGI Symbol;Acc:MGI:1913442]	ENSMUSG00000015289	2	0	0	22	0	0	0	1	2
	ENSMUSG00000015290	Ubl4a	protein_coding	ubiquitin-like 4A [Source:MGI Symbol;Acc:MGI:95049]	ENSMUSG00000015290	9	3	32	0	5	0	2	2	1
	ENSMUSG00000015291	Gdi1	protein_coding	guanosine diphosphate (GDP) dissociation inhibitor 1 [Source:MGI Symbol;Acc:MGI:99846]	ENSMUSG00000015291	97	70	359	42	33	60	7	5	13
	ENSMUSG00000015305	Sash1	protein_coding	SAM and SH3 domain containing 1 [Source:MGI Symbol;Acc:MGI:1917347]	ENSMUSG00000015305	13	5	16	0	1	1	2	1	6
	ENSMUSG00000015312	Gadd45b	protein_coding	growth arrest and DNA-damage-inducible 45 beta [Source:MGI Symbol;Acc:MGI:107776]	ENSMUSG00000015312	23	3	32	0	4	0	2	1	4
	ENSMUSG00000015335	Zdhhc12	protein_coding	zinc finger, DHHC domain containing 12 [Source:MGI Symbol;Acc:MGI:1913470]	ENSMUSG00000015335	0	2	7	0	0	11	0	0	0
	ENSMUSG00000015337	Endog	protein_coding	endonuclease G [Source:MGI Symbol;Acc:MGI:1261433]	ENSMUSG00000015337	4	0	4	21	0	0	0	1	3
	ENSMUSG00000015341	Golga7	protein_coding	golgi autoantigen, golgin subfamily a, 7 [Source:MGI Symbol;Acc:MGI:1931029]	ENSMUSG00000015341	2	0	5	0	14	1	0	1	1
	ENSMUSG00000015342	Xk	protein_coding	X-linked Kx blood group [Source:MGI Symbol;Acc:MGI:103569]	ENSMUSG00000015342	1	0	1	0	0	0	0	0	0
	ENSMUSG00000015354	Pcolce2	protein_coding	procollagen C-endopeptidase enhancer 2 [Source:MGI Symbol;Acc:MGI:1923727]	ENSMUSG00000015354	3	0	0	0	1	1	0	0	0
	ENSMUSG00000015355	Cd48	protein_coding	CD48 antigen [Source:MGI Symbol;Acc:MGI:88339]	ENSMUSG00000015355	0	0	0	0	0	0	0	0	1
	ENSMUSG00000015357	Clpx	protein_coding	caseinolytic mitochondrial matrix peptidase chaperone subunit [Source:MGI Symbol;Acc:MGI:1346017]	ENSMUSG00000015357	4	4	9	0	6	0	0	0	1
	ENSMUSG00000015363	Trabd	protein_coding	TraB domain containing [Source:MGI Symbol;Acc:MGI:1915226]	ENSMUSG00000015363	15	24	21	22	4	13	2	1	0
	ENSMUSG00000015377	Dennd6b	protein_coding	DENN/MADD domain containing 6B [Source:MGI Symbol;Acc:MGI:1916690]	ENSMUSG00000015377	26	0	27	19	10	0	3	0	5
	ENSMUSG00000015396	Cd83	protein_coding	CD83 antigen [Source:MGI Symbol;Acc:MGI:1328316]	ENSMUSG00000015396	1	0	0	0	0	0	0	0	0
	ENSMUSG00000015452	Ager	protein_coding	advanced glycosylation end product-specific receptor [Source:MGI Symbol;Acc:MGI:893592]	ENSMUSG00000015452	0	0	5	0	6	0	0	0	0
	ENSMUSG00000015461	Atf6b	protein_coding	activating transcription factor 6 beta [Source:MGI Symbol;Acc:MGI:105121]	ENSMUSG00000015461	16	16	36	15	3	9	2	1	7
	ENSMUSG00000015467	Egfl8	protein_coding	EGF-like domain 8 [Source:MGI Symbol;Acc:MGI:1932094]	ENSMUSG00000015467	0	0	0	0	0	0	0	0	1
	ENSMUSG00000015468	Notch4	protein_coding	notch 4 [Source:MGI Symbol;Acc:MGI:107471]	ENSMUSG00000015468	3	3	1	0	9	0	0	1	0
	ENSMUSG00000015474	Ppt2	protein_coding	palmitoyl-protein thioesterase 2 [Source:MGI Symbol;Acc:MGI:1860075]	ENSMUSG00000015474	4	0	1	0	0	0	0	0	0
	ENSMUSG00000015476	Prrt1	protein_coding	proline-rich transmembrane protein 1 [Source:MGI Symbol;Acc:MGI:1932118]	ENSMUSG00000015476	6	8	31	13	1	5	5	8	9
	ENSMUSG00000015478	Rnf5	protein_coding	ring finger protein 5 [Source:MGI Symbol;Acc:MGI:1860076]	ENSMUSG00000015478	10	4	16	0	0	1	1	0	2
	ENSMUSG00000015488	Cacfd1	protein_coding	calcium channel flower domain containing 1 [Source:MGI Symbol;Acc:MGI:1924317]	ENSMUSG00000015488	6	6	27	11	0	0	0	6	4
	ENSMUSG00000015501	Hivep2	protein_coding	human immunodeficiency virus type I enhancer binding protein 2 [Source:MGI Symbol;Acc:MGI:1338076]	ENSMUSG00000015501	76	35	125	35	10	25	3	6	10
	ENSMUSG00000015522	Arnt	protein_coding	aryl hydrocarbon receptor nuclear translocator [Source:MGI Symbol;Acc:MGI:88071]	ENSMUSG00000015522	8	16	47	0	4	3	0	0	0
	ENSMUSG00000015533	Itga2	protein_coding	integrin alpha 2 [Source:MGI Symbol;Acc:MGI:96600]	ENSMUSG00000015533	0	0	0	0	5	0	0	1	0
	ENSMUSG00000015536	Mocs2	protein_coding	molybdenum cofactor synthesis 2 [Source:MGI Symbol;Acc:MGI:1336894]	ENSMUSG00000015536	4	7	10	0	11	26	1	1	0
	ENSMUSG00000015542	Nat9	protein_coding	N-acetyltransferase 9 (GCN5-related, putative) [Source:MGI Symbol;Acc:MGI:1913426]	ENSMUSG00000015542	2	0	3	0	1	3	1	0	0
	ENSMUSG00000015568	Lpl	protein_coding	lipoprotein lipase [Source:MGI Symbol;Acc:MGI:96820]	ENSMUSG00000015568	10	5	30	0	0	0	0	1	0
	ENSMUSG00000015575	Atp6v0e	protein_coding	ATPase, H+ transporting, lysosomal V0 subunit E [Source:MGI Symbol;Acc:MGI:1328318]	ENSMUSG00000015575	26	23	4	24	5	0	1	3	0
	ENSMUSG00000015597	Zfp318	protein_coding	zinc finger protein 318 [Source:MGI Symbol;Acc:MGI:1889348]	ENSMUSG00000015597	23	21	45	3	4	4	0	3	5
	ENSMUSG00000015599	Ttbk1	protein_coding	tau tubulin kinase 1 [Source:MGI Symbol;Acc:MGI:2147036]	ENSMUSG00000015599	125	75	113	184	33	49	2	7	4
	ENSMUSG00000015605	Srf	protein_coding	serum response factor [Source:MGI Symbol;Acc:MGI:106658]	ENSMUSG00000015605	22	9	10	13	0	0	1	2	4
	ENSMUSG00000015619	Gata3	protein_coding	GATA binding protein 3 [Source:MGI Symbol;Acc:MGI:95663]	ENSMUSG00000015619	0	0	0	0	1	0	0	0	0
	ENSMUSG00000015627	Gata5	protein_coding	GATA binding protein 5 [Source:MGI Symbol;Acc:MGI:109497]	ENSMUSG00000015627	0	0	0	0	5	0	0	0	0
	ENSMUSG00000015647	Lama5	protein_coding	laminin, alpha 5 [Source:MGI Symbol;Acc:MGI:105382]	ENSMUSG00000015647	0	4	11	0	6	0	1	1	0
	ENSMUSG00000015652	Steap1	protein_coding	six transmembrane epithelial antigen of the prostate 1 [Source:MGI Symbol;Acc:MGI:1917608]	ENSMUSG00000015652	0	0	0	0	0	0	0	0	1
	ENSMUSG00000015653	Steap2	protein_coding	six transmembrane epithelial antigen of prostate 2 [Source:MGI Symbol;Acc:MGI:1921301]	ENSMUSG00000015653	3	2	7	1	2	0	0	0	1
	ENSMUSG00000015656	Hspa8	protein_coding	heat shock protein 8 [Source:MGI Symbol;Acc:MGI:105384]	ENSMUSG00000015656	12	19	26	0	2	3	0	2	4
	ENSMUSG00000015659	Serac1	protein_coding	serine active site containing 1 [Source:MGI Symbol;Acc:MGI:2447813]	ENSMUSG00000015659	11	7	14	25	0	0	0	0	1
	ENSMUSG00000015665	Awat1	protein_coding	acyl-CoA wax alcohol acyltransferase 1 [Source:MGI Symbol;Acc:MGI:3588200]	ENSMUSG00000015665	0	0	0	0	3	0	0	0	0
	ENSMUSG00000015668	Pdzd11	protein_coding	PDZ domain containing 11 [Source:MGI Symbol;Acc:MGI:1919871]	ENSMUSG00000015668	8	2	7	0	0	0	2	2	0
	ENSMUSG00000015671	Psma2	protein_coding	proteasome subunit alpha 2 [Source:MGI Symbol;Acc:MGI:104885]	ENSMUSG00000015671	10	3	39	0	0	7	0	1	1
	ENSMUSG00000015672	Mrpl32	protein_coding	mitochondrial ribosomal protein L32 [Source:MGI Symbol;Acc:MGI:2137226]	ENSMUSG00000015672	12	4	17	0	7	3	0	0	2
	ENSMUSG00000015697	Setdb1	protein_coding	SET domain, bifurcated 1 [Source:MGI Symbol;Acc:MGI:1934229]	ENSMUSG00000015697	24	10	64	61	11	0	3	1	2
	ENSMUSG00000015702	Anxa9	protein_coding	annexin A9 [Source:MGI Symbol;Acc:MGI:1923711]	ENSMUSG00000015702	0	0	0	0	0	20	0	0	2
	ENSMUSG00000015709	Arnt2	protein_coding	aryl hydrocarbon receptor nuclear translocator 2 [Source:MGI Symbol;Acc:MGI:107188]	ENSMUSG00000015709	91	53	145	191	16	47	6	8	11
	ENSMUSG00000015711	Prune1	protein_coding	prune exopolyphosphatase [Source:MGI Symbol;Acc:MGI:1925152]	ENSMUSG00000015711	16	1	22	44	12	13	2	0	0
	ENSMUSG00000015714	Cers2	protein_coding	ceramide synthase 2 [Source:MGI Symbol;Acc:MGI:1924143]	ENSMUSG00000015714	12	3	22	0	0	6	0	1	2
	ENSMUSG00000015733	Capza2	protein_coding	capping protein (actin filament) muscle Z-line, alpha 2 [Source:MGI Symbol;Acc:MGI:106222]	ENSMUSG00000015733	26	11	76	54	26	18	1	4	6
	ENSMUSG00000015745	Plekho1	protein_coding	pleckstrin homology domain containing, family O member 1 [Source:MGI Symbol;Acc:MGI:1914470]	ENSMUSG00000015745	14	19	39	0	4	0	0	0	0
	ENSMUSG00000015747	Vps45	protein_coding	vacuolar protein sorting 45 [Source:MGI Symbol;Acc:MGI:891965]	ENSMUSG00000015747	17	5	48	14	4	22	2	1	1
	ENSMUSG00000015748	Prpf3	protein_coding	pre-mRNA processing factor 3 [Source:MGI Symbol;Acc:MGI:1918017]	ENSMUSG00000015748	1	4	23	9	6	0	0	0	1
	ENSMUSG00000015749	Anp32e	protein_coding	acidic (leucine-rich) nuclear phosphoprotein 32 family, member E [Source:MGI Symbol;Acc:MGI:1913721]	ENSMUSG00000015749	34	17	34	6	3	53	3	8	8
	ENSMUSG00000015750	Aph1a	protein_coding	aph1 homolog A, gamma secretase subunit [Source:MGI Symbol;Acc:MGI:2385110]	ENSMUSG00000015750	1	1	0	0	6	0	0	0	0
	ENSMUSG00000015755	Tab2	protein_coding	TGF-beta activated kinase 1/MAP3K7 binding protein 2 [Source:MGI Symbol;Acc:MGI:1915902]	ENSMUSG00000015755	30	19	32	27	1	14	2	2	1
	ENSMUSG00000015757	Ppil4	protein_coding	peptidylprolyl isomerase (cyclophilin)-like 4 [Source:MGI Symbol;Acc:MGI:1914668]	ENSMUSG00000015757	8	13	27	0	0	0	0	0	0
	ENSMUSG00000015759	Cnih1	protein_coding	cornichon family AMPA receptor auxiliary protein 1 [Source:MGI Symbol;Acc:MGI:1277202]	ENSMUSG00000015759	7	4	44	22	8	9	0	1	1
	ENSMUSG00000015766	Eps8	protein_coding	epidermal growth factor receptor pathway substrate 8 [Source:MGI Symbol;Acc:MGI:104684]	ENSMUSG00000015766	17	10	53	14	19	2	1	0	1
	ENSMUSG00000015776	Med22	protein_coding	mediator complex subunit 22 [Source:MGI Symbol;Acc:MGI:98446]	ENSMUSG00000015776	8	1	9	0	1	8	2	2	0
	ENSMUSG00000015790	Surf1	protein_coding	surfeit gene 1 [Source:MGI Symbol;Acc:MGI:98443]	ENSMUSG00000015790	9	6	24	0	0	0	0	0	0
	ENSMUSG00000015804	Med28	protein_coding	mediator complex subunit 28 [Source:MGI Symbol;Acc:MGI:1914249]	ENSMUSG00000015804	5	3	52	20	0	4	0	0	1
	ENSMUSG00000015806	Qdpr	protein_coding	quinoid dihydropteridine reductase [Source:MGI Symbol;Acc:MGI:97836]	ENSMUSG00000015806	19	9	25	15	10	0	0	0	1
	ENSMUSG00000015829	Tnr	protein_coding	tenascin R [Source:MGI Symbol;Acc:MGI:99516]	ENSMUSG00000015829	44	62	121	11	4	51	5	3	4
	ENSMUSG00000015837	Sqstm1	protein_coding	sequestosome 1 [Source:MGI Symbol;Acc:MGI:107931]	ENSMUSG00000015837	72	38	172	27	19	44	5	14	12
	ENSMUSG00000015839	Nfe2l2	protein_coding	nuclear factor, erythroid derived 2, like 2 [Source:MGI Symbol;Acc:MGI:108420]	ENSMUSG00000015839	0	5	6	1	4	0	0	1	0
	ENSMUSG00000015843	Rxrg	protein_coding	retinoid X receptor gamma [Source:MGI Symbol;Acc:MGI:98216]	ENSMUSG00000015843	1	5	7	0	0	9	0	1	0
	ENSMUSG00000015846	Rxra	protein_coding	retinoid X receptor alpha [Source:MGI Symbol;Acc:MGI:98214]	ENSMUSG00000015846	1	3	4	0	0	2	0	1	0
	ENSMUSG00000015850	Adamtsl4	protein_coding	ADAMTS-like 4 [Source:MGI Symbol;Acc:MGI:2389008]	ENSMUSG00000015850	0	0	0	0	0	0	0	2	0
	ENSMUSG00000015852	Fcrls	protein_coding	Fc receptor-like S, scavenger receptor [Source:MGI Symbol;Acc:MGI:1933397]	ENSMUSG00000015852	0	0	0	0	2	0	0	0	0
	ENSMUSG00000015869	Prpsap1	protein_coding	phosphoribosyl pyrophosphate synthetase-associated protein 1 [Source:MGI Symbol;Acc:MGI:1915013]	ENSMUSG00000015869	10	2	44	0	4	11	0	3	4
	ENSMUSG00000015879	Fam184b	protein_coding	family with sequence similarity 184, member B [Source:MGI Symbol;Acc:MGI:2442958]	ENSMUSG00000015879	4	2	7	6	13	0	0	1	2
	ENSMUSG00000015880	Ncapg	protein_coding	non-SMC condensin I complex, subunit G [Source:MGI Symbol;Acc:MGI:1930197]	ENSMUSG00000015880	0	2	0	0	0	0	0	1	1
	ENSMUSG00000015882	Lcorl	protein_coding	ligand dependent nuclear receptor corepressor-like [Source:MGI Symbol;Acc:MGI:2651932]	ENSMUSG00000015882	22	12	55	0	7	10	0	1	2
	ENSMUSG00000015889	Lta4h	protein_coding	leukotriene A4 hydrolase [Source:MGI Symbol;Acc:MGI:96836]	ENSMUSG00000015889	14	11	43	35	0	2	2	2	2
	ENSMUSG00000015890	Amdhd1	protein_coding	amidohydrolase domain containing 1 [Source:MGI Symbol;Acc:MGI:1919011]	ENSMUSG00000015890	5	0	0	0	0	0	0	0	0
	ENSMUSG00000015932	Dstn	protein_coding	destrin [Source:MGI Symbol;Acc:MGI:1929270]	ENSMUSG00000015932	28	25	99	13	6	12	2	5	6
	ENSMUSG00000015937	Macroh2a1	protein_coding	macroH2A.1 histone [Source:MGI Symbol;Acc:MGI:1349392]	ENSMUSG00000015937	24	13	30	6	8	0	0	1	3
	ENSMUSG00000015942	Gtf2ird2	protein_coding	GTF2I repeat domain containing 2 [Source:MGI Symbol;Acc:MGI:2149780]	ENSMUSG00000015942	4	7	14	55	5	16	0	1	1
	ENSMUSG00000015943	Bola1	protein_coding	bolA-like 1 (E. coli) [Source:MGI Symbol;Acc:MGI:1916418]	ENSMUSG00000015943	19	8	21	24	0	0	0	1	0
	ENSMUSG00000015944	Castor2	protein_coding	cytosolic arginine sensor for mTORC1 subunit 2 [Source:MGI Symbol;Acc:MGI:1933384]	ENSMUSG00000015944	39	12	53	0	5	33	0	2	0
	ENSMUSG00000015950	Ncf1	protein_coding	neutrophil cytosolic factor 1 [Source:MGI Symbol;Acc:MGI:97283]	ENSMUSG00000015950	2	0	0	0	0	0	0	0	0
	ENSMUSG00000015957	Wnt11	protein_coding	wingless-type MMTV integration site family, member 11 [Source:MGI Symbol;Acc:MGI:101948]	ENSMUSG00000015957	0	2	0	0	0	0	0	0	0
	ENSMUSG00000015961	Adss	protein_coding	adenylosuccinate synthetase, non muscle [Source:MGI Symbol;Acc:MGI:87948]	ENSMUSG00000015961	6	11	15	0	5	0	1	4	2
	ENSMUSG00000015966	Il17rb	protein_coding	interleukin 17 receptor B [Source:MGI Symbol;Acc:MGI:1355292]	ENSMUSG00000015966	0	0	0	0	8	0	0	0	0
	ENSMUSG00000015968	Cacna1d	protein_coding	calcium channel, voltage-dependent, L type, alpha 1D subunit [Source:MGI Symbol;Acc:MGI:88293]	ENSMUSG00000015968	20	7	26	30	4	11	1	0	3
	ENSMUSG00000015971	Actr8	protein_coding	ARP8 actin-related protein 8 [Source:MGI Symbol;Acc:MGI:1860775]	ENSMUSG00000015971	15	3	27	14	0	6	0	4	2
	ENSMUSG00000015980	Lrrc27	protein_coding	leucine rich repeat containing 27 [Source:MGI Symbol;Acc:MGI:1923862]	ENSMUSG00000015980	0	1	9	0	0	0	0	0	0
	ENSMUSG00000015981	Stk32c	protein_coding	serine/threonine kinase 32C [Source:MGI Symbol;Acc:MGI:2385336]	ENSMUSG00000015981	10	11	15	25	2	10	0	3	0
	ENSMUSG00000015994	Fnta	protein_coding	farnesyltransferase, CAAX box, alpha [Source:MGI Symbol;Acc:MGI:104683]	ENSMUSG00000015994	11	1	59	0	1	0	0	8	2
	ENSMUSG00000016018	Mtrex	protein_coding	Mtr4 exosome RNA helicase [Source:MGI Symbol;Acc:MGI:1919448]	ENSMUSG00000016018	14	14	43	16	1	3	1	1	1
	ENSMUSG00000016024	Lbp	protein_coding	lipopolysaccharide binding protein [Source:MGI Symbol;Acc:MGI:1098776]	ENSMUSG00000016024	0	1	0	0	0	0	0	0	0
	ENSMUSG00000016028	Celsr1	protein_coding	cadherin, EGF LAG seven-pass G-type receptor 1 [Source:MGI Symbol;Acc:MGI:1100883]	ENSMUSG00000016028	1	3	6	20	2	0	0	5	5
	ENSMUSG00000016128	Stard13	protein_coding	StAR-related lipid transfer (START) domain containing 13 [Source:MGI Symbol;Acc:MGI:2385331]	ENSMUSG00000016128	2	0	0	0	0	0	0	0	3
	ENSMUSG00000016150	Tenm1	protein_coding	teneurin transmembrane protein 1 [Source:MGI Symbol;Acc:MGI:1345185]	ENSMUSG00000016150	79	39	250	58	9	7	3	2	5
	ENSMUSG00000016179	Camk1g	protein_coding	calcium/calmodulin-dependent protein kinase I gamma [Source:MGI Symbol;Acc:MGI:2388073]	ENSMUSG00000016179	10	4	20	15	3	14	0	0	1
	ENSMUSG00000016181	Utp25	protein_coding	UTP25 small subunit processome component [Source:MGI Symbol;Acc:MGI:2138080]	ENSMUSG00000016181	4	0	16	0	0	11	2	2	2
	ENSMUSG00000016200	Syt14	protein_coding	synaptotagmin XIV [Source:MGI Symbol;Acc:MGI:2444490]	ENSMUSG00000016200	8	7	24	20	7	0	1	1	3
	ENSMUSG00000016239	Lonrf3	protein_coding	LON peptidase N-terminal domain and ring finger 3 [Source:MGI Symbol;Acc:MGI:1921615]	ENSMUSG00000016239	2	0	6	0	4	0	0	0	0
	ENSMUSG00000016252	Atp5e	protein_coding	ATP synthase, H+ transporting, mitochondrial F1 complex, epsilon subunit [Source:MGI Symbol;Acc:MGI:1855697]	ENSMUSG00000016252	8	0	23	21	0	0	0	2	0
	ENSMUSG00000016253	Nelfcd	protein_coding	negative elongation factor complex member C/D, Th1l [Source:MGI Symbol;Acc:MGI:1926424]	ENSMUSG00000016253	5	5	18	0	0	0	3	1	2
	ENSMUSG00000016256	Ctsz	protein_coding	cathepsin Z [Source:MGI Symbol;Acc:MGI:1891190]	ENSMUSG00000016256	0	0	5	0	0	0	0	0	1
	ENSMUSG00000016257	Prelid3b	protein_coding	PRELI domain containing 3B [Source:MGI Symbol;Acc:MGI:1913640]	ENSMUSG00000016257	3	6	19	7	3	0	0	0	1
	ENSMUSG00000016262	Sertad4	protein_coding	SERTA domain containing 4 [Source:MGI Symbol;Acc:MGI:2443496]	ENSMUSG00000016262	5	11	46	0	2	7	0	1	0
	ENSMUSG00000016308	Ube2a	protein_coding	ubiquitin-conjugating enzyme E2A [Source:MGI Symbol;Acc:MGI:102959]	ENSMUSG00000016308	10	5	23	23	0	10	0	0	0
	ENSMUSG00000016319	Slc25a5	protein_coding	solute carrier family 25 (mitochondrial carrier, adenine nucleotide translocator), member 5 [Source:MGI Symbol;Acc:MGI:1353496]	ENSMUSG00000016319	2	0	5	0	0	0	1	0	0
	ENSMUSG00000016344	Ppdpf	protein_coding	pancreatic progenitor cell differentiation and proliferation factor [Source:MGI Symbol;Acc:MGI:1913746]	ENSMUSG00000016344	23	6	10	18	0	15	1	0	1
	ENSMUSG00000016346	Kcnq2	protein_coding	potassium voltage-gated channel, subfamily Q, member 2 [Source:MGI Symbol;Acc:MGI:1309503]	ENSMUSG00000016346	82	28	92	62	19	9	3	6	7
	ENSMUSG00000016349	Eef1a2	protein_coding	eukaryotic translation elongation factor 1 alpha 2 [Source:MGI Symbol;Acc:MGI:1096317]	ENSMUSG00000016349	29	43	101	162	6	16	4	5	4
	ENSMUSG00000016356	Col20a1	protein_coding	collagen, type XX, alpha 1 [Source:MGI Symbol;Acc:MGI:1920618]	ENSMUSG00000016356	0	1	0	0	0	0	0	0	0
	ENSMUSG00000016382	Pls3	protein_coding	plastin 3 (T-isoform) [Source:MGI Symbol;Acc:MGI:104807]	ENSMUSG00000016382	36	32	106	0	6	10	4	2	2
	ENSMUSG00000016386	Mpped2	protein_coding	metallophosphoesterase domain containing 2 [Source:MGI Symbol;Acc:MGI:1924265]	ENSMUSG00000016386	7	3	32	0	11	0	0	2	0
	ENSMUSG00000016409	Nkap	protein_coding	NFKB activating protein [Source:MGI Symbol;Acc:MGI:1914300]	ENSMUSG00000016409	17	5	25	38	10	2	1	2	0
	ENSMUSG00000016427	Ndufa1	protein_coding	NADH:ubiquinone oxidoreductase subunit A1 [Source:MGI Symbol;Acc:MGI:1929511]	ENSMUSG00000016427	5	0	6	0	0	0	0	0	0
	ENSMUSG00000016477	E2f3	protein_coding	E2F transcription factor 3 [Source:MGI Symbol;Acc:MGI:1096340]	ENSMUSG00000016477	4	13	8	0	3	0	0	2	2
	ENSMUSG00000016481	Cr1l	protein_coding	complement component (3b/4b) receptor 1-like [Source:MGI Symbol;Acc:MGI:88513]	ENSMUSG00000016481	0	2	5	0	0	0	0	1	1
	ENSMUSG00000016487	Ppfibp1	protein_coding	PTPRF interacting protein, binding protein 1 (liprin beta 1) [Source:MGI Symbol;Acc:MGI:1914783]	ENSMUSG00000016487	12	13	25	34	2	1	1	1	1
	ENSMUSG00000016493	Cd46	protein_coding	CD46 antigen, complement regulatory protein [Source:MGI Symbol;Acc:MGI:1203290]	ENSMUSG00000016493	2	0	0	0	0	0	0	0	0
	ENSMUSG00000016494	Cd34	protein_coding	CD34 antigen [Source:MGI Symbol;Acc:MGI:88329]	ENSMUSG00000016494	0	0	0	0	4	0	0	0	2
	ENSMUSG00000016495	Plgrkt	protein_coding	plasminogen receptor, C-terminal lysine transmembrane protein [Source:MGI Symbol;Acc:MGI:1915009]	ENSMUSG00000016495	5	4	25	0	1	0	1	0	1
	ENSMUSG00000016496	Cd274	protein_coding	CD274 antigen [Source:MGI Symbol;Acc:MGI:1926446]	ENSMUSG00000016496	0	0	4	0	0	0	0	0	0
	ENSMUSG00000016503	Gtf3a	protein_coding	general transcription factor III A [Source:MGI Symbol;Acc:MGI:1913846]	ENSMUSG00000016503	5	12	5	0	5	0	0	0	0
	ENSMUSG00000016510	Mtif3	protein_coding	mitochondrial translational initiation factor 3 [Source:MGI Symbol;Acc:MGI:1923616]	ENSMUSG00000016510	5	0	7	14	0	3	1	0	1
	ENSMUSG00000016520	Lnx2	protein_coding	ligand of numb-protein X 2 [Source:MGI Symbol;Acc:MGI:2155959]	ENSMUSG00000016520	8	3	16	0	0	0	0	0	0
	ENSMUSG00000016526	Dyrk3	protein_coding	dual-specificity tyrosine-(Y)-phosphorylation regulated kinase 3 [Source:MGI Symbol;Acc:MGI:1330300]	ENSMUSG00000016526	6	2	14	0	7	7	0	1	0
	ENSMUSG00000016528	Mapkapk2	protein_coding	MAP kinase-activated protein kinase 2 [Source:MGI Symbol;Acc:MGI:109298]	ENSMUSG00000016528	19	3	24	10	0	0	2	3	0
	ENSMUSG00000016534	Lamp2	protein_coding	lysosomal-associated membrane protein 2 [Source:MGI Symbol;Acc:MGI:96748]	ENSMUSG00000016534	11	6	20	0	3	0	1	0	2
	ENSMUSG00000016541	Atxn10	protein_coding	ataxin 10 [Source:MGI Symbol;Acc:MGI:1859293]	ENSMUSG00000016541	69	31	313	38	17	43	5	7	5
	ENSMUSG00000016552	Foxred2	protein_coding	FAD-dependent oxidoreductase domain containing 2 [Source:MGI Symbol;Acc:MGI:106315]	ENSMUSG00000016552	3	5	17	0	0	12	0	0	0
	ENSMUSG00000016554	Eif3d	protein_coding	eukaryotic translation initiation factor 3, subunit D [Source:MGI Symbol;Acc:MGI:1933181]	ENSMUSG00000016554	23	19	39	25	4	0	2	3	2
	ENSMUSG00000016559	H3f3b	protein_coding	H3.3 histone B [Source:MGI Symbol;Acc:MGI:1101768]	ENSMUSG00000016559	25	20	61	47	9	10	2	3	2
	ENSMUSG00000016619	Nup50	protein_coding	nucleoporin 50 [Source:MGI Symbol;Acc:MGI:1351502]	ENSMUSG00000016619	15	6	24	18	6	0	3	2	3
	ENSMUSG00000016624	Phf21b	protein_coding	PHD finger protein 21B [Source:MGI Symbol;Acc:MGI:2443812]	ENSMUSG00000016624	13	1	4	0	5	0	1	2	3
	ENSMUSG00000016637	Ift27	protein_coding	intraflagellar transport 27 [Source:MGI Symbol;Acc:MGI:1914292]	ENSMUSG00000016637	4	0	8	34	2	3	1	0	0
	ENSMUSG00000016664	Pacsin2	protein_coding	protein kinase C and casein kinase substrate in neurons 2 [Source:MGI Symbol;Acc:MGI:1345153]	ENSMUSG00000016664	4	8	12	28	11	0	0	1	2
	ENSMUSG00000016757	Ttll12	protein_coding	tubulin tyrosine ligase-like family, member 12 [Source:MGI Symbol;Acc:MGI:3039573]	ENSMUSG00000016757	19	26	24	0	6	13	0	0	3
	ENSMUSG00000016763	Scube1	protein_coding	signal peptide, CUB domain, EGF-like 1 [Source:MGI Symbol;Acc:MGI:1890616]	ENSMUSG00000016763	9	3	37	51	15	46	0	1	0
	ENSMUSG00000016831	Tox4	protein_coding	TOX high mobility group box family member 4 [Source:MGI Symbol;Acc:MGI:1915389]	ENSMUSG00000016831	8	13	31	25	1	13	2	3	1
	ENSMUSG00000016833	Mrps18c	protein_coding	mitochondrial ribosomal protein S18C [Source:MGI Symbol;Acc:MGI:1915985]	ENSMUSG00000016833	0	2	0	0	0	0	0	0	0
	ENSMUSG00000016918	Sulf1	protein_coding	sulfatase 1 [Source:MGI Symbol;Acc:MGI:2138563]	ENSMUSG00000016918	0	10	7	0	0	0	0	0	0
	ENSMUSG00000016921	Srsf6	protein_coding	serine and arginine-rich splicing factor 6 [Source:MGI Symbol;Acc:MGI:1915246]	ENSMUSG00000016921	26	23	40	16	3	22	5	2	11
	ENSMUSG00000016933	Plcg1	protein_coding	phospholipase C, gamma 1 [Source:MGI Symbol;Acc:MGI:97615]	ENSMUSG00000016933	44	23	75	49	39	38	8	14	16
	ENSMUSG00000016940	Kctd2	protein_coding	potassium channel tetramerisation domain containing 2 [Source:MGI Symbol;Acc:MGI:1917632]	ENSMUSG00000016940	3	17	15	0	1	15	2	1	3
	ENSMUSG00000016946	Kctd5	protein_coding	potassium channel tetramerisation domain containing 5 [Source:MGI Symbol;Acc:MGI:1916509]	ENSMUSG00000016946	22	6	34	15	0	27	1	1	0
	ENSMUSG00000016982	Pom121l2	protein_coding	POM121 membrane glycoprotein-like 2 (rat) [Source:MGI Symbol;Acc:MGI:2684870]	ENSMUSG00000016982	0	0	3	0	0	0	0	0	0
	ENSMUSG00000016984	Etaa1	protein_coding	Ewing tumor-associated antigen 1 [Source:MGI Symbol;Acc:MGI:1915395]	ENSMUSG00000016984	0	4	7	0	0	0	0	0	0
	ENSMUSG00000016995	Matn4	protein_coding	matrilin 4 [Source:MGI Symbol;Acc:MGI:1328314]	ENSMUSG00000016995	0	0	0	0	5	0	0	0	0
	ENSMUSG00000017009	Sdc4	protein_coding	syndecan 4 [Source:MGI Symbol;Acc:MGI:1349164]	ENSMUSG00000017009	4	0	0	0	1	0	0	2	0
	ENSMUSG00000017119	Nbr1	protein_coding	NBR1, autophagy cargo receptor [Source:MGI Symbol;Acc:MGI:108498]	ENSMUSG00000017119	59	38	167	53	20	47	7	7	10
	ENSMUSG00000017132	Cyth1	protein_coding	cytohesin 1 [Source:MGI Symbol;Acc:MGI:1334257]	ENSMUSG00000017132	11	0	26	0	6	0	3	2	5
	ENSMUSG00000017144	Rnd3	protein_coding	Rho family GTPase 3 [Source:MGI Symbol;Acc:MGI:1921444]	ENSMUSG00000017144	20	5	27	9	7	19	2	0	3
	ENSMUSG00000017146	Brca1	protein_coding	breast cancer 1, early onset [Source:MGI Symbol;Acc:MGI:104537]	ENSMUSG00000017146	0	0	0	0	0	0	0	1	0
	ENSMUSG00000017167	Cntnap1	protein_coding	contactin associated protein-like 1 [Source:MGI Symbol;Acc:MGI:1858201]	ENSMUSG00000017167	0	2	4	0	13	0	0	0	0
	ENSMUSG00000017176	Nt5c3b	protein_coding	5'-nucleotidase, cytosolic IIIB [Source:MGI Symbol;Acc:MGI:1915356]	ENSMUSG00000017176	11	8	15	0	1	0	1	0	1
	ENSMUSG00000017188	Coa3	protein_coding	cytochrome C oxidase assembly factor 3 [Source:MGI Symbol;Acc:MGI:1098757]	ENSMUSG00000017188	1	14	6	0	5	11	0	0	3
	ENSMUSG00000017195	Zpbp2	protein_coding	zona pellucida binding protein 2 [Source:MGI Symbol;Acc:MGI:1916626]	ENSMUSG00000017195	0	0	7	0	0	0	0	0	0
	ENSMUSG00000017210	Med24	protein_coding	mediator complex subunit 24 [Source:MGI Symbol;Acc:MGI:1344385]	ENSMUSG00000017210	16	4	32	38	2	36	2	1	3
	ENSMUSG00000017221	Psmd3	protein_coding	proteasome (prosome, macropain) 26S subunit, non-ATPase, 3 [Source:MGI Symbol;Acc:MGI:98858]	ENSMUSG00000017221	63	38	89	37	28	45	5	6	2
	ENSMUSG00000017264	Exosc10	protein_coding	exosome component 10 [Source:MGI Symbol;Acc:MGI:1355322]	ENSMUSG00000017264	34	25	71	0	4	0	3	5	2
	ENSMUSG00000017286	Glod4	protein_coding	glyoxalase domain containing 4 [Source:MGI Symbol;Acc:MGI:1914451]	ENSMUSG00000017286	13	3	25	7	0	0	1	4	2
	ENSMUSG00000017288	Vps53	protein_coding	VPS53 GARP complex subunit [Source:MGI Symbol;Acc:MGI:1915549]	ENSMUSG00000017288	16	8	50	0	5	6	0	1	1
	ENSMUSG00000017291	Taok1	protein_coding	TAO kinase 1 [Source:MGI Symbol;Acc:MGI:1914490]	ENSMUSG00000017291	48	61	187	56	11	7	5	10	18
	ENSMUSG00000017299	Dnttip1	protein_coding	deoxynucleotidyltransferase, terminal, interacting protein 1 [Source:MGI Symbol;Acc:MGI:1923483]	ENSMUSG00000017299	4	4	28	1	0	0	0	0	0
	ENSMUSG00000017307	Acot8	protein_coding	acyl-CoA thioesterase 8 [Source:MGI Symbol;Acc:MGI:2158201]	ENSMUSG00000017307	5	0	3	0	0	17	0	0	0
	ENSMUSG00000017309	Cd300lg	protein_coding	CD300 molecule like family member G [Source:MGI Symbol;Acc:MGI:1289168]	ENSMUSG00000017309	0	0	4	0	0	0	0	0	0
	ENSMUSG00000017314	Mpp2	protein_coding	membrane protein, palmitoylated 2 (MAGUK p55 subfamily member 2) [Source:MGI Symbol;Acc:MGI:1858257]	ENSMUSG00000017314	18	5	23	0	1	3	0	2	1
	ENSMUSG00000017344	Vtn	protein_coding	vitronectin [Source:MGI Symbol;Acc:MGI:98940]	ENSMUSG00000017344	1	0	0	0	0	0	0	0	0
	ENSMUSG00000017376	Nlk	protein_coding	nemo like kinase [Source:MGI Symbol;Acc:MGI:1201387]	ENSMUSG00000017376	11	15	0	27	2	0	1	2	1
	ENSMUSG00000017386	Traf4	protein_coding	TNF receptor associated factor 4 [Source:MGI Symbol;Acc:MGI:1202880]	ENSMUSG00000017386	46	32	32	11	8	14	2	3	3
	ENSMUSG00000017390	Aldoc	protein_coding	aldolase C, fructose-bisphosphate [Source:MGI Symbol;Acc:MGI:101863]	ENSMUSG00000017390	11	6	14	8	7	0	3	2	5
	ENSMUSG00000017400	Stac2	protein_coding	SH3 and cysteine rich domain 2 [Source:MGI Symbol;Acc:MGI:2144518]	ENSMUSG00000017400	5	0	0	0	0	0	0	1	0
	ENSMUSG00000017404	Rpl19	protein_coding	ribosomal protein L19 [Source:MGI Symbol;Acc:MGI:98020]	ENSMUSG00000017404	2	1	0	0	0	0	0	0	0
	ENSMUSG00000017405	Nek8	protein_coding	NIMA (never in mitosis gene a)-related expressed kinase 8 [Source:MGI Symbol;Acc:MGI:1890646]	ENSMUSG00000017405	3	0	3	0	0	1	0	0	1
	ENSMUSG00000017412	Cacnb4	protein_coding	calcium channel, voltage-dependent, beta 4 subunit [Source:MGI Symbol;Acc:MGI:103301]	ENSMUSG00000017412	19	12	34	25	3	0	0	3	3
	ENSMUSG00000017418	Arl5b	protein_coding	ADP-ribosylation factor-like 5B [Source:MGI Symbol;Acc:MGI:1923119]	ENSMUSG00000017418	30	31	53	0	6	5	0	1	1
	ENSMUSG00000017421	Zfp207	protein_coding	zinc finger protein 207 [Source:MGI Symbol;Acc:MGI:1340045]	ENSMUSG00000017421	28	14	73	69	6	0	2	1	1
	ENSMUSG00000017428	Psmd11	protein_coding	proteasome (prosome, macropain) 26S subunit, non-ATPase, 11 [Source:MGI Symbol;Acc:MGI:1916327]	ENSMUSG00000017428	9	4	32	0	0	14	0	1	0
	ENSMUSG00000017446	C1qtnf1	protein_coding	C1q and tumor necrosis factor related protein 1 [Source:MGI Symbol;Acc:MGI:1919254]	ENSMUSG00000017446	0	0	2	0	0	0	0	0	0
	ENSMUSG00000017453	Pipox	protein_coding	pipecolic acid oxidase [Source:MGI Symbol;Acc:MGI:1197006]	ENSMUSG00000017453	0	2	0	0	16	3	0	0	0
	ENSMUSG00000017466	Timp2	protein_coding	tissue inhibitor of metalloproteinase 2 [Source:MGI Symbol;Acc:MGI:98753]	ENSMUSG00000017466	78	51	158	90	20	24	1	8	2
	ENSMUSG00000017478	Zc3h18	protein_coding	zinc finger CCCH-type containing 18 [Source:MGI Symbol;Acc:MGI:1923264]	ENSMUSG00000017478	12	0	20	32	5	0	1	8	0
	ENSMUSG00000017485	Top2b	protein_coding	topoisomerase (DNA) II beta [Source:MGI Symbol;Acc:MGI:98791]	ENSMUSG00000017485	79	83	356	12	25	38	5	17	14
	ENSMUSG00000017491	Rarb	protein_coding	retinoic acid receptor, beta [Source:MGI Symbol;Acc:MGI:97857]	ENSMUSG00000017491	4	0	4	0	1	0	0	0	0
	ENSMUSG00000017493	Igfbp4	protein_coding	insulin-like growth factor binding protein 4 [Source:MGI Symbol;Acc:MGI:96439]	ENSMUSG00000017493	0	4	1	0	4	2	0	0	1
	ENSMUSG00000017499	Cdc6	protein_coding	cell division cycle 6 [Source:MGI Symbol;Acc:MGI:1345150]	ENSMUSG00000017499	0	0	2	0	0	0	0	0	0
	ENSMUSG00000017548	Suz12	protein_coding	SUZ12 polycomb repressive complex 2 subunit [Source:MGI Symbol;Acc:MGI:1261758]	ENSMUSG00000017548	13	8	30	1	0	5	2	2	5
	ENSMUSG00000017550	Atad5	protein_coding	ATPase family, AAA domain containing 5 [Source:MGI Symbol;Acc:MGI:2442925]	ENSMUSG00000017550	4	5	10	0	0	0	0	0	0
	ENSMUSG00000017561	Crlf3	protein_coding	cytokine receptor-like factor 3 [Source:MGI Symbol;Acc:MGI:1860086]	ENSMUSG00000017561	0	0	3	0	0	0	1	0	1
	ENSMUSG00000017588	Krt27	protein_coding	keratin 27 [Source:MGI Symbol;Acc:MGI:1339999]	ENSMUSG00000017588	0	0	0	0	0	0	0	0	1
	ENSMUSG00000017607	Tns4	protein_coding	tensin 4 [Source:MGI Symbol;Acc:MGI:2144377]	ENSMUSG00000017607	0	0	0	0	5	0	0	0	0
	ENSMUSG00000017615	Tnfaip1	protein_coding	tumor necrosis factor, alpha-induced protein 1 (endothelial) [Source:MGI Symbol;Acc:MGI:104961]	ENSMUSG00000017615	12	4	43	14	6	1	0	3	1
	ENSMUSG00000017631	Abr	protein_coding	active BCR-related gene [Source:MGI Symbol;Acc:MGI:107771]	ENSMUSG00000017631	81	62	192	39	42	42	9	6	11
	ENSMUSG00000017639	Rab11fip4	protein_coding	RAB11 family interacting protein 4 (class II) [Source:MGI Symbol;Acc:MGI:2442920]	ENSMUSG00000017639	86	23	104	112	18	36	4	4	7
	ENSMUSG00000017664	Slc35c2	protein_coding	solute carrier family 35, member C2 [Source:MGI Symbol;Acc:MGI:2385166]	ENSMUSG00000017664	3	3	16	0	3	0	2	3	0
	ENSMUSG00000017667	Zfp334	protein_coding	zinc finger protein 334 [Source:MGI Symbol;Acc:MGI:2388656]	ENSMUSG00000017667	15	8	16	0	1	11	2	1	2
	ENSMUSG00000017670	Elmo2	protein_coding	engulfment and cell motility 2 [Source:MGI Symbol;Acc:MGI:2153045]	ENSMUSG00000017670	20	17	70	50	0	0	2	1	3
	ENSMUSG00000017677	Wsb1	protein_coding	WD repeat and SOCS box-containing 1 [Source:MGI Symbol;Acc:MGI:1926139]	ENSMUSG00000017677	41	25	33	0	7	0	1	4	4
	ENSMUSG00000017679	Ttpal	protein_coding	tocopherol (alpha) transfer protein-like [Source:MGI Symbol;Acc:MGI:1923330]	ENSMUSG00000017679	4	13	9	11	0	0	0	2	0
	ENSMUSG00000017686	Rhot1	protein_coding	ras homolog family member T1 [Source:MGI Symbol;Acc:MGI:1926078]	ENSMUSG00000017686	15	15	80	38	8	0	0	2	1
	ENSMUSG00000017692	Rhbdl3	protein_coding	rhomboid like 3 [Source:MGI Symbol;Acc:MGI:2179276]	ENSMUSG00000017692	0	2	4	0	0	0	1	0	0
	ENSMUSG00000017697	Ada	protein_coding	adenosine deaminase [Source:MGI Symbol;Acc:MGI:87916]	ENSMUSG00000017697	0	0	2	0	0	0	0	0	1
	ENSMUSG00000017707	Serinc3	protein_coding	serine incorporator 3 [Source:MGI Symbol;Acc:MGI:1349457]	ENSMUSG00000017707	57	56	245	63	13	3	1	5	3
	ENSMUSG00000017713	Tha1	protein_coding	threonine aldolase 1 [Source:MGI Symbol;Acc:MGI:1919026]	ENSMUSG00000017713	2	6	0	0	1	0	0	0	1
	ENSMUSG00000017715	Pgs1	protein_coding	phosphatidylglycerophosphate synthase 1 [Source:MGI Symbol;Acc:MGI:1921701]	ENSMUSG00000017715	14	8	17	0	12	0	0	1	2
	ENSMUSG00000017716	Birc5	protein_coding	baculoviral IAP repeat-containing 5 [Source:MGI Symbol;Acc:MGI:1203517]	ENSMUSG00000017716	0	0	7	0	0	8	0	1	1
	ENSMUSG00000017718	Afmid	protein_coding	arylformamidase [Source:MGI Symbol;Acc:MGI:2448704]	ENSMUSG00000017718	0	0	1	0	2	0	0	0	0
	ENSMUSG00000017720	Trp53tg5	protein_coding	transformation related protein 53 target 5 [Source:MGI Symbol;Acc:MGI:1920853]	ENSMUSG00000017720	0	1	0	0	1	0	0	0	0
	ENSMUSG00000017721	Pigt	protein_coding	phosphatidylinositol glycan anchor biosynthesis, class T [Source:MGI Symbol;Acc:MGI:1926178]	ENSMUSG00000017721	3	16	59	0	0	7	0	2	1
	ENSMUSG00000017724	Etv4	protein_coding	ets variant 4 [Source:MGI Symbol;Acc:MGI:99423]	ENSMUSG00000017724	3	0	6	0	0	0	0	1	2
	ENSMUSG00000017734	Dbndd2	protein_coding	dysbindin (dystrobrevin binding protein 1) domain containing 2 [Source:MGI Symbol;Acc:MGI:106562]	ENSMUSG00000017734	0	8	0	0	0	0	0	0	0
	ENSMUSG00000017737	Mmp9	protein_coding	matrix metallopeptidase 9 [Source:MGI Symbol;Acc:MGI:97011]	ENSMUSG00000017737	5	0	0	0	0	0	0	1	0
	ENSMUSG00000017740	Slc12a5	protein_coding	solute carrier family 12, member 5 [Source:MGI Symbol;Acc:MGI:1862037]	ENSMUSG00000017740	33	23	83	0	2	39	1	1	10
	ENSMUSG00000017747	Ghdc	protein_coding	GH3 domain containing [Source:MGI Symbol;Acc:MGI:1931556]	ENSMUSG00000017747	0	0	1	0	8	0	0	0	0
	ENSMUSG00000017754	Pltp	protein_coding	phospholipid transfer protein [Source:MGI Symbol;Acc:MGI:103151]	ENSMUSG00000017754	3	9	2	8	37	17	0	0	1
	ENSMUSG00000017756	Slc12a7	protein_coding	solute carrier family 12, member 7 [Source:MGI Symbol;Acc:MGI:1342283]	ENSMUSG00000017756	2	3	2	0	2	10	0	0	1
	ENSMUSG00000017760	Ctsa	protein_coding	cathepsin A [Source:MGI Symbol;Acc:MGI:97748]	ENSMUSG00000017760	17	5	31	17	23	0	2	2	2
	ENSMUSG00000017764	Zswim1	protein_coding	zinc finger SWIM-type containing 1 [Source:MGI Symbol;Acc:MGI:1919221]	ENSMUSG00000017764	9	8	3	0	4	0	0	1	0
	ENSMUSG00000017765	Slc12a4	protein_coding	solute carrier family 12, member 4 [Source:MGI Symbol;Acc:MGI:1309465]	ENSMUSG00000017765	3	2	13	0	0	0	0	2	0
	ENSMUSG00000017774	Myo1c	protein_coding	myosin IC [Source:MGI Symbol;Acc:MGI:106612]	ENSMUSG00000017774	17	5	22	0	2	0	0	0	0
	ENSMUSG00000017776	Crk	protein_coding	v-crk avian sarcoma virus CT10 oncogene homolog [Source:MGI Symbol;Acc:MGI:88508]	ENSMUSG00000017776	28	36	53	19	6	7	3	5	1
	ENSMUSG00000017778	Cox7c	protein_coding	cytochrome c oxidase subunit 7C [Source:MGI Symbol;Acc:MGI:103226]	ENSMUSG00000017778	14	1	0	22	4	0	0	0	1
	ENSMUSG00000017781	Pitpna	protein_coding	phosphatidylinositol transfer protein, alpha [Source:MGI Symbol;Acc:MGI:99887]	ENSMUSG00000017781	44	16	86	0	8	12	5	4	5
	ENSMUSG00000017801	Mlx	protein_coding	MAX-like protein X [Source:MGI Symbol;Acc:MGI:108398]	ENSMUSG00000017801	14	6	17	0	3	0	0	0	0
	ENSMUSG00000017802	Retreg3	protein_coding	reticulophagy regulator family member 3 [Source:MGI Symbol;Acc:MGI:1915248]	ENSMUSG00000017802	12	4	38	57	4	0	1	0	3
	ENSMUSG00000017817	Jph2	protein_coding	junctophilin 2 [Source:MGI Symbol;Acc:MGI:1891496]	ENSMUSG00000017817	0	0	0	1	1	0	0	0	1
	ENSMUSG00000017831	Rab5a	protein_coding	RAB5A, member RAS oncogene family [Source:MGI Symbol;Acc:MGI:105926]	ENSMUSG00000017831	31	9	47	0	7	0	0	2	5
	ENSMUSG00000017837	Nkiras2	protein_coding	NFKB inhibitor interacting Ras-like protein 2 [Source:MGI Symbol;Acc:MGI:1919216]	ENSMUSG00000017837	3	0	14	20	6	0	0	2	1
	ENSMUSG00000017843	Ppp2r5c	protein_coding	protein phosphatase 2, regulatory subunit B', gamma [Source:MGI Symbol;Acc:MGI:1349475]	ENSMUSG00000017843	44	14	52	0	3	11	3	3	6
	ENSMUSG00000017858	Ift52	protein_coding	intraflagellar transport 52 [Source:MGI Symbol;Acc:MGI:2387217]	ENSMUSG00000017858	2	0	1	0	4	0	2	0	1
	ENSMUSG00000017861	Mybl2	protein_coding	myeloblastosis oncogene-like 2 [Source:MGI Symbol;Acc:MGI:101785]	ENSMUSG00000017861	2	0	7	0	10	0	0	0	0
	ENSMUSG00000017929	B4galt5	protein_coding	UDP-Gal:betaGlcNAc beta 1,4-galactosyltransferase, polypeptide 5 [Source:MGI Symbol;Acc:MGI:1927169]	ENSMUSG00000017929	5	2	44	12	7	3	0	1	2
	ENSMUSG00000017943	Gdap1l1	protein_coding	ganglioside-induced differentiation-associated protein 1-like 1 [Source:MGI Symbol;Acc:MGI:2385163]	ENSMUSG00000017943	47	28	66	35	12	25	2	3	8
	ENSMUSG00000017950	Hnf4a	protein_coding	hepatic nuclear factor 4, alpha [Source:MGI Symbol;Acc:MGI:109128]	ENSMUSG00000017950	2	0	0	0	0	0	0	0	0
	ENSMUSG00000017978	Cadps2	protein_coding	Ca2+-dependent activator protein for secretion 2 [Source:MGI Symbol;Acc:MGI:2443963]	ENSMUSG00000017978	20	14	3	19	0	0	1	7	1
	ENSMUSG00000017999	Ddx27	protein_coding	DEAD (Asp-Glu-Ala-Asp) box polypeptide 27 [Source:MGI Symbol;Acc:MGI:2385884]	ENSMUSG00000017999	11	18	41	20	0	27	0	2	4
	ENSMUSG00000018001	Cyth3	protein_coding	cytohesin 3 [Source:MGI Symbol;Acc:MGI:1335107]	ENSMUSG00000018001	13	5	35	0	4	0	5	2	4
	ENSMUSG00000018008	Cyth4	protein_coding	cytohesin 4 [Source:MGI Symbol;Acc:MGI:2441702]	ENSMUSG00000018008	0	5	0	0	0	0	0	0	1
	ENSMUSG00000018012	Rac3	protein_coding	Rac family small GTPase 3 [Source:MGI Symbol;Acc:MGI:2180784]	ENSMUSG00000018012	19	21	94	19	5	23	0	1	2
	ENSMUSG00000018040	Rrp7a	protein_coding	ribosomal RNA processing 7 homolog A (S. cerevisiae) [Source:MGI Symbol;Acc:MGI:1922028]	ENSMUSG00000018040	7	7	43	31	0	13	0	7	1
	ENSMUSG00000018042	Cyb5r3	protein_coding	cytochrome b5 reductase 3 [Source:MGI Symbol;Acc:MGI:94893]	ENSMUSG00000018042	14	23	52	0	4	36	3	3	3
	ENSMUSG00000018068	Ints2	protein_coding	integrator complex subunit 2 [Source:MGI Symbol;Acc:MGI:1917672]	ENSMUSG00000018068	6	0	41	0	9	7	2	1	0
	ENSMUSG00000018076	Med13l	protein_coding	mediator complex subunit 13-like [Source:MGI Symbol;Acc:MGI:2670178]	ENSMUSG00000018076	62	42	120	112	17	13	1	6	11
	ENSMUSG00000018102	H2bc4	protein_coding	H2B clustered histone 4 [Source:MGI Symbol;Acc:MGI:1915274]	ENSMUSG00000018102	20	13	7	11	7	0	2	1	0
	ENSMUSG00000018126	Baiap2l2	protein_coding	BAI1-associated protein 2-like 2 [Source:MGI Symbol;Acc:MGI:2652819]	ENSMUSG00000018126	0	2	8	23	0	0	0	0	0
	ENSMUSG00000018143	Mafk	protein_coding	v-maf musculoaponeurotic fibrosarcoma oncogene family, protein K (avian) [Source:MGI Symbol;Acc:MGI:99951]	ENSMUSG00000018143	5	4	9	0	7	0	0	0	0
	ENSMUSG00000018160	Med1	protein_coding	mediator complex subunit 1 [Source:MGI Symbol;Acc:MGI:1100846]	ENSMUSG00000018160	25	17	76	0	16	13	0	4	4
	ENSMUSG00000018166	Erbb3	protein_coding	erb-b2 receptor tyrosine kinase 3 [Source:MGI Symbol;Acc:MGI:95411]	ENSMUSG00000018166	0	0	0	0	7	10	2	1	0
	ENSMUSG00000018167	Stard3	protein_coding	START domain containing 3 [Source:MGI Symbol;Acc:MGI:1929618]	ENSMUSG00000018167	1	4	11	40	7	1	1	0	2
	ENSMUSG00000018169	Mfng	protein_coding	MFNG O-fucosylpeptide 3-beta-N-acetylglucosaminyltransferase [Source:MGI Symbol;Acc:MGI:1095404]	ENSMUSG00000018169	0	0	1	0	0	0	1	0	0
	ENSMUSG00000018171	Vmp1	protein_coding	vacuole membrane protein 1 [Source:MGI Symbol;Acc:MGI:1923159]	ENSMUSG00000018171	9	6	49	27	0	1	1	0	0
	ENSMUSG00000018189	Uchl5	protein_coding	ubiquitin carboxyl-terminal esterase L5 [Source:MGI Symbol;Acc:MGI:1914848]	ENSMUSG00000018189	3	0	22	0	0	0	0	0	0
	ENSMUSG00000018196	Glrx2	protein_coding	glutaredoxin 2 (thioltransferase) [Source:MGI Symbol;Acc:MGI:1916617]	ENSMUSG00000018196	8	1	31	9	3	12	0	4	1
	ENSMUSG00000018199	Ro60	protein_coding	Ro60, Y RNA binding protein [Source:MGI Symbol;Acc:MGI:106652]	ENSMUSG00000018199	35	25	70	15	10	18	4	1	5
	ENSMUSG00000018209	Stk4	protein_coding	serine/threonine kinase 4 [Source:MGI Symbol;Acc:MGI:1929004]	ENSMUSG00000018209	2	11	19	17	7	7	0	1	1
	ENSMUSG00000018217	Pmp22	protein_coding	peripheral myelin protein 22 [Source:MGI Symbol;Acc:MGI:97631]	ENSMUSG00000018217	0	10	6	0	0	0	0	0	2
	ENSMUSG00000018238	Gdf9	protein_coding	growth differentiation factor 9 [Source:MGI Symbol;Acc:MGI:95692]	ENSMUSG00000018238	0	0	1	0	0	0	0	0	0
	ENSMUSG00000018239	Zcchc10	protein_coding	zinc finger, CCHC domain containing 10 [Source:MGI Symbol;Acc:MGI:1196228]	ENSMUSG00000018239	2	4	8	0	0	0	0	0	0
	ENSMUSG00000018286	Psmb6	protein_coding	proteasome (prosome, macropain) subunit, beta type 6 [Source:MGI Symbol;Acc:MGI:104880]	ENSMUSG00000018286	9	19	50	0	10	0	0	1	1
	ENSMUSG00000018287	Spag7	protein_coding	sperm associated antigen 7 [Source:MGI Symbol;Acc:MGI:107380]	ENSMUSG00000018287	4	8	15	0	2	0	1	0	0
	ENSMUSG00000018293	Pfn1	protein_coding	profilin 1 [Source:MGI Symbol;Acc:MGI:97549]	ENSMUSG00000018293	31	10	43	31	7	29	1	2	9
	ENSMUSG00000018322	Tomm34	protein_coding	translocase of outer mitochondrial membrane 34 [Source:MGI Symbol;Acc:MGI:1914395]	ENSMUSG00000018322	4	0	7	1	6	19	1	0	0
	ENSMUSG00000018326	Ywhab	protein_coding	tyrosine 3-monooxygenase/tryptophan 5-monooxygenase activation protein, beta polypeptide [Source:MGI Symbol;Acc:MGI:1891917]	ENSMUSG00000018326	92	59	261	59	36	51	3	12	11
	ENSMUSG00000018334	Ksr1	protein_coding	kinase suppressor of ras 1 [Source:MGI Symbol;Acc:MGI:105051]	ENSMUSG00000018334	19	20	28	10	17	2	3	4	1
	ENSMUSG00000018339	Gpx3	protein_coding	glutathione peroxidase 3 [Source:MGI Symbol;Acc:MGI:105102]	ENSMUSG00000018339	0	0	0	0	2	6	0	0	0
	ENSMUSG00000018340	Anxa6	protein_coding	annexin A6 [Source:MGI Symbol;Acc:MGI:88255]	ENSMUSG00000018340	3	6	2	0	2	0	1	1	0
	ENSMUSG00000018347	Zkscan6	protein_coding	zinc finger with KRAB and SCAN domains 6 [Source:MGI Symbol;Acc:MGI:1289293]	ENSMUSG00000018347	0	0	1	0	7	0	1	0	0
	ENSMUSG00000018362	Kpna2	protein_coding	karyopherin (importin) alpha 2 [Source:MGI Symbol;Acc:MGI:103561]	ENSMUSG00000018362	1	1	6	0	0	11	0	0	0
	ENSMUSG00000018363	Smurf2	protein_coding	SMAD specific E3 ubiquitin protein ligase 2 [Source:MGI Symbol;Acc:MGI:1913563]	ENSMUSG00000018363	14	5	28	0	10	5	2	4	2
	ENSMUSG00000018372	Cep95	protein_coding	centrosomal protein 95 [Source:MGI Symbol;Acc:MGI:2443502]	ENSMUSG00000018372	6	0	5	0	2	0	0	1	1
	ENSMUSG00000018377	Vezf1	protein_coding	vascular endothelial zinc finger 1 [Source:MGI Symbol;Acc:MGI:1313291]	ENSMUSG00000018377	9	5	21	0	0	10	3	1	0
	ENSMUSG00000018378	Cuedc1	protein_coding	CUE domain containing 1 [Source:MGI Symbol;Acc:MGI:2144281]	ENSMUSG00000018378	13	4	20	44	10	6	3	1	3
	ENSMUSG00000018379	Srsf1	protein_coding	serine and arginine-rich splicing factor 1 [Source:MGI Symbol;Acc:MGI:98283]	ENSMUSG00000018379	37	22	82	55	10	21	2	10	6
	ENSMUSG00000018381	Abi3	protein_coding	ABI gene family, member 3 [Source:MGI Symbol;Acc:MGI:1913860]	ENSMUSG00000018381	0	0	0	1	0	0	0	0	0
	ENSMUSG00000018395	Kif3a	protein_coding	kinesin family member 3A [Source:MGI Symbol;Acc:MGI:107689]	ENSMUSG00000018395	30	43	111	29	16	33	5	4	6
	ENSMUSG00000018398	Septin8	protein_coding	septin 8 [Source:MGI Symbol;Acc:MGI:894310]	ENSMUSG00000018398	11	0	11	0	0	26	0	2	8
	ENSMUSG00000018401	Mtmr4	protein_coding	myotubularin related protein 4 [Source:MGI Symbol;Acc:MGI:2180699]	ENSMUSG00000018401	41	16	122	65	3	49	1	8	4
	ENSMUSG00000018405	Mrm1	protein_coding	mitochondrial rRNA methyltransferase 1 [Source:MGI Symbol;Acc:MGI:2443470]	ENSMUSG00000018405	10	7	1	12	0	0	1	1	0
	ENSMUSG00000018411	Mapt	protein_coding	microtubule-associated protein tau [Source:MGI Symbol;Acc:MGI:97180]	ENSMUSG00000018411	289	138	536	218	75	131	9	38	30
	ENSMUSG00000018412	Kansl1	protein_coding	KAT8 regulatory NSL complex subunit 1 [Source:MGI Symbol;Acc:MGI:1923969]	ENSMUSG00000018412	35	6	79	15	11	14	9	4	5
	ENSMUSG00000018415	Gid4	protein_coding	GID complex subunit 4, VID24 homolog [Source:MGI Symbol;Acc:MGI:1914021]	ENSMUSG00000018415	49	29	67	0	134	77	1	8	3
	ENSMUSG00000018417	Myo1b	protein_coding	myosin IB [Source:MGI Symbol;Acc:MGI:107752]	ENSMUSG00000018417	22	9	21	39	9	22	1	1	3
	ENSMUSG00000018425	Dhx40	protein_coding	DEAH (Asp-Glu-Ala-His) box polypeptide 40 [Source:MGI Symbol;Acc:MGI:1914737]	ENSMUSG00000018425	12	1	55	0	0	0	0	0	0
	ENSMUSG00000018427	Ypel2	protein_coding	yippee like 2 [Source:MGI Symbol;Acc:MGI:1925114]	ENSMUSG00000018427	0	0	10	0	14	0	0	0	0
	ENSMUSG00000018428	Akap1	protein_coding	A kinase (PRKA) anchor protein 1 [Source:MGI Symbol;Acc:MGI:104729]	ENSMUSG00000018428	27	10	67	0	8	4	4	2	7
	ENSMUSG00000018433	Nol11	protein_coding	nucleolar protein 11 [Source:MGI Symbol;Acc:MGI:1916229]	ENSMUSG00000018433	11	5	47	0	14	0	0	0	1
[truncated: 15,868 more rows]

## Sheet: miRNAs
	MIMAT ID	microRNA name	Gene biotype	precursor ID	WC1	WC2	WC3	AX1	AX2	AX3	EV1	EV2	EV3
	MIMAT0004620	mmu-let-7a-1-3p	miRNAs	MI0000556	344	321	286	0	32	29	21	6	1
	MIMAT0017015	mmu-let-7a-2-3p	miRNAs	MI0000557	17	16	8	0	0	0	1	0	0
	MIMAT0000521	mmu-let-7a-5p	miRNAs	MI0000556	52848	59076	61931	265	8089	8772	112	227	301
	MIMAT0000521_1	mmu-let-7a-5p	miRNAs	MI0000557	53060	58853	63927	237	8240	8731	133	218	248
	MIMAT0004621	mmu-let-7b-3p	miRNAs	MI0000558	1501	713	766	0	65	40	11	5	1
	MIMAT0000522	mmu-let-7b-5p	miRNAs	MI0000558	64514	48830	47383	613	10034	10156	478	239	253
	MIMAT0004622	mmu-let-7c-1-3p	miRNAs	MI0000559	297	378	280	0	0	27	2	1	1
	MIMAT0005439	mmu-let-7c-2-3p	miRNAs	MI0000560	360	295	294	0	27	23	19	2	5
	MIMAT0000523	mmu-let-7c-5p	miRNAs	MI0000560	191917	180447	166190	2764	54822	53662	1176	1209	1579
	MIMAT0000523_1	mmu-let-7c-5p	miRNAs	MI0000559	209310	169216	162512	3031	52973	57812	1118	1156	1351
	MIMAT0000384	mmu-let-7d-3p	miRNAs	MI0000405	13625	10765	9891	59	1044	2167	95	35	27
	MIMAT0000383	mmu-let-7d-5p	miRNAs	MI0000405	22142	24583	25096	85	1915	2173	66	68	66
	MIMAT0017016	mmu-let-7e-3p	miRNAs	MI0000561	376	273	321	1	23	57	10	3	1
	MIMAT0000524	mmu-let-7e-5p	miRNAs	MI0000561	35947	61635	66287	295	4628	9571	85	110	129
	MIMAT0004623	mmu-let-7f-1-3p	miRNAs	MI0000562	57	38	34	0	0	0	1	1	0
	MIMAT0017017	mmu-let-7f-2-3p	miRNAs	MI0000563	315	375	329	0	24	1	26	0	2
	MIMAT0000525	mmu-let-7f-5p	miRNAs	MI0000562	181713	366774	353280	565	20842	18776	654	763	813
	MIMAT0000525_1	mmu-let-7f-5p	miRNAs	MI0000563	207078	421537	422379	596	25077	21735	743	871	919
	MIMAT0004519	mmu-let-7g-3p	miRNAs	MI0000137	21	74	41	0	0	0	4	0	0
	MIMAT0000121	mmu-let-7g-5p	miRNAs	MI0000137	44646	57774	56788	226	2962	1300	1250	185	238
	MIMAT0004520	mmu-let-7i-3p	miRNAs	MI0000138	66	87	73	0	3	0	3	0	1
	MIMAT0000122	mmu-let-7i-5p	miRNAs	MI0000138	95325	217217	227727	580	4715	2664	4553	433	406
	MIMAT0025123	mmu-let-7j	miRNAs	MI0021908	6214	11204	13566	41	316	111	231	25	24
	MIMAT0025580	mmu-let-7k	miRNAs	MI0022352	2	1	4	0	0	0	0	0	0
	MIMAT0017051	mmu-miR-100-3p	miRNAs	MI0000692	39	63	76	0	0	0	0	0	0
	MIMAT0000655	mmu-miR-100-5p	miRNAs	MI0000692	10540	7257	8133	386	742	937	159	94	97
	MIMAT0000133	mmu-miR-101a-3p	miRNAs	MI0000148	19627	35527	34802	237	1840	548	1073	40	50
	MIMAT0004526	mmu-miR-101a-5p	miRNAs	MI0000148	59	79	113	0	4	0	3	0	0
	MIMAT0000616	mmu-miR-101b-3p	miRNAs	MI0000649	2644	6117	6249	30	234	117	273	20	10
	MIMAT0017046	mmu-miR-101b-5p	miRNAs	MI0000649	0	0	0	0	0	0	0	0	0
	MIMAT0019349	mmu-miR-101c	miRNAs	MI0016974	24	38	56	0	5	0	1	0	0
	MIMAT0017024	mmu-miR-103-1-5p	miRNAs	MI0000587	8	4	0	0	0	0	0	0	0
	MIMAT0017025	mmu-miR-103-2-5p	miRNAs	MI0000588	3	4	0	0	0	0	0	0	0
	MIMAT0000546	mmu-miR-103-3p	miRNAs	MI0000587	19493	23188	27099	1014	3258	3819	722	112	74
	MIMAT0000546_1	mmu-miR-103-3p	miRNAs	MI0000588	22123	24587	24091	1114	3201	3913	711	102	95
	MIMAT0004856	mmu-miR-105	miRNAs	MI0005481	0	0	0	0	0	0	0	0	0
	MIMAT0017009	mmu-miR-106a-3p	miRNAs	MI0000406	0	0	0	0	0	0	0	0	0
	MIMAT0000385	mmu-miR-106a-5p	miRNAs	MI0000406	1	6	0	0	0	0	0	0	0
	MIMAT0004582	mmu-miR-106b-3p	miRNAs	MI0000407	1810	1363	1712	24	159	280	28	7	12
	MIMAT0000386	mmu-miR-106b-5p	miRNAs	MI0000407	979	901	880	0	62	24	162	5	7
	MIMAT0000647	mmu-miR-107-3p	miRNAs	MI0000684	5288	6286	6788	500	2417	2939	695	37	41
	MIMAT0017048	mmu-miR-107-5p	miRNAs	MI0000684	4	6	23	0	0	0	1	0	0
	MIMAT0004659	mmu-miR-10a-3p	miRNAs	MI0000685	0	0	0	0	2	0	0	0	0
	MIMAT0000648	mmu-miR-10a-5p	miRNAs	MI0000685	28	16	5	1	949	720	15	3	14
	MIMAT0004538	mmu-miR-10b-3p	miRNAs	MI0000221	0	0	0	0	7	0	0	0	0
	MIMAT0000208	mmu-miR-10b-5p	miRNAs	MI0000221	58	45	52	399	1231	610	19	10	14
	MIMAT0005837	mmu-miR-1187	miRNAs	MI0006285	0	0	0	0	0	0	0	0	0
	MIMAT0017328	mmu-miR-1188-3p	miRNAs	MI0006290	6	7	12	7	0	0	0	0	0
	MIMAT0005843	mmu-miR-1188-5p	miRNAs	MI0006290	11	25	17	0	0	0	0	0	0
	MIMAT0005847	mmu-miR-1190	miRNAs	MI0006294	0	0	0	0	0	0	0	0	0
	MIMAT0005849	mmu-miR-1191a	miRNAs	MI0006296	8	3	11	0	0	0	0	0	0
	MIMAT0029867	mmu-miR-1191b-3p	miRNAs	MI0025021	0	0	0	0	0	0	0	0	0
	MIMAT0029866	mmu-miR-1191b-5p	miRNAs	MI0025021	42	33	16	0	0	0	5	0	0
	MIMAT0005850	mmu-miR-1192	miRNAs	MI0006297	0	0	0	0	0	0	0	0	0
	MIMAT0005851	mmu-miR-1193-3p	miRNAs	MI0006298	53	36	44	0	0	1	0	0	0
	MIMAT0017329	mmu-miR-1193-5p	miRNAs	MI0006298	15	27	27	0	0	0	0	0	0
	MIMAT0005856	mmu-miR-1195	miRNAs	MI0006303	0	0	0	0	0	0	0	0	0
	MIMAT0005858	mmu-miR-1197-3p	miRNAs	MI0006305	60	120	95	4	16	5	0	0	0
	MIMAT0017331	mmu-miR-1197-5p	miRNAs	MI0006305	0	0	0	0	0	0	0	0	0
	MIMAT0017332	mmu-miR-1198-3p	miRNAs	MI0006306	2	1	0	0	0	0	0	0	0
	MIMAT0005859	mmu-miR-1198-5p	miRNAs	MI0006306	647	584	537	24	51	114	7	1	7
	MIMAT0017333	mmu-miR-1199-3p	miRNAs	MI0006307	0	2	0	0	0	0	0	0	0
	MIMAT0005860	mmu-miR-1199-5p	miRNAs	MI0006307	2	0	4	0	0	0	0	0	0
	MIMAT0049823	mmu-miR-12178-3p	miRNAs	MI0040616	0	0	0	0	0	0	0	0	0
	MIMAT0049822	mmu-miR-12178-5p	miRNAs	MI0040616	0	0	0	0	0	0	0	0	0
	MIMAT0049824	mmu-miR-12179-5p	miRNAs	MI0040617	0	0	0	0	0	0	0	0	0
	MIMAT0049825	mmu-miR-12180-3p	miRNAs	MI0040618	0	0	0	0	0	0	0	0	0
	MIMAT0049827	mmu-miR-12181-3p	miRNAs	MI0040619	0	0	0	0	0	0	0	0	0
	MIMAT0049826	mmu-miR-12181-5p	miRNAs	MI0040619	0	0	0	0	0	0	0	0	0
	MIMAT0049829	mmu-miR-12182-3p	miRNAs	MI0040620	0	0	0	0	0	0	0	0	0
	MIMAT0049828	mmu-miR-12182-5p	miRNAs	MI0040620	0	0	0	0	0	0	0	0	0
	MIMAT0049830	mmu-miR-12183-5p	miRNAs	MI0040621	0	0	0	0	0	0	0	0	0
	MIMAT0049834	mmu-miR-12184-3p	miRNAs	MI0040623	0	0	0	0	0	0	0	0	0
	MIMAT0049833	mmu-miR-12184-5p	miRNAs	MI0040623	0	0	0	0	0	0	0	0	0
	MIMAT0049838	mmu-miR-12185-3p	miRNAs	MI0040625	51	89	52	0	1	18	0	0	0
	MIMAT0049837	mmu-miR-12185-5p	miRNAs	MI0040625	0	2	0	0	0	0	0	0	0
	MIMAT0049840	mmu-miR-12186-3p	miRNAs	MI0040626	0	0	0	0	0	0	0	0	0
	MIMAT0049840_1	mmu-miR-12186-3p	miRNAs	MI0040626	0	0	0	0	0	0	0	0	0
	MIMAT0049839	mmu-miR-12186-5p	miRNAs	MI0040626	0	0	0	0	0	0	0	0	0
	MIMAT0049839_1	mmu-miR-12186-5p	miRNAs	MI0040626	0	0	0	0	0	0	0	0	0
	MIMAT0049842	mmu-miR-12187-3p	miRNAs	MI0040627	3	0	6	0	0	0	0	0	0
	MIMAT0049841	mmu-miR-12187-5p	miRNAs	MI0040627	2	0	0	0	0	0	0	0	0
	MIMAT0049845	mmu-miR-12188-3p	miRNAs	MI0040629	0	0	0	0	0	0	0	0	0
	MIMAT0049844	mmu-miR-12188-5p	miRNAs	MI0040629	0	0	0	0	0	0	0	0	0
	MIMAT0049848	mmu-miR-12189-3p	miRNAs	MI0040631	21	29	32	0	6	0	0	0	0
	MIMAT0049849	mmu-miR-12190-3p	miRNAs	MI0040632	0	0	0	0	0	0	0	0	0
	MIMAT0049851	mmu-miR-12191-3p	miRNAs	MI0040633	27	23	28	0	0	0	1	1	0
	MIMAT0049850	mmu-miR-12191-5p	miRNAs	MI0040633	0	0	0	0	0	0	0	0	0
	MIMAT0049854	mmu-miR-12192-5p	miRNAs	MI0040635	0	0	0	0	0	0	0	0	0
	MIMAT0049856	mmu-miR-12193-3p	miRNAs	MI0040636	4	8	2	0	0	0	0	0	0
	MIMAT0049855	mmu-miR-12193-5p	miRNAs	MI0040636	0	0	0	0	0	0	0	0	0
	MIMAT0049858	mmu-miR-12194-3p	miRNAs	MI0040638	120	103	189	0	0	0	0	0	0
	MIMAT0049860	mmu-miR-12195-3p	miRNAs	MI0040639	0	0	0	0	0	0	0	0	0
	MIMAT0049859	mmu-miR-12195-5p	miRNAs	MI0040639	0	0	0	0	0	0	0	0	0
	MIMAT0049863	mmu-miR-12196-3p	miRNAs	MI0040642	0	0	0	0	0	0	0	0	0
	MIMAT0049862	mmu-miR-12196-5p	miRNAs	MI0040642	0	0	0	0	0	0	0	0	0
	MIMAT0049864	mmu-miR-12197-3p	miRNAs	MI0040643	0	0	0	0	0	0	0	0	0
	MIMAT0049865	mmu-miR-12198-3p	miRNAs	MI0040644	0	0	0	0	0	0	0	0	0
	MIMAT0049866	mmu-miR-12199-3p	miRNAs	MI0040645	4	6	0	0	0	0	1	0	0
	MIMAT0049868	mmu-miR-12200-3p	miRNAs	MI0040646	0	0	0	0	0	0	0	0	0
	MIMAT0049867	mmu-miR-12200-5p	miRNAs	MI0040646	11	0	4	0	0	0	0	0	0
	MIMAT0049870	mmu-miR-12201-3p	miRNAs	MI0040647	3	1	1	0	0	0	0	0	0
	MIMAT0049869	mmu-miR-12201-5p	miRNAs	MI0040647	0	0	0	0	0	0	0	0	0
	MIMAT0049872	mmu-miR-12202-3p	miRNAs	MI0040648	3	2	0	0	0	0	0	0	0
	MIMAT0049871	mmu-miR-12202-5p	miRNAs	MI0040648	0	4	0	0	0	0	0	0	0
	MIMAT0049874	mmu-miR-12203-3p	miRNAs	MI0040650	0	0	0	0	0	0	0	0	0
	MIMAT0049873	mmu-miR-12203-5p	miRNAs	MI0040650	0	0	0	0	0	0	0	0	0
	MIMAT0049875	mmu-miR-12204-5p	miRNAs	MI0040651	0	0	0	0	0	0	0	0	0
	MIMAT0049879	mmu-miR-12205-3p	miRNAs	MI0040653	0	0	0	0	0	0	0	0	0
	MIMAT0049878	mmu-miR-12205-5p	miRNAs	MI0040653	0	0	0	0	0	0	0	0	0
	MIMAT0049880	mmu-miR-12206-5p	miRNAs	MI0040654	0	2	0	0	0	0	0	0	0
	MIMAT0017005	mmu-miR-122-3p	miRNAs	MI0000256	0	0	0	0	24	0	0	0	0
	MIMAT0017231	mmu-miR-1224-3p	miRNAs	MI0004118	25	33	31	1	1	7	0	1	0
	MIMAT0005460	mmu-miR-1224-5p	miRNAs	MI0004118	401	377	352	26	67	87	9	4	6
	MIMAT0000246	mmu-miR-122-5p	miRNAs	MI0000256	33	3	18	24	769	197	1	1	0
	MIMAT0049853	mmu-miR-122b-3p	miRNAs	MI0040634	0	0	0	0	0	0	0	0	0
	MIMAT0049852	mmu-miR-122b-5p	miRNAs	MI0040634	0	0	0	0	0	0	0	0	0
	MIMAT0022358	mmu-miR-1231-3p	miRNAs	MI0019183	22	25	13	0	0	0	0	0	0
	MIMAT0022357	mmu-miR-1231-5p	miRNAs	MI0019183	13	13	15	0	5	11	1	1	0
	MIMAT0000134	mmu-miR-124-3p	miRNAs	MI0000716	2136	5356	5194	54	277	220	196	20	19
	MIMAT0000134_1	mmu-miR-124-3p	miRNAs	MI0000150	2156	5298	5187	45	261	234	190	8	13
	MIMAT0000134_2	mmu-miR-124-3p	miRNAs	MI0000717	2131	5249	5163	28	289	251	192	22	19
	MIMAT0004527	mmu-miR-124-5p	miRNAs	MI0000716	206	188	212	8	3	0	6	2	2
	MIMAT0004527_1	mmu-miR-124-5p	miRNAs	MI0000150	211	171	183	14	2	0	6	1	1
	MIMAT0004527_2	mmu-miR-124-5p	miRNAs	MI0000717	204	212	193	19	0	0	4	0	1
	MIMAT0014801	mmu-miR-1247-3p	miRNAs	MI0004120	7	7	3	0	0	0	0	0	0
	MIMAT0014800	mmu-miR-1247-5p	miRNAs	MI0004120	56	8	30	0	21	11	0	0	0
	MIMAT0010560	mmu-miR-1249-3p	miRNAs	MI0004132	1500	1686	1647	25	119	75	15	3	0
	MIMAT0014804	mmu-miR-1249-5p	miRNAs	MI0004132	8	2	0	0	0	0	0	0	0
	MIMAT0049857	mmu-miR-124b-3p	miRNAs	MI0040637	0	1	0	0	0	0	0	0	0
	MIMAT0014825	mmu-miR-1251-3p	miRNAs	MI0014021	0	0	3	0	0	0	0	0	0
	MIMAT0014824	mmu-miR-1251-5p	miRNAs	MI0014021	21	41	45	0	11	0	14	0	1
	MIMAT0029905	mmu-miR-1258-3p	miRNAs	MI0025040	1	0	0	0	0	0	0	0	0
	MIMAT0029904	mmu-miR-1258-5p	miRNAs	MI0025040	0	0	0	0	0	0	0	0	1
	MIMAT0004528	mmu-miR-125a-3p	miRNAs	MI0000151	494	347	360	1	36	154	8	1	3
	MIMAT0000135	mmu-miR-125a-5p	miRNAs	MI0000151	148896	102504	89934	157	4415	9791	241	258	272
	MIMAT0004669	mmu-miR-125b-1-3p	miRNAs	MI0000725	20826	22304	24085	298	3339	6387	1585	185	236
	MIMAT0004529	mmu-miR-125b-2-3p	miRNAs	MI0000152	4512	9179	8617	60	422	451	1182	52	52
	MIMAT0000136	mmu-miR-125b-5p	miRNAs	MI0000152	63113	39207	34771	94	2795	4222	169	111	159
	MIMAT0000136_1	mmu-miR-125b-5p	miRNAs	MI0000725	65891	38673	37977	97	3099	4636	179	154	155
	MIMAT0014803	mmu-miR-1264-3p	miRNAs	MI0004130	28	74	31	0	0	0	1	0	2
	MIMAT0014802	mmu-miR-1264-5p	miRNAs	MI0004130	0	0	2	0	0	0	0	0	0
	MIMAT0000138	mmu-miR-126a-3p	miRNAs	MI0000153	131	233	215	0	37	0	75	10	26
	MIMAT0000137	mmu-miR-126a-5p	miRNAs	MI0000153	992	1933	1902	37	787	469	3000	403	562
	MIMAT0029895	mmu-miR-126b-3p	miRNAs	MI0025035	0	0	0	0	0	0	0	0	0
	MIMAT0029894	mmu-miR-126b-5p	miRNAs	MI0025035	0	0	0	0	0	0	0	0	0
	MIMAT0048642	mmu-miR-1271-3p	miRNAs	MI0039503	0	0	0	0	0	0	0	0	0
	MIMAT0048641	mmu-miR-1271-5p	miRNAs	MI0039503	0	0	0	0	0	0	0	0	0
	MIMAT0000139	mmu-miR-127-3p	miRNAs	MI0000154	549654	596280	560917	3584	26583	68098	11201	1801	2122
	MIMAT0004530	mmu-miR-127-5p	miRNAs	MI0000154	1967	5181	5151	101	312	177	94	13	12
	MIMAT0016982	mmu-miR-128-1-5p	miRNAs	MI0000155	2058	2639	1814	22	33	94	8	2	4
	MIMAT0017069	mmu-miR-128-2-5p	miRNAs	MI0000726	493	415	387	0	5	88	0	0	0
	MIMAT0000140	mmu-miR-128-3p	miRNAs	MI0000155	178971	235315	248343	913	9280	16434	2645	338	371
	MIMAT0000140_1	mmu-miR-128-3p	miRNAs	MI0000726	132075	175338	186001	648	7141	13381	2173	271	303
	MIMAT0031397	mmu-miR-1291	miRNAs	MI0026023	5	0	11	0	0	0	0	0	0
	MIMAT0016994	mmu-miR-129-1-3p	miRNAs	MI0000222	364	256	235	0	3	23	0	0	1
	MIMAT0000544	mmu-miR-129-2-3p	miRNAs	MI0000585	27507	20172	20161	24	205	494	105	22	30
	MIMAT0000209	mmu-miR-129-5p	miRNAs	MI0000585	11106	7025	4559	184	362	524	164	19	41
	MIMAT0000209_1	mmu-miR-129-5p	miRNAs	MI0000222	10995	7062	4438	194	381	501	158	20	43
	MIMAT0014810	mmu-miR-1298-3p	miRNAs	MI0004300	444	715	398	0	29	23	1	10	16
	MIMAT0014809	mmu-miR-1298-5p	miRNAs	MI0004300	1316	7320	1747	2	49	64	74	69	48
	MIMAT0029863	mmu-miR-129b-3p	miRNAs	MI0025019	0	0	0	0	0	0	0	0	0
	MIMAT0029862	mmu-miR-129b-5p	miRNAs	MI0025019	0	0	0	0	0	0	0	0	0
	MIMAT0009411	mmu-miR-1306-3p	miRNAs	MI0009935	26	15	28	0	5	0	0	1	0
	MIMAT0019136	mmu-miR-1306-5p	miRNAs	MI0009935	72	64	91	0	20	11	3	0	0
	MIMAT0000141	mmu-miR-130a-3p	miRNAs	MI0000156	22266	25852	26208	1083	3274	3028	5583	257	236
	MIMAT0016983	mmu-miR-130a-5p	miRNAs	MI0000156	18	36	19	0	0	0	0	1	1
	MIMAT0000387	mmu-miR-130b-3p	miRNAs	MI0000408	2501	2245	2892	278	469	425	861	35	30
	MIMAT0004583	mmu-miR-130b-5p	miRNAs	MI0000408	1157	1037	1015	0	90	193	0	2	5
	MIMAT0025132	mmu-miR-130c	miRNAs	MI0021917	0	0	0	0	0	0	0	0	0
	MIMAT0000144	mmu-miR-132-3p	miRNAs	MI0000158	24543	22824	13618	274	3043	2492	330	72	77
	MIMAT0016984	mmu-miR-132-5p	miRNAs	MI0000158	1307	2037	1172	1	35	39	5	2	1
	MIMAT0000145	mmu-miR-133a-3p	miRNAs	MI0000159	16	23	10	0	11	8	3	0	1
	MIMAT0000145_1	mmu-miR-133a-3p	miRNAs	MI0000820	13	28	14	0	5	8	1	2	3
	MIMAT0003473	mmu-miR-133a-5p	miRNAs	MI0000159	0	0	0	0	0	0	0	0	0
	MIMAT0003473_1	mmu-miR-133a-5p	miRNAs	MI0000820	0	0	0	0	0	0	0	0	0
	MIMAT0000769	mmu-miR-133b-3p	miRNAs	MI0000821	0	1	1	0	0	0	0	0	0
	MIMAT0017083	mmu-miR-133b-5p	miRNAs	MI0000821	0	0	0	0	0	0	0	0	0
	MIMAT0025078	mmu-miR-133c	miRNAs	MI0021863	0	0	0	0	0	0	0	0	0
	MIMAT0016985	mmu-miR-134-3p	miRNAs	MI0000160	69	121	75	0	1	8	1	0	0
	MIMAT0000146	mmu-miR-134-5p	miRNAs	MI0000160	2419	2215	1984	118	242	334	93	12	12
	MIMAT0004531	mmu-miR-135a-1-3p	miRNAs	MI0000161	522	310	428	0	58	97	4	4	5
	MIMAT0017064	mmu-miR-135a-2-3p	miRNAs	MI0000715	188	161	173	0	46	12	6	4	1
	MIMAT0000147	mmu-miR-135a-5p	miRNAs	MI0000715	138	124	144	0	5	1	5	1	1
	MIMAT0000147_1	mmu-miR-135a-5p	miRNAs	MI0000161	143	133	130	0	4	2	5	3	2
	MIMAT0017044	mmu-miR-135b-3p	miRNAs	MI0000646	346	393	384	0	25	49	14	2	0
	MIMAT0000612	mmu-miR-135b-5p	miRNAs	MI0000646	373	664	719	1	10	1	11	3	2
	MIMAT0004532	mmu-miR-136-3p	miRNAs	MI0000162	9903	35778	31618	40	603	395	3315	68	98
	MIMAT0000148	mmu-miR-136-5p	miRNAs	MI0000162	1781	5574	5023	3	72	71	451	5	6
	MIMAT0000149	mmu-miR-137-3p	miRNAs	MI0000163	949	2189	1905	44	57	20	5	2	4
	MIMAT0016986	mmu-miR-137-5p	miRNAs	MI0000163	180	143	129	0	7	7	0	1	0
	MIMAT0004668	mmu-miR-138-1-3p	miRNAs	MI0000722	454	1435	1261	20	150	246	16	2	1
	MIMAT0016987	mmu-miR-138-2-3p	miRNAs	MI0000164	24	33	19	30	20	39	6	1	0
	MIMAT0000150	mmu-miR-138-5p	miRNAs	MI0000164	3099	10312	8520	73	250	112	326	19	18
	MIMAT0000150_1	mmu-miR-138-5p	miRNAs	MI0000722	2983	11585	7587	71	210	138	296	26	18
	MIMAT0004662	mmu-miR-139-3p	miRNAs	MI0000693	85	118	169	0	16	50	0	0	0
	MIMAT0000656	mmu-miR-139-5p	miRNAs	MI0000693	951	519	695	1	204	127	11	5	0
	MIMAT0000152	mmu-miR-140-3p	miRNAs	MI0000165	9327	8260	8765	428	1184	874	1225	56	72
	MIMAT0000151	mmu-miR-140-5p	miRNAs	MI0000165	161	197	242	0	28	0	4	1	0
	MIMAT0000153	mmu-miR-141-3p	miRNAs	MI0000166	5	11	29	0	17	12	2	0	0
	MIMAT0004533	mmu-miR-141-5p	miRNAs	MI0000166	0	0	0	0	0	0	1	0	0
	MIMAT0000155	mmu-miR-142a-3p	miRNAs	MI0000167	3	7	0	0	0	0	4	0	0
	MIMAT0000154	mmu-miR-142a-5p	miRNAs	MI0000167	37	100	58	0	348	98	27	5	4
	MIMAT0031402	mmu-miR-142b	miRNAs	MI0026028	0	0	0	0	0	0	0	0	0
	MIMAT0000247	mmu-miR-143-3p	miRNAs	MI0000257	3838	3925	1707	1115	18198	6884	3188	916	979
	MIMAT0017006	mmu-miR-143-5p	miRNAs	MI0000257	0	4	8	0	0	0	0	1	0
	MIMAT0000156	mmu-miR-144-3p	miRNAs	MI0000168	0	3	0	0	0	0	2	0	0
	MIMAT0016988	mmu-miR-144-5p	miRNAs	MI0000168	7	5	10	0	0	0	4	1	0
	MIMAT0004534	mmu-miR-145a-3p	miRNAs	MI0000169	4	1	1	0	22	0	10	3	2
	MIMAT0000157	mmu-miR-145a-5p	miRNAs	MI0000169	6	3	0	30	102	11	27	8	5
	MIMAT0025105	mmu-miR-145b	miRNAs	MI0021890	0	0	0	0	0	0	0	0	0
	MIMAT0016989	mmu-miR-146a-3p	miRNAs	MI0000170	0	0	0	0	0	0	0	0	0
	MIMAT0000158	mmu-miR-146a-5p	miRNAs	MI0000170	187	561	300	56	167	159	399	29	18
	MIMAT0004826	mmu-miR-146b-3p	miRNAs	MI0004665	2	2	0	0	0	0	0	0	0
	MIMAT0003475	mmu-miR-146b-5p	miRNAs	MI0004665	3663	5202	6819	28	403	444	114	13	12
	MIMAT0004857	mmu-miR-147-3p	miRNAs	MI0005482	3	16	8	0	6	0	0	0	0
	MIMAT0017269	mmu-miR-147-5p	miRNAs	MI0005482	0	0	0	0	0	0	0	0	0
	MIMAT0000516	mmu-miR-148a-3p	miRNAs	MI0000550	17036	29081	35550	1071	12951	5522	396	109	120
	MIMAT0004617	mmu-miR-148a-5p	miRNAs	MI0000550	284	470	639	0	109	30	15	0	3
	MIMAT0000580	mmu-miR-148b-3p	miRNAs	MI0000617	19716	15588	14941	93	475	502	80	36	32
	MIMAT0017036	mmu-miR-148b-5p	miRNAs	MI0000617	225	469	332	0	26	1	24	1	1
	MIMAT0016990	mmu-miR-149-3p	miRNAs	MI0000171	42	57	65	0	0	0	0	0	0
	MIMAT0000159	mmu-miR-149-5p	miRNAs	MI0000171	40366	24143	21051	443	3347	2958	1154	144	127
	MIMAT0004535	mmu-miR-150-3p	miRNAs	MI0000172	0	0	0	0	0	0	0	0	0
	MIMAT0000160	mmu-miR-150-5p	miRNAs	MI0000172	11	14	10	0	30	57	1	2	3
	MIMAT0000161	mmu-miR-151-3p	miRNAs	MI0000173	74518	45417	45599	1440	3607	8844	1409	265	315
	MIMAT0004536	mmu-miR-151-5p	miRNAs	MI0000173	14875	11917	10795	10	529	1047	40	29	43
	MIMAT0000162	mmu-miR-152-3p	miRNAs	MI0000174	34	39	27	19	118	80	4	2	3
	MIMAT0016991	mmu-miR-152-5p	miRNAs	MI0000174	33	85	55	0	15	0	4	0	0
	MIMAT0000163	mmu-miR-153-3p	miRNAs	MI0000175	428	4179	3569	3	50	7	124	4	1
	MIMAT0016992	mmu-miR-153-5p	miRNAs	MI0000175	274	492	354	0	17	11	5	3	0
	MIMAT0004537	mmu-miR-154-3p	miRNAs	MI0000176	35	39	35	0	10	0	1	0	1
	MIMAT0000164	mmu-miR-154-5p	miRNAs	MI0000176	368	365	381	20	20	14	36	2	3
	MIMAT0016993	mmu-miR-155-3p	miRNAs	MI0000177	1	0	0	0	0	0	0	0	0
	MIMAT0000165	mmu-miR-155-5p	miRNAs	MI0000177	50	49	30	0	0	3	1	0	1
	MIMAT0004624	mmu-miR-15a-3p	miRNAs	MI0000564	5	5	0	0	0	0	0	0	0
	MIMAT0000526	mmu-miR-15a-5p	miRNAs	MI0000564	2163	3229	3069	1	244	80	274	9	10
	MIMAT0004521	mmu-miR-15b-3p	miRNAs	MI0000140	38	16	31	0	9	0	0	0	0
	MIMAT0000124	mmu-miR-15b-5p	miRNAs	MI0000140	1535	538	471	13	59	57	8	13	6
	MIMAT0004625	mmu-miR-16-1-3p	miRNAs	MI0000565	3	88	80	0	1	0	0	0	1
	MIMAT0017018	mmu-miR-16-2-3p	miRNAs	MI0000566	7	8	13	0	0	12	3	0	0
	MIMAT0000527	mmu-miR-16-5p	miRNAs	MI0000565	50248	45165	44190	442	2210	2147	1669	338	450
	MIMAT0000527_1	mmu-miR-16-5p	miRNAs	MI0000566	48903	44346	46746	383	2394	2150	1739	313	420
	MIMAT0031414	mmu-miR-1668	miRNAs	MI0026040	4	0	0	0	0	0	0	0	0
	MIMAT0000650	mmu-miR-17-3p	miRNAs	MI0000687	267	332	341	0	15	3	5	2	2
	MIMAT0000649	mmu-miR-17-5p	miRNAs	MI0000687	1920	1841	1915	9	204	95	114	10	6
	MIMAT0000660	mmu-miR-181a-1-3p	miRNAs	MI0000697	22379	19549	21070	244	1600	2283	147	137	134
	MIMAT0005443	mmu-miR-181a-2-3p	miRNAs	MI0000223	16661	10528	11494	55	1645	3192	76	60	74
	MIMAT0000210	mmu-miR-181a-5p	miRNAs	MI0000697	1155385	1213391	1291601	9415	30937	38337	36727	4751	4910
	MIMAT0000210_1	mmu-miR-181a-5p	miRNAs	MI0000223	1123448	1147527	1356384	8772	32719	37450	39799	4735	4981
	MIMAT0017067	mmu-miR-181b-1-3p	miRNAs	MI0000723	278	408	404	1	16	0	1	1	0
	MIMAT0017084	mmu-miR-181b-2-3p	miRNAs	MI0000823	16	16	8	0	0	0	1	0	0
	MIMAT0000673	mmu-miR-181b-5p	miRNAs	MI0000723	110625	173950	183598	3302	7762	10246	4816	659	657
	MIMAT0000673_1	mmu-miR-181b-5p	miRNAs	MI0000823	104016	176377	192246	2841	8229	9489	5090	693	707
	MIMAT0017068	mmu-miR-181c-3p	miRNAs	MI0000724	16509	20175	20429	214	1200	970	1577	95	99
	MIMAT0000674	mmu-miR-181c-5p	miRNAs	MI0000724	131940	149024	157910	640	4976	3282	19186	516	470
	MIMAT0017264	mmu-miR-181d-3p	miRNAs	MI0005450	5	6	6	0	0	0	0	0	0
	MIMAT0004324	mmu-miR-181d-5p	miRNAs	MI0005450	29584	71350	72779	531	2173	2491	1369	102	110
	MIMAT0016995	mmu-miR-182-3p	miRNAs	MI0000224	0	0	0	0	0	0	0	0	0
	MIMAT0000211	mmu-miR-182-5p	miRNAs	MI0000224	14025	5872	14016	268	764	1465	235	32	31
	MIMAT0004539	mmu-miR-183-3p	miRNAs	MI0000225	17	2	15	0	0	0	0	0	0
	MIMAT0000212	mmu-miR-183-5p	miRNAs	MI0000225	542	275	609	66	13	34	23	1	1
	MIMAT0009457	mmu-miR-1839-3p	miRNAs	MI0009991	135	115	111	0	10	0	7	0	1
	MIMAT0009456	mmu-miR-1839-5p	miRNAs	MI0009991	4842	7073	7597	111	531	274	287	16	22
	MIMAT0014806	mmu-miR-1843a-3p	miRNAs	MI0004155	145	148	167	54	43	22	2	24	22
	MIMAT0014805	mmu-miR-1843a-5p	miRNAs	MI0004155	918	2032	1948	18	56	50	32	7	7
	MIMAT0019346	mmu-miR-1843b-3p	miRNAs	MI0016971	926	1536	1898	13	128	281	3	20	29
	MIMAT0019345	mmu-miR-1843b-5p	miRNAs	MI0016971	1131	2026	2252	25	55	75	46	9	8
	MIMAT0000213	mmu-miR-184-3p	miRNAs	MI0000226	18	12	47	2	32	53	6	0	0
	MIMAT0022690	mmu-miR-184-5p	miRNAs	MI0000226	0	0	0	0	0	0	0	0	0
	MIMAT0016996	mmu-miR-185-3p	miRNAs	MI0000227	60	82	91	0	0	7	3	4	0
	MIMAT0000214	mmu-miR-185-5p	miRNAs	MI0000227	123	89	184	0	23	0	4	0	0
	MIMAT0004540	mmu-miR-186-3p	miRNAs	MI0000228	22	38	15	0	0	0	1	0	0
	MIMAT0000215	mmu-miR-186-5p	miRNAs	MI0000228	15259	22179	20882	192	1459	1326	2639	145	169
	MIMAT0000216	mmu-miR-187-3p	miRNAs	MI0000229	739	995	901	44	38	49	83	12	21
	MIMAT0016997	mmu-miR-187-5p	miRNAs	MI0000229	45	47	68	0	4	33	6	2	0
	MIMAT0004541	mmu-miR-188-3p	miRNAs	MI0000230	30	67	28	0	0	0	1	0	0
	MIMAT0000217	mmu-miR-188-5p	miRNAs	MI0000230	136	407	248	0	17	14	30	0	1
	MIMAT0007871	mmu-miR-1892	miRNAs	MI0008320	0	0	0	0	0	0	0	0	0
	MIMAT0007879	mmu-miR-1893	miRNAs	MI0008327	5	0	1	0	0	0	0	0	0
	MIMAT0007878	mmu-miR-1894-3p	miRNAs	MI0008326	0	0	4	0	0	0	0	0	0
	MIMAT0007877	mmu-miR-1894-5p	miRNAs	MI0008326	0	0	0	0	0	0	0	0	0
	MIMAT0007867	mmu-miR-1895	miRNAs	MI0008316	0	0	0	0	0	0	0	0	0
	MIMAT0007873	mmu-miR-1896	miRNAs	MI0008322	0	0	0	0	0	0	0	0	0
	MIMAT0007865	mmu-miR-1897-3p	miRNAs	MI0008314	0	0	0	0	0	0	0	0	0
	MIMAT0007864	mmu-miR-1897-5p	miRNAs	MI0008314	0	0	0	0	0	0	0	0	0
	MIMAT0007875	mmu-miR-1898	miRNAs	MI0008324	0	0	0	0	0	0	0	0	0
	MIMAT0007869	mmu-miR-1899	miRNAs	MI0008318	0	0	0	0	0	0	0	0	0
	MIMAT0004626	mmu-miR-18a-3p	miRNAs	MI0000567	215	65	137	0	23	67	5	4	1
	MIMAT0000528	mmu-miR-18a-5p	miRNAs	MI0000567	166	251	235	0	3	8	21	0	0
	MIMAT0017270	mmu-miR-18b-3p	miRNAs	MI0005483	0	0	0	0	0	0	0	0	0
	MIMAT0004858	mmu-miR-18b-5p	miRNAs	MI0005483	0	6	5	0	0	0	0	0	0
	MIMAT0007870	mmu-miR-1900	miRNAs	MI0008319	0	0	0	0	0	0	0	0	0
	MIMAT0007880	mmu-miR-1901	miRNAs	MI0008328	0	0	0	0	0	0	0	0	0
	MIMAT0007863	mmu-miR-1902	miRNAs	MI0008313	0	0	0	0	0	0	0	0	0
	MIMAT0007868	mmu-miR-1903	miRNAs	MI0008317	6	0	0	0	0	0	0	0	0
	MIMAT0007874	mmu-miR-1904	miRNAs	MI0008323	0	0	0	0	0	0	0	0	0
	MIMAT0007866	mmu-miR-1905	miRNAs	MI0008315	0	0	0	0	0	0	0	0	0
	MIMAT0007872	mmu-miR-1906	miRNAs	MI0008321	2	3	3	0	0	0	1	0	3
	MIMAT0007872_1	mmu-miR-1906	miRNAs	MI0015984	6	1	0	0	0	0	0	0	3
	MIMAT0007876	mmu-miR-1907	miRNAs	MI0008325	0	0	0	0	0	0	0	0	0
	MIMAT0016998	mmu-miR-190a-3p	miRNAs	MI0000232	0	2	0	0	0	0	0	0	0
	MIMAT0000220	mmu-miR-190a-5p	miRNAs	MI0000232	56	85	57	0	0	0	1	0	0
	MIMAT0017267	mmu-miR-190b-3p	miRNAs	MI0005478	0	0	0	0	0	0	0	0	0
	MIMAT0004852	mmu-miR-190b-5p	miRNAs	MI0005478	12	15	9	0	0	0	3	1	0
	MIMAT0048644	mmu-miR-1911-3p	miRNAs	MI0039504	0	0	0	0	0	0	0	0	0
	MIMAT0048643	mmu-miR-1911-5p	miRNAs	MI0039504	0	0	0	0	0	0	0	0	0
	MIMAT0014958	mmu-miR-1912-3p	miRNAs	MI0014110	13	42	6	0	0	0	2	3	1
	MIMAT0014957	mmu-miR-1912-5p	miRNAs	MI0014110	6	7	0	0	0	0	1	0	1
	MIMAT0004542	mmu-miR-191-3p	miRNAs	MI0000233	114	159	183	0	15	24	1	0	1
	MIMAT0000221	mmu-miR-191-5p	miRNAs	MI0000233	113047	92760	95884	2812	6527	14116	11043	925	1092
	MIMAT0017012	mmu-miR-192-3p	miRNAs	MI0000551	0	1	0	0	0	0	0	0	0
	MIMAT0000517	mmu-miR-192-5p	miRNAs	MI0000551	13831	18957	16236	486	9350	3554	1053	71	75
	MIMAT0009390	mmu-miR-1927	miRNAs	MI0009914	35	40	24	0	0	0	8	1	1
	MIMAT0009391	mmu-miR-1928	miRNAs	MI0009917	0	0	0	0	0	0	0	0	0
	MIMAT0022729	mmu-miR-1929-3p	miRNAs	MI0009918	0	0	0	0	0	0	0	0	0
	MIMAT0009392	mmu-miR-1929-5p	miRNAs	MI0009918	0	0	3	0	0	0	0	0	0
	MIMAT0017340	mmu-miR-1930-3p	miRNAs	MI0009919	0	7	0	0	0	0	0	0	0
	MIMAT0009393	mmu-miR-1930-5p	miRNAs	MI0009919	5	6	3	0	0	0	0	0	0
	MIMAT0009394	mmu-miR-1931	miRNAs	MI0009920	1	0	10	0	0	0	0	0	0
	MIMAT0009395	mmu-miR-1932	miRNAs	MI0009921	0	0	0	0	0	0	0	0	1
	MIMAT0009397	mmu-miR-1933-3p	miRNAs	MI0009922	69	34	55	0	7	0	1	1	2
	MIMAT0009396	mmu-miR-1933-5p	miRNAs	MI0009922	0	1	2	0	0	0	0	0	0
	MIMAT0017341	mmu-miR-1934-3p	miRNAs	MI0009923	1	0	2	0	0	0	0	0	0
	MIMAT0009398	mmu-miR-1934-5p	miRNAs	MI0009923	34	35	23	0	5	35	4	0	0
	MIMAT0009400	mmu-miR-1936	miRNAs	MI0009925	0	0	2	0	0	0	0	0	0
	MIMAT0009402	mmu-miR-1938	miRNAs	MI0009927	0	0	0	16	0	0	0	0	0
	MIMAT0000223	mmu-miR-193a-3p	miRNAs	MI0000235	8	76	10	0	4	0	0	0	0
	MIMAT0004544	mmu-miR-193a-5p	miRNAs	MI0000235	0	0	0	0	8	7	0	0	0
	MIMAT0004859	mmu-miR-193b-3p	miRNAs	MI0005484	161	120	124	45	171	86	20	0	3
	MIMAT0017271	mmu-miR-193b-5p	miRNAs	MI0005484	0	0	18	0	115	88	1	0	0
	MIMAT0009406	mmu-miR-1941-3p	miRNAs	MI0009930	0	0	0	0	0	0	0	0	0
	MIMAT0016999	mmu-miR-194-1-3p	miRNAs	MI0000236	0	0	0	0	0	0	0	0	0
	MIMAT0009405	mmu-miR-1941-5p	miRNAs	MI0009930	0	0	0	0	0	0	0	0	0
	MIMAT0009407	mmu-miR-1942	miRNAs	MI0009931	0	0	0	0	0	0	0	0	0
	MIMAT0017073	mmu-miR-194-2-3p	miRNAs	MI0000733	13	7	3	0	0	0	0	0	0
	MIMAT0017342	mmu-miR-1943-3p	miRNAs	MI0009932	9	12	2	0	0	0	0	0	0
	MIMAT0009408	mmu-miR-1943-5p	miRNAs	MI0009932	178	147	140	44	31	97	12	0	1
	MIMAT0009410	mmu-miR-1945	miRNAs	MI0009934	9	7	8	19	0	0	0	0	0
	MIMAT0000224	mmu-miR-194-5p	miRNAs	MI0000236	242	336	325	1	7	12	3	1	2
	MIMAT0000224_1	mmu-miR-194-5p	miRNAs	MI0000733	339	479	445	1	23	17	3	0	1
	MIMAT0009412	mmu-miR-1946a	miRNAs	MI0009936	0	0	0	0	0	0	0	0	0
	MIMAT0009443	mmu-miR-1946b	miRNAs	MI0009967	0	0	0	0	0	0	0	0	0
	MIMAT0017343	mmu-miR-1947-3p	miRNAs	MI0009937	0	0	0	0	0	0	0	0	0
	MIMAT0009413	mmu-miR-1947-5p	miRNAs	MI0009937	163	132	133	0	12	0	1	0	1
	MIMAT0009415	mmu-miR-1948-3p	miRNAs	MI0009939	43	34	55	0	0	5	0	0	0
	MIMAT0017344	mmu-miR-1948-5p	miRNAs	MI0009939	1	6	2	0	0	0	0	0	0
	MIMAT0009416	mmu-miR-1949	miRNAs	MI0009940	5	0	8	0	0	0	0	0	0
	MIMAT0009417	mmu-miR-1950	miRNAs	MI0009941	0	1	0	0	0	0	0	0	0
	MIMAT0009422	mmu-miR-1951	miRNAs	MI0009946	5	0	0	0	9	0	0	0	0
	MIMAT0009423	mmu-miR-1952	miRNAs	MI0009947	0	0	0	0	0	0	0	0	0
	MIMAT0009424	mmu-miR-1953	miRNAs	MI0009948	0	4	0	0	0	0	0	0	0
	MIMAT0009425	mmu-miR-1954	miRNAs	MI0009949	0	0	0	0	0	0	0	0	0
	MIMAT0017348	mmu-miR-1955-3p	miRNAs	MI0009950	5	7	4	0	0	0	0	0	2
	MIMAT0009426	mmu-miR-1955-5p	miRNAs	MI0009950	10	6	7	0	0	0	0	1	0
	MIMAT0009428	mmu-miR-1956	miRNAs	MI0009952	0	0	0	0	0	0	0	0	0
	MIMAT0009431	mmu-miR-1958	miRNAs	MI0009955	0	0	0	0	0	0	0	0	0
	MIMAT0017000	mmu-miR-195a-3p	miRNAs	MI0000237	117	184	127	0	3	0	0	0	1
	MIMAT0000225	mmu-miR-195a-5p	miRNAs	MI0000237	969	932	603	1	56	35	13	5	5
	MIMAT0025076	mmu-miR-195b	miRNAs	MI0021861	0	0	0	0	0	0	0	0	0
	MIMAT0009433	mmu-miR-1960	miRNAs	MI0009957	22	18	12	0	0	0	1	0	0
	MIMAT0009434	mmu-miR-1961	miRNAs	MI0009958	0	0	0	0	0	0	0	0	0
	MIMAT0009435	mmu-miR-1962	miRNAs	MI0009959	0	3	0	0	0	0	0	0	0
	MIMAT0009436	mmu-miR-1963	miRNAs	MI0009960	0	0	0	0	0	0	0	0	0
	MIMAT0009437	mmu-miR-1964-3p	miRNAs	MI0009961	94	132	117	0	4	26	2	1	0
	MIMAT0017349	mmu-miR-1964-5p	miRNAs	MI0009961	0	0	0	0	0	0	0	0	0
	MIMAT0022952	mmu-miR-1966-3p	miRNAs	MI0009963	32	73	50	0	6	0	0	0	0
	MIMAT0009439	mmu-miR-1966-5p	miRNAs	MI0009963	7	5	1	0	0	0	0	0	0
	MIMAT0009440	mmu-miR-1967	miRNAs	MI0009964	0	0	0	0	0	0	0	0	0
	MIMAT0017350	mmu-miR-1968-3p	miRNAs	MI0009965	0	2	0	0	0	0	0	0	0
	MIMAT0009441	mmu-miR-1968-5p	miRNAs	MI0009965	85	106	92	0	1	0	13	0	0
	MIMAT0009442	mmu-miR-1969	miRNAs	MI0009966	66	81	104	0	0	29	1	0	1
	MIMAT0017013	mmu-miR-196a-1-3p	miRNAs	MI0000552	0	0	0	0	0	0	0	0	0
	MIMAT0004618	mmu-miR-196a-2-3p	miRNAs	MI0000553	0	0	0	0	0	0	0	0	0
	MIMAT0000518	mmu-miR-196a-5p	miRNAs	MI0000552	1	0	9	0	0	0	0	0	0
	MIMAT0000518_1	mmu-miR-196a-5p	miRNAs	MI0000553	2	7	6	0	0	0	0	0	0
	MIMAT0017170	mmu-miR-196b-3p	miRNAs	MI0001151	0	0	0	0	0	0	0	0	0
	MIMAT0001081	mmu-miR-196b-5p	miRNAs	MI0001151	0	0	0	0	0	0	0	0	0
	MIMAT0009444	mmu-miR-1970	miRNAs	MI0009968	0	0	0	0	0	0	0	0	0
	MIMAT0049843	mmu-miR-1970b-5p	miRNAs	MI0040628	0	0	0	0	0	0	0	0	0
	MIMAT0049877	mmu-miR-1970c-3p	miRNAs	MI0040652	6	13	10	0	4	0	0	0	0
	MIMAT0049876	mmu-miR-1970c-5p	miRNAs	MI0040652	3	0	0	0	0	0	0	0	0
	MIMAT0009446	mmu-miR-1971	miRNAs	MI0009970	0	0	0	0	0	0	0	0	0
	MIMAT0017351	mmu-miR-1981-3p	miRNAs	MI0009992	370	408	376	1	50	79	5	3	1
	MIMAT0009458	mmu-miR-1981-5p	miRNAs	MI0009992	265	282	233	1	22	57	2	1	0
	MIMAT0009460	mmu-miR-1982-3p	miRNAs	MI0009993	50	14	11	0	2	0	2	0	0
	MIMAT0009459	mmu-miR-1982-5p	miRNAs	MI0009993	0	2	0	0	5	0	0	0	0
	MIMAT0009455	mmu-miR-1983	miRNAs	MI0009990	1668	1737	1797	68	107	190	125	19	19
	MIMAT0000230	mmu-miR-199a-3p	miRNAs	MI0000713	47	104	61	2	142	36	28	7	3
	MIMAT0000230_1	mmu-miR-199a-3p	miRNAs	MI0000241	27	84	59	6	139	42	27	4	4
	MIMAT0000229	mmu-miR-199a-5p	miRNAs	MI0000713	4	13	5	0	6	0	0	0	0
	MIMAT0000229_1	mmu-miR-199a-5p	miRNAs	MI0000241	9	16	4	0	5	0	0	0	0
	MIMAT0004667	mmu-miR-199b-3p	miRNAs	MI0000714	29	100	48	6	134	40	24	4	1
	MIMAT0000672	mmu-miR-199b-5p	miRNAs	MI0000714	0	5	3	0	0	0	1	0	0
	MIMAT0000651	mmu-miR-19a-3p	miRNAs	MI0000688	157	332	466	55	30	18	176	9	5
	MIMAT0004660	mmu-miR-19a-5p	miRNAs	MI0000688	0	14	14	0	0	0	0	0	0
	MIMAT0017065	mmu-miR-19b-1-5p	miRNAs	MI0000718	0	0	0	0	0	0	0	0	0
	MIMAT0017010	mmu-miR-19b-2-5p	miRNAs	MI0000546	0	0	0	0	0	0	0	0	0
	MIMAT0000513	mmu-miR-19b-3p	miRNAs	MI0000718	831	1807	2074	232	140	62	736	22	18
	MIMAT0000513_1	mmu-miR-19b-3p	miRNAs	MI0000546	830	1892	2111	266	114	62	723	22	28
	MIMAT0016979	mmu-miR-1a-1-5p	miRNAs	MI0000139	0	0	0	0	0	0	0	0	0
	MIMAT0017047	mmu-miR-1a-2-5p	miRNAs	MI0000652	0	0	0	0	0	0	0	0	0
	MIMAT0000123	mmu-miR-1a-3p	miRNAs	MI0000652	0	0	0	0	0	0	0	0	0
	MIMAT0000123_1	mmu-miR-1a-3p	miRNAs	MI0000139	0	0	0	0	0	0	0	0	0
	MIMAT0017326	mmu-miR-1b-3p	miRNAs	MI0006283	0	8	1	0	0	0	0	0	0
	MIMAT0005835	mmu-miR-1b-5p	miRNAs	MI0006283	0	0	0	0	0	0	0	0	0
	MIMAT0000519	mmu-miR-200a-3p	miRNAs	MI0000554	0	3	0	0	3	0	0	0	0
	MIMAT0004619	mmu-miR-200a-5p	miRNAs	MI0000554	0	0	0	0	0	0	0	0	0
	MIMAT0000233	mmu-miR-200b-3p	miRNAs	MI0000243	0	5	4	0	19	0	0	0	0
	MIMAT0004545	mmu-miR-200b-5p	miRNAs	MI0000243	0	0	0	0	0	0	0	0	0
	MIMAT0000657	mmu-miR-200c-3p	miRNAs	MI0000694	0	0	0	0	0	0	0	0	0
	MIMAT0004663	mmu-miR-200c-5p	miRNAs	MI0000694	0	0	0	0	0	0	0	0	0
	MIMAT0017001	mmu-miR-201-3p	miRNAs	MI0000244	0	0	0	0	0	0	0	0	0
	MIMAT0000234	mmu-miR-201-5p	miRNAs	MI0000244	13	4	4	0	0	0	0	0	0
	MIMAT0000235	mmu-miR-202-3p	miRNAs	MI0000245	1	0	0	0	0	0	0	0	0
	MIMAT0004546	mmu-miR-202-5p	miRNAs	MI0000245	1	1	0	0	0	0	0	0	0
	MIMAT0000236	mmu-miR-203-3p	miRNAs	MI0000246	573	582	657	43	40	19	40	3	7
	MIMAT0004547	mmu-miR-203-5p	miRNAs	MI0000246	0	4	10	0	0	0	0	0	0
	MIMAT0049832	mmu-miR-203b-3p	miRNAs	MI0040622	33	21	33	0	0	0	1	1	0
	MIMAT0049831	mmu-miR-203b-5p	miRNAs	MI0040622	0	0	0	0	0	0	0	0	0
	MIMAT0017002	mmu-miR-204-3p	miRNAs	MI0000247	9	46	6	0	0	0	1	0	0
	MIMAT0000237	mmu-miR-204-5p	miRNAs	MI0000247	25086	55390	24263	371	2604	4704	94	209	229
	MIMAT0017003	mmu-miR-205-3p	miRNAs	MI0000248	0	5	0	0	0	0	0	0	0
	MIMAT0000238	mmu-miR-205-5p	miRNAs	MI0000248	9	12	5	0	15	9	0	1	1
	MIMAT0000239	mmu-miR-206-3p	miRNAs	MI0000249	2	0	3	0	0	0	0	0	0
	MIMAT0017004	mmu-miR-206-5p	miRNAs	MI0000249	0	0	0	0	0	0	0	0	0
	MIMAT0000240	mmu-miR-207	miRNAs	MI0000250	0	0	0	17	0	11	0	0	0
	MIMAT0000520	mmu-miR-208a-3p	miRNAs	MI0000555	0	0	0	0	0	0	0	0	0
	MIMAT0017014	mmu-miR-208a-5p	miRNAs	MI0000555	0	0	0	0	0	0	0	0	0
	MIMAT0004939	mmu-miR-208b-3p	miRNAs	MI0005552	8	33	21	0	0	0	0	0	0
	MIMAT0017280	mmu-miR-208b-5p	miRNAs	MI0005552	0	0	0	0	0	0	0	0	0
	MIMAT0004627	mmu-miR-20a-3p	miRNAs	MI0000568	48	31	27	0	0	0	2	0	1
	MIMAT0000529	mmu-miR-20a-5p	miRNAs	MI0000568	676	864	781	1	81	6	63	3	3
	MIMAT0004788	mmu-miR-20b-3p	miRNAs	MI0003536	0	0	0	0	0	0	0	0	0
	MIMAT0003187	mmu-miR-20b-5p	miRNAs	MI0003536	3	0	9	0	0	0	1	1	0
	MIMAT0000658	mmu-miR-210-3p	miRNAs	MI0000695	229	341	433	1	150	10	80	6	0
	MIMAT0017052	mmu-miR-210-5p	miRNAs	MI0000695	60	80	55	0	0	0	0	0	0
	MIMAT0017059	mmu-miR-211-3p	miRNAs	MI0000708	0	0	0	0	0	0	0	0	0
	MIMAT0000668	mmu-miR-211-5p	miRNAs	MI0000708	58	34	45	0	1	8	0	1	0
	MIMAT0000659	mmu-miR-212-3p	miRNAs	MI0000696	2775	4493	1937	7	120	58	81	14	12
	MIMAT0017053	mmu-miR-212-5p	miRNAs	MI0000696	1615	1561	914	3	13	22	6	2	1
	MIMAT0011212	mmu-miR-2136	miRNAs	MI0010749	0	0	0	0	0	0	0	0	0
	MIMAT0011213	mmu-miR-2137	miRNAs	MI0010750	1227	195	261	26236	3331	899	1609	6471	7529
	MIMAT0011215	mmu-miR-2139	miRNAs	MI0010752	0	0	0	0	0	0	0	0	0
	MIMAT0000661	mmu-miR-214-3p	miRNAs	MI0000698	5	5	4	0	24	0	0	0	0
	MIMAT0004664	mmu-miR-214-5p	miRNAs	MI0000698	2	2	0	0	0	0	0	0	0
	MIMAT0017169	mmu-miR-215-3p	miRNAs	MI0000974	0	0	0	0	0	0	0	0	0
	MIMAT0000904	mmu-miR-215-5p	miRNAs	MI0000974	72	95	68	1	10	0	11	1	1
	MIMAT0017054	mmu-miR-216a-3p	miRNAs	MI0000699	4	0	0	0	0	0	0	1	0
	MIMAT0000662	mmu-miR-216a-5p	miRNAs	MI0000699	0	0	0	0	0	0	0	0	0
	MIMAT0017233	mmu-miR-216b-3p	miRNAs	MI0004126	0	0	0	0	0	0	0	0	0
	MIMAT0003729	mmu-miR-216b-5p	miRNAs	MI0004126	3	0	0	0	0	0	0	0	0
	MIMAT0029889	mmu-miR-216c-3p	miRNAs	MI0025032	0	0	0	0	0	0	0	0	0
	MIMAT0029888	mmu-miR-216c-5p	miRNAs	MI0025032	0	0	0	0	0	0	0	0	0
	MIMAT0017072	mmu-miR-217-3p	miRNAs	MI0000731	0	0	0	0	0	0	0	0	0
	MIMAT0000679	mmu-miR-217-5p	miRNAs	MI0000731	0	7	0	0	0	0	4	0	0
	MIMAT0004665	mmu-miR-218-1-3p	miRNAs	MI0000700	59	89	68	1	15	0	10	0	1
	MIMAT0005444	mmu-miR-218-2-3p	miRNAs	MI0000701	6	18	21	0	0	0	1	0	0
	MIMAT0000663	mmu-miR-218-5p	miRNAs	MI0000701	2893	4586	4290	11	103	64	137	14	8
	MIMAT0000663_1	mmu-miR-218-5p	miRNAs	MI0000700	2481	4561	4162	17	83	44	108	14	7
	MIMAT0017055	mmu-miR-219a-1-3p	miRNAs	MI0000702	423	283	292	18	51	76	23	0	2
	MIMAT0022841	mmu-miR-219a-2-3p	miRNAs	MI0000741	61	131	46	0	52	36	6	2	1
	MIMAT0000664	mmu-miR-219a-5p	miRNAs	MI0000702	7	41	39	0	2	0	2	0	1
	MIMAT0000664_1	mmu-miR-219a-5p	miRNAs	MI0000741	3	21	13	0	4	0	0	0	0
	MIMAT0029807	mmu-miR-219b-3p	miRNAs	MI0024990	2	0	0	0	0	0	0	0	0
	MIMAT0029806	mmu-miR-219b-5p	miRNAs	MI0024990	0	0	3	0	0	0	0	0	0
	MIMAT0029893	mmu-miR-219c-3p	miRNAs	MI0025034	5	4	0	0	0	0	2	0	0
	MIMAT0029892	mmu-miR-219c-5p	miRNAs	MI0025034	5	5	1	0	0	6	1	0	0
	MIMAT0004628	mmu-miR-21a-3p	miRNAs	MI0000569	12	157	56	8	24	39	32	1	0
	MIMAT0000530	mmu-miR-21a-5p	miRNAs	MI0000569	10679	19114	16353	117	1449	398	1093	129	123
	MIMAT0025121	mmu-miR-21b	miRNAs	MI0021906	0	0	4	0	0	0	0	0	0
	MIMAT0025148	mmu-miR-21c	miRNAs	MI0021932	0	0	0	0	0	0	0	0	0
	MIMAT0000669	mmu-miR-221-3p	miRNAs	MI0000709	1197	1681	2137	141	173	131	137	9	5
	MIMAT0017060	mmu-miR-221-5p	miRNAs	MI0000709	116	255	227	0	1	10	0	0	1
	MIMAT0000670	mmu-miR-222-3p	miRNAs	MI0000710	5080	12851	14239	36	547	2451	56	9	16
	MIMAT0017061	mmu-miR-222-5p	miRNAs	MI0000710	93	170	253	0	12	25	0	0	1
	MIMAT0000665	mmu-miR-223-3p	miRNAs	MI0000703	0	7	0	0	0	0	0	0	1
	MIMAT0017056	mmu-miR-223-5p	miRNAs	MI0000703	0	5	0	0	0	0	0	0	0
	MIMAT0000531	mmu-miR-22-3p	miRNAs	MI0000570	148851	273293	204128	2826	96757	49785	8083	1039	1176
	MIMAT0017062	mmu-miR-224-3p	miRNAs	MI0000711	0	0	0	0	0	0	0	0	0
	MIMAT0000671	mmu-miR-224-5p	miRNAs	MI0000711	24	22	10	0	7	0	1	2	0
	MIMAT0004629	mmu-miR-22-5p	miRNAs	MI0000570	54	80	32	0	31	34	6	0	1
	MIMAT0000532	mmu-miR-23a-3p	miRNAs	MI0000571	394	295	337	1	101	152	47	9	9
	MIMAT0017019	mmu-miR-23a-5p	miRNAs	MI0000571	0	0	1	0	0	0	0	0	0
	MIMAT0000125	mmu-miR-23b-3p	miRNAs	MI0000141	1077	767	826	2	263	157	13	21	19
	MIMAT0016980	mmu-miR-23b-5p	miRNAs	MI0000141	0	0	0	0	1	0	0	1	0
	MIMAT0000218	mmu-miR-24-1-5p	miRNAs	MI0000231	0	11	0	0	0	0	0	0	0
	MIMAT0005440	mmu-miR-24-2-5p	miRNAs	MI0000572	81	230	130	0	3	10	21	0	0
	MIMAT0000219	mmu-miR-24-3p	miRNAs	MI0000231	444	398	376	108	140	153	28	2	1
	MIMAT0000219_1	mmu-miR-24-3p	miRNAs	MI0000572	511	388	318	117	129	178	29	3	1
	MIMAT0000652	mmu-miR-25-3p	miRNAs	MI0000689	17848	14403	17378	1795	2607	2604	5122	335	341
	MIMAT0017049	mmu-miR-25-5p	miRNAs	MI0000689	240	151	163	0	6	49	8	3	3
	MIMAT0017020	mmu-miR-26a-1-3p	miRNAs	MI0000573	2	0	11	24	0	9	0	0	0
	MIMAT0017058	mmu-miR-26a-2-3p	miRNAs	MI0000706	29	37	17	0	0	0	0	0	0
	MIMAT0000533	mmu-miR-26a-5p	miRNAs	MI0000706	190374	165812	187331	403	6037	8175	3033	657	785
	MIMAT0000533_1	mmu-miR-26a-5p	miRNAs	MI0000573	156962	175090	176075	394	5746	6984	2827	767	867
	MIMAT0004630	mmu-miR-26b-3p	miRNAs	MI0000575	135	116	186	1	3	5	1	1	1
	MIMAT0000534	mmu-miR-26b-5p	miRNAs	MI0000575	8219	9385	10304	69	507	214	324	53	78
	MIMAT0000537	mmu-miR-27a-3p	miRNAs	MI0000578	494	681	474	1	192	116	173	24	14
	MIMAT0004633	mmu-miR-27a-5p	miRNAs	MI0000578	11	40	27	0	0	0	0	1	1
	MIMAT0000126	mmu-miR-27b-3p	miRNAs	MI0000142	49806	58789	54253	271	5420	4203	7492	379	439
	MIMAT0004522	mmu-miR-27b-5p	miRNAs	MI0000142	229	201	208	1	0	11	8	0	1
	MIMAT0013803	mmu-miR-2861	miRNAs	MI0013007	0	0	0	0	0	0	0	0	0
	MIMAT0004661	mmu-miR-28a-3p	miRNAs	MI0000690	577	376	365	48	79	95	29	11	9
	MIMAT0000653	mmu-miR-28a-5p	miRNAs	MI0000690	1574	1500	1284	17	89	174	14	9	11
	MIMAT0019354	mmu-miR-28b	miRNAs	MI0016979	0	0	0	0	0	0	0	0	0
	MIMAT0019339	mmu-miR-28c	miRNAs	MI0016966	16	12	14	0	0	1	0	0	0
	MIMAT0004572	mmu-miR-290a-3p	miRNAs	MI0000388	0	0	0	0	0	0	0	0	0
	MIMAT0000366	mmu-miR-290a-5p	miRNAs	MI0000388	0	0	0	0	0	0	0	0	0
	MIMAT0029901	mmu-miR-290b-3p	miRNAs	MI0025038	0	0	0	0	0	0	0	0	0
	MIMAT0029900	mmu-miR-290b-5p	miRNAs	MI0025038	0	0	0	0	0	0	0	0	0
	MIMAT0000368	mmu-miR-291a-3p	miRNAs	MI0000389	0	0	0	0	0	0	0	0	0
	MIMAT0000367	mmu-miR-291a-5p	miRNAs	MI0000389	0	0	0	0	0	0	0	0	0
	MIMAT0003190	mmu-miR-291b-3p	miRNAs	MI0003539	0	0	0	0	0	0	0	0	0
	MIMAT0003189	mmu-miR-291b-5p	miRNAs	MI0003539	0	0	0	0	0	0	0	0	0
	MIMAT0000370	mmu-miR-292a-3p	miRNAs	MI0000390	0	0	0	0	0	0	0	0	0
	MIMAT0000369	mmu-miR-292a-5p	miRNAs	MI0000390	0	0	0	0	0	0	0	0	0
	MIMAT0029865	mmu-miR-292b-3p	miRNAs	MI0025020	0	0	0	0	0	0	0	0	0
	MIMAT0029864	mmu-miR-292b-5p	miRNAs	MI0025020	0	0	0	0	0	0	0	0	0
	MIMAT0000371	mmu-miR-293-3p	miRNAs	MI0000391	0	0	0	0	0	0	0	0	0
	MIMAT0004573	mmu-miR-293-5p	miRNAs	MI0000391	0	0	0	0	0	0	0	0	0
	MIMAT0000372	mmu-miR-294-3p	miRNAs	MI0000392	0	0	0	0	0	0	0	0	0
	MIMAT0004574	mmu-miR-294-5p	miRNAs	MI0000392	0	0	0	0	0	0	0	0	0
	MIMAT0000373	mmu-miR-295-3p	miRNAs	MI0000393	0	0	0	0	0	0	0	0	0
	MIMAT0004575	mmu-miR-295-5p	miRNAs	MI0000393	0	0	0	0	0	0	0	0	0
	MIMAT0004576	mmu-miR-296-3p	miRNAs	MI0000394	2068	2961	3463	300	356	602	567	58	67
	MIMAT0000374	mmu-miR-296-5p	miRNAs	MI0000394	590	670	769	0	43	63	64	4	4
	MIMAT0004864	mmu-miR-297a-3p	miRNAs	MI0005488	0	2	0	0	3	0	0	0	0
	MIMAT0004864_1	mmu-miR-297a-3p	miRNAs	MI0005489	0	2	0	0	0	0	0	0	0
	MIMAT0000375	mmu-miR-297a-5p	miRNAs	MI0000397	0	0	0	0	0	0	0	0	0
	MIMAT0000375_1	mmu-miR-297a-5p	miRNAs	MI0005488	0	0	0	0	0	0	0	0	0
	MIMAT0000375_2	mmu-miR-297a-5p	miRNAs	MI0005489	0	0	0	0	0	0	0	0	0
	MIMAT0000375_3	mmu-miR-297a-5p	miRNAs	MI0000395	0	0	0	0	0	0	0	0	0
	MIMAT0004827	mmu-miR-297b-3p	miRNAs	MI0004674	0	2	1	0	0	0	0	0	0
	MIMAT0003480	mmu-miR-297b-5p	miRNAs	MI0004674	0	0	3	0	0	0	0	0	0
	MIMAT0004866	mmu-miR-297c-3p	miRNAs	MI0005492	0	5	0	0	0	0	0	0	0
	MIMAT0004865	mmu-miR-297c-5p	miRNAs	MI0005492	0	0	0	0	0	0	0	0	0
	MIMAT0017007	mmu-miR-298-3p	miRNAs	MI0000398	42	23	23	18	0	0	3	0	0
	MIMAT0000376	mmu-miR-298-5p	miRNAs	MI0000398	67269	112224	126402	726	4909	11212	2802	244	294
	MIMAT0004577	mmu-miR-299a-3p	miRNAs	MI0000399	78	195	197	31	48	0	9	5	5
	MIMAT0000377	mmu-miR-299a-5p	miRNAs	MI0000399	433	174	233	0	0	0	1	0	0
	MIMAT0022837	mmu-miR-299b-3p	miRNAs	MI0019180	0	0	0	0	0	0	1	2	1
	MIMAT0022836	mmu-miR-299b-5p	miRNAs	MI0019180	0	0	0	0	0	0	0	0	0
	MIMAT0000535	mmu-miR-29a-3p	miRNAs	MI0000576	642	1061	830	1	154	86	51	5	6
	MIMAT0004631	mmu-miR-29a-5p	miRNAs	MI0000576	6	4	9	0	0	0	0	0	0
	MIMAT0004523	mmu-miR-29b-1-5p	miRNAs	MI0000143	1	3	0	0	0	0	0	0	0
	MIMAT0017063	mmu-miR-29b-2-5p	miRNAs	MI0000712	27	22	16	0	0	0	0	0	0
	MIMAT0000127	mmu-miR-29b-3p	miRNAs	MI0000712	3	17	11	0	3	0	0	0	0
	MIMAT0000127_1	mmu-miR-29b-3p	miRNAs	MI0000143	2	23	2	0	1	0	0	0	0
	MIMAT0000536	mmu-miR-29c-3p	miRNAs	MI0000577	247	553	426	1	20	8	7	0	0
	MIMAT0004632	mmu-miR-29c-5p	miRNAs	MI0000577	25	57	36	0	0	0	1	0	0
	MIMAT0000378	mmu-miR-300-3p	miRNAs	MI0000400	14496	35515	34217	55	896	758	1353	75	86
	MIMAT0004578	mmu-miR-300-5p	miRNAs	MI0000400	29	66	81	0	0	0	0	2	0
	MIMAT0000379	mmu-miR-301a-3p	miRNAs	MI0000401	9780	23854	26748	91	1597	296	4608	38	47
	MIMAT0017008	mmu-miR-301a-5p	miRNAs	MI0000401	57	68	66	0	1	0	3	0	0
	MIMAT0004186	mmu-miR-301b-3p	miRNAs	MI0004122	672	590	940	47	94	30	171	4	3
	MIMAT0017232	mmu-miR-301b-5p	miRNAs	MI0004122	4	2	0	0	0	0	0	1	0
	MIMAT0000380	mmu-miR-302a-3p	miRNAs	MI0000402	0	0	0	0	0	0	0	0	0
	MIMAT0004579	mmu-miR-302a-5p	miRNAs	MI0000402	0	0	0	0	0	0	0	0	0
	MIMAT0003374	mmu-miR-302b-3p	miRNAs	MI0003716	0	2	0	0	0	0	0	0	0
	MIMAT0003373	mmu-miR-302b-5p	miRNAs	MI0003716	0	0	0	0	0	0	0	0	0
	MIMAT0003376	mmu-miR-302c-3p	miRNAs	MI0003717	0	0	0	0	0	0	0	0	0
	MIMAT0003375	mmu-miR-302c-5p	miRNAs	MI0003717	0	0	0	0	0	0	0	0	0
	MIMAT0003377	mmu-miR-302d-3p	miRNAs	MI0003718	0	0	0	0	0	0	0	0	0
	MIMAT0017225	mmu-miR-302d-5p	miRNAs	MI0003718	0	0	0	0	0	0	0	0	0
	MIMAT0014823	mmu-miR-3057-3p	miRNAs	MI0014020	3	0	0	0	0	7	0	0	0
	MIMAT0014822	mmu-miR-3057-5p	miRNAs	MI0014020	1216	1250	1370	56	114	241	41	5	9
	MIMAT0014814	mmu-miR-3058-3p	miRNAs	MI0004418	5	4	4	0	0	0	0	0	0
	MIMAT0014813	mmu-miR-3058-5p	miRNAs	MI0004418	0	0	0	0	0	0	0	0	0
	MIMAT0014812	mmu-miR-3059-3p	miRNAs	MI0004412	2	6	0	0	0	0	0	0	0
	MIMAT0014811	mmu-miR-3059-5p	miRNAs	MI0004412	784	749	813	12	55	120	1	0	0
	MIMAT0014827	mmu-miR-3060-3p	miRNAs	MI0014022	147	181	133	0	4	14	0	1	0
	MIMAT0014826	mmu-miR-3060-5p	miRNAs	MI0014022	0	0	0	0	0	0	0	0	0
	MIMAT0014829	mmu-miR-3061-3p	miRNAs	MI0014023	486	502	417	0	46	113	0	0	0
	MIMAT0014828	mmu-miR-3061-5p	miRNAs	MI0014023	70	86	59	0	1	11	0	0	0
	MIMAT0014831	mmu-miR-3062-3p	miRNAs	MI0014024	0	0	0	0	0	0	0	0	0
	MIMAT0014830	mmu-miR-3062-5p	miRNAs	MI0014024	2	6	8	0	3	0	0	1	0
	MIMAT0014833	mmu-miR-3063-3p	miRNAs	MI0014025	3	0	0	0	0	0	0	0	0
	MIMAT0014832	mmu-miR-3063-5p	miRNAs	MI0014025	0	0	0	0	0	0	0	0	0
	MIMAT0014835	mmu-miR-3064-3p	miRNAs	MI0014026	3	5	3	0	0	0	0	0	0
	MIMAT0014834	mmu-miR-3064-5p	miRNAs	MI0014026	33	22	28	0	8	14	0	2	0
	MIMAT0014837	mmu-miR-3065-3p	miRNAs	MI0014027	0	0	0	0	0	0	0	0	0
	MIMAT0014836	mmu-miR-3065-5p	miRNAs	MI0014027	0	0	0	0	0	0	0	0	0
	MIMAT0014839	mmu-miR-3066-3p	miRNAs	MI0014028	14	0	15	0	0	0	0	1	0
	MIMAT0014838	mmu-miR-3066-5p	miRNAs	MI0014028	9	58	30	0	0	0	0	0	0
	MIMAT0014841	mmu-miR-3067-3p	miRNAs	MI0014029	0	0	0	0	0	0	0	0	0
	MIMAT0014840	mmu-miR-3067-5p	miRNAs	MI0014029	3	0	0	0	0	0	0	1	0
	MIMAT0014843	mmu-miR-3068-3p	miRNAs	MI0014030	451	928	979	40	21	26	32	4	1
	MIMAT0014842	mmu-miR-3068-5p	miRNAs	MI0014030	15	19	26	0	4	0	0	1	0
	MIMAT0014845	mmu-miR-3069-3p	miRNAs	MI0014031	12	19	18	0	0	0	1	1	3
	MIMAT0014844	mmu-miR-3069-5p	miRNAs	MI0014031	7	24	3	0	0	0	0	0	1
	MIMAT0014849	mmu-miR-3070-2-3p	miRNAs	MI0014033	15	2	10	0	11	0	1	4	1
	MIMAT0014847	mmu-miR-3070-3p	miRNAs	MI0014032	0	2	0	0	0	0	0	0	0
	MIMAT0014846	mmu-miR-3070-5p	miRNAs	MI0014032	2	0	0	0	0	0	0	0	0
	MIMAT0014846_1	mmu-miR-3070-5p	miRNAs	MI0014033	1	0	0	0	0	0	0	0	0
	MIMAT0014851	mmu-miR-3071-3p	miRNAs	MI0014034	0	0	0	0	0	0	0	0	0
	MIMAT0014850	mmu-miR-3071-5p	miRNAs	MI0014034	0	0	0	0	0	0	0	0	0
	MIMAT0014853	mmu-miR-3072-3p	miRNAs	MI0014035	33	7	13	18	19	26	1	0	0
	MIMAT0014852	mmu-miR-3072-5p	miRNAs	MI0014035	13	3	1	0	0	0	0	0	2
	MIMAT0014855	mmu-miR-3073a-3p	miRNAs	MI0014036	0	0	0	0	0	0	0	0	0
	MIMAT0014854	mmu-miR-3073a-5p	miRNAs	MI0014036	0	0	0	0	0	0	0	0	0
	MIMAT0022376	mmu-miR-3073b-3p	miRNAs	MI0019192	0	0	0	0	0	0	0	0	0
	MIMAT0022375	mmu-miR-3073b-5p	miRNAs	MI0019192	0	0	0	0	0	0	0	0	0
	MIMAT0014857	mmu-miR-3074-1-3p	miRNAs	MI0014037	17	8	11	0	0	12	3	0	1
	MIMAT0014946	mmu-miR-3074-2-3p	miRNAs	MI0014104	0	0	0	0	0	0	0	0	0
	MIMAT0014856	mmu-miR-3074-5p	miRNAs	MI0014037	51	34	31	0	3	0	4	0	0
	MIMAT0014856_1	mmu-miR-3074-5p	miRNAs	MI0014104	47	55	30	0	1	0	4	0	0
	MIMAT0014859	mmu-miR-3075-3p	miRNAs	MI0014038	0	0	0	0	0	0	0	0	0
	MIMAT0014858	mmu-miR-3075-5p	miRNAs	MI0014038	6	6	0	0	0	0	0	0	0
	MIMAT0014861	mmu-miR-3076-3p	miRNAs	MI0014039	46	39	63	0	0	0	3	0	0
	MIMAT0014860	mmu-miR-3076-5p	miRNAs	MI0014039	0	0	0	0	0	0	0	0	0
	MIMAT0014863	mmu-miR-3077-3p	miRNAs	MI0014040	5	22	6	0	0	0	0	0	0
	MIMAT0014862	mmu-miR-3077-5p	miRNAs	MI0014040	4	0	4	0	0	0	0	0	0
	MIMAT0014865	mmu-miR-3078-3p	miRNAs	MI0014041	20	19	20	0	0	0	0	0	0
	MIMAT0014864	mmu-miR-3078-5p	miRNAs	MI0014041	876	700	644	0	59	63	5	4	2
	MIMAT0014867	mmu-miR-3079-3p	miRNAs	MI0014042	0	0	0	0	0	0	0	0	0
	MIMAT0014866	mmu-miR-3079-5p	miRNAs	MI0014042	0	0	1	0	0	19	0	0	0
	MIMAT0014869	mmu-miR-3080-3p	miRNAs	MI0014043	13	21	6	0	0	0	1	0	0
	MIMAT0014868	mmu-miR-3080-5p	miRNAs	MI0014043	10	8	29	0	0	10	1	0	1
	MIMAT0014871	mmu-miR-3081-3p	miRNAs	MI0014044	86	101	87	0	13	8	7	0	0
	MIMAT0014870	mmu-miR-3081-5p	miRNAs	MI0014044	5	0	0	0	0	0	0	0	0
	MIMAT0014873	mmu-miR-3082-3p	miRNAs	MI0014045	120	183	198	0	4	33	4	0	0
	MIMAT0014872	mmu-miR-3082-5p	miRNAs	MI0014045	0	0	0	0	0	0	0	0	0
	MIMAT0014875	mmu-miR-3083-3p	miRNAs	MI0014046	0	4	3	0	0	0	0	0	0
	MIMAT0014874	mmu-miR-3083-5p	miRNAs	MI0014046	27	59	55	0	0	0	0	0	0
	MIMAT0049847	mmu-miR-3083b-3p	miRNAs	MI0040630	30	62	29	0	0	0	1	0	0
	MIMAT0049846	mmu-miR-3083b-5p	miRNAs	MI0040630	70	93	99	0	10	12	5	0	1
	MIMAT0014877	mmu-miR-3084-3p	miRNAs	MI0014047	12	10	7	3	2	0	0	0	0
	MIMAT0014877_1	mmu-miR-3084-3p	miRNAs	MI0020958	7	11	6	5	3	0	0	0	0
	MIMAT0014876	mmu-miR-3084-5p	miRNAs	MI0014047	0	3	0	0	0	0	0	0	0
	MIMAT0014876_1	mmu-miR-3084-5p	miRNAs	MI0020958	0	2	0	0	0	0	0	0	0
	MIMAT0014879	mmu-miR-3085-3p	miRNAs	MI0014048	1040	1043	646	1	58	9	41	2	4
	MIMAT0014878	mmu-miR-3085-5p	miRNAs	MI0014048	5	12	2	0	0	0	0	0	0
	MIMAT0014881	mmu-miR-3086-3p	miRNAs	MI0014049	0	0	0	0	0	0	0	0	0
	MIMAT0014880	mmu-miR-3086-5p	miRNAs	MI0014049	37	57	29	0	6	44	0	0	0
	MIMAT0014896	mmu-miR-3087-3p	miRNAs	MI0014080	39	53	52	0	18	0	0	0	0
	MIMAT0014895	mmu-miR-3087-5p	miRNAs	MI0014080	11	10	6	0	0	0	0	0	0
	MIMAT0014898	mmu-miR-3088-3p	miRNAs	MI0014081	0	3	0	0	0	0	0	0	0
	MIMAT0014897	mmu-miR-3088-5p	miRNAs	MI0014081	0	0	0	0	0	0	0	0	0
	MIMAT0014900	mmu-miR-3089-3p	miRNAs	MI0014082	7	10	6	0	0	0	0	0	0
	MIMAT0014899	mmu-miR-3089-5p	miRNAs	MI0014082	0	0	0	0	0	0	0	0	0
	MIMAT0014902	mmu-miR-3090-3p	miRNAs	MI0014083	0	0	0	0	0	0	0	0	0
	MIMAT0014901	mmu-miR-3090-5p	miRNAs	MI0014083	0	0	0	0	0	0	0	0	0
	MIMAT0014904	mmu-miR-3091-3p	miRNAs	MI0014084	1	0	6	0	0	0	0	0	0
	MIMAT0014903	mmu-miR-3091-5p	miRNAs	MI0014084	0	0	2	0	0	0	1	0	0
	MIMAT0014906	mmu-miR-3092-3p	miRNAs	MI0014085	0	0	0	0	0	0	0	0	0
	MIMAT0014905	mmu-miR-3092-5p	miRNAs	MI0014085	0	0	0	0	0	0	0	0	0
	MIMAT0014908	mmu-miR-3093-3p	miRNAs	MI0014086	24	12	5	0	0	0	1	0	0
	MIMAT0014907	mmu-miR-3093-5p	miRNAs	MI0014086	170	97	112	0	4	16	1	0	2
	MIMAT0014910	mmu-miR-3094-3p	miRNAs	MI0014087	0	0	3	0	0	0	0	0	0
	MIMAT0014909	mmu-miR-3094-5p	miRNAs	MI0014087	6	10	5	0	0	0	0	0	0
	MIMAT0014912	mmu-miR-3095-3p	miRNAs	MI0014088	0	0	0	0	0	0	0	0	0
	MIMAT0014911	mmu-miR-3095-5p	miRNAs	MI0014088	0	0	0	0	0	0	0	0	0
	MIMAT0014916	mmu-miR-3097-3p	miRNAs	MI0014090	0	0	0	0	0	0	0	0	0
	MIMAT0014915	mmu-miR-3097-5p	miRNAs	MI0014090	8	0	5	0	0	0	0	0	0
	MIMAT0014918	mmu-miR-3098-3p	miRNAs	MI0014091	6	17	18	0	0	0	0	0	0
	MIMAT0014917	mmu-miR-3098-5p	miRNAs	MI0014091	2	3	0	0	0	0	0	0	0
	MIMAT0014816	mmu-miR-3099-3p	miRNAs	MI0004485	9537	7485	7818	70	533	1192	211	40	31
	MIMAT0014815	mmu-miR-3099-5p	miRNAs	MI0004485	0	0	0	0	0	0	0	1	0
	MIMAT0000129	mmu-miR-30a-3p	miRNAs	MI0000144	4326	3693	3478	146	312	388	93	17	30
	MIMAT0000128	mmu-miR-30a-5p	miRNAs	MI0000144	65815	209703	195951	1906	7812	2562	15939	460	433
	MIMAT0004524	mmu-miR-30b-3p	miRNAs	MI0000145	307	330	416	0	11	27	0	1	0
	MIMAT0000130	mmu-miR-30b-5p	miRNAs	MI0000145	8616	11410	9176	45	1126	566	660	61	70
	MIMAT0004616	mmu-miR-30c-1-3p	miRNAs	MI0000547	962	968	955	1	21	95	2	2	8
	MIMAT0005438	mmu-miR-30c-2-3p	miRNAs	MI0000548	1563	1685	1406	28	70	145	9	6	4
	MIMAT0000514	mmu-miR-30c-5p	miRNAs	MI0000548	32172	26718	21602	167	1859	2025	280	76	87
	MIMAT0000514_1	mmu-miR-30c-5p	miRNAs	MI0000547	32234	26676	22665	181	2067	2048	305	102	94
	MIMAT0017011	mmu-miR-30d-3p	miRNAs	MI0000549	730	1469	1344	2	46	0	52	7	4
	MIMAT0000515	mmu-miR-30d-5p	miRNAs	MI0000549	212444	205406	215626	1004	7671	11059	6278	805	876
	MIMAT0000249	mmu-miR-30e-3p	miRNAs	MI0000259	7125	7437	7577	163	542	1020	58	37	38
	MIMAT0000248	mmu-miR-30e-5p	miRNAs	MI0000259	18655	98436	91641	254	3201	617	8126	163	129
	MIMAT0025179	mmu-miR-30f	miRNAs	MI0021961	1	0	6	0	0	0	0	0	0
	MIMAT0014920	mmu-miR-3100-3p	miRNAs	MI0014092	4	3	0	0	0	0	0	0	0
	MIMAT0014919	mmu-miR-3100-5p	miRNAs	MI0014092	0	0	0	0	0	0	0	0	0
	MIMAT0014922	mmu-miR-3101-3p	miRNAs	MI0014093	6	4	0	0	0	0	0	0	0
	MIMAT0014921	mmu-miR-3101-5p	miRNAs	MI0014093	3	8	5	0	0	0	0	0	0
	MIMAT0014936	mmu-miR-3102-3p	miRNAs	MI0014099	134	97	58	1	30	10	2	2	2
	MIMAT0014935	mmu-miR-3102-3p.2-3p	miRNAs	MI0014099	21	15	20	0	0	0	2	0	0
	MIMAT0014933	mmu-miR-3102-5p	miRNAs	MI0014099	2	5	0	0	0	0	0	0	0
	MIMAT0014934	mmu-miR-3102-5p.2-5p	miRNAs	MI0014099	48	80	82	0	1	0	1	0	0
	MIMAT0014938	mmu-miR-3103-3p	miRNAs	MI0014100	17	29	24	0	0	10	0	0	0
	MIMAT0014937	mmu-miR-3103-5p	miRNAs	MI0014100	17	5	31	0	0	9	0	0	0
	MIMAT0014940	mmu-miR-3104-3p	miRNAs	MI0014101	33	10	6	0	0	0	0	0	0
	MIMAT0014939	mmu-miR-3104-5p	miRNAs	MI0014101	3	0	8	15	0	10	0	0	0
	MIMAT0014942	mmu-miR-3105-3p	miRNAs	MI0014102	0	0	0	0	0	0	0	0	0
	MIMAT0014941	mmu-miR-3105-5p	miRNAs	MI0014102	0	0	0	0	0	0	0	0	0
	MIMAT0014818	mmu-miR-3106-3p	miRNAs	MI0004486	0	0	0	0	0	0	0	0	0
	MIMAT0014817	mmu-miR-3106-5p	miRNAs	MI0004486	0	3	8	0	0	0	0	0	0
	MIMAT0014948	mmu-miR-3108-3p	miRNAs	MI0014105	0	0	0	0	0	0	0	0	0
	MIMAT0014947	mmu-miR-3108-5p	miRNAs	MI0014105	0	0	0	0	0	0	0	0	0
	MIMAT0014950	mmu-miR-3109-3p	miRNAs	MI0014106	1	11	0	0	0	0	0	0	0
	MIMAT0014949	mmu-miR-3109-5p	miRNAs	MI0014106	0	0	0	0	0	0	0	0	0
	MIMAT0014952	mmu-miR-3110-3p	miRNAs	MI0014107	0	0	0	0	0	0	0	0	0
	MIMAT0014951	mmu-miR-3110-5p	miRNAs	MI0014107	1	6	4	0	0	0	9	2	0
	MIMAT0014956	mmu-miR-3112-3p	miRNAs	MI0014109	0	0	0	0	0	0	0	0	0
	MIMAT0014955	mmu-miR-3112-5p	miRNAs	MI0014109	4	0	0	0	0	0	0	0	0
	MIMAT0014960	mmu-miR-3113-3p	miRNAs	MI0014111	1	5	4	0	0	0	0	0	0
	MIMAT0014959	mmu-miR-3113-5p	miRNAs	MI0014111	1	0	0	0	0	0	0	0	0
	MIMAT0004634	mmu-miR-31-3p	miRNAs	MI0000579	5	7	9	0	3	0	0	0	0
	MIMAT0035714	mmu-miR-3154	miRNAs	MI0030343	0	0	0	0	0	0	0	0	0
	MIMAT0000538	mmu-miR-31-5p	miRNAs	MI0000579	689	725	856	1	33	25	6	0	0
	MIMAT0000666	mmu-miR-320-3p	miRNAs	MI0000704	6738	5170	6055	1004	2915	5042	615	110	127
	MIMAT0017057	mmu-miR-320-5p	miRNAs	MI0000704	57	13	28	133	44	14	10	20	19
	MIMAT0000549	mmu-miR-322-3p	miRNAs	MI0000590	855	959	783	25	82	65	129	9	13
	MIMAT0000548	mmu-miR-322-5p	miRNAs	MI0000590	1075	1746	1487	30	42	24	52	5	6
	MIMAT0000551	mmu-miR-323-3p	miRNAs	MI0000592	8732	8474	9118	64	1084	1497	176	36	28
	MIMAT0004638	mmu-miR-323-5p	miRNAs	MI0000592	189	181	224	0	12	27	0	0	0
	MIMAT0017050	mmu-miR-32-3p	miRNAs	MI0000691	14	32	17	0	0	0	0	0	0
	MIMAT0000556	mmu-miR-324-3p	miRNAs	MI0000595	846	1196	1116	27	93	81	31	7	2
	MIMAT0000555	mmu-miR-324-5p	miRNAs	MI0000595	178	262	290	0	24	0	13	1	0
	MIMAT0004640	mmu-miR-325-3p	miRNAs	MI0000597	468	229	217	0	16	24	1	0	1
	MIMAT0000558	mmu-miR-325-5p	miRNAs	MI0000597	72	59	70	0	4	0	0	0	1
	MIMAT0000654	mmu-miR-32-5p	miRNAs	MI0000691	67	103	87	0	6	15	0	0	0
	MIMAT0000559	mmu-miR-326-3p	miRNAs	MI0000598	830	790	750	1	31	8	10	3	1
	MIMAT0017027	mmu-miR-326-5p	miRNAs	MI0000598	0	11	8	0	0	0	0	0	1
	MIMAT0004867	mmu-miR-327	miRNAs	MI0005493	0	0	0	0	0	0	0	0	0
	MIMAT0000565	mmu-miR-328-3p	miRNAs	MI0000603	6031	6630	6567	118	569	959	87	10	14
	MIMAT0017030	mmu-miR-328-5p	miRNAs	MI0000603	36	33	19	0	0	0	0	1	0
	MIMAT0000567	mmu-miR-329-3p	miRNAs	MI0000605	199	114	119	0	16	24	2	1	0
	MIMAT0017032	mmu-miR-329-5p	miRNAs	MI0000605	462	1086	895	0	26	35	27	4	2
	MIMAT0000569	mmu-miR-330-3p	miRNAs	MI0000607	524	438	341	0	96	84	7	2	6
	MIMAT0004642	mmu-miR-330-5p	miRNAs	MI0000607	1393	2783	2809	58	52	84	6	4	6
	MIMAT0000571	mmu-miR-331-3p	miRNAs	MI0000609	1150	889	860	0	52	64	11	0	5
	MIMAT0004643	mmu-miR-331-5p	miRNAs	MI0000609	90	98	136	0	10	0	3	3	0
	MIMAT0004666	mmu-miR-33-3p	miRNAs	MI0000707	43	84	52	0	6	0	1	0	0
	MIMAT0004704	mmu-miR-335-3p	miRNAs	MI0000817	12471	9167	7356	95	1024	1786	53	20	30
	MIMAT0000766	mmu-miR-335-5p	miRNAs	MI0000817	3493	5128	4815	0	501	130	183	30	34
	MIMAT0000667	mmu-miR-33-5p	miRNAs	MI0000707	31	475	141	0	15	0	8	0	0
	MIMAT0000578	mmu-miR-337-3p	miRNAs	MI0000615	40	44	63	0	0	0	7	1	0
	MIMAT0004644	mmu-miR-337-5p	miRNAs	MI0000615	1082	1324	831	0	42	98	9	8	4
	MIMAT0000582	mmu-miR-338-3p	miRNAs	MI0000619	350	813	781	0	8	13	50	3	3
	MIMAT0004647	mmu-miR-338-5p	miRNAs	MI0000619	314	279	262	0	8	32	10	1	1
	MIMAT0004649	mmu-miR-339-3p	miRNAs	MI0000621	131	274	247	0	34	13	14	1	2
	MIMAT0000584	mmu-miR-339-5p	miRNAs	MI0000621	420	313	317	0	265	240	13	11	10
	MIMAT0000586	mmu-miR-340-3p	miRNAs	MI0000623	1196	1111	1138	0	65	97	0	0	4
	MIMAT0004651	mmu-miR-340-5p	miRNAs	MI0000623	21980	33956	36094	133	1515	390	1015	89	93
	MIMAT0000588	mmu-miR-341-3p	miRNAs	MI0000625	2067	9821	9395	47	459	904	399	41	31
	MIMAT0017037	mmu-miR-341-5p	miRNAs	MI0000625	69	152	137	0	0	0	1	2	3
	MIMAT0000590	mmu-miR-342-3p	miRNAs	MI0000627	9492	6866	6962	113	1601	1981	348	50	53
	MIMAT0004653	mmu-miR-342-5p	miRNAs	MI0000627	2000	2629	2584	11	160	398	21	9	8
	MIMAT0004868	mmu-miR-343	miRNAs	MI0005494	0	0	0	0	0	0	0	0	0
	MIMAT0000593	mmu-miR-344-3p	miRNAs	MI0000630	427	716	748	29	19	7	126	2	5
	MIMAT0000593_1	mmu-miR-344-3p	miRNAs	MI0005495	385	814	683	36	19	12	125	0	0
	MIMAT0017038	mmu-miR-344-5p	miRNAs	MI0000630	1	0	5	0	0	0	0	0	0
	MIMAT0017038_1	mmu-miR-344-5p	miRNAs	MI0005495	3	0	6	0	0	0	1	0	0
	MIMAT0014926	mmu-miR-344b-3p	miRNAs	MI0014095	52	209	215	0	4	0	8	0	0
	MIMAT0014925	mmu-miR-344b-5p	miRNAs	MI0014095	0	0	0	0	0	0	0	0	0
	MIMAT0014928	mmu-miR-344c-3p	miRNAs	MI0014096	66	141	122	0	8	0	17	0	0
	MIMAT0014927	mmu-miR-344c-5p	miRNAs	MI0014096	0	7	0	0	0	0	0	0	0
	MIMAT0014819	mmu-miR-344d-1-5p	miRNAs	MI0004524	0	1	3	0	0	0	0	0	0
	MIMAT0014961	mmu-miR-344d-2-5p	miRNAs	MI0004619	0	0	0	0	0	0	0	0	0
	MIMAT0014807	mmu-miR-344d-3-5p	miRNAs	MI0004227	59	42	59	0	0	0	0	0	0
	MIMAT0014808	mmu-miR-344d-3p	miRNAs	MI0004524	1024	1125	1001	11	148	161	8	2	2
	MIMAT0014808_1	mmu-miR-344d-3p	miRNAs	MI0004619	1032	1077	998	17	137	183	6	6	4
	MIMAT0014808_2	mmu-miR-344d-3p	miRNAs	MI0004227	1033	1074	975	9	126	173	12	1	3
	MIMAT0014924	mmu-miR-344e-3p	miRNAs	MI0014094	9	10	0	0	0	0	0	0	0
	MIMAT0014923	mmu-miR-344e-5p	miRNAs	MI0014094	0	3	0	0	0	0	0	0	0
	MIMAT0014932	mmu-miR-344f-3p	miRNAs	MI0014098	24	80	74	0	2	9	1	1	1
	MIMAT0014931	mmu-miR-344f-5p	miRNAs	MI0014098	0	3	0	0	0	0	4	0	0
	MIMAT0014930	mmu-miR-344g-3p	miRNAs	MI0014097	9	12	0	0	0	0	0	0	0
	MIMAT0014929	mmu-miR-344g-5p	miRNAs	MI0014097	0	0	0	0	0	0	0	0	0
	MIMAT0022384	mmu-miR-344h-3p	miRNAs	MI0019196	0	0	0	0	0	0	0	0	0
	MIMAT0022384_1	mmu-miR-344h-3p	miRNAs	MI0019197	1	1	0	0	0	0	0	0	0
	MIMAT0022383	mmu-miR-344h-5p	miRNAs	MI0019196	0	2	0	0	0	0	0	0	0
	MIMAT0022383_1	mmu-miR-344h-5p	miRNAs	MI0019197	0	0	2	0	0	0	0	0	0
	MIMAT0022503	mmu-miR-344i	miRNAs	MI0019317	0	0	0	0	0	0	0	0	0
	MIMAT0004656	mmu-miR-345-3p	miRNAs	MI0000632	1146	1076	1161	304	265	237	45	14	13
	MIMAT0000595	mmu-miR-345-5p	miRNAs	MI0000632	517	390	459	21	62	45	33	8	3
	MIMAT0017039	mmu-miR-346-3p	miRNAs	MI0000634	7	2	0	0	0	0	0	0	0
	MIMAT0000597	mmu-miR-346-5p	miRNAs	MI0000634	341	209	181	23	16	0	6	2	0
	MIMAT0015640	mmu-miR-3470a	miRNAs	MI0014696	0	0	0	0	1	0	0	0	0
	MIMAT0015641	mmu-miR-3470b	miRNAs	MI0014697	0	0	0	0	0	0	1	0	0
	MIMAT0015642	mmu-miR-3471	miRNAs	MI0014701	0	0	0	0	0	0	0	0	0
	MIMAT0015642_1	mmu-miR-3471	miRNAs	MI0014699	0	0	0	0	0	0	0	0	0
	MIMAT0015643	mmu-miR-3472	miRNAs	MI0014704	0	0	0	0	0	0	0	0	0
	MIMAT0015645	mmu-miR-3473a	miRNAs	MI0014706	0	0	0	0	0	0	0	0	0
	MIMAT0020367	mmu-miR-3473b	miRNAs	MI0016997	0	0	0	0	0	0	0	0	0
	MIMAT0020614	mmu-miR-3473c	miRNAs	MI0018015	0	0	0	0	0	0	0	0	0
	MIMAT0020632	mmu-miR-3473d	miRNAs	MI0018033	19	11	18	0	0	0	1	0	0
	MIMAT0025587	mmu-miR-3473e	miRNAs	MI0022357	0	0	0	0	0	0	0	0	0
	MIMAT0031390	mmu-miR-3473f	miRNAs	MI0026016	0	0	0	0	0	16	0	0	0
	MIMAT0031427	mmu-miR-3473g	miRNAs	MI0026054	28	30	6	0	3	0	0	0	1
	MIMAT0049861	mmu-miR-3473h-5p	miRNAs	MI0040641	2	0	2	0	0	0	0	0	1
	MIMAT0015646	mmu-miR-3474	miRNAs	MI0014707	2	0	4	0	0	0	0	0	0
	MIMAT0015219	mmu-miR-3475-3p	miRNAs	MI0004220	3173	3686	2456	20	190	468	8	8	6
	MIMAT0026642	mmu-miR-3475-5p	miRNAs	MI0004220	0	0	0	0	0	0	0	0	0
	MIMAT0017022	mmu-miR-34a-3p	miRNAs	MI0000584	0	14	1	0	0	0	1	0	0
	MIMAT0000542	mmu-miR-34a-5p	miRNAs	MI0000584	70	138	86	0	6	0	14	1	0
	MIMAT0004581	mmu-miR-34b-3p	miRNAs	MI0000404	56	77	17	0	0	0	1	1	1
	MIMAT0000382	mmu-miR-34b-5p	miRNAs	MI0000404	5	134	30	0	0	0	2	0	0
	MIMAT0004580	mmu-miR-34c-3p	miRNAs	MI0000403	11	12	3	0	0	0	2	3	1
	MIMAT0000381	mmu-miR-34c-5p	miRNAs	MI0000403	316	4079	1675	1	100	1	168	21	25
	MIMAT0000605	mmu-miR-350-3p	miRNAs	MI0000640	114	126	132	0	3	0	14	1	2
	MIMAT0017040	mmu-miR-350-5p	miRNAs	MI0000640	402	348	353	1	16	16	5	1	2
	MIMAT0017042	mmu-miR-351-3p	miRNAs	MI0000643	2	0	6	0	0	0	3	1	0
	MIMAT0000609	mmu-miR-351-5p	miRNAs	MI0000643	8208	10658	8013	21	453	884	126	43	59
	MIMAT0031410	mmu-miR-3535	miRNAs	MI0026036	311	254	341	85	12	10	16	2	3
	MIMAT0022354	mmu-miR-3544-3p	miRNAs	MI0019179	0	0	0	0	0	0	0	0	0
	MIMAT0022353	mmu-miR-3544-5p	miRNAs	MI0019179	0	0	0	0	0	0	0	0	0
	MIMAT0027833	mmu-miR-3547-3p	miRNAs	MI0022813	7	3	4	1	0	0	0	0	0
	MIMAT0027832	mmu-miR-3547-5p	miRNAs	MI0022813	0	0	0	0	0	0	0	0	0
	MIMAT0035715	mmu-miR-3552	miRNAs	MI0030344	17	52	16	0	1	0	2	0	0
	MIMAT0029855	mmu-miR-3569-3p	miRNAs	MI0025014	0	0	3	0	4	0	0	0	0
	MIMAT0029854	mmu-miR-3569-5p	miRNAs	MI0025014	3	0	0	0	0	0	0	0	1
	MIMAT0020636	mmu-miR-3572-3p	miRNAs	MI0018037	18	8	6	0	0	2	0	1	0
	MIMAT0022986	mmu-miR-3572-5p	miRNAs	MI0018037	4	3	1	0	0	0	0	0	0
	MIMAT0017075	mmu-miR-361-3p	miRNAs	MI0000761	1131	1245	1169	25	103	147	12	3	3
	MIMAT0000704	mmu-miR-361-5p	miRNAs	MI0000761	2462	2207	2225	26	352	501	103	12	23
	MIMAT0035717	mmu-miR-3618-3p	miRNAs	MI0030345	0	0	0	0	0	0	0	0	0
	MIMAT0035716	mmu-miR-3618-5p	miRNAs	MI0030345	3	0	0	0	0	0	0	0	0
	MIMAT0029879	mmu-miR-3620-3p	miRNAs	MI0025027	0	0	0	0	0	0	0	0	0
	MIMAT0029878	mmu-miR-3620-5p	miRNAs	MI0025027	0	1	0	0	0	0	0	0	0
	MIMAT0004684	mmu-miR-362-3p	miRNAs	MI0000763	22	69	66	19	9	0	30	0	0
	MIMAT0000706	mmu-miR-362-5p	miRNAs	MI0000763	32	36	37	0	0	0	0	0	0
	MIMAT0000708	mmu-miR-363-3p	miRNAs	MI0000765	19	41	27	0	6	0	9	1	1
	MIMAT0017076	mmu-miR-363-5p	miRNAs	MI0000765	2	4	0	0	0	0	0	0	0
	MIMAT0017077	mmu-miR-365-1-5p	miRNAs	MI0000768	0	2	6	18	0	0	0	0	0
	MIMAT0017179	mmu-miR-365-2-5p	miRNAs	MI0001645	17	23	12	0	5	0	0	0	0
	MIMAT0000711	mmu-miR-365-3p	miRNAs	MI0001645	34	34	20	0	63	28	0	0	0
	MIMAT0000711_1	mmu-miR-365-3p	miRNAs	MI0000768	26	26	24	0	63	18	1	0	0
	MIMAT0003181	mmu-miR-367-3p	miRNAs	MI0003531	0	0	0	0	0	0	0	0	0
	MIMAT0017214	mmu-miR-367-5p	miRNAs	MI0003531	0	0	0	0	0	0	0	0	0
	MIMAT0003186	mmu-miR-369-3p	miRNAs	MI0003535	2113	2063	1640	0	150	40	88	7	5
	MIMAT0003185	mmu-miR-369-5p	miRNAs	MI0003535	8502	7953	7160	25	407	642	59	8	14
	MIMAT0001095	mmu-miR-370-3p	miRNAs	MI0001165	12575	16315	18838	233	1792	2026	184	44	35
	MIMAT0017174	mmu-miR-370-5p	miRNAs	MI0001165	1044	1162	1295	0	28	52	20	4	0
	MIMAT0003728	mmu-miR-374b-3p	miRNAs	MI0004125	21	32	37	0	0	0	1	1	1
	MIMAT0003727	mmu-miR-374b-5p	miRNAs	MI0004125	192	253	217	0	17	23	19	3	3
	MIMAT0014954	mmu-miR-374c-3p	miRNAs	MI0014108	0	2	0	0	0	0	0	0	0
	MIMAT0014953	mmu-miR-374c-5p	miRNAs	MI0014108	0	0	0	0	0	0	0	0	0
	MIMAT0000739	mmu-miR-375-3p	miRNAs	MI0000792	357	1038	713	0	189	258	8	6	2
	MIMAT0017078	mmu-miR-375-5p	miRNAs	MI0000792	0	0	0	0	0	0	0	0	0
	MIMAT0000740	mmu-miR-376a-3p	miRNAs	MI0000793	82	587	420	0	19	0	36	3	0
	MIMAT0003387	mmu-miR-376a-5p	miRNAs	MI0000793	360	871	627	1	16	0	14	0	5
	MIMAT0001092	mmu-miR-376b-3p	miRNAs	MI0001162	1358	1996	1872	2	88	142	213	6	12
	MIMAT0003388	mmu-miR-376b-5p	miRNAs	MI0001162	170	298	336	0	22	0	15	0	0
	MIMAT0003183	mmu-miR-376c-3p	miRNAs	MI0003533	300	671	582	0	16	30	27	1	3
	MIMAT0005295	mmu-miR-376c-5p	miRNAs	MI0003533	1	4	11	0	0	0	1	0	0
	MIMAT0000741	mmu-miR-377-3p	miRNAs	MI0000794	381	648	498	16	58	32	32	3	0
	MIMAT0017079	mmu-miR-377-5p	miRNAs	MI0000794	155	184	131	0	1	9	0	0	0
	MIMAT0003151	mmu-miR-378a-3p	miRNAs	MI0000795	4150	5032	3711	88	519	270	1427	81	66
	MIMAT0000742	mmu-miR-378a-5p	miRNAs	MI0000795	18	9	4	0	0	8	0	1	0
	MIMAT0019348	mmu-miR-378b	miRNAs	MI0016973	2	0	2	0	1	0	0	0	0
	MIMAT0025138	mmu-miR-378c	miRNAs	MI0021923	404	515	385	0	51	48	132	5	4
	MIMAT0025167	mmu-miR-378d	miRNAs	MI0021951	31	28	35	0	0	3	6	0	0
	MIMAT0017080	mmu-miR-379-3p	miRNAs	MI0000796	404	536	461	0	29	38	3	3	3
	MIMAT0000743	mmu-miR-379-5p	miRNAs	MI0000796	713	637	536	24	8	0	1	1	1
	MIMAT0000745	mmu-miR-380-3p	miRNAs	MI0000797	1113	2307	1917	2	68	44	43	2	8
	MIMAT0000744	mmu-miR-380-5p	miRNAs	MI0000797	34	31	35	0	0	0	0	0	0
	MIMAT0000746	mmu-miR-381-3p	miRNAs	MI0000798	17465	44039	39940	234	1753	1086	1884	93	78
	MIMAT0017081	mmu-miR-381-5p	miRNAs	MI0000798	3	17	9	16	0	10	0	0	0
	MIMAT0004691	mmu-miR-382-3p	miRNAs	MI0000799	507	432	620	1	163	35	27	7	2
	MIMAT0000747	mmu-miR-382-5p	miRNAs	MI0000799	2737	2318	2349	69	403	493	51	5	10
	MIMAT0017082	mmu-miR-383-3p	miRNAs	MI0000800	4	6	4	0	0	0	0	0	0
	MIMAT0000748	mmu-miR-383-5p	miRNAs	MI0000800	3594	3638	3128	20	134	376	60	18	9
	MIMAT0001076	mmu-miR-384-3p	miRNAs	MI0001146	617	795	916	0	48	50	60	3	5
	MIMAT0004745	mmu-miR-384-5p	miRNAs	MI0001146	1360	1589	1922	1	92	62	30	8	3
	MIMAT0019336	mmu-miR-3960	miRNAs	MI0016963	0	0	0	0	0	0	0	0	0
	MIMAT0019338	mmu-miR-3961	miRNAs	MI0016965	0	0	0	0	0	0	0	0	0
	MIMAT0019340	mmu-miR-3962	miRNAs	MI0016967	0	0	0	0	0	0	0	0	0
	MIMAT0019341	mmu-miR-3963	miRNAs	MI0016968	6	5	4	0	0	1	0	0	0
	MIMAT0019344	mmu-miR-3964	miRNAs	MI0016970	0	0	0	0	0	0	0	0	0
	MIMAT0019347	mmu-miR-3965	miRNAs	MI0016972	0	0	0	0	0	0	0	0	0
	MIMAT0019350	mmu-miR-3966	miRNAs	MI0016975	0	0	0	0	0	0	0	0	0
	MIMAT0019351	mmu-miR-3967	miRNAs	MI0016976	0	0	0	0	0	0	0	0	0
	MIMAT0019352	mmu-miR-3968	miRNAs	MI0016977	17	35	20	14	27	23	2	0	0
	MIMAT0019353	mmu-miR-3969	miRNAs	MI0016978	0	0	0	0	0	0	0	0	0
	MIMAT0019355	mmu-miR-3970	miRNAs	MI0016980	1	6	2	0	0	0	0	0	0
	MIMAT0019356	mmu-miR-3971	miRNAs	MI0016981	0	0	0	0	0	0	0	0	0
	MIMAT0001090	mmu-miR-409-3p	miRNAs	MI0001160	36511	47609	39636	369	3927	6861	302	70	93
	MIMAT0004746	mmu-miR-409-5p	miRNAs	MI0001160	485	1247	709	20	15	50	0	2	0
	MIMAT0001091	mmu-miR-410-3p	miRNAs	MI0001161	183629	145713	155585	1019	11680	13804	3864	482	589
	MIMAT0017172	mmu-miR-410-5p	miRNAs	MI0001161	53	101	83	0	0	0	0	0	0
	MIMAT0001093	mmu-miR-411-3p	miRNAs	MI0001163	1190	1821	1601	1	139	191	3	5	2
	MIMAT0004747	mmu-miR-411-5p	miRNAs	MI0001163	60342	105124	97513	302	2779	3727	168	131	134
	MIMAT0001094	mmu-miR-412-3p	miRNAs	MI0001164	111	97	116	0	2	21	2	0	0
	MIMAT0017173	mmu-miR-412-5p	miRNAs	MI0001164	370	485	560	0	38	109	9	0	1
	MIMAT0004869	mmu-miR-421-3p	miRNAs	MI0005496	2229	3542	3198	47	151	148	468	26	29
	MIMAT0017273	mmu-miR-421-5p	miRNAs	MI0005496	5	20	2	0	0	0	1	0	0
	MIMAT0003454	mmu-miR-423-3p	miRNAs	MI0004637	5382	5922	5664	100	1075	948	122	27	21
	MIMAT0004825	mmu-miR-423-5p	miRNAs	MI0004637	14600	10769	11816	237	13716	23397	811	70	71
	MIMAT0001342	mmu-miR-425-3p	miRNAs	MI0001447	84	73	151	0	7	16	3	0	2
	MIMAT0004750	mmu-miR-425-5p	miRNAs	MI0001447	1177	1212	1255	21	151	224	74	8	14
	MIMAT0001537	mmu-miR-429-3p	miRNAs	MI0001642	6	8	0	0	8	7	0	0	0
	MIMAT0017178	mmu-miR-429-5p	miRNAs	MI0001642	0	0	0	0	0	0	0	0	0
	MIMAT0004753	mmu-miR-431-3p	miRNAs	MI0001524	3618	4018	3756	24	158	305	165	13	19
	MIMAT0001418	mmu-miR-431-5p	miRNAs	MI0001524	3916	4587	3407	50	181	201	146	26	17
	MIMAT0012771	mmu-miR-432	miRNAs	MI0012528	0	0	0	0	0	0	0	0	0
	MIMAT0001420	mmu-miR-433-3p	miRNAs	MI0001525	7796	6165	5839	11	486	1344	68	14	19
	MIMAT0001419	mmu-miR-433-5p	miRNAs	MI0001525	626	658	621	0	17	35	4	1	2
	MIMAT0001422	mmu-miR-434-3p	miRNAs	MI0001526	402982	408879	361905	788	49868	70280	8852	1410	1535
	MIMAT0001421	mmu-miR-434-5p	miRNAs	MI0001526	10647	23135	22594	29	618	815	813	28	30
	MIMAT0001533	mmu-miR-448-3p	miRNAs	MI0001638	669	1487	488	1	70	32	50	32	27
	MIMAT0017176	mmu-miR-448-5p	miRNAs	MI0001638	2	28	6	0	0	0	4	0	3
	MIMAT0017180	mmu-miR-449a-3p	miRNAs	MI0001649	0	0	3	0	0	0	0	0	0
	MIMAT0001542	mmu-miR-449a-5p	miRNAs	MI0001649	337	1081	670	0	36	0	19	5	2
	MIMAT0005447	mmu-miR-449b	miRNAs	MI0005547	0	0	0	0	0	0	0	0	0
	MIMAT0022715	mmu-miR-449c-3p	miRNAs	MI0004645	0	0	0	0	0	0	0	0	0
	MIMAT0003460	mmu-miR-449c-5p	miRNAs	MI0004645	171	136	75	0	9	0	3	0	0
	MIMAT0017182	mmu-miR-450a-1-3p	miRNAs	MI0001653	0	0	0	0	0	0	0	0	0
	MIMAT0004789	mmu-miR-450a-2-3p	miRNAs	MI0003537	0	0	0	0	0	0	0	0	0
	MIMAT0001546	mmu-miR-450a-5p	miRNAs	MI0001653	10	15	22	0	0	0	4	1	0
	MIMAT0001546_1	mmu-miR-450a-5p	miRNAs	MI0003537	10	19	14	0	0	0	2	1	0
	MIMAT0003512	mmu-miR-450b-3p	miRNAs	MI0004705	4	0	2	0	0	0	0	0	0
	MIMAT0003511	mmu-miR-450b-5p	miRNAs	MI0004705	39	46	25	0	0	0	19	1	1
	MIMAT0001632	mmu-miR-451a	miRNAs	MI0001730	38	30	15	0	5	14	30	2	5
	MIMAT0025178	mmu-miR-451b	miRNAs	MI0021960	0	0	0	0	0	0	0	0	0
	MIMAT0017194	mmu-miR-452-3p	miRNAs	MI0001734	1	0	0	0	0	0	0	0	0
	MIMAT0001637	mmu-miR-452-5p	miRNAs	MI0001734	24	17	8	0	3	12	3	1	0
	MIMAT0004870	mmu-miR-453	miRNAs	MI0005497	0	0	0	0	0	0	0	0	0
	MIMAT0003742	mmu-miR-455-3p	miRNAs	MI0004679	13	1	1	0	0	0	0	0	0
	MIMAT0003485	mmu-miR-455-5p	miRNAs	MI0004679	24	47	25	0	0	0	1	1	0
	MIMAT0004758	mmu-miR-463-3p	miRNAs	MI0002398	0	0	0	0	0	0	0	0	0
	MIMAT0002104	mmu-miR-463-5p	miRNAs	MI0002398	1	0	0	0	0	0	0	0	0
	MIMAT0004217	mmu-miR-465a-3p	miRNAs	MI0002400	0	1	0	0	0	0	0	0	0
	MIMAT0002106	mmu-miR-465a-5p	miRNAs	MI0002400	0	0	0	0	0	0	0	0	0
	MIMAT0004872	mmu-miR-465b-3p	miRNAs	MI0005498	0	0	0	0	0	0	0	0	0
	MIMAT0004872_1	mmu-miR-465b-3p	miRNAs	MI0005499	0	1	0	0	0	0	0	0	0
	MIMAT0004871	mmu-miR-465b-5p	miRNAs	MI0005498	0	1	0	0	0	0	0	0	0
	MIMAT0004871_1	mmu-miR-465b-5p	miRNAs	MI0005499	0	0	0	0	0	0	0	0	0
	MIMAT0004874	mmu-miR-465c-3p	miRNAs	MI0005500	0	0	0	0	0	0	0	0	0
	MIMAT0004874_1	mmu-miR-465c-3p	miRNAs	MI0005501	0	0	0	0	0	0	0	0	0
	MIMAT0004873	mmu-miR-465c-5p	miRNAs	MI0005500	4	5	1	0	0	0	0	0	0
	MIMAT0004873_1	mmu-miR-465c-5p	miRNAs	MI0005501	2	8	0	0	0	0	0	0	0
	MIMAT0029881	mmu-miR-465d-3p	miRNAs	MI0025028	0	0	0	0	0	0	0	0	0
	MIMAT0029880	mmu-miR-465d-5p	miRNAs	MI0025028	0	0	0	0	0	0	0	0	0
	MIMAT0002107	mmu-miR-466a-3p	miRNAs	MI0002401	10	2	2	0	0	0	0	0	0
	MIMAT0004759	mmu-miR-466a-5p	miRNAs	MI0002401	0	0	0	0	0	0	0	0	0
	MIMAT0004876	mmu-miR-466b-3p	miRNAs	MI0005502	5	0	5	0	0	2	0	0	0
	MIMAT0004876_1	mmu-miR-466b-3p	miRNAs	MI0014112	3	0	4	0	0	0	0	0	0
	MIMAT0004876_2	mmu-miR-466b-3p	miRNAs	MI0014060	4	1	5	0	0	2	0	0	0
	MIMAT0004876_3	mmu-miR-466b-3p	miRNAs	MI0014063	4	1	8	0	0	1	0	0	0
	MIMAT0004876_4	mmu-miR-466b-3p	miRNAs	MI0014067	3	1	2	0	0	4	0	0	0
	MIMAT0004876_5	mmu-miR-466b-3p	miRNAs	MI0014070	3	2	3	0	0	2	0	0	0
	MIMAT0004876_6	mmu-miR-466b-3p	miRNAs	MI0005503	5	2	5	0	0	1	0	0	1
	MIMAT0004876_7	mmu-miR-466b-3p	miRNAs	MI0005504	11	2	11	0	0	0	0	0	0
	MIMAT0004875	mmu-miR-466b-5p	miRNAs	MI0005502	0	0	0	0	0	0	0	0	0
	MIMAT0004875_1	mmu-miR-466b-5p	miRNAs	MI0014112	0	0	0	0	0	0	0	0	0
	MIMAT0004875_2	mmu-miR-466b-5p	miRNAs	MI0014060	0	1	0	0	0	0	0	0	0
	MIMAT0004875_3	mmu-miR-466b-5p	miRNAs	MI0014063	0	2	0	0	0	0	0	0	0
	MIMAT0004875_4	mmu-miR-466b-5p	miRNAs	MI0014067	0	0	0	0	0	0	0	0	0
	MIMAT0004875_5	mmu-miR-466b-5p	miRNAs	MI0014070	0	0	0	0	0	0	0	0	0
	MIMAT0004875_6	mmu-miR-466b-5p	miRNAs	MI0005503	0	1	0	0	0	0	0	0	0
	MIMAT0004875_7	mmu-miR-466b-5p	miRNAs	MI0005504	0	0	0	0	0	0	0	0	0
	MIMAT0004878	mmu-miR-466c-3p	miRNAs	MI0005505	4	2	1	0	0	1	0	0	0
	MIMAT0004878_1	mmu-miR-466c-3p	miRNAs	MI0014057	7	2	6	0	0	3	0	0	0
	MIMAT0004878_2	mmu-miR-466c-3p	miRNAs	MI0031753	7	0	3	0	0	0	0	0	1
	MIMAT0004877	mmu-miR-466c-5p	miRNAs	MI0005505	4	4	0	0	0	0	0	0	0
	MIMAT0004877_1	mmu-miR-466c-5p	miRNAs	MI0014057	4	2	1	0	0	0	0	0	0
	MIMAT0004877_2	mmu-miR-466c-5p	miRNAs	MI0031753	3	5	0	0	0	0	0	0	0
	MIMAT0004931	mmu-miR-466d-3p	miRNAs	MI0005546	8	2	1	0	0	0	0	0	0
	MIMAT0004930	mmu-miR-466d-5p	miRNAs	MI0005546	0	3	5	0	0	0	0	0	0
	MIMAT0004880	mmu-miR-466e-3p	miRNAs	MI0005506	6	1	5	0	0	0	0	0	0
	MIMAT0004879	mmu-miR-466e-5p	miRNAs	MI0005506	0	0	0	0	0	0	0	0	0
	MIMAT0005844	mmu-miR-466f	miRNAs	MI0006291	0	0	0	0	0	0	0	0	0
	MIMAT0004882	mmu-miR-466f-3p	miRNAs	MI0005507	0	0	0	0	0	0	0	0	0
	MIMAT0004882_1	mmu-miR-466f-3p	miRNAs	MI0005508	0	0	0	0	0	0	0	0	0
	MIMAT0004882_2	mmu-miR-466f-3p	miRNAs	MI0005509	0	0	0	0	0	0	0	0	0
	MIMAT0004881	mmu-miR-466f-5p	miRNAs	MI0005507	0	0	0	0	0	0	0	0	0
	MIMAT0004881_1	mmu-miR-466f-5p	miRNAs	MI0005508	0	0	0	0	0	0	0	0	0
	MIMAT0004881_2	mmu-miR-466f-5p	miRNAs	MI0005509	0	0	0	0	0	0	0	0	0
	MIMAT0004883	mmu-miR-466g	miRNAs	MI0005510	0	0	0	0	0	0	0	0	0
	MIMAT0017274	mmu-miR-466h-3p	miRNAs	MI0005511	2	0	0	0	0	0	0	0	0
	MIMAT0004884	mmu-miR-466h-5p	miRNAs	MI0005511	0	0	0	0	0	0	0	0	0
	MIMAT0005834	mmu-miR-466i-3p	miRNAs	MI0006282	0	0	0	0	0	0	0	0	0
	MIMAT0017325	mmu-miR-466i-5p	miRNAs	MI0006282	0	0	0	0	0	0	0	0	0
	MIMAT0005848	mmu-miR-466j	miRNAs	MI0006295	0	0	0	0	0	0	0	0	0
	MIMAT0005845	mmu-miR-466k	miRNAs	MI0006292	0	0	0	0	0	0	0	0	0
	MIMAT0005830	mmu-miR-466l-3p	miRNAs	MI0006278	0	0	0	0	0	0	0	0	0
	MIMAT0017322	mmu-miR-466l-5p	miRNAs	MI0006278	0	0	0	0	0	0	0	0	0
	MIMAT0014883	mmu-miR-466m-3p	miRNAs	MI0014050	0	0	0	0	0	0	0	0	0
	MIMAT0014882	mmu-miR-466m-5p	miRNAs	MI0014050	0	0	0	0	0	0	0	0	0
	MIMAT0014894	mmu-miR-466n-3p	miRNAs	MI0014079	0	0	0	0	0	0	0	0	0
	MIMAT0014893	mmu-miR-466n-5p	miRNAs	MI0014079	0	3	5	0	0	0	0	0	0
	MIMAT0014886	mmu-miR-466o-3p	miRNAs	MI0014052	5	0	0	0	0	0	0	0	0
	MIMAT0014885	mmu-miR-466o-5p	miRNAs	MI0014052	0	0	0	0	0	0	0	0	0
	MIMAT0014892	mmu-miR-466p-3p	miRNAs	MI0014078	6	1	2	0	0	1	0	0	0
	MIMAT0014891	mmu-miR-466p-5p	miRNAs	MI0014078	0	0	0	0	0	0	0	0	0
	MIMAT0020631	mmu-miR-466q	miRNAs	MI0018032	14	0	0	0	0	0	0	0	0
	MIMAT0002108	mmu-miR-467a-3p	miRNAs	MI0002402	1	1	0	0	0	0	0	0	0
	MIMAT0002108_1	mmu-miR-467a-3p	miRNAs	MI0014053	0	1	2	0	0	0	0	0	0
	MIMAT0002108_2	mmu-miR-467a-3p	miRNAs	MI0014056	0	0	1	0	0	0	0	0	0
	MIMAT0002108_3	mmu-miR-467a-3p	miRNAs	MI0014059	1	1	0	0	0	0	0	0	0
	MIMAT0002108_4	mmu-miR-467a-3p	miRNAs	MI0014062	0	1	0	0	0	0	0	0	0
	MIMAT0002108_5	mmu-miR-467a-3p	miRNAs	MI0014065	2	0	1	0	0	0	0	0	0
	MIMAT0002108_6	mmu-miR-467a-3p	miRNAs	MI0014069	1	1	0	0	0	0	0	0	0
	MIMAT0002108_7	mmu-miR-467a-3p	miRNAs	MI0014072	0	0	2	0	0	0	0	0	0
	MIMAT0002108_8	mmu-miR-467a-3p	miRNAs	MI0014074	0	0	0	0	0	0	0	0	0
	MIMAT0002108_9	mmu-miR-467a-3p	miRNAs	MI0014076	0	2	1	0	0	0	0	0	0
	MIMAT0003409	mmu-miR-467a-5p	miRNAs	MI0002402	3	2	5	0	0	0	0	0	0
	MIMAT0003409_1	mmu-miR-467a-5p	miRNAs	MI0014053	4	2	4	0	0	0	0	0	0
	MIMAT0003409_2	mmu-miR-467a-5p	miRNAs	MI0014056	0	1	3	0	0	0	0	0	0
	MIMAT0003409_3	mmu-miR-467a-5p	miRNAs	MI0014059	3	4	4	0	0	0	0	1	0
	MIMAT0003409_4	mmu-miR-467a-5p	miRNAs	MI0014062	8	1	3	0	1	0	0	1	0
	MIMAT0003409_5	mmu-miR-467a-5p	miRNAs	MI0014065	4	3	4	0	1	0	0	1	0
	MIMAT0003409_6	mmu-miR-467a-5p	miRNAs	MI0014069	4	2	2	0	0	0	0	0	0
	MIMAT0003409_7	mmu-miR-467a-5p	miRNAs	MI0014072	3	4	3	0	0	0	0	0	0
	MIMAT0003409_8	mmu-miR-467a-5p	miRNAs	MI0014074	8	5	2	0	0	0	0	0	0
	MIMAT0003409_9	mmu-miR-467a-5p	miRNAs	MI0014076	2	0	2	0	1	0	0	0	0
	MIMAT0003478	mmu-miR-467b-3p	miRNAs	MI0004671	0	0	0	0	0	0	0	0	0
	MIMAT0005448	mmu-miR-467b-5p	miRNAs	MI0004671	6	2	8	0	0	0	0	0	0
	MIMAT0017275	mmu-miR-467c-3p	miRNAs	MI0005512	0	0	0	0	0	0	0	0	0
	MIMAT0004885	mmu-miR-467c-5p	miRNAs	MI0005512	41	33	18	0	0	0	0	0	0
	MIMAT0004887	mmu-miR-467d-3p	miRNAs	MI0005513	0	2	0	0	0	0	0	0	0
	MIMAT0004886	mmu-miR-467d-5p	miRNAs	MI0005513	55	57	56	0	0	9	1	0	0
	MIMAT0005294	mmu-miR-467e-3p	miRNAs	MI0006128	0	0	0	0	0	0	0	0	0
	MIMAT0005293	mmu-miR-467e-5p	miRNAs	MI0006128	25	15	36	0	0	0	0	1	0
	MIMAT0005846	mmu-miR-467f	miRNAs	MI0006293	0	0	0	0	0	0	0	0	0
	MIMAT0005854	mmu-miR-467g	miRNAs	MI0006301	0	0	0	0	0	0	0	0	0
	MIMAT0005855	mmu-miR-467h	miRNAs	MI0006302	0	0	0	0	0	0	0	0	0
	MIMAT0002109	mmu-miR-468-3p	miRNAs	MI0002403	0	0	0	0	0	0	0	0	0
	MIMAT0022699	mmu-miR-468-5p	miRNAs	MI0002403	0	0	0	0	0	0	0	0	0
	MIMAT0004760	mmu-miR-470-3p	miRNAs	MI0002405	0	0	0	0	0	0	0	0	0
	MIMAT0002111	mmu-miR-470-5p	miRNAs	MI0002405	3	21	8	0	0	0	0	0	0
	MIMAT0017195	mmu-miR-471-3p	miRNAs	MI0002406	0	0	0	0	0	0	0	0	0
	MIMAT0002112	mmu-miR-471-5p	miRNAs	MI0002406	0	0	0	0	0	0	0	0	0
	MIMAT0003120	mmu-miR-483-3p	miRNAs	MI0003484	1	12	0	0	4	0	0	0	0
	MIMAT0004782	mmu-miR-483-5p	miRNAs	MI0003484	21	15	0	0	3	0	0	0	1
	MIMAT0003127	mmu-miR-484	miRNAs	MI0003491	3877	6545	6067	72	513	595	208	22	23
	MIMAT0003129	mmu-miR-485-3p	miRNAs	MI0003492	2357	2428	2323	2	226	701	25	7	3
	MIMAT0003128	mmu-miR-485-5p	miRNAs	MI0003492	1844	2248	2083	0	129	252	4	2	4
	MIMAT0017206	mmu-miR-486a-3p	miRNAs	MI0003493	267	826	845	1	296	370	26	14	11
	MIMAT0003130	mmu-miR-486a-5p	miRNAs	MI0003493	44057	33591	45231	3126	9457	19078	1490	342	406
	MIMAT0014944	mmu-miR-486b-3p	miRNAs	MI0014103	12	72	52	0	34	37	8	2	3
	MIMAT0014943	mmu-miR-486b-5p	miRNAs	MI0014103	42755	32662	44763	3016	9228	19030	1421	317	367
	MIMAT0003184	mmu-miR-487b-3p	miRNAs	MI0003534	7825	11826	11385	71	670	1029	136	28	28
	MIMAT0017216	mmu-miR-487b-5p	miRNAs	MI0003534	36	38	12	0	2	11	0	1	0
	MIMAT0003450	mmu-miR-488-3p	miRNAs	MI0004633	2923	19738	17308	7	286	206	1323	16	16
	MIMAT0003449	mmu-miR-488-5p	miRNAs	MI0004633	2968	2719	2969	3	196	315	10	4	8
	MIMAT0003112	mmu-miR-489-3p	miRNAs	MI0003476	0	0	4	0	0	0	0	0	0
	MIMAT0022704	mmu-miR-489-5p	miRNAs	MI0003476	0	0	0	0	0	0	0	0	0
	MIMAT0003780	mmu-miR-490-3p	miRNAs	MI0005002	336	353	202	0	9	31	24	0	0
	MIMAT0017261	mmu-miR-490-5p	miRNAs	MI0005002	78	88	64	0	0	0	2	0	0
	MIMAT0017255	mmu-miR-491-3p	miRNAs	MI0004680	0	0	4	0	0	0	0	0	0
	MIMAT0003486	mmu-miR-491-5p	miRNAs	MI0004680	9	10	6	0	0	16	0	0	0
	MIMAT0004888	mmu-miR-493-3p	miRNAs	MI0005514	18	24	35	0	0	0	1	0	0
	MIMAT0017276	mmu-miR-493-5p	miRNAs	MI0005514	118	154	135	0	23	19	2	0	0
	MIMAT0003182	mmu-miR-494-3p	miRNAs	MI0003532	46	70	24	0	13	0	0	0	1
	MIMAT0017215	mmu-miR-494-5p	miRNAs	MI0003532	7	7	9	0	0	8	0	0	0
	MIMAT0003456	mmu-miR-495-3p	miRNAs	MI0004639	617	450	338	1	61	32	24	2	4
	MIMAT0017249	mmu-miR-495-5p	miRNAs	MI0004639	4	0	1	0	0	0	0	0	0
	MIMAT0003738	mmu-miR-496a-3p	miRNAs	MI0004589	597	363	406	40	13	8	33	1	2
	MIMAT0017244	mmu-miR-496a-5p	miRNAs	MI0004589	4	22	8	0	0	0	0	0	0
	MIMAT0025158	mmu-miR-496b	miRNAs	MI0021942	0	0	0	0	0	0	0	0	0
	MIMAT0017247	mmu-miR-497a-3p	miRNAs	MI0004636	0	2	0	0	0	0	0	0	0
	MIMAT0003453	mmu-miR-497a-5p	miRNAs	MI0004636	803	1345	852	27	109	24	57	2	7
	MIMAT0031404	mmu-miR-497b	miRNAs	MI0026030	0	0	0	0	0	0	0	0	0
	MIMAT0017254	mmu-miR-499-3p	miRNAs	MI0004676	0	0	0	0	0	0	0	0	0
	MIMAT0003482	mmu-miR-499-5p	miRNAs	MI0004676	0	6	0	1	7	0	0	0	0
	MIMAT0003507	mmu-miR-500-3p	miRNAs	MI0004702	94	95	129	12	1	23	26	0	0
	MIMAT0017258	mmu-miR-500-5p	miRNAs	MI0004702	5	6	1	0	3	0	0	0	0
	MIMAT0003509	mmu-miR-501-3p	miRNAs	MI0004703	421	367	393	112	33	91	69	2	7
	MIMAT0003508	mmu-miR-501-5p	miRNAs	MI0004703	22	29	21	0	4	0	0	1	0
	MIMAT0004790	mmu-miR-503-3p	miRNAs	MI0003538	14	24	7	0	3	11	3	0	0
	MIMAT0003188	mmu-miR-503-5p	miRNAs	MI0003538	5	5	4	0	9	0	0	0	0
	MIMAT0017277	mmu-miR-504-3p	miRNAs	MI0005515	7	10	10	0	0	0	0	0	0
	MIMAT0004889	mmu-miR-504-5p	miRNAs	MI0005515	191	136	174	0	10	52	1	0	0
	MIMAT0020540	mmu-miR-5046	miRNAs	MI0017931	0	0	0	0	0	0	0	0	0
	MIMAT0003513	mmu-miR-505-3p	miRNAs	MI0004706	35	39	27	0	3	0	4	0	0
	MIMAT0017259	mmu-miR-505-5p	miRNAs	MI0004706	100	44	63	0	10	0	0	2	0
	MIMAT0004891	mmu-miR-509-3p	miRNAs	MI0005516	0	0	0	0	0	0	0	0	0
	MIMAT0004890	mmu-miR-509-5p	miRNAs	MI0005516	0	0	0	0	0	0	0	0	0
	MIMAT0020605	mmu-miR-5098	miRNAs	MI0018006	0	0	0	0	0	0	0	0	0
	MIMAT0020606	mmu-miR-5099	miRNAs	MI0018007	5064	3185	4691	98	92	74	1	4	6
	MIMAT0020607	mmu-miR-5100	miRNAs	MI0018008	79	24	25	213	119	27	1	6	2
	MIMAT0020608	mmu-miR-5101	miRNAs	MI0018009	7	0	0	0	0	0	0	0	0
	MIMAT0020610	mmu-miR-5103	miRNAs	MI0018011	0	0	0	0	0	0	0	0	0
	MIMAT0020611	mmu-miR-5104	miRNAs	MI0018012	0	0	0	0	0	0	0	0	0
	MIMAT0049821	mmu-miR-5104b-5p	miRNAs	MI0040615	0	0	0	0	0	0	0	0	0
	MIMAT0020613	mmu-miR-5106	miRNAs	MI0018014	0	0	0	0	0	0	0	0	0
	MIMAT0022985	mmu-miR-5107-3p	miRNAs	MI0018016	0	0	0	0	0	0	0	0	0
	MIMAT0020615	mmu-miR-5107-5p	miRNAs	MI0018016	0	0	0	0	0	0	0	0	0
	MIMAT0020616	mmu-miR-5108	miRNAs	MI0018017	0	0	0	0	190	7	0	0	0
	MIMAT0020618	mmu-miR-5110	miRNAs	MI0018019	0	0	0	0	2	0	0	0	0
	MIMAT0020620	mmu-miR-5112	miRNAs	MI0018021	0	0	0	0	0	0	0	0	0
	MIMAT0020621	mmu-miR-5113	miRNAs	MI0018022	16	16	16	0	0	15	3	0	0
	MIMAT0017281	mmu-miR-511-3p	miRNAs	MI0005554	0	0	0	0	0	0	1	0	0
	MIMAT0020622	mmu-miR-5114	miRNAs	MI0018023	15	1	34	0	11	0	1	1	2
	MIMAT0004940	mmu-miR-511-5p	miRNAs	MI0005554	0	0	0	0	0	0	0	0	0
	MIMAT0020624	mmu-miR-5116	miRNAs	MI0018025	0	0	0	0	0	0	0	0	0
	MIMAT0020626	mmu-miR-5118	miRNAs	MI0018027	0	0	0	0	0	0	0	0	0
	MIMAT0020627	mmu-miR-5119	miRNAs	MI0018028	0	0	0	11	47	22	0	0	0
	MIMAT0020628	mmu-miR-5120	miRNAs	MI0018029	0	0	0	0	0	0	0	0	0
	MIMAT0020629	mmu-miR-5121	miRNAs	MI0018030	173	109	219	24	15	0	102	32	24
	MIMAT0020630	mmu-miR-5122	miRNAs	MI0018031	14	12	24	12	0	0	0	0	0
	MIMAT0020633	mmu-miR-5123	miRNAs	MI0018034	3	2	0	0	0	0	0	0	0
	MIMAT0020634	mmu-miR-5124a	miRNAs	MI0018035	0	0	0	0	0	0	0	0	0
	MIMAT0025136	mmu-miR-5124b	miRNAs	MI0021921	0	0	0	0	0	0	0	0	0
	MIMAT0020635	mmu-miR-5125	miRNAs	MI0018036	1	0	0	0	0	0	0	0	0
	MIMAT0020637	mmu-miR-5126	miRNAs	MI0018038	168	78	188	305	189	367	39	104	89
	MIMAT0020638	mmu-miR-5127	miRNAs	MI0018039	0	0	0	0	0	0	0	0	0
	MIMAT0020639	mmu-miR-5128	miRNAs	MI0018040	32	13	58	0	5	0	0	0	0
	MIMAT0022987	mmu-miR-5129-3p	miRNAs	MI0018041	24	33	28	6	0	0	1	0	0
	MIMAT0020640	mmu-miR-5129-5p	miRNAs	MI0018041	3	0	2	0	0	0	0	0	0
	MIMAT0020641	mmu-miR-5130	miRNAs	MI0018042	1	0	0	0	0	0	0	0	0
	MIMAT0020642	mmu-miR-5131	miRNAs	MI0018043	0	0	0	0	0	0	0	0	0
	MIMAT0022988	mmu-miR-5132-3p	miRNAs	MI0018044	0	0	0	0	0	0	1	0	0
	MIMAT0020643	mmu-miR-5132-5p	miRNAs	MI0018044	3	0	2	0	0	0	0	0	0
	MIMAT0020644	mmu-miR-5133	miRNAs	MI0018045	3	3	13	0	0	0	0	0	0
	MIMAT0022989	mmu-miR-5134-3p	miRNAs	MI0018046	0	0	0	0	0	0	0	0	0
	MIMAT0020645	mmu-miR-5134-5p	miRNAs	MI0018046	0	0	0	0	0	0	0	0	0
	MIMAT0020646	mmu-miR-5135	miRNAs	MI0018047	0	0	0	0	0	0	0	0	0
	MIMAT0020647	mmu-miR-5136	miRNAs	MI0018048	0	0	0	0	0	0	0	0	0
	MIMAT0004781	mmu-miR-532-3p	miRNAs	MI0003206	465	357	392	0	48	67	1	1	2
	MIMAT0002889	mmu-miR-532-5p	miRNAs	MI0003206	5038	7255	6107	345	560	510	711	57	59
	MIMAT0017208	mmu-miR-539-3p	miRNAs	MI0003520	5	22	18	0	0	0	4	0	0
	MIMAT0003169	mmu-miR-539-5p	miRNAs	MI0003520	77	121	82	0	4	0	3	0	1
	MIMAT0003167	mmu-miR-540-3p	miRNAs	MI0003518	7575	7676	5125	6	387	616	43	11	7
	MIMAT0004786	mmu-miR-540-5p	miRNAs	MI0003518	18	32	50	6	0	0	9	1	1
	MIMAT0017209	mmu-miR-541-3p	miRNAs	MI0003521	7	19	4	0	0	0	0	0	0
	MIMAT0003170	mmu-miR-541-5p	miRNAs	MI0003521	180735	163788	139741	1590	13061	22485	1762	414	541
	MIMAT0003172	mmu-miR-542-3p	miRNAs	MI0003522	174	251	270	1	26	0	51	1	3
	MIMAT0003171	mmu-miR-542-5p	miRNAs	MI0003522	27	22	24	0	4	0	8	2	0
	MIMAT0003168	mmu-miR-543-3p	miRNAs	MI0003519	1378	981	919	0	147	115	27	2	3
	MIMAT0017207	mmu-miR-543-5p	miRNAs	MI0003519	199	121	133	0	4	13	0	0	0
	MIMAT0004941	mmu-miR-544-3p	miRNAs	MI0005555	11	55	49	0	0	2	0	0	0
	MIMAT0017282	mmu-miR-544-5p	miRNAs	MI0005555	31	70	46	0	1	0	2	0	0
	MIMAT0003166	mmu-miR-546	miRNAs	MI0003517	1	0	0	0	0	0	0	0	0
	MIMAT0003173	mmu-miR-547-3p	miRNAs	MI0003523	2	5	6	0	0	0	0	0	0
	MIMAT0017210	mmu-miR-547-5p	miRNAs	MI0003523	3	0	0	0	0	0	0	0	0
	MIMAT0003890	mmu-miR-551b-3p	miRNAs	MI0004131	23	255	245	0	8	1	10	1	0
	MIMAT0017236	mmu-miR-551b-5p	miRNAs	MI0004131	28	62	67	0	0	1	0	0	0
	MIMAT0022356	mmu-miR-5615-3p	miRNAs	MI0019181	6	11	19	0	1	0	0	0	0
	MIMAT0022356_1	mmu-miR-5615-3p	miRNAs	MI0019182	7	11	14	0	3	0	0	0	0
	MIMAT0022355	mmu-miR-5615-5p	miRNAs	MI0019181	9	19	15	0	0	0	1	0	1
	MIMAT0022355_1	mmu-miR-5615-5p	miRNAs	MI0019182	8	16	11	0	0	0	0	0	0
	MIMAT0022360	mmu-miR-5616-3p	miRNAs	MI0019184	1	1	0	0	0	0	0	0	0
	MIMAT0022359	mmu-miR-5616-5p	miRNAs	MI0019184	4	0	0	0	0	0	0	0	0
	MIMAT0022362	mmu-miR-5617-3p	miRNAs	MI0019185	4	2	5	0	0	12	0	0	0
	MIMAT0022361	mmu-miR-5617-5p	miRNAs	MI0019185	2	0	3	0	0	0	0	0	0
	MIMAT0022364	mmu-miR-5618-3p	miRNAs	MI0019186	0	0	0	0	0	0	0	0	0
	MIMAT0022363	mmu-miR-5618-5p	miRNAs	MI0019186	0	0	0	0	0	0	0	0	0
	MIMAT0022366	mmu-miR-5619-3p	miRNAs	MI0019187	0	0	6	0	0	0	0	0	0
	MIMAT0022365	mmu-miR-5619-5p	miRNAs	MI0019187	0	0	0	0	0	0	0	0	0
	MIMAT0022368	mmu-miR-5620-3p	miRNAs	MI0019188	0	2	0	0	0	0	0	0	0
	MIMAT0022367	mmu-miR-5620-5p	miRNAs	MI0019188	26	13	4	0	0	0	0	0	0
	MIMAT0022370	mmu-miR-5621-3p	miRNAs	MI0019189	16	20	8	0	0	0	0	0	0
	MIMAT0022369	mmu-miR-5621-5p	miRNAs	MI0019189	0	0	0	0	0	0	0	0	0
	MIMAT0022372	mmu-miR-5622-3p	miRNAs	MI0019190	0	0	0	0	0	0	0	0	0
	MIMAT0022371	mmu-miR-5622-5p	miRNAs	MI0019190	0	0	0	0	0	0	0	0	0
	MIMAT0022374	mmu-miR-5623-3p	miRNAs	MI0019191	0	2	0	0	0	0	0	0	0
	MIMAT0022373	mmu-miR-5623-5p	miRNAs	MI0019191	0	0	0	0	0	0	0	0	0
	MIMAT0022378	mmu-miR-5624-3p	miRNAs	MI0019193	0	0	0	0	0	0	0	0	0
	MIMAT0022377	mmu-miR-5624-5p	miRNAs	MI0019193	0	0	0	0	0	0	1	0	0
	MIMAT0022380	mmu-miR-5625-3p	miRNAs	MI0019194	0	0	3	0	0	0	0	0	0
	MIMAT0022379	mmu-miR-5625-5p	miRNAs	MI0019194	0	0	0	0	0	0	0	0	0
	MIMAT0022382	mmu-miR-5626-3p	miRNAs	MI0019195	8	1	2	0	0	0	0	0	0
	MIMAT0022381	mmu-miR-5626-5p	miRNAs	MI0019195	0	1	0	0	0	0	0	0	0
	MIMAT0022386	mmu-miR-5627-3p	miRNAs	MI0019198	5	0	0	0	0	0	0	0	1
	MIMAT0022385	mmu-miR-5627-5p	miRNAs	MI0019198	0	0	0	0	6	0	0	0	0
	MIMAT0004892	mmu-miR-568	miRNAs	MI0005517	0	0	0	0	0	0	0	0	0
	MIMAT0027104	mmu-miR-5709-3p	miRNAs	MI0019318	0	0	0	0	0	0	0	0	0
	MIMAT0022504	mmu-miR-5709-5p	miRNAs	MI0019318	13	0	0	0	0	0	0	0	0
	MIMAT0022505	mmu-miR-5710	miRNAs	MI0019319	0	0	0	0	0	0	0	0	0
	MIMAT0004894	mmu-miR-574-3p	miRNAs	MI0005518	54	27	5	0	1	10	2	1	0
	MIMAT0004893	mmu-miR-574-5p	miRNAs	MI0005518	0	0	0	0	0	0	0	0	0
	MIMAT0005292	mmu-miR-582-3p	miRNAs	MI0006127	1881	1886	1713	17	67	131	53	12	8
	MIMAT0005291	mmu-miR-582-5p	miRNAs	MI0006127	38	77	52	0	0	0	3	0	0
	MIMAT0017234	mmu-miR-592-3p	miRNAs	MI0004127	0	0	2	0	0	0	0	0	0
	MIMAT0003730	mmu-miR-592-5p	miRNAs	MI0004127	387	707	859	0	16	10	27	3	2
	MIMAT0004942	mmu-miR-598-3p	miRNAs	MI0005556	2301	2124	2205	195	75	144	36	7	4
	MIMAT0017283	mmu-miR-598-5p	miRNAs	MI0005556	35	58	43	21	2	0	0	0	0
	MIMAT0012772	mmu-miR-599	miRNAs	MI0012529	0	0	0	0	0	0	0	0	0
	MIMAT0003783	mmu-miR-615-3p	miRNAs	MI0005004	1	4	0	0	0	0	0	0	0
	MIMAT0004837	mmu-miR-615-5p	miRNAs	MI0005004	0	0	0	0	0	0	0	0	0
	MIMAT0024857	mmu-miR-6236	miRNAs	MI0021583	1462	711	794	314	353	166	61	110	150
	MIMAT0024858	mmu-miR-6237	miRNAs	MI0021584	0	0	0	0	0	0	0	0	0
	MIMAT0024859	mmu-miR-6238	miRNAs	MI0021585	125	40	54	0	75	18	19	29	29
	MIMAT0024860	mmu-miR-6239	miRNAs	MI0021586	9	0	0	12	10	0	4	12	10
	MIMAT0024861	mmu-miR-6240	miRNAs	MI0021587	9128	2394	6855	1841	2158	1555	612	861	977
	MIMAT0024862	mmu-miR-6241	miRNAs	MI0021588	0	0	0	0	0	0	0	0	0
	MIMAT0024864	mmu-miR-6244	miRNAs	MI0021591	0	0	0	0	0	0	0	0	0
	MIMAT0025077	mmu-miR-6335	miRNAs	MI0021862	0	0	0	0	0	0	0	0	0
	MIMAT0025079	mmu-miR-6336	miRNAs	MI0021864	0	0	0	0	0	0	0	0	0
	MIMAT0025080	mmu-miR-6337	miRNAs	MI0021865	0	0	0	0	0	0	0	0	0
	MIMAT0025081	mmu-miR-6338	miRNAs	MI0021866	0	0	0	0	0	0	0	0	0
	MIMAT0025082	mmu-miR-6339	miRNAs	MI0021867	0	0	0	0	0	0	0	0	0
	MIMAT0025083	mmu-miR-6340	miRNAs	MI0021868	0	0	0	0	0	0	0	0	0
	MIMAT0025084	mmu-miR-6341	miRNAs	MI0021869	0	0	0	0	0	0	0	0	0
	MIMAT0025085	mmu-miR-6342	miRNAs	MI0021870	0	0	0	0	0	0	0	0	0
	MIMAT0025086	mmu-miR-6343	miRNAs	MI0021871	0	0	0	0	0	0	0	0	0
	MIMAT0025087	mmu-miR-6344	miRNAs	MI0021872	0	0	0	0	0	0	0	0	0
	MIMAT0025088	mmu-miR-6345	miRNAs	MI0021873	0	0	0	0	0	0	0	0	0
	MIMAT0025089	mmu-miR-6346	miRNAs	MI0021874	0	0	0	0	0	0	0	0	0
	MIMAT0025090	mmu-miR-6347	miRNAs	MI0021875	0	0	0	0	0	0	0	0	0
	MIMAT0025091	mmu-miR-6348	miRNAs	MI0021876	0	0	0	0	0	0	0	0	0
	MIMAT0025092	mmu-miR-6349	miRNAs	MI0021877	0	0	0	0	0	0	0	0	0
	MIMAT0025093	mmu-miR-6350	miRNAs	MI0021878	0	0	0	0	0	0	0	0	0
	MIMAT0025094	mmu-miR-6351	miRNAs	MI0021879	0	0	0	0	0	0	0	0	0
	MIMAT0025095	mmu-miR-6352	miRNAs	MI0021880	0	0	0	0	0	0	0	0	0
	MIMAT0025096	mmu-miR-6353	miRNAs	MI0021881	0	0	0	0	0	0	0	0	0
	MIMAT0025097	mmu-miR-6354	miRNAs	MI0021882	0	0	0	0	0	0	0	0	0
	MIMAT0025098	mmu-miR-6355	miRNAs	MI0021883	0	0	0	0	0	0	0	0	0
	MIMAT0025099	mmu-miR-6356	miRNAs	MI0021884	0	0	0	0	0	0	0	0	0
	MIMAT0025100	mmu-miR-6357	miRNAs	MI0021885	0	0	0	0	0	0	0	0	0
	MIMAT0025101	mmu-miR-6358	miRNAs	MI0021886	0	0	0	0	0	0	0	0	0
	MIMAT0025102	mmu-miR-6359	miRNAs	MI0021887	0	0	0	0	0	0	0	0	0
	MIMAT0025103	mmu-miR-6360	miRNAs	MI0021888	0	0	0	0	0	0	0	0	0
	MIMAT0025104	mmu-miR-6361	miRNAs	MI0021889	0	0	0	0	0	0	0	0	0
	MIMAT0025106	mmu-miR-6362	miRNAs	MI0021891	0	0	0	0	0	0	0	0	0
	MIMAT0025107	mmu-miR-6363	miRNAs	MI0021892	0	0	0	0	0	0	0	0	0
	MIMAT0025108	mmu-miR-6364	miRNAs	MI0021893	0	0	0	0	0	0	0	0	0
	MIMAT0025109	mmu-miR-6365	miRNAs	MI0021894	0	0	0	0	0	0	0	0	0
	MIMAT0025110	mmu-miR-6366	miRNAs	MI0021895	0	0	0	0	0	0	0	0	0
	MIMAT0025111	mmu-miR-6367	miRNAs	MI0021896	0	0	0	0	0	0	0	0	0
	MIMAT0025112	mmu-miR-6368	miRNAs	MI0021897	0	0	0	0	0	0	0	0	0
	MIMAT0025113	mmu-miR-6369	miRNAs	MI0021898	0	0	0	0	0	0	0	0	0
	MIMAT0025114	mmu-miR-6370	miRNAs	MI0021899	0	0	0	0	0	0	0	0	0
	MIMAT0025115	mmu-miR-6371	miRNAs	MI0021900	0	0	0	0	0	0	0	0	0
	MIMAT0025116	mmu-miR-6372	miRNAs	MI0021901	0	0	0	0	0	0	0	0	0
	MIMAT0025117	mmu-miR-6373	miRNAs	MI0021902	0	0	0	0	0	0	0	0	0
	MIMAT0025118	mmu-miR-6374	miRNAs	MI0021903	0	0	0	0	0	0	0	0	0
	MIMAT0025119	mmu-miR-6375	miRNAs	MI0021904	0	0	0	0	0	0	0	0	0
	MIMAT0025120	mmu-miR-6376	miRNAs	MI0021905	0	0	0	0	0	0	0	0	0
	MIMAT0025122	mmu-miR-6377	miRNAs	MI0021907	0	0	0	0	0	0	0	0	0
	MIMAT0025124	mmu-miR-6378	miRNAs	MI0021909	0	0	0	0	0	0	0	0	0
	MIMAT0025125	mmu-miR-6379	miRNAs	MI0021910	0	0	0	0	0	0	0	0	0
	MIMAT0025126	mmu-miR-6380	miRNAs	MI0021911	0	0	0	0	0	0	0	0	0
	MIMAT0025127	mmu-miR-6381	miRNAs	MI0021912	0	0	0	0	0	0	0	0	0
	MIMAT0025128	mmu-miR-6382	miRNAs	MI0021913	0	0	0	0	0	0	0	0	0
	MIMAT0025129	mmu-miR-6383	miRNAs	MI0021914	0	0	0	0	0	0	0	0	0
	MIMAT0025130	mmu-miR-6384	miRNAs	MI0021915	0	0	0	0	0	0	0	0	0
	MIMAT0025131	mmu-miR-6385	miRNAs	MI0021916	0	0	0	0	0	0	0	0	0
	MIMAT0025133	mmu-miR-6386	miRNAs	MI0021918	0	0	0	0	0	0	0	0	0
	MIMAT0025134	mmu-miR-6387	miRNAs	MI0021919	0	0	0	0	0	0	0	0	0
	MIMAT0025135	mmu-miR-6388	miRNAs	MI0021920	0	0	0	0	0	0	0	0	0
	MIMAT0025137	mmu-miR-6389	miRNAs	MI0021922	0	0	0	0	0	0	0	0	0
	MIMAT0025139	mmu-miR-6390	miRNAs	MI0021924	0	0	0	0	0	0	0	0	0
	MIMAT0025140	mmu-miR-6391	miRNAs	MI0021925	0	0	0	0	0	0	0	0	0
	MIMAT0025142	mmu-miR-6392-3p	miRNAs	MI0021926	0	0	0	0	0	0	0	0	0
	MIMAT0025141	mmu-miR-6392-5p	miRNAs	MI0021926	0	1	0	0	0	0	0	1	0
	MIMAT0025143	mmu-miR-6393	miRNAs	MI0021927	0	0	0	0	0	0	0	0	0
	MIMAT0025144	mmu-miR-6394	miRNAs	MI0021928	0	0	0	0	0	0	0	0	0
	MIMAT0025146	mmu-miR-6395	miRNAs	MI0021930	0	0	0	0	0	0	0	0	0
	MIMAT0025147	mmu-miR-6396	miRNAs	MI0021931	0	0	0	0	0	0	0	0	0
	MIMAT0025149	mmu-miR-6397	miRNAs	MI0021933	0	0	0	0	0	0	0	0	0
	MIMAT0025150	mmu-miR-6398	miRNAs	MI0021934	0	0	0	0	0	0	0	0	0
	MIMAT0025151	mmu-miR-6399	miRNAs	MI0021935	0	0	4	0	0	0	0	0	0
	MIMAT0025152	mmu-miR-6400	miRNAs	MI0021936	0	0	0	0	0	0	0	0	0
	MIMAT0025153	mmu-miR-6401	miRNAs	MI0021937	0	0	0	0	0	0	0	0	0
	MIMAT0025154	mmu-miR-6402	miRNAs	MI0021938	0	0	0	0	0	0	0	0	0
	MIMAT0025155	mmu-miR-6403	miRNAs	MI0021939	0	0	0	0	0	0	0	0	0
	MIMAT0025156	mmu-miR-6404	miRNAs	MI0021940	0	0	0	0	0	0	0	0	0
	MIMAT0025157	mmu-miR-6405	miRNAs	MI0021941	0	0	0	0	0	0	0	0	0
	MIMAT0025159	mmu-miR-6406	miRNAs	MI0021943	0	0	0	0	0	0	0	0	0
	MIMAT0025160	mmu-miR-6407	miRNAs	MI0021944	0	0	0	0	0	0	0	0	0
	MIMAT0025161	mmu-miR-6408	miRNAs	MI0021945	0	0	0	0	0	0	0	0	0
	MIMAT0025162	mmu-miR-6409	miRNAs	MI0021946	0	0	0	0	0	0	0	0	0
	MIMAT0025163	mmu-miR-6410	miRNAs	MI0021947	0	0	0	0	0	0	0	0	0
	MIMAT0025164	mmu-miR-6411	miRNAs	MI0021948	0	0	0	0	0	0	0	0	0
	MIMAT0025165	mmu-miR-6412	miRNAs	MI0021949	0	0	0	0	0	0	0	0	0
	MIMAT0025166	mmu-miR-6413	miRNAs	MI0021950	0	0	0	0	0	0	0	0	0
	MIMAT0025168	mmu-miR-6414	miRNAs	MI0021952	0	0	0	0	0	0	0	0	0
	MIMAT0025169	mmu-miR-6415	miRNAs	MI0021953	0	0	0	0	0	0	0	0	0
	MIMAT0025171	mmu-miR-6416-3p	miRNAs	MI0021954	0	0	0	0	0	0	0	0	0
	MIMAT0025170	mmu-miR-6416-5p	miRNAs	MI0021954	0	0	0	0	0	0	0	0	0
	MIMAT0025172	mmu-miR-6417	miRNAs	MI0021955	0	0	0	0	0	0	0	0	0
	MIMAT0025174	mmu-miR-6418-3p	miRNAs	MI0021956	44	17	37	0	0	0	1	0	1
	MIMAT0025173	mmu-miR-6418-5p	miRNAs	MI0021956	0	0	0	0	0	0	0	0	0
	MIMAT0025175	mmu-miR-6419	miRNAs	MI0021957	0	0	0	0	0	0	0	0	0
	MIMAT0025176	mmu-miR-6420	miRNAs	MI0021958	0	0	0	0	0	0	0	0	0
	MIMAT0027339	mmu-miR-6481	miRNAs	MI0022051	0	0	0	0	0	0	0	0	0
	MIMAT0027344	mmu-miR-6516-3p	miRNAs	MI0022266	0	5	2	0	0	0	10	20	24
	MIMAT0027343	mmu-miR-6516-5p	miRNAs	MI0022266	44	59	33	0	0	0	1	0	0
	MIMAT0003711	mmu-miR-652-3p	miRNAs	MI0004965	1091	950	1070	0	100	116	52	5	6
	MIMAT0017260	mmu-miR-652-5p	miRNAs	MI0004965	0	0	0	0	0	0	0	0	0
	MIMAT0017284	mmu-miR-653-3p	miRNAs	MI0005557	0	0	0	0	0	0	0	0	0
	MIMAT0004943	mmu-miR-653-5p	miRNAs	MI0005557	35	5	19	0	0	0	0	0	0
	MIMAT0025582	mmu-miR-6537-3p	miRNAs	MI0022353	7	13	0	0	0	0	0	0	0
	MIMAT0025581	mmu-miR-6537-5p	miRNAs	MI0022353	0	0	0	0	0	0	0	0	0
	MIMAT0025583	mmu-miR-6538	miRNAs	MI0022354	189	57	125	94	61	68	6	19	22
	MIMAT0025584	mmu-miR-6539	miRNAs	MI0022355	3	3	0	0	0	0	0	0	0
	MIMAT0025586	mmu-miR-6540-3p	miRNAs	MI0022356	204	200	221	0	16	0	11	1	0
	MIMAT0025585	mmu-miR-6540-5p	miRNAs	MI0022356	1721	1387	1203	23	82	142	10	4	6
	MIMAT0025588	mmu-miR-6541	miRNAs	MI0022358	0	0	0	0	0	0	0	0	0
	MIMAT0004898	mmu-miR-654-3p	miRNAs	MI0005520	0	3	1	0	0	0	0	0	0
	MIMAT0004897	mmu-miR-654-5p	miRNAs	MI0005520	0	0	0	0	0	0	0	0	0
	MIMAT0029793	mmu-miR-6546-3p	miRNAs	MI0024983	0	1	0	0	0	0	0	0	0
	MIMAT0029792	mmu-miR-6546-5p	miRNAs	MI0024983	2	0	0	0	1	0	0	0	0
	MIMAT0012774	mmu-miR-664-3p	miRNAs	MI0012531	208	164	136	0	26	40	1	0	0
	MIMAT0017353	mmu-miR-664-5p	miRNAs	MI0012531	537	681	581	4	46	106	5	1	1
	MIMAT0003733	mmu-miR-665-3p	miRNAs	MI0004171	56	235	151	0	4	9	24	0	2
	MIMAT0017238	mmu-miR-665-5p	miRNAs	MI0004171	3	2	0	0	0	0	0	0	0
	MIMAT0004823	mmu-miR-666-3p	miRNAs	MI0004553	996	2590	2496	10	60	47	180	8	10
	MIMAT0003737	mmu-miR-666-5p	miRNAs	MI0004553	6611	8480	6599	215	250	532	146	16	17
	MIMAT0003734	mmu-miR-667-3p	miRNAs	MI0004196	1909	1859	1103	16	107	173	4	1	2
	MIMAT0017239	mmu-miR-667-5p	miRNAs	MI0004196	337	317	192	0	3	0	1	0	1
	MIMAT0003732	mmu-miR-668-3p	miRNAs	MI0004134	2926	4282	5289	4	215	1047	39	9	21
	MIMAT0017237	mmu-miR-668-5p	miRNAs	MI0004134	4	0	4	0	0	0	0	0	1
	MIMAT0017251	mmu-miR-669a-3-3p	miRNAs	MI0004668	0	0	0	0	0	0	0	0	0
	MIMAT0017243	mmu-miR-669a-3p	miRNAs	MI0004523	4	0	0	0	0	0	0	0	0
	MIMAT0017243_1	mmu-miR-669a-3p	miRNAs	MI0014054	4	1	3	0	0	0	0	0	0
	MIMAT0017243_10	mmu-miR-669a-3p	miRNAs	MI0004667	3	0	0	0	0	0	0	0	0
	MIMAT0017243_2	mmu-miR-669a-3p	miRNAs	MI0014055	3	0	0	0	0	0	0	0	0
	MIMAT0017243_3	mmu-miR-669a-3p	miRNAs	MI0014058	4	0	1	0	0	0	0	0	0
	MIMAT0017243_4	mmu-miR-669a-3p	miRNAs	MI0014061	6	0	1	0	0	0	0	0	0
	MIMAT0017243_5	mmu-miR-669a-3p	miRNAs	MI0014066	4	1	0	0	0	0	0	0	0
	MIMAT0017243_6	mmu-miR-669a-3p	miRNAs	MI0014068	5	1	1	0	0	0	0	0	0
	MIMAT0017243_7	mmu-miR-669a-3p	miRNAs	MI0014073	2	1	3	0	0	0	0	0	0
	MIMAT0017243_8	mmu-miR-669a-3p	miRNAs	MI0014075	3	0	0	0	0	0	0	0	0
	MIMAT0017243_9	mmu-miR-669a-3p	miRNAs	MI0014077	8	0	1	0	0	0	0	0	0
	MIMAT0003477	mmu-miR-669a-5p	miRNAs	MI0004668	5	3	9	0	0	0	1	0	0
	MIMAT0003477_1	mmu-miR-669a-5p	miRNAs	MI0004523	5	3	1	0	0	0	0	0	0
	MIMAT0003477_10	mmu-miR-669a-5p	miRNAs	MI0014077	6	5	2	0	0	0	0	0	0
	MIMAT0003477_11	mmu-miR-669a-5p	miRNAs	MI0004667	4	3	3	0	0	0	2	0	0
	MIMAT0003477_2	mmu-miR-669a-5p	miRNAs	MI0014054	4	2	5	0	0	0	0	0	0
	MIMAT0003477_3	mmu-miR-669a-5p	miRNAs	MI0014055	2	1	2	0	0	0	1	0	0
	MIMAT0003477_4	mmu-miR-669a-5p	miRNAs	MI0014058	5	3	4	0	0	0	0	0	0
	MIMAT0003477_5	mmu-miR-669a-5p	miRNAs	MI0014061	4	5	5	0	0	0	1	0	0
	MIMAT0003477_6	mmu-miR-669a-5p	miRNAs	MI0014066	3	6	2	0	0	0	0	0	0
	MIMAT0003477_7	mmu-miR-669a-5p	miRNAs	MI0014068	2	4	3	0	0	0	2	0	0
	MIMAT0003477_8	mmu-miR-669a-5p	miRNAs	MI0014073	8	6	4	0	0	0	0	0	0
	MIMAT0003477_9	mmu-miR-669a-5p	miRNAs	MI0014075	6	0	4	0	0	0	0	1	0
	MIMAT0017250	mmu-miR-669b-3p	miRNAs	MI0004666	0	0	0	0	0	0	0	0	0
	MIMAT0003476	mmu-miR-669b-5p	miRNAs	MI0004666	1	3	5	0	0	0	0	0	0
	MIMAT0017253	mmu-miR-669c-3p	miRNAs	MI0004673	0	0	0	0	0	0	0	0	0
	MIMAT0003479	mmu-miR-669c-5p	miRNAs	MI0004673	180	134	109	0	8	14	0	0	1
	MIMAT0014884	mmu-miR-669d-2-3p	miRNAs	MI0014051	0	0	0	0	0	0	0	0	0
	MIMAT0017324	mmu-miR-669d-3p	miRNAs	MI0006281	0	0	0	0	0	0	0	0	0
	MIMAT0005833	mmu-miR-669d-5p	miRNAs	MI0006281	2	0	1	0	0	0	0	0	0
	MIMAT0005833_1	mmu-miR-669d-5p	miRNAs	MI0014051	5	0	4	0	0	0	0	0	0
	MIMAT0017330	mmu-miR-669e-3p	miRNAs	MI0006300	3	0	0	0	0	0	0	0	0
	MIMAT0005853	mmu-miR-669e-5p	miRNAs	MI0006300	5	0	2	0	0	0	1	0	0
	MIMAT0005839	mmu-miR-669f-3p	miRNAs	MI0006287	3	0	0	0	0	0	0	0	0
	MIMAT0017327	mmu-miR-669f-5p	miRNAs	MI0006287	1	1	5	0	0	0	0	0	0
	MIMAT0005832	mmu-miR-669g	miRNAs	MI0006280	0	0	0	0	0	0	0	0	0
	MIMAT0005842	mmu-miR-669h-3p	miRNAs	MI0006289	0	0	0	0	0	0	0	0	0
	MIMAT0005841	mmu-miR-669h-5p	miRNAs	MI0006289	0	0	7	0	0	0	0	0	0
	MIMAT0005840	mmu-miR-669i	miRNAs	MI0006288	0	0	0	0	0	0	0	0	0
	MIMAT0005838	mmu-miR-669j	miRNAs	MI0006286	0	0	0	0	0	0	0	0	0
	MIMAT0005831	mmu-miR-669k-3p	miRNAs	MI0006279	0	0	0	0	0	0	0	0	0
	MIMAT0017323	mmu-miR-669k-5p	miRNAs	MI0006279	0	0	0	0	0	0	0	0	0
	MIMAT0017345	mmu-miR-669l-3p	miRNAs	MI0009942	0	0	0	0	0	0	0	0	0
	MIMAT0009418	mmu-miR-669l-5p	miRNAs	MI0009942	15	2	2	0	0	0	0	0	0
	MIMAT0009419	mmu-miR-669m-3p	miRNAs	MI0009943	1	0	0	0	0	0	0	0	0
	MIMAT0009419_1	mmu-miR-669m-3p	miRNAs	MI0009944	1	0	0	0	0	0	0	0	0
	MIMAT0017346	mmu-miR-669m-5p	miRNAs	MI0009943	6	4	4	0	0	0	0	0	0
	MIMAT0017346_1	mmu-miR-669m-5p	miRNAs	MI0009944	3	4	3	0	0	0	0	0	0
	MIMAT0009427	mmu-miR-669n	miRNAs	MI0009951	0	0	0	0	0	0	0	0	0
	MIMAT0017347	mmu-miR-669o-3p	miRNAs	MI0009945	1	0	0	0	0	0	0	0	0
	MIMAT0009421	mmu-miR-669o-5p	miRNAs	MI0009945	13	9	2	0	0	0	0	0	0
	MIMAT0014890	mmu-miR-669p-3p	miRNAs	MI0014064	0	0	0	0	0	0	0	0	0
	MIMAT0014890_1	mmu-miR-669p-3p	miRNAs	MI0014071	0	0	0	0	0	0	0	0	0
	MIMAT0014889	mmu-miR-669p-5p	miRNAs	MI0014064	9	4	3	0	0	0	0	0	0
	MIMAT0014889_1	mmu-miR-669p-5p	miRNAs	MI0014071	4	4	3	0	0	0	1	0	0
	MIMAT0017242	mmu-miR-670-3p	miRNAs	MI0004295	185	699	438	1	8	14	43	3	2
	MIMAT0003736	mmu-miR-670-5p	miRNAs	MI0004295	46	23	14	0	5	0	0	0	0
	MIMAT0004821	mmu-miR-671-3p	miRNAs	MI0004133	3653	3993	3884	19	203	658	39	5	7
	MIMAT0029877	mmu-miR-6715-3p	miRNAs	MI0025026	0	0	0	0	0	0	0	0	0
	MIMAT0029876	mmu-miR-6715-5p	miRNAs	MI0025026	0	0	0	0	0	0	0	0	0
	MIMAT0003731	mmu-miR-671-5p	miRNAs	MI0004133	171	157	162	0	0	0	3	1	2
	MIMAT0017241	mmu-miR-672-3p	miRNAs	MI0004258	198	185	159	0	18	47	2	0	0
	MIMAT0003735	mmu-miR-672-5p	miRNAs	MI0004258	3664	4485	4888	41	719	1243	55	15	14
	MIMAT0004824	mmu-miR-673-3p	miRNAs	MI0004601	2704	2702	2318	17	188	336	20	2	4
	MIMAT0003739	mmu-miR-673-5p	miRNAs	MI0004601	5847	4882	4016	73	317	594	71	16	8
	MIMAT0003741	mmu-miR-674-3p	miRNAs	MI0004611	1142	1051	1031	0	86	77	25	3	2
	MIMAT0003740	mmu-miR-674-5p	miRNAs	MI0004611	334	317	260	0	10	30	7	2	0
	MIMAT0003726	mmu-miR-675-3p	miRNAs	MI0004123	0	0	0	0	0	0	0	0	2
	MIMAT0003725	mmu-miR-675-5p	miRNAs	MI0004123	0	0	0	0	0	0	0	0	1
	MIMAT0003782	mmu-miR-676-3p	miRNAs	MI0005003	14507	17786	21622	147	2002	4048	342	47	56
	MIMAT0003781	mmu-miR-676-5p	miRNAs	MI0005003	620	689	859	0	12	99	6	4	5
	MIMAT0028041	mmu-miR-6769b-3p	miRNAs	MI0022917	38	36	31	0	7	8	0	1	1
	MIMAT0028040	mmu-miR-6769b-5p	miRNAs	MI0022917	3	13	2	0	0	0	0	0	0
	MIMAT0017246	mmu-miR-677-3p	miRNAs	MI0004634	1	8	26	0	6	0	0	0	0
	MIMAT0003451	mmu-miR-677-5p	miRNAs	MI0004634	204	227	426	31	16	10	6	4	5
	MIMAT0003452	mmu-miR-678	miRNAs	MI0004635	1	0	0	0	0	0	0	0	1
	MIMAT0017248	mmu-miR-679-3p	miRNAs	MI0004638	2	10	0	0	0	0	0	0	0
	MIMAT0003455	mmu-miR-679-5p	miRNAs	MI0004638	184	88	116	0	21	10	3	1	4
	MIMAT0003457	mmu-miR-680	miRNAs	MI0004642	0	0	0	0	0	0	0	0	0
	MIMAT0003457_1	mmu-miR-680	miRNAs	MI0004640	0	0	0	0	0	0	0	0	0
	MIMAT0003457_2	mmu-miR-680	miRNAs	MI0004641	0	0	0	0	0	0	0	0	0
	MIMAT0003458	mmu-miR-681	miRNAs	MI0004643	0	0	0	0	0	0	0	0	0
	MIMAT0003459	mmu-miR-682	miRNAs	MI0004644	0	0	1	0	0	0	1	0	1
	MIMAT0003461	mmu-miR-683	miRNAs	MI0004646	0	0	0	0	0	0	0	0	0
	MIMAT0003461_1	mmu-miR-683	miRNAs	MI0010690	0	0	0	0	0	0	0	0	0
	MIMAT0003462	mmu-miR-684	miRNAs	MI0004647	0	0	0	0	0	0	0	0	0
	MIMAT0003462_1	mmu-miR-684	miRNAs	MI0004648	0	1	0	0	0	0	0	0	0
	MIMAT0003464	mmu-miR-686	miRNAs	MI0004650	0	0	0	0	0	0	0	0	0
	MIMAT0003466	mmu-miR-687	miRNAs	MI0004652	0	0	0	0	0	0	0	0	0
	MIMAT0003467	mmu-miR-688	miRNAs	MI0004653	4	1	0	0	0	0	0	0	0
	MIMAT0027693	mmu-miR-6896-3p	miRNAs	MI0022743	2	0	0	0	0	0	0	0	0
	MIMAT0027692	mmu-miR-6896-5p	miRNAs	MI0022743	3	5	7	0	0	0	0	0	0
	MIMAT0027695	mmu-miR-6897-3p	miRNAs	MI0022744	0	0	0	0	0	0	0	0	0
	MIMAT0027694	mmu-miR-6897-5p	miRNAs	MI0022744	0	0	1	0	0	0	0	1	0
	MIMAT0027697	mmu-miR-6898-3p	miRNAs	MI0022745	1	0	0	0	0	0	0	0	0
	MIMAT0027696	mmu-miR-6898-5p	miRNAs	MI0022745	0	0	0	0	0	0	0	0	0
	MIMAT0027699	mmu-miR-6899-3p	miRNAs	MI0022746	55	102	126	0	2	26	1	1	0
	MIMAT0027698	mmu-miR-6899-5p	miRNAs	MI0022746	3	5	0	0	0	0	0	0	0
	MIMAT0003469	mmu-miR-690	miRNAs	MI0004658	2	0	0	0	0	0	0	0	0
	MIMAT0027701	mmu-miR-6900-3p	miRNAs	MI0022747	12	11	5	0	4	0	1	1	0
	MIMAT0027700	mmu-miR-6900-5p	miRNAs	MI0022747	0	0	0	0	0	0	1	0	0
	MIMAT0027703	mmu-miR-6901-3p	miRNAs	MI0022748	0	0	0	0	0	0	0	0	0
	MIMAT0027702	mmu-miR-6901-5p	miRNAs	MI0022748	1	0	0	0	0	0	0	0	0
	MIMAT0027705	mmu-miR-6902-3p	miRNAs	MI0022749	0	0	0	0	0	0	0	0	0
	MIMAT0027704	mmu-miR-6902-5p	miRNAs	MI0022749	0	0	0	0	0	0	0	0	0
	MIMAT0027707	mmu-miR-6903-3p	miRNAs	MI0022750	5	0	0	0	0	0	0	0	0
	MIMAT0027706	mmu-miR-6903-5p	miRNAs	MI0022750	0	0	0	0	0	0	0	0	0
	MIMAT0027709	mmu-miR-6904-3p	miRNAs	MI0022751	0	0	4	0	0	0	0	0	0
	MIMAT0027708	mmu-miR-6904-5p	miRNAs	MI0022751	0	4	0	0	0	0	0	0	0
	MIMAT0027711	mmu-miR-6905-3p	miRNAs	MI0022752	0	0	0	0	0	0	0	0	0
	MIMAT0027710	mmu-miR-6905-5p	miRNAs	MI0022752	4	15	1	0	0	0	0	0	0
	MIMAT0027713	mmu-miR-6906-3p	miRNAs	MI0022753	1	11	3	0	0	0	0	0	0
	MIMAT0027712	mmu-miR-6906-5p	miRNAs	MI0022753	5	6	11	0	2	10	0	0	0
	MIMAT0027715	mmu-miR-6907-3p	miRNAs	MI0022754	4	0	1	0	0	0	0	0	0
	MIMAT0027714	mmu-miR-6907-5p	miRNAs	MI0022754	1	0	0	0	0	0	0	0	0
	MIMAT0027717	mmu-miR-6908-3p	miRNAs	MI0022755	0	8	0	0	0	0	0	0	0
	MIMAT0027716	mmu-miR-6908-5p	miRNAs	MI0022755	0	0	5	0	0	0	0	0	0
	MIMAT0027719	mmu-miR-6909-3p	miRNAs	MI0022756	0	0	0	0	0	0	0	0	0
	MIMAT0027718	mmu-miR-6909-5p	miRNAs	MI0022756	0	0	0	0	0	0	0	0	0
	MIMAT0003470	mmu-miR-691	miRNAs	MI0004659	0	0	0	0	7	0	0	0	0
	MIMAT0027721	mmu-miR-6910-3p	miRNAs	MI0022757	0	0	0	0	0	0	0	0	0
	MIMAT0027720	mmu-miR-6910-5p	miRNAs	MI0022757	0	0	0	0	0	0	0	0	0
	MIMAT0027723	mmu-miR-6911-3p	miRNAs	MI0022758	92	52	84	0	2	0	2	0	0
	MIMAT0027722	mmu-miR-6911-5p	miRNAs	MI0022758	2	0	0	0	0	0	0	0	0
	MIMAT0027725	mmu-miR-6912-3p	miRNAs	MI0022759	3	0	0	0	0	0	0	0	0
	MIMAT0027724	mmu-miR-6912-5p	miRNAs	MI0022759	3	6	0	0	0	0	0	0	0
	MIMAT0027727	mmu-miR-6913-3p	miRNAs	MI0022760	11	18	20	0	0	0	0	0	0
	MIMAT0027726	mmu-miR-6913-5p	miRNAs	MI0022760	0	0	0	0	0	0	0	0	0
	MIMAT0027729	mmu-miR-6914-3p	miRNAs	MI0022761	7	16	8	0	3	7	0	0	0
	MIMAT0027728	mmu-miR-6914-5p	miRNAs	MI0022761	0	0	0	0	0	0	0	0	0
	MIMAT0027731	mmu-miR-6915-3p	miRNAs	MI0022762	18	11	12	0	0	0	0	0	0
	MIMAT0027730	mmu-miR-6915-5p	miRNAs	MI0022762	0	0	0	0	0	0	0	0	0
	MIMAT0027733	mmu-miR-6916-3p	miRNAs	MI0022763	0	0	0	0	0	0	0	0	0
	MIMAT0027732	mmu-miR-6916-5p	miRNAs	MI0022763	10	13	0	0	0	0	0	0	0
	MIMAT0027735	mmu-miR-6917-3p	miRNAs	MI0022764	0	0	0	0	0	0	0	0	0
	MIMAT0027734	mmu-miR-6917-5p	miRNAs	MI0022764	0	0	0	0	0	0	0	0	0
	MIMAT0027737	mmu-miR-6918-3p	miRNAs	MI0022765	0	0	2	0	0	0	0	0	0
	MIMAT0027736	mmu-miR-6918-5p	miRNAs	MI0022765	7	21	11	0	0	0	0	0	0
	MIMAT0027739	mmu-miR-6919-3p	miRNAs	MI0022766	1	0	0	0	0	0	0	0	0
	MIMAT0027738	mmu-miR-6919-5p	miRNAs	MI0022766	0	0	0	0	0	0	0	0	0
	MIMAT0003471	mmu-miR-692	miRNAs	MI0023541	0	0	0	0	0	0	0	0	1
	MIMAT0003471_1	mmu-miR-692	miRNAs	MI0004660	0	0	2	0	0	0	0	0	0
	MIMAT0003471_2	mmu-miR-692	miRNAs	MI0004661	1	0	0	0	0	0	0	0	0
	MIMAT0027741	mmu-miR-6920-3p	miRNAs	MI0022767	2	0	2	0	0	0	0	0	0
	MIMAT0027740	mmu-miR-6920-5p	miRNAs	MI0022767	0	3	4	0	0	0	0	0	0
	MIMAT0027743	mmu-miR-6921-3p	miRNAs	MI0022768	3	2	0	0	0	0	0	0	0
	MIMAT0027742	mmu-miR-6921-5p	miRNAs	MI0022768	0	0	0	0	0	0	0	0	0
	MIMAT0027745	mmu-miR-6922-3p	miRNAs	MI0022769	5	4	1	0	0	0	0	0	0
	MIMAT0027744	mmu-miR-6922-5p	miRNAs	MI0022769	7	2	7	0	0	0	0	0	0
	MIMAT0027747	mmu-miR-6923-3p	miRNAs	MI0022770	0	0	0	0	0	0	0	0	0
	MIMAT0027746	mmu-miR-6923-5p	miRNAs	MI0022770	0	0	0	0	0	0	0	0	0
	MIMAT0027749	mmu-miR-6924-3p	miRNAs	MI0022771	0	0	0	0	0	0	0	0	0
	MIMAT0027748	mmu-miR-6924-5p	miRNAs	MI0022771	0	0	0	0	0	0	0	0	0
	MIMAT0027751	mmu-miR-6925-3p	miRNAs	MI0022772	0	0	0	0	0	0	0	0	0
	MIMAT0027750	mmu-miR-6925-5p	miRNAs	MI0022772	20	3	2	0	0	0	0	0	0
	MIMAT0027753	mmu-miR-6926-3p	miRNAs	MI0022773	0	4	0	0	0	0	0	0	0
	MIMAT0027752	mmu-miR-6926-5p	miRNAs	MI0022773	0	3	0	0	0	0	0	0	0
	MIMAT0027755	mmu-miR-6927-3p	miRNAs	MI0022774	0	3	0	0	0	0	0	0	0
	MIMAT0027754	mmu-miR-6927-5p	miRNAs	MI0022774	0	0	0	0	0	0	0	0	0
	MIMAT0027757	mmu-miR-6928-3p	miRNAs	MI0022775	31	15	12	0	0	0	1	0	1
	MIMAT0027756	mmu-miR-6928-5p	miRNAs	MI0022775	4	2	16	0	0	0	0	0	0
	MIMAT0027759	mmu-miR-6929-3p	miRNAs	MI0022776	0	4	3	0	0	0	0	0	0
	MIMAT0027758	mmu-miR-6929-5p	miRNAs	MI0022776	0	1	0	0	0	0	0	0	0
	MIMAT0027761	mmu-miR-6930-3p	miRNAs	MI0022777	0	0	0	0	0	0	0	0	0
	MIMAT0027760	mmu-miR-6930-5p	miRNAs	MI0022777	0	2	5	0	0	0	0	0	0
	MIMAT0027763	mmu-miR-6931-3p	miRNAs	MI0022778	3	3	8	0	0	0	0	0	0
	MIMAT0027762	mmu-miR-6931-5p	miRNAs	MI0022778	0	0	0	0	4	0	0	0	0
	MIMAT0027765	mmu-miR-6932-3p	miRNAs	MI0022779	0	1	3	0	4	0	0	0	0
	MIMAT0027764	mmu-miR-6932-5p	miRNAs	MI0022779	9	8	12	0	4	6	0	0	0
	MIMAT0027767	mmu-miR-6933-3p	miRNAs	MI0022780	0	0	3	0	0	0	0	0	0
	MIMAT0027766	mmu-miR-6933-5p	miRNAs	MI0022780	0	9	0	0	0	0	0	0	0
	MIMAT0004189	mmu-miR-693-3p	miRNAs	MI0004662	0	1	20	0	0	0	0	3	0
	MIMAT0027769	mmu-miR-6934-3p	miRNAs	MI0022781	8	0	3	0	0	0	0	0	0
	MIMAT0027768	mmu-miR-6934-5p	miRNAs	MI0022781	3	0	1	0	0	0	0	0	0
	MIMAT0027771	mmu-miR-6935-3p	miRNAs	MI0022782	0	6	2	0	0	0	0	0	0
	MIMAT0027770	mmu-miR-6935-5p	miRNAs	MI0022782	0	5	2	0	0	0	2	0	0
	MIMAT0003472	mmu-miR-693-5p	miRNAs	MI0004662	0	0	0	0	0	0	0	0	0
	MIMAT0027773	mmu-miR-6936-3p	miRNAs	MI0022783	0	0	0	0	0	0	0	0	0
	MIMAT0027772	mmu-miR-6936-5p	miRNAs	MI0022783	0	2	0	0	0	0	0	0	0
	MIMAT0027775	mmu-miR-6937-3p	miRNAs	MI0022784	0	0	0	0	0	0	0	0	0
	MIMAT0027774	mmu-miR-6937-5p	miRNAs	MI0022784	2	0	0	0	0	0	0	0	0
	MIMAT0027777	mmu-miR-6938-3p	miRNAs	MI0022785	0	4	7	0	0	0	0	0	0
	MIMAT0027776	mmu-miR-6938-5p	miRNAs	MI0022785	0	0	0	0	0	0	0	0	0
	MIMAT0027779	mmu-miR-6939-3p	miRNAs	MI0022786	2	0	0	0	0	0	0	0	0
	MIMAT0027778	mmu-miR-6939-5p	miRNAs	MI0022786	0	0	0	0	0	0	0	0	0
	MIMAT0003474	mmu-miR-694	miRNAs	MI0004664	7	1	7	0	0	0	0	0	0
	MIMAT0027781	mmu-miR-6940-3p	miRNAs	MI0022787	5	1	4	0	0	0	0	0	0
	MIMAT0027780	mmu-miR-6940-5p	miRNAs	MI0022787	0	0	0	0	0	9	0	0	0
	MIMAT0027783	mmu-miR-6941-3p	miRNAs	MI0022788	14	32	40	0	0	9	0	0	1
	MIMAT0027782	mmu-miR-6941-5p	miRNAs	MI0022788	0	3	9	0	0	0	0	0	0
	MIMAT0027785	mmu-miR-6942-3p	miRNAs	MI0022789	4	0	0	0	0	0	0	0	0
	MIMAT0027784	mmu-miR-6942-5p	miRNAs	MI0022789	0	1	3	0	0	0	0	0	0
	MIMAT0027787	mmu-miR-6943-3p	miRNAs	MI0022790	4	9	4	0	0	0	0	0	0
	MIMAT0027786	mmu-miR-6943-5p	miRNAs	MI0022790	0	0	0	0	0	0	0	0	0
	MIMAT0027789	mmu-miR-6944-3p	miRNAs	MI0022791	6933	7248	7134	2	863	1690	10	10	10
	MIMAT0027788	mmu-miR-6944-5p	miRNAs	MI0022791	0	0	0	0	1	0	0	0	0
	MIMAT0027791	mmu-miR-6945-3p	miRNAs	MI0022792	26	46	31	0	0	0	0	0	0
	MIMAT0027790	mmu-miR-6945-5p	miRNAs	MI0022792	0	0	0	0	0	0	0	0	0
	MIMAT0027793	mmu-miR-6946-3p	miRNAs	MI0022793	15	12	17	0	0	0	0	0	0
	MIMAT0027792	mmu-miR-6946-5p	miRNAs	MI0022793	3	0	7	0	0	0	0	0	0
	MIMAT0027795	mmu-miR-6947-3p	miRNAs	MI0022794	0	0	0	0	0	0	0	0	0
	MIMAT0027794	mmu-miR-6947-5p	miRNAs	MI0022794	0	0	0	0	0	0	0	0	0
	MIMAT0027797	mmu-miR-6948-3p	miRNAs	MI0022795	79	75	91	0	7	33	0	2	1
	MIMAT0027796	mmu-miR-6948-5p	miRNAs	MI0022795	1	7	0	0	0	0	0	0	0
	MIMAT0027799	mmu-miR-6949-3p	miRNAs	MI0022796	0	0	0	0	0	0	0	0	0
	MIMAT0027798	mmu-miR-6949-5p	miRNAs	MI0022796	0	0	0	0	0	0	0	0	0
	MIMAT0003481	mmu-miR-695	miRNAs	MI0004675	0	0	0	0	0	0	0	0	0
	MIMAT0027801	mmu-miR-6950-3p	miRNAs	MI0022797	0	0	0	0	0	0	0	0	0
	MIMAT0027800	mmu-miR-6950-5p	miRNAs	MI0022797	2	0	0	0	0	0	0	0	0
	MIMAT0027803	mmu-miR-6951-3p	miRNAs	MI0022798	1	0	0	0	0	0	0	0	0
	MIMAT0027802	mmu-miR-6951-5p	miRNAs	MI0022798	0	7	4	0	0	0	1	0	0
	MIMAT0027805	mmu-miR-6952-3p	miRNAs	MI0022799	30	30	6	0	2	1	1	0	0
	MIMAT0027804	mmu-miR-6952-5p	miRNAs	MI0022799	10	4	15	1	0	3	0	0	1
	MIMAT0027807	mmu-miR-6953-3p	miRNAs	MI0022800	35	12	23	0	0	0	0	0	0
	MIMAT0027806	mmu-miR-6953-5p	miRNAs	MI0022800	2	0	2	0	0	0	0	0	0
	MIMAT0027809	mmu-miR-6954-3p	miRNAs	MI0022801	4	0	0	0	0	0	0	0	0
	MIMAT0027808	mmu-miR-6954-5p	miRNAs	MI0022801	0	1	0	0	0	0	0	0	0
	MIMAT0027811	mmu-miR-6955-3p	miRNAs	MI0022802	0	1	9	0	0	0	0	0	0
	MIMAT0027810	mmu-miR-6955-5p	miRNAs	MI0022802	0	2	12	22	3	0	0	0	1
	MIMAT0027813	mmu-miR-6956-3p	miRNAs	MI0022803	24	43	60	0	0	9	0	0	0
	MIMAT0027812	mmu-miR-6956-5p	miRNAs	MI0022803	0	0	0	0	0	0	0	0	0
	MIMAT0027815	mmu-miR-6957-3p	miRNAs	MI0022804	0	0	0	0	0	0	0	0	0
	MIMAT0027814	mmu-miR-6957-5p	miRNAs	MI0022804	0	0	0	0	0	0	0	0	0
	MIMAT0027817	mmu-miR-6958-3p	miRNAs	MI0022805	15	9	15	0	4	0	0	0	0
	MIMAT0027816	mmu-miR-6958-5p	miRNAs	MI0022805	0	4	2	0	0	0	0	0	0
	MIMAT0027819	mmu-miR-6959-3p	miRNAs	MI0022806	5	3	0	0	0	0	1	0	0
	MIMAT0027818	mmu-miR-6959-5p	miRNAs	MI0022806	3	0	2	0	0	0	0	0	0
	MIMAT0027821	mmu-miR-6960-3p	miRNAs	MI0022807	0	0	0	0	0	0	0	0	0
	MIMAT0027820	mmu-miR-6960-5p	miRNAs	MI0022807	31	19	29	0	5	0	3	0	0
	MIMAT0027823	mmu-miR-6961-3p	miRNAs	MI0022808	0	0	0	0	0	0	0	0	0
	MIMAT0027822	mmu-miR-6961-5p	miRNAs	MI0022808	0	0	0	0	0	0	0	0	0
	MIMAT0027825	mmu-miR-6962-3p	miRNAs	MI0022809	5	3	3	0	0	0	0	0	0
	MIMAT0027824	mmu-miR-6962-5p	miRNAs	MI0022809	3	0	0	0	0	0	0	0	0
	MIMAT0027827	mmu-miR-6963-3p	miRNAs	MI0022810	0	0	0	0	0	0	0	0	0
	MIMAT0027826	mmu-miR-6963-5p	miRNAs	MI0022810	0	0	0	0	0	0	0	0	0
	MIMAT0027829	mmu-miR-6964-3p	miRNAs	MI0022811	3	13	4	0	0	0	0	0	0
	MIMAT0027828	mmu-miR-6964-5p	miRNAs	MI0022811	0	0	3	0	0	0	0	0	0
	MIMAT0027831	mmu-miR-6965-3p	miRNAs	MI0022812	0	0	0	0	0	0	0	0	0
	MIMAT0027830	mmu-miR-6965-5p	miRNAs	MI0022812	0	0	0	0	0	0	0	0	0
	MIMAT0027835	mmu-miR-6966-3p	miRNAs	MI0022814	1	4	1	0	0	0	0	0	0
	MIMAT0027834	mmu-miR-6966-5p	miRNAs	MI0022814	0	0	1	0	0	0	0	0	0
	MIMAT0027837	mmu-miR-6967-3p	miRNAs	MI0022815	0	0	0	0	0	0	0	0	0
	MIMAT0027837_1	mmu-miR-6967-3p	miRNAs	MI0031752	0	2	0	0	0	0	0	0	0
	MIMAT0027836	mmu-miR-6967-5p	miRNAs	MI0022815	0	0	0	0	0	0	0	0	0
	MIMAT0027836_1	mmu-miR-6967-5p	miRNAs	MI0031752	3	0	0	0	0	0	0	0	0
	MIMAT0027839	mmu-miR-6968-3p	miRNAs	MI0022816	0	7	0	0	0	0	0	0	0
	MIMAT0027838	mmu-miR-6968-5p	miRNAs	MI0022816	0	0	0	0	0	0	0	0	0
	MIMAT0027841	mmu-miR-6969-3p	miRNAs	MI0022817	0	1	0	0	0	0	0	0	0
	MIMAT0027840	mmu-miR-6969-5p	miRNAs	MI0022817	0	0	0	0	0	0	0	0	0
	MIMAT0003487	mmu-miR-697	miRNAs	MI0004681	0	0	0	0	0	0	0	0	0
	MIMAT0027843	mmu-miR-6970-3p	miRNAs	MI0022818	1	3	3	0	1	0	0	0	0
	MIMAT0027842	mmu-miR-6970-5p	miRNAs	MI0022818	5	3	11	0	0	0	0	0	1
	MIMAT0027845	mmu-miR-6971-3p	miRNAs	MI0022819	15	3	7	0	0	0	1	0	0
	MIMAT0027844	mmu-miR-6971-5p	miRNAs	MI0022819	0	0	0	0	0	0	0	0	0
	MIMAT0027847	mmu-miR-6972-3p	miRNAs	MI0022820	0	0	0	0	0	0	0	0	0
	MIMAT0027846	mmu-miR-6972-5p	miRNAs	MI0022820	0	0	0	0	0	0	0	0	0
	MIMAT0027849	mmu-miR-6973a-3p	miRNAs	MI0022821	0	0	0	0	0	0	0	0	0
	MIMAT0027848	mmu-miR-6973a-5p	miRNAs	MI0022821	0	0	0	0	0	0	0	0	0
	MIMAT0027909	mmu-miR-6973b-3p	miRNAs	MI0022851	0	0	2	0	0	0	0	0	0
	MIMAT0027908	mmu-miR-6973b-5p	miRNAs	MI0022851	0	0	0	0	0	0	0	0	0
	MIMAT0027851	mmu-miR-6974-3p	miRNAs	MI0022822	0	0	0	0	0	0	0	0	0
	MIMAT0027850	mmu-miR-6974-5p	miRNAs	MI0022822	0	0	0	0	0	0	0	0	0
	MIMAT0027853	mmu-miR-6975-3p	miRNAs	MI0022823	21	43	16	0	0	0	0	0	0
	MIMAT0027852	mmu-miR-6975-5p	miRNAs	MI0022823	0	0	0	0	0	0	0	0	0
	MIMAT0027855	mmu-miR-6976-3p	miRNAs	MI0022824	1	0	7	0	0	0	0	0	0
	MIMAT0027854	mmu-miR-6976-5p	miRNAs	MI0022824	0	0	0	0	0	0	0	0	0
	MIMAT0027857	mmu-miR-6977-3p	miRNAs	MI0022825	28	51	36	0	10	0	1	0	0
	MIMAT0027856	mmu-miR-6977-5p	miRNAs	MI0022825	0	4	2	0	5	0	0	0	1
	MIMAT0027859	mmu-miR-6978-3p	miRNAs	MI0022826	0	0	0	0	0	0	0	0	0
	MIMAT0027858	mmu-miR-6978-5p	miRNAs	MI0022826	0	0	0	0	0	0	0	0	0
	MIMAT0027861	mmu-miR-6979-3p	miRNAs	MI0022827	22	18	8	0	0	0	0	0	0
	MIMAT0027860	mmu-miR-6979-5p	miRNAs	MI0022827	0	0	0	0	0	0	0	0	0
	MIMAT0027863	mmu-miR-6980-3p	miRNAs	MI0022828	0	0	0	0	0	0	0	0	0
	MIMAT0027862	mmu-miR-6980-5p	miRNAs	MI0022828	0	0	0	0	0	0	0	0	0
	MIMAT0027865	mmu-miR-6981-3p	miRNAs	MI0022829	0	0	0	0	0	0	0	0	0
	MIMAT0027864	mmu-miR-6981-5p	miRNAs	MI0022829	0	0	0	0	0	0	0	0	0
	MIMAT0027867	mmu-miR-6982-3p	miRNAs	MI0022830	0	0	0	0	0	0	0	0	0
	MIMAT0027866	mmu-miR-6982-5p	miRNAs	MI0022830	1	10	0	0	0	0	0	0	0
	MIMAT0027869	mmu-miR-6983-3p	miRNAs	MI0022831	0	0	0	0	0	0	0	0	0
	MIMAT0027868	mmu-miR-6983-5p	miRNAs	MI0022831	0	0	0	0	0	0	0	0	0
	MIMAT0003488	mmu-miR-698-3p	miRNAs	MI0004682	0	0	0	0	0	0	0	0	0
	MIMAT0027871	mmu-miR-6984-3p	miRNAs	MI0022832	0	0	0	0	0	0	0	0	0
	MIMAT0027870	mmu-miR-6984-5p	miRNAs	MI0022832	0	0	13	0	0	0	0	0	0
	MIMAT0027873	mmu-miR-6985-3p	miRNAs	MI0022833	4	5	6	0	0	0	0	0	0
	MIMAT0027872	mmu-miR-6985-5p	miRNAs	MI0022833	0	0	0	0	0	0	0	0	0
	MIMAT0022930	mmu-miR-698-5p	miRNAs	MI0004682	1	0	0	0	0	0	0	0	0
	MIMAT0027875	mmu-miR-6986-3p	miRNAs	MI0022834	0	0	0	0	0	0	0	0	0
	MIMAT0027874	mmu-miR-6986-5p	miRNAs	MI0022834	52	55	64	0	13	32	1	0	0
	MIMAT0027877	mmu-miR-6987-3p	miRNAs	MI0022835	0	0	0	0	0	0	1	0	0
	MIMAT0027876	mmu-miR-6987-5p	miRNAs	MI0022835	0	0	0	0	0	0	0	0	0
	MIMAT0027879	mmu-miR-6988-3p	miRNAs	MI0022836	54	91	67	0	0	6	0	0	0
	MIMAT0027878	mmu-miR-6988-5p	miRNAs	MI0022836	2	0	0	0	0	0	0	0	0
	MIMAT0027881	mmu-miR-6989-3p	miRNAs	MI0022837	147	166	115	0	8	10	3	0	1
	MIMAT0027880	mmu-miR-6989-5p	miRNAs	MI0022837	2	0	2	0	0	0	0	0	0
	MIMAT0027883	mmu-miR-6990-3p	miRNAs	MI0022838	0	0	0	0	0	0	0	0	0
	MIMAT0027882	mmu-miR-6990-5p	miRNAs	MI0022838	11	7	8	0	0	0	2	1	0
	MIMAT0027885	mmu-miR-6991-3p	miRNAs	MI0022839	1	0	0	0	3	0	1	0	0
	MIMAT0027884	mmu-miR-6991-5p	miRNAs	MI0022839	15	11	1	0	1	0	0	0	0
	MIMAT0027887	mmu-miR-6992-3p	miRNAs	MI0022840	0	0	0	0	0	0	0	0	0
	MIMAT0027886	mmu-miR-6992-5p	miRNAs	MI0022840	0	0	0	0	0	0	0	0	0
	MIMAT0027889	mmu-miR-6993-3p	miRNAs	MI0022841	1	4	0	0	0	0	0	0	0
	MIMAT0027888	mmu-miR-6993-5p	miRNAs	MI0022841	5	16	13	0	0	0	0	0	0
	MIMAT0027891	mmu-miR-6994-3p	miRNAs	MI0022842	16	17	9	0	0	13	0	0	0
	MIMAT0027890	mmu-miR-6994-5p	miRNAs	MI0022842	17	4	19	0	0	0	0	0	0
	MIMAT0027893	mmu-miR-6995-3p	miRNAs	MI0022843	0	0	0	0	0	0	0	0	0
	MIMAT0027892	mmu-miR-6995-5p	miRNAs	MI0022843	0	0	0	0	0	0	0	0	0
	MIMAT0027895	mmu-miR-6996-3p	miRNAs	MI0022844	0	0	0	0	0	0	0	0	0
	MIMAT0027894	mmu-miR-6996-5p	miRNAs	MI0022844	7	2	1	0	0	0	1	0	0
	MIMAT0027897	mmu-miR-6997-3p	miRNAs	MI0022845	0	2	1	0	0	0	0	0	0
	MIMAT0027896	mmu-miR-6997-5p	miRNAs	MI0022845	35	11	17	0	0	0	0	0	0
	MIMAT0027899	mmu-miR-6998-3p	miRNAs	MI0022846	9	13	0	0	0	0	0	0	0
	MIMAT0027898	mmu-miR-6998-5p	miRNAs	MI0022846	5	0	0	0	0	0	0	0	0
	MIMAT0027901	mmu-miR-6999-3p	miRNAs	MI0022847	0	0	0	0	0	0	0	0	0
	MIMAT0027900	mmu-miR-6999-5p	miRNAs	MI0022847	2	0	0	0	0	0	0	0	0
	MIMAT0027903	mmu-miR-7000-3p	miRNAs	MI0022848	8	5	5	0	0	7	0	0	0
	MIMAT0027902	mmu-miR-7000-5p	miRNAs	MI0022848	0	0	0	0	0	0	0	0	0
	MIMAT0027905	mmu-miR-7001-3p	miRNAs	MI0022849	0	0	0	0	0	0	0	0	0
	MIMAT0027904	mmu-miR-7001-5p	miRNAs	MI0022849	0	0	0	0	0	0	0	0	0
	MIMAT0027907	mmu-miR-7002-3p	miRNAs	MI0022850	0	0	0	0	0	0	0	0	0
	MIMAT0027906	mmu-miR-7002-5p	miRNAs	MI0022850	0	0	0	0	0	0	0	0	0
	MIMAT0027911	mmu-miR-7003-3p	miRNAs	MI0022852	0	0	0	0	0	1	0	0	0
	MIMAT0027910	mmu-miR-7003-5p	miRNAs	MI0022852	0	0	0	0	0	0	0	0	0
	MIMAT0003490	mmu-miR-700-3p	miRNAs	MI0004684	36	30	57	0	0	0	0	0	1
	MIMAT0027913	mmu-miR-7004-3p	miRNAs	MI0022853	4	8	5	0	0	0	0	0	2
	MIMAT0027912	mmu-miR-7004-5p	miRNAs	MI0022853	20	11	19	0	0	13	0	0	0
	MIMAT0027915	mmu-miR-7005-3p	miRNAs	MI0022854	0	0	0	0	0	0	0	0	0
	MIMAT0027914	mmu-miR-7005-5p	miRNAs	MI0022854	0	0	0	0	0	0	0	0	0
	MIMAT0017256	mmu-miR-700-5p	miRNAs	MI0004684	75	25	19	0	0	0	2	0	0
	MIMAT0027917	mmu-miR-7006-3p	miRNAs	MI0022855	19	12	8	0	12	7	0	0	0
	MIMAT0027916	mmu-miR-7006-5p	miRNAs	MI0022855	0	0	0	0	0	0	0	0	0
	MIMAT0027919	mmu-miR-7007-3p	miRNAs	MI0022856	0	4	0	0	0	0	1	0	0
	MIMAT0027918	mmu-miR-7007-5p	miRNAs	MI0022856	0	0	0	0	0	0	0	0	0
	MIMAT0027921	mmu-miR-7008-3p	miRNAs	MI0022857	6	0	4	0	0	0	0	0	0
	MIMAT0027920	mmu-miR-7008-5p	miRNAs	MI0022857	0	0	12	0	0	0	0	0	0
	MIMAT0027923	mmu-miR-7009-3p	miRNAs	MI0022858	0	0	0	0	0	0	0	0	0
	MIMAT0027922	mmu-miR-7009-5p	miRNAs	MI0022858	0	0	3	0	0	0	0	0	0
	MIMAT0027925	mmu-miR-7010-3p	miRNAs	MI0022859	0	0	3	0	0	0	0	0	0
	MIMAT0027924	mmu-miR-7010-5p	miRNAs	MI0022859	34	11	33	0	1	0	0	0	0
	MIMAT0027927	mmu-miR-7011-3p	miRNAs	MI0022860	0	3	4	0	0	0	0	0	0
	MIMAT0027926	mmu-miR-7011-5p	miRNAs	MI0022860	0	0	5	0	0	0	0	0	0
	MIMAT0027929	mmu-miR-7012-3p	miRNAs	MI0022861	7	11	2	0	0	0	1	0	0
	MIMAT0027928	mmu-miR-7012-5p	miRNAs	MI0022861	0	0	4	0	0	0	0	0	0
	MIMAT0027931	mmu-miR-7013-3p	miRNAs	MI0022862	0	9	1	0	0	0	0	0	0
	MIMAT0027930	mmu-miR-7013-5p	miRNAs	MI0022862	0	0	0	0	0	0	0	0	0
	MIMAT0017257	mmu-miR-701-3p	miRNAs	MI0004685	24	12	21	0	2	0	0	0	0
	MIMAT0027933	mmu-miR-7014-3p	miRNAs	MI0022863	0	0	0	0	0	0	0	0	0
	MIMAT0027932	mmu-miR-7014-5p	miRNAs	MI0022863	0	0	0	0	0	0	0	0	0
	MIMAT0027935	mmu-miR-7015-3p	miRNAs	MI0022864	248	238	233	0	13	88	0	0	0
	MIMAT0027934	mmu-miR-7015-5p	miRNAs	MI0022864	0	0	9	0	0	0	1	0	0
	MIMAT0003491	mmu-miR-701-5p	miRNAs	MI0004685	0	11	3	0	0	0	0	0	0
	MIMAT0027937	mmu-miR-7016-3p	miRNAs	MI0022865	4	11	0	0	0	0	0	0	0
	MIMAT0027936	mmu-miR-7016-5p	miRNAs	MI0022865	1	5	0	0	0	0	0	0	0
	MIMAT0027939	mmu-miR-7017-3p	miRNAs	MI0022866	0	0	0	0	0	0	0	0	0
	MIMAT0027938	mmu-miR-7017-5p	miRNAs	MI0022866	7	0	0	0	0	0	0	0	1
	MIMAT0027941	mmu-miR-7018-3p	miRNAs	MI0022867	0	0	2	0	0	0	0	0	0
	MIMAT0027940	mmu-miR-7018-5p	miRNAs	MI0022867	0	0	0	0	0	0	0	0	0
	MIMAT0027943	mmu-miR-7019-3p	miRNAs	MI0022868	4	6	3	0	0	13	0	0	0
	MIMAT0027942	mmu-miR-7019-5p	miRNAs	MI0022868	0	0	0	0	0	0	0	0	0
	MIMAT0027945	mmu-miR-7020-3p	miRNAs	MI0022869	0	0	0	0	0	0	0	0	0
	MIMAT0027944	mmu-miR-7020-5p	miRNAs	MI0022869	1	0	0	0	0	0	0	0	0
	MIMAT0027947	mmu-miR-7021-3p	miRNAs	MI0022870	0	0	0	0	0	0	0	0	0
	MIMAT0027946	mmu-miR-7021-5p	miRNAs	MI0022870	26	6	3	0	6	0	0	0	0
	MIMAT0027949	mmu-miR-7022-3p	miRNAs	MI0022871	4	5	0	0	0	0	1	0	0
	MIMAT0027948	mmu-miR-7022-5p	miRNAs	MI0022871	6	0	0	0	0	0	0	0	0
	MIMAT0027951	mmu-miR-7023-3p	miRNAs	MI0022872	3	0	0	0	0	0	0	0	0
	MIMAT0027950	mmu-miR-7023-5p	miRNAs	MI0022872	0	0	0	0	0	0	0	0	0
	MIMAT0003492	mmu-miR-702-3p	miRNAs	MI0004686	431	553	573	0	90	95	1	0	2
	MIMAT0027953	mmu-miR-7024-3p	miRNAs	MI0022873	0	0	0	0	0	0	0	0	0
	MIMAT0027952	mmu-miR-7024-5p	miRNAs	MI0022873	5	5	0	0	0	0	0	0	0
	MIMAT0027955	mmu-miR-7025-3p	miRNAs	MI0022874	0	0	0	0	0	0	0	0	0
	MIMAT0027954	mmu-miR-7025-5p	miRNAs	MI0022874	2	0	0	0	0	3	0	0	0
	MIMAT0022931	mmu-miR-702-5p	miRNAs	MI0004686	29	29	30	0	0	0	0	0	0
	MIMAT0027957	mmu-miR-7026-3p	miRNAs	MI0022875	2	8	4	0	0	0	0	0	0
	MIMAT0027956	mmu-miR-7026-5p	miRNAs	MI0022875	0	0	2	1	0	0	0	0	0
	MIMAT0027959	mmu-miR-7027-3p	miRNAs	MI0022876	0	0	2	0	0	0	0	0	0
	MIMAT0027958	mmu-miR-7027-5p	miRNAs	MI0022876	0	0	0	0	0	0	0	0	0
	MIMAT0027961	mmu-miR-7028-3p	miRNAs	MI0022877	0	0	3	0	0	0	0	0	0
	MIMAT0027960	mmu-miR-7028-5p	miRNAs	MI0022877	0	0	0	0	0	0	0	0	0
	MIMAT0027963	mmu-miR-7029-3p	miRNAs	MI0022878	0	0	0	0	0	0	0	0	0
	MIMAT0027962	mmu-miR-7029-5p	miRNAs	MI0022878	1	2	0	0	0	0	0	0	0
	MIMAT0003493	mmu-miR-703	miRNAs	MI0004687	4	6	7	0	1	0	0	2	0
	MIMAT0027965	mmu-miR-7030-3p	miRNAs	MI0022879	7	3	9	0	4	0	0	0	0
	MIMAT0027964	mmu-miR-7030-5p	miRNAs	MI0022879	0	0	0	0	0	0	0	0	0
	MIMAT0027967	mmu-miR-7031-3p	miRNAs	MI0022880	0	0	0	0	0	0	0	0	0
	MIMAT0027966	mmu-miR-7031-5p	miRNAs	MI0022880	0	0	0	0	0	0	0	0	0
	MIMAT0027969	mmu-miR-7032-3p	miRNAs	MI0022881	6	3	9	0	0	0	0	0	0
	MIMAT0027968	mmu-miR-7032-5p	miRNAs	MI0022881	0	0	0	0	0	0	0	0	0
	MIMAT0027971	mmu-miR-7033-3p	miRNAs	MI0022882	0	4	3	0	0	0	0	0	0
	MIMAT0027970	mmu-miR-7033-5p	miRNAs	MI0022882	0	3	0	0	0	0	0	0	0
	MIMAT0027973	mmu-miR-7034-3p	miRNAs	MI0022883	10	0	7	0	0	0	0	0	0
	MIMAT0027972	mmu-miR-7034-5p	miRNAs	MI0022883	1	1	0	0	0	0	0	0	0
	MIMAT0027975	mmu-miR-7035-3p	miRNAs	MI0022884	2	3	0	0	9	0	0	0	0
	MIMAT0027974	mmu-miR-7035-5p	miRNAs	MI0022884	0	0	0	0	0	0	0	0	0
	MIMAT0027977	mmu-miR-7036a-3p	miRNAs	MI0022885	6	0	0	0	0	0	0	0	0
	MIMAT0027976	mmu-miR-7036a-5p	miRNAs	MI0022885	2	0	3	0	4	0	0	0	0
	MIMAT0029809	mmu-miR-7036b-3p	miRNAs	MI0024991	0	0	0	0	0	0	0	0	0
	MIMAT0029808	mmu-miR-7036b-5p	miRNAs	MI0024991	0	0	0	0	5	0	0	0	0
	MIMAT0027979	mmu-miR-7037-3p	miRNAs	MI0022886	1	0	0	0	0	0	0	0	0
	MIMAT0027978	mmu-miR-7037-5p	miRNAs	MI0022886	0	0	0	0	0	0	0	0	0
	MIMAT0027981	mmu-miR-7038-3p	miRNAs	MI0022887	1	0	0	0	0	0	0	0	0
	MIMAT0027980	mmu-miR-7038-5p	miRNAs	MI0022887	1	0	0	0	0	0	0	0	0
	MIMAT0027983	mmu-miR-7039-3p	miRNAs	MI0022888	0	0	0	0	0	0	0	0	0
	MIMAT0027982	mmu-miR-7039-5p	miRNAs	MI0022888	0	14	4	0	0	0	0	0	0
	MIMAT0003494	mmu-miR-704	miRNAs	MI0004688	11	5	8	0	0	0	0	0	0
	MIMAT0027985	mmu-miR-7040-3p	miRNAs	MI0022889	0	0	0	0	0	0	0	0	0
	MIMAT0027984	mmu-miR-7040-5p	miRNAs	MI0022889	0	0	0	0	0	0	0	0	0
	MIMAT0027987	mmu-miR-7041-3p	miRNAs	MI0022890	6	5	0	0	0	0	0	0	0
	MIMAT0027986	mmu-miR-7041-5p	miRNAs	MI0022890	3	0	1	0	0	2	0	0	0
	MIMAT0027989	mmu-miR-7042-3p	miRNAs	MI0022891	0	0	1	0	0	0	0	0	0
	MIMAT0027988	mmu-miR-7042-5p	miRNAs	MI0022891	26	25	25	0	0	0	0	0	0
	MIMAT0027991	mmu-miR-7043-3p	miRNAs	MI0022892	2	4	8	0	0	0	0	0	0
	MIMAT0027990	mmu-miR-7043-5p	miRNAs	MI0022892	0	0	0	0	0	0	0	0	0
	MIMAT0027993	mmu-miR-7044-3p	miRNAs	MI0022893	0	0	1	0	0	0	0	0	0
	MIMAT0027992	mmu-miR-7044-5p	miRNAs	MI0022893	0	0	0	0	0	0	0	0	0
	MIMAT0027995	mmu-miR-7045-3p	miRNAs	MI0022894	0	1	0	0	0	0	0	0	0
	MIMAT0027994	mmu-miR-7045-5p	miRNAs	MI0022894	0	0	0	0	0	0	0	0	0
	MIMAT0027997	mmu-miR-7046-3p	miRNAs	MI0022895	93	253	164	0	21	26	0	0	1
	MIMAT0027996	mmu-miR-7046-5p	miRNAs	MI0022895	0	0	0	0	0	0	0	0	0
	MIMAT0027999	mmu-miR-7047-3p	miRNAs	MI0022896	27	35	10	1	7	0	0	0	0
	MIMAT0027998	mmu-miR-7047-5p	miRNAs	MI0022896	2	0	0	0	0	0	0	0	0
	MIMAT0028001	mmu-miR-7048-3p	miRNAs	MI0022897	4	0	7	0	0	0	0	0	0
	MIMAT0028000	mmu-miR-7048-5p	miRNAs	MI0022897	0	1	0	0	0	0	0	0	0
	MIMAT0028003	mmu-miR-7049-3p	miRNAs	MI0022898	0	0	0	0	0	0	0	0	0
	MIMAT0028002	mmu-miR-7049-5p	miRNAs	MI0022898	2	0	5	0	0	0	0	0	0
	MIMAT0003495	mmu-miR-705	miRNAs	MI0004689	0	0	0	0	0	0	0	0	0
	MIMAT0028005	mmu-miR-7050-3p	miRNAs	MI0022899	0	0	0	0	0	0	0	0	0
	MIMAT0028004	mmu-miR-7050-5p	miRNAs	MI0022899	0	0	0	0	0	0	0	0	0
	MIMAT0028007	mmu-miR-7051-3p	miRNAs	MI0022900	0	0	0	0	0	0	0	0	0
	MIMAT0028006	mmu-miR-7051-5p	miRNAs	MI0022900	0	1	0	0	0	0	0	0	0
	MIMAT0028009	mmu-miR-7052-3p	miRNAs	MI0022901	8	7	0	0	0	0	0	0	0
	MIMAT0028008	mmu-miR-7052-5p	miRNAs	MI0022901	0	0	0	0	0	0	0	0	0
	MIMAT0028011	mmu-miR-7053-3p	miRNAs	MI0022902	1	0	2	0	0	0	0	0	0
	MIMAT0028010	mmu-miR-7053-5p	miRNAs	MI0022902	0	0	2	0	0	0	0	0	0
	MIMAT0028013	mmu-miR-7054-3p	miRNAs	MI0022903	1	0	0	0	0	0	0	0	0
	MIMAT0028012	mmu-miR-7054-5p	miRNAs	MI0022903	5	18	11	0	0	0	0	0	0
	MIMAT0028015	mmu-miR-7055-3p	miRNAs	MI0022904	3	0	0	0	0	0	0	0	0
	MIMAT0028014	mmu-miR-7055-5p	miRNAs	MI0022904	0	0	0	0	0	0	0	0	0
	MIMAT0028017	mmu-miR-7056-3p	miRNAs	MI0022905	1	0	0	0	0	0	0	0	0
	MIMAT0028016	mmu-miR-7056-5p	miRNAs	MI0022905	11	14	0	0	0	0	0	0	0
	MIMAT0028019	mmu-miR-7057-3p	miRNAs	MI0022906	0	0	0	0	0	0	0	0	0
	MIMAT0028018	mmu-miR-7057-5p	miRNAs	MI0022906	0	2	0	0	0	0	0	0	0
	MIMAT0028021	mmu-miR-7058-3p	miRNAs	MI0022907	0	0	0	0	0	0	0	0	0
	MIMAT0028020	mmu-miR-7058-5p	miRNAs	MI0022907	0	0	0	0	0	0	0	0	0
	MIMAT0028023	mmu-miR-7059-3p	miRNAs	MI0022908	0	0	5	0	0	0	0	0	0
	MIMAT0028022	mmu-miR-7059-5p	miRNAs	MI0022908	5	47	45	0	0	0	3	1	0
	MIMAT0003496	mmu-miR-706	miRNAs	MI0004690	0	0	0	0	0	0	0	0	0
	MIMAT0028025	mmu-miR-7060-3p	miRNAs	MI0022909	6	12	4	0	0	0	0	0	0
	MIMAT0028024	mmu-miR-7060-5p	miRNAs	MI0022909	11	10	8	0	0	0	0	0	0
	MIMAT0028027	mmu-miR-7061-3p	miRNAs	MI0022910	0	0	2	0	0	0	0	0	0
	MIMAT0028026	mmu-miR-7061-5p	miRNAs	MI0022910	2	2	0	0	0	0	0	0	0
	MIMAT0028029	mmu-miR-7062-3p	miRNAs	MI0022911	0	0	0	0	0	0	0	0	0
	MIMAT0028028	mmu-miR-7062-5p	miRNAs	MI0022911	3	0	8	0	0	0	0	0	0
	MIMAT0028031	mmu-miR-7063-3p	miRNAs	MI0022912	0	9	8	0	0	0	0	0	0
	MIMAT0028030	mmu-miR-7063-5p	miRNAs	MI0022912	19	8	16	16	0	0	1	1	0
	MIMAT0028033	mmu-miR-7064-3p	miRNAs	MI0022913	0	0	0	0	0	0	0	0	0
	MIMAT0028032	mmu-miR-7064-5p	miRNAs	MI0022913	0	0	0	0	0	0	0	0	0
	MIMAT0028035	mmu-miR-7065-3p	miRNAs	MI0022914	1	0	0	0	0	0	0	0	0
	MIMAT0028034	mmu-miR-7065-5p	miRNAs	MI0022914	0	0	0	0	0	0	0	0	0
	MIMAT0028037	mmu-miR-7066-3p	miRNAs	MI0022915	6	9	31	0	4	0	0	0	0
	MIMAT0028036	mmu-miR-7066-5p	miRNAs	MI0022915	9	7	19	0	0	0	0	0	0
	MIMAT0028039	mmu-miR-7067-3p	miRNAs	MI0022916	4	3	0	0	0	0	0	0	0
	MIMAT0028038	mmu-miR-7067-5p	miRNAs	MI0022916	0	1	0	0	0	0	0	0	0
	MIMAT0028043	mmu-miR-7068-3p	miRNAs	MI0022918	430	429	508	102	61	110	21	11	8
	MIMAT0028042	mmu-miR-7068-5p	miRNAs	MI0022918	0	4	0	0	0	5	0	0	0
	MIMAT0028045	mmu-miR-7069-3p	miRNAs	MI0022919	0	0	20	0	0	0	0	0	0
	MIMAT0028044	mmu-miR-7069-5p	miRNAs	MI0022919	5	4	5	0	0	0	0	0	0
	MIMAT0003497	mmu-miR-707	miRNAs	MI0004691	0	0	0	0	0	0	0	0	0
	MIMAT0028047	mmu-miR-7070-3p	miRNAs	MI0022920	49	56	53	0	0	12	2	0	0
	MIMAT0028046	mmu-miR-7070-5p	miRNAs	MI0022920	0	3	0	0	0	0	0	0	0
	MIMAT0028049	mmu-miR-7071-3p	miRNAs	MI0022921	9	11	16	0	0	12	0	0	0
	MIMAT0028048	mmu-miR-7071-5p	miRNAs	MI0022921	0	0	0	0	0	0	0	0	0
	MIMAT0028051	mmu-miR-7072-3p	miRNAs	MI0022922	0	0	0	0	0	0	0	0	0
	MIMAT0028050	mmu-miR-7072-5p	miRNAs	MI0022922	0	0	0	0	0	0	0	0	0
	MIMAT0028053	mmu-miR-7073-3p	miRNAs	MI0022923	0	0	5	0	0	0	0	0	0
	MIMAT0028052	mmu-miR-7073-5p	miRNAs	MI0022923	3	1	13	0	0	0	0	0	0
	MIMAT0028055	mmu-miR-7074-3p	miRNAs	MI0022924	0	0	0	0	0	0	0	0	0
	MIMAT0028054	mmu-miR-7074-5p	miRNAs	MI0022924	0	0	0	0	0	0	0	0	0
	MIMAT0028057	mmu-miR-7075-3p	miRNAs	MI0022925	47	30	22	0	3	0	0	0	0
	MIMAT0028056	mmu-miR-7075-5p	miRNAs	MI0022925	0	0	0	0	0	0	0	0	0
	MIMAT0028059	mmu-miR-7076-3p	miRNAs	MI0022926	0	0	0	0	0	0	0	0	0
	MIMAT0028058	mmu-miR-7076-5p	miRNAs	MI0022926	0	0	0	0	0	0	0	0	0
	MIMAT0028061	mmu-miR-7077-3p	miRNAs	MI0022927	0	0	0	0	0	0	0	0	0
	MIMAT0028060	mmu-miR-7077-5p	miRNAs	MI0022927	0	0	0	0	0	0	0	0	0
	MIMAT0028063	mmu-miR-7078-3p	miRNAs	MI0022928	0	0	0	0	0	0	0	0	0
	MIMAT0028062	mmu-miR-7078-5p	miRNAs	MI0022928	2	0	0	0	0	0	0	0	0
	MIMAT0028065	mmu-miR-7079-3p	miRNAs	MI0022929	8	9	7	0	0	0	0	0	0
	MIMAT0028064	mmu-miR-7079-5p	miRNAs	MI0022929	0	0	0	0	0	0	0	0	0
	MIMAT0028067	mmu-miR-7080-3p	miRNAs	MI0022930	5	11	9	0	0	0	0	0	0
	MIMAT0028066	mmu-miR-7080-5p	miRNAs	MI0022930	19	20	0	0	4	0	0	0	0
	MIMAT0028069	mmu-miR-7081-3p	miRNAs	MI0022931	4	0	6	0	0	0	0	0	0
	MIMAT0028068	mmu-miR-7081-5p	miRNAs	MI0022931	0	1	0	0	0	0	0	0	0
	MIMAT0028071	mmu-miR-7082-3p	miRNAs	MI0022932	3	3	8	0	0	0	0	0	0
	MIMAT0028070	mmu-miR-7082-5p	miRNAs	MI0022932	0	0	0	0	0	0	0	0	0
	MIMAT0028073	mmu-miR-7083-3p	miRNAs	MI0022933	0	0	0	0	0	0	0	0	0
	MIMAT0028072	mmu-miR-7083-5p	miRNAs	MI0022933	1	1	1	0	0	0	0	0	0
	MIMAT0003498	mmu-miR-708-3p	miRNAs	MI0004692	6840	11138	11111	75	648	516	467	35	28
	MIMAT0028075	mmu-miR-7084-3p	miRNAs	MI0022934	0	2	1	0	0	0	0	0	0
	MIMAT0028074	mmu-miR-7084-5p	miRNAs	MI0022934	2	1	0	0	0	0	0	0	0
	MIMAT0028077	mmu-miR-7085-3p	miRNAs	MI0022935	1	0	4	0	0	0	0	0	0
	MIMAT0028076	mmu-miR-7085-5p	miRNAs	MI0022935	2	0	2	0	0	0	0	0	0
	MIMAT0004828	mmu-miR-708-5p	miRNAs	MI0004692	1195	2114	1925	15	56	61	68	15	23
	MIMAT0028079	mmu-miR-7086-3p	miRNAs	MI0022936	0	0	0	0	0	0	0	0	0
	MIMAT0028078	mmu-miR-7086-5p	miRNAs	MI0022936	0	0	0	0	0	0	0	0	0
	MIMAT0028081	mmu-miR-7087-3p	miRNAs	MI0022937	0	0	0	0	0	0	0	0	0
	MIMAT0028080	mmu-miR-7087-5p	miRNAs	MI0022937	0	3	2	0	0	0	0	0	0
	MIMAT0028083	mmu-miR-7088-3p	miRNAs	MI0022938	0	0	0	0	0	0	0	0	0
	MIMAT0028082	mmu-miR-7088-5p	miRNAs	MI0022938	0	0	0	0	0	0	0	0	0
	MIMAT0028085	mmu-miR-7089-3p	miRNAs	MI0022939	0	0	0	0	0	0	0	0	0
	MIMAT0028084	mmu-miR-7089-5p	miRNAs	MI0022939	0	0	0	0	0	0	0	0	0
	MIMAT0003499	mmu-miR-709	miRNAs	MI0004693	0	0	0	0	0	0	0	0	0
	MIMAT0028087	mmu-miR-7090-3p	miRNAs	MI0022940	0	0	1	0	0	0	0	0	0
	MIMAT0028086	mmu-miR-7090-5p	miRNAs	MI0022940	3	0	1	0	0	0	0	0	0
	MIMAT0028089	mmu-miR-7091-3p	miRNAs	MI0022941	0	0	0	0	0	0	0	0	0
	MIMAT0028088	mmu-miR-7091-5p	miRNAs	MI0022941	0	1	0	0	0	0	0	0	0
	MIMAT0028091	mmu-miR-7092-3p	miRNAs	MI0022942	1	0	4	0	0	0	0	0	0
	MIMAT0028090	mmu-miR-7092-5p	miRNAs	MI0022942	0	0	0	0	0	0	0	0	0
	MIMAT0028093	mmu-miR-7093-3p	miRNAs	MI0022943	13	22	14	0	11	0	1	1	0
	MIMAT0028092	mmu-miR-7093-5p	miRNAs	MI0022943	6	4	8	0	0	0	1	0	0
	MIMAT0028094	mmu-miR-7094-1-5p	miRNAs	MI0022944	0	0	0	0	0	0	0	0	0
	MIMAT0028095	mmu-miR-7094-3p	miRNAs	MI0022944	0	0	0	0	0	0	0	0	0
	MIMAT0028095_1	mmu-miR-7094-3p	miRNAs	MI0022945	0	0	0	0	0	0	0	0	0
	MIMAT0028096	mmu-miR-7094b-2-5p	miRNAs	MI0022945	0	0	0	0	0	0	0	0	0
	MIMAT0003500	mmu-miR-710	miRNAs	MI0004694	0	0	0	0	0	0	0	0	0
	MIMAT0003501	mmu-miR-711	miRNAs	MI0004695	0	0	0	0	0	0	0	0	0
[truncated: 296 more rows]

## Sheet: piRNAs
		piRNA Ids	WC1	WC2	WC3	AX1	AX2	AX3	EV1	EV2	EV3
[truncated: 767 more rows]

[truncated: 4 more sheets: tRNAs, tRNAs_collapsed, RNY_&_vtRNA, snoRNAs_scaRNAs_snRNAs]
