# Supplementary material for: Distinct small non-coding RNA landscape in the axons and released extracellular vesicles of developing primary cortical neurons and the axoplasm of adult nerves
Source: RNA Biol. 2021 Dec 9;18(Suppl 2):832–55. doi: 10.1080/15476286.2021.2000792 (PMC8782166; doi:10.1080/15476286.2021.2000792)
Supplement: Supplemental Material [file KRNB_A_2000792_SM1038.zip › Supplementary information/Supplementary Table 2_Complete_EdgeR_UQ_CPM1_EdgeR.xlsx]

## Sheet: CPM_1_&_log2(CPM+1)
						Raw Counts									CPM (UQ normalized)														log2(CPM+1)					Raw Counts									CPM (UQ normalized)
	Gene ID1	Gene name	Gene Biotype	Gene description	Gene ID2	WC1	WC2	WC3	AX1	AX2	AX3	EV1	EV2	EV3	norm_WC1	norm_WC2	norm_WC3	norm_AX1	norm_AX2	norm_AX3	norm_EV1	norm_EV2	norm_EV3	baseMean	WC	AX	EV		Gene ID1	Gene name	Gene Biotype	Gene description	Gene ID2	WC1	WC2	WC3	AX1	AX2	AX3	EV1	EV2	EV3	norm_WC1	norm_WC2	norm_WC3	norm_AX1	norm_AX2	norm_AX3	norm_EV1
	NA	NA	rRNAs	NA	5S	758760	372072	747133	1302907	494617	379562	22921	44641	53555	472758	339152	231293	1017968	901709	491655	188037	274666	292900	467793	347734	803777	251868		NA	NA	rRNAs	NA	5S	19.5333	18.5052	19.511	20.3133	18.916	18.534	14.4844	15.4461	15.7088	18.8507	18.3716	17.8194	19.9573	19.7823	18.9073	17.5207
	NA	NA	tRNAs	NA	chr1.tRNA1001-LeuCAG	2682	2347	2491	860	1642	1474	431	749	1007	1671	2139	771	672	2993	1909	3536	4608	5507	2645.32	1527	1858	4550		NA	NA	tRNAs	NA	chr1.tRNA1001-LeuCAG	11.3896	11.1972	11.2831	9.74987	10.6821	10.5265	8.75489	9.55075	9.97728	10.7074	11.0634	9.59246	9.39446	11.5479	10.8994	11.7883
	NA	NA	tRNAs	NA	chr1.tRNA1002-AspGTC	691	1152	2137	679	2148	1428	218	575	629	431	1050	662	531	3916	1850	1788	3538	3440	1911.63	714	2099	2922		NA	NA	tRNAs	NA	chr1.tRNA1002-AspGTC	9.43463	10.1712	11.062	9.40939	11.0694	10.4808	7.77479	9.16993	9.29921	8.75489	10.0375	9.37287	9.05528	11.9355	10.8541	10.8049
	NA	NA	tRNAs	NA	chr1.tRNA1003-GlyTCC	131	133	255	62	97	64	13	17	28	82	121	79	48	177	83	107	105	153	106.04	94	103	122		NA	NA	tRNAs	NA	chr1.tRNA1003-GlyTCC	7.04439	7.06609	8	5.97728	6.61471	6.02237	3.80735	4.16993	4.85798	6.37504	6.93074	6.32193	5.61471	7.47573	6.39232	6.75489
	NA	NA	tRNAs	NA	chr1.tRNA1004-GluCTC	18206	32922	65191	45645	118864	68427	44456	61302	70207	11344	30009	20181	35663	216694	88635	364704	377178	383972	169820	20511	113664	375285		NA	NA	tRNAs	NA	chr1.tRNA1004-GluCTC	14.1522	15.0068	15.9924	15.4782	16.859	16.0623	15.4401	15.9037	16.0993	13.4698	14.8732	14.3008	15.1222	17.7253	16.4356	18.4764
	NA	NA	tRNAs	NA	chr1.tRNA1005-AspGTC	670	1217	2180	663	2125	1343	197	515	627	417	1109	675	518	3874	1740	1616	3169	3429	1838.58	734	2044	2738		NA	NA	tRNAs	NA	chr1.tRNA1005-AspGTC	9.39017	10.2503	11.0908	9.37504	11.0539	10.3923	7.62936	9.01123	9.29462	8.70736	10.1163	9.40088	9.01959	11.92	10.7657	10.6591
	NA	NA	tRNAs	NA	chr1.tRNA1006-GlyTCC	145	156	244	54	86	77	18	22	25	90	142	76	42	157	100	148	135	137	114.06	103	100	140		NA	NA	tRNAs	NA	chr1.tRNA1006-GlyTCC	7.18982	7.29462	7.93664	5.78136	6.44294	6.2854	4.24793	4.52356	4.70044	6.50779	7.15987	6.26679	5.42626	7.30378	6.65821	7.21917
	NA	NA	tRNAs	NA	chr1.tRNA1007-GluCTC	17966	32869	65491	45229	118850	67873	44208	61052	69938	11194	29961	20274	35338	216669	87917	362669	375639	382500	169129	20476	113308	373603		NA	NA	tRNAs	NA	chr1.tRNA1007-GluCTC	14.1331	15.0045	15.999	15.465	16.8588	16.0506	15.4321	15.8978	16.0938	13.4506	14.8708	14.3074	15.109	17.7251	16.4239	18.4683
	NA	NA	tRNAs	NA	chr1.tRNA1008-AspGTC	787	1320	2447	971	2797	1640	261	651	836	490	1203	758	759	5099	2124	2141	4005	4572	2350.22	817	2661	3573		NA	NA	tRNAs	NA	chr1.tRNA1008-AspGTC	9.62205	10.3674	11.2574	9.92481	11.4502	10.6804	8.03342	9.34873	9.70908	8.93958	10.2336	9.56796	9.56986	12.3163	11.0532	11.0647
	NA	NA	tRNAs	NA	chr1.tRNA1009-GlyTCC	109	168	247	64	90	53	15	18	28	68	153	76	50	164	69	123	111	153	107.47	99	94	129		NA	NA	tRNAs	NA	chr1.tRNA1009-GlyTCC	6.78136	7.40088	7.9542	6.02237	6.50779	5.75489	4	4.24793	4.85798	6.10852	7.26679	6.26679	5.67243	7.36632	6.12928	6.9542
	NA	NA	tRNAs	NA	chr1.tRNA1010-GluCTC	18054	32582	65442	45112	117743	67537	44186	61056	69174	11249	29699	20259	35246	214651	87482	362489	375664	378322	168340	20402	112460	372158		NA	NA	tRNAs	NA	chr1.tRNA1010-GluCTC	14.1401	14.9918	15.998	15.4613	16.8453	16.0434	15.4313	15.8979	16.078	13.4576	14.8582	14.3063	15.1052	17.7116	16.4167	18.4676
	NA	NA	tRNAs	NA	chr1.tRNA1012-GlyTCC	110	167	245	23	89	52	14	27	22	69	152	76	18	162	67	115	166	120	105.05	99	82	134		NA	NA	tRNAs	NA	chr1.tRNA1012-GlyTCC	6.79442	7.39232	7.94251	4.58496	6.49185	5.72792	3.90689	4.80735	4.52356	6.12928	7.25739	6.26679	4.24793	7.34873	6.08746	6.85798
	NA	NA	tRNAs	NA	chr1.tRNA1013-AspGTC	694	1177	2116	700	2069	1370	230	507	601	432	1073	655	547	3772	1775	1887	3119	3287	1838.55	720	2031	2764		NA	NA	tRNAs	NA	chr1.tRNA1013-AspGTC	9.44087	10.2021	11.0478	9.45327	11.0154	10.421	7.85175	8.98868	9.23362	8.75822	10.0688	9.35755	9.09803	11.8815	10.7944	10.8826
	NA	NA	tRNAs	NA	chr1.tRNA1014-AsnGTT	83	73	102	1583	174	36	104	149	177	52	67	32	1237	317	47	853	917	968	498.72	50	534	913		NA	NA	tRNAs	NA	chr1.tRNA1014-AsnGTT	6.39232	6.20945	6.6865	10.6294	7.45121	5.20945	6.71425	7.22882	7.47573	5.72792	6.08746	5.04439	10.2738	8.31288	5.58496	9.73809
	NA	NA	tRNAs	NA	chr1.tRNA1030-ProCGG	2679	3850	4382	985	7233	3522	2200	2060	2974	1669	3509	1357	770	13186	4562	18048	12675	16265	8004.55	2178	6173	15663		NA	NA	tRNAs	NA	chr1.tRNA1030-ProCGG	11.388	11.911	12.0977	9.94544	12.8206	11.7826	11.1039	11.0091	11.5387	10.7056	11.7773	10.4073	9.59059	13.6868	12.1558	14.1396
	NA	NA	tRNAs	NA	chr1.tRNA1192-LysTTT	1453	2155	3043	6251	3086	599	4163	4775	5165	905	1964	942	4884	5626	776	34152	29380	28248	11875.2	1270	3762	30593		NA	NA	tRNAs	NA	chr1.tRNA1192-LysTTT	10.5058	11.0741	11.5718	12.6101	11.592	9.22882	12.0238	12.2216	12.3348	9.82337	10.9403	9.88111	12.2541	12.4582	9.60177	15.0597
	NA	NA	tRNAs	NA	chr1.tRNA1400-GlyGCC	25575	60471	110635	358501	558150	106405	758551	668736	787697	15935	55121	34250	280099	1017533	137829	6222928	4114584	4308022	1.79848e+06	35102	478487	4881845		NA	NA	tRNAs	NA	chr1.tRNA1400-GlyGCC	14.6425	15.884	16.7555	18.4516	19.0903	16.6992	19.5329	19.3511	19.5873	13.96	15.7503	15.0639	18.0956	19.9566	17.0725	22.5692
	NA	NA	tRNAs	NA	chr1.tRNA1555-GluTTC	6969	15535	20208	3343	30868	9326	22126	32144	39256	4342	14161	6256	2612	56274	12080	181515	197775	214696	76634.5	8253	23655	197995		NA	NA	tRNAs	NA	chr1.tRNA1555-GluTTC	12.7669	13.9233	14.3027	11.7074	14.9139	13.1872	14.4335	14.9723	15.2607	12.0845	13.7897	12.6113	11.3515	15.7802	13.5605	17.4697
	NA	NA	tRNAs	NA	chr1.tRNA284-ProAGG	88	121	196	0	120	54	13	13	14	55	110	61	0	219	70	107	80	77	86.41	75	96	88		NA	NA	tRNAs	NA	chr1.tRNA284-ProAGG	6.47573	6.93074	7.62205	0	6.91886	5.78136	3.80735	3.80735	3.90689	5.80735	6.79442	5.9542	0	7.78136	6.14975	6.75489
	NA	NA	tRNAs	NA	chr1.tRNA485-LysTTT	2876	4666	8332	10483	9049	2169	4939	5344	5882	1792	4253	2579	8190	16497	2810	40518	32880	32169	15743.2	2875	9166	35189		NA	NA	tRNAs	NA	chr1.tRNA485-LysTTT	11.4903	12.1883	13.0246	13.3559	13.1437	11.0835	12.2703	12.384	12.5223	10.8082	12.0546	11.3332	12.9998	14.01	11.4569	15.3063
	NA	NA	tRNAs	NA	chr1.tRNA583-IleTAT	0	1	0	0	0	0	80	75	70	0	1	0	0	0	0	656	461	383	166.83	0	0	500		NA	NA	tRNAs	NA	chr1.tRNA583-IleTAT	0	1	0	0	0	0	6.33985	6.24793	6.14975	0	1	0	0	0	0	9.35975
	NA	NA	tRNAs	NA	chr1.tRNA672-ProAGG	1153	1680	2019	697	2055	1032	1132	1099	1479	718	1531	625	545	3746	1337	9287	6762	8089	3626.65	958	1876	8046		NA	NA	tRNAs	NA	chr1.tRNA672-ProAGG	10.1724	10.7151	10.9801	9.44708	11.0056	10.0126	10.1459	10.1033	10.5314	9.48985	10.5812	9.29002	9.09276	11.8715	10.3859	13.1812
	NA	NA	tRNAs	NA	chr1.tRNA698-LeuCAG	2405	2118	2067	863	714	1052	138	237	282	1498	1931	640	674	1302	1363	1132	1458	1542	1282.24	1356	1113	1377		NA	NA	tRNAs	NA	chr1.tRNA698-LeuCAG	11.2324	11.0492	11.014	9.75489	9.4818	10.0403	7.11894	7.89482	8.14466	10.5498	10.9159	9.32418	9.39874	10.3476	10.4136	10.1459
	NA	NA	tRNAs	NA	chr1.tRNA699-GlyGCC	23976	59369	109245	358170	524807	102965	697237	629074	743469	14939	54116	33819	279840	956747	133373	5719926	3870553	4066133	1.68105e+06	34291	456653	4552204		NA	NA	tRNAs	NA	chr1.tRNA699-GlyGCC	14.5494	15.8574	16.7372	18.4503	19.0014	16.6518	19.4113	19.2629	19.5039	13.8669	15.7238	15.0456	18.0942	19.8678	17.0251	22.4476
	NA	NA	tRNAs	NA	chr1.tRNA701-LeuCAG	2276	1973	1998	849	767	1075	165	231	241	1418	1798	619	663	1398	1392	1354	1421	1318	1264.68	1278	1151	1364		NA	NA	tRNAs	NA	chr1.tRNA701-LeuCAG	11.1529	10.9469	10.9651	9.73132	9.58496	10.0715	7.37504	7.85798	7.91886	10.4707	10.813	9.27612	9.37504	10.4502	10.444	10.4041
	NA	NA	tRNAs	NA	chr1.tRNA702-GlyGCC	1670	3226	7790	21040	19214	4960	35482	31851	35439	1041	2941	2412	16439	35028	6425	291084	195972	193821	82795.6	2131	19297	226959		NA	NA	tRNAs	NA	chr1.tRNA702-GlyGCC	10.7065	11.656	12.9276	14.3609	14.2299	12.2764	15.1148	14.9591	15.1131	10.0251	11.5226	11.2366	14.0049	15.0963	12.6497	18.1511
	NA	NA	tRNAs	NA	chr1.tRNA703-LeuCAG	2176	2004	1988	885	743	1103	183	256	251	1356	1827	615	691	1355	1429	1501	1575	1373	1302.42	1266	1158	1483		NA	NA	tRNAs	NA	chr1.tRNA703-LeuCAG	11.0881	10.9694	10.9578	9.79116	9.53916	10.1085	7.52356	8.00562	7.97728	10.4062	10.8361	9.26679	9.43463	10.4051	10.4818	10.5527
	NA	NA	tRNAs	NA	chr1.tRNA704-GlyGCC	1649	3216	7770	21491	19317	5120	35629	32218	36090	1027	2931	2405	16791	35216	6632	292290	198230	197381	83656	2121	19546	229300		NA	NA	tRNAs	NA	chr1.tRNA704-GlyGCC	10.6883	11.6515	12.9239	14.3915	14.2377	12.3222	15.1208	14.9756	15.1394	10.0056	11.5177	11.2324	14.0355	15.104	12.6954	18.157
	NA	NA	tRNAs	NA	chr1.tRNA705-LeuCAG	2260	2067	2082	838	710	1084	154	246	259	1408	1884	645	655	1294	1404	1263	1514	1417	1275.94	1312	1118	1398		NA	NA	tRNAs	NA	chr1.tRNA705-LeuCAG	11.1427	11.014	11.0244	9.71253	9.47371	10.0835	7.27612	7.94837	8.02237	10.4605	10.8803	9.33539	9.35755	10.3387	10.4564	10.3038
	NA	NA	tRNAs	NA	chr1.tRNA706-GlyGCC	1638	3158	7900	21232	19156	5127	36236	31877	35574	1021	2879	2446	16589	34922	6641	297269	196132	194559	83606.4	2115	19384	229320		NA	NA	tRNAs	NA	chr1.tRNA706-GlyGCC	10.6786	11.6253	12.9478	14.374	14.2256	12.3242	15.1452	14.9603	15.1186	9.99718	11.4919	11.2568	14.018	15.0919	12.6974	18.1814
	NA	NA	tRNAs	NA	chr1.tRNA707-AspGTC	1788	3343	5690	916	5719	3423	466	1233	1632	1114	3047	1761	716	10426	4434	3823	7586	8926	4648.14	1974	5192	6778		NA	NA	tRNAs	NA	chr1.tRNA707-AspGTC	10.8049	11.7074	12.4745	9.84078	12.4818	11.7415	8.86728	10.2691	10.6733	10.1228	11.5736	10.783	9.48583	13.348	12.1147	11.9009
	NA	NA	tRNAs	NA	chr1.tRNA708-GlyTCC	208	287	433	57	192	110	21	48	55	130	262	134	45	350	142	172	295	301	203.41	175	179	256		NA	NA	tRNAs	NA	chr1.tRNA708-GlyTCC	7.70736	8.16993	8.76155	5.85798	7.59246	6.79442	4.45943	5.61471	5.80735	7.03342	8.03892	7.07682	5.52356	8.45533	7.15987	7.43463
	NA	NA	tRNAs	NA	chr1.tRNA709-GluCTC	59596	91732	189893	116100	369181	212122	139409	191399	219010	37132	83616	58786	90710	673034	274766	1143670	1177636	1197795	526349	59845	346170	1173034		NA	NA	tRNAs	NA	chr1.tRNA709-GluCTC	15.863	16.4852	17.5348	16.825	18.494	17.6945	17.089	17.5462	17.7406	15.1804	16.3515	15.8432	16.469	19.3603	18.0678	20.1252
	NA	NA	tRNAs	NA	chr1.tRNA710-ValCAC	32983	109767	123821	53115	1307637	418968	674079	1111010	1239235	20551	100055	38332	41499	2383881	542698	5529944	6835798	6777545	2.47448e+06	52979	989359	6381096		NA	NA	tRNAs	NA	chr1.tRNA710-ValCAC	15.0095	16.7441	16.9179	15.6969	20.3185	18.6765	19.3626	20.0834	20.241	14.327	16.6104	15.2263	15.3408	21.1849	19.0498	22.3988
	NA	NA	tRNAs	NA	chr1.tRNA730-ArgTCT	171	442	521	229	175	64	160	75	82	107	403	161	179	319	83	1313	461	448	386.01	224	194	741		NA	NA	tRNAs	NA	chr1.tRNA730-ArgTCT	7.42626	8.79116	9.02791	7.84549	7.45943	6.02237	7.33092	6.24793	6.37504	6.75489	8.65821	7.33985	7.49185	8.32193	6.39232	10.3597
	NA	NA	tRNAs	NA	chr1.tRNA819-AsnGTT	40	5	3	667	72	8	12	4	7	25	5	1	521	131	10	98	25	38	94.94	10	221	54		NA	NA	tRNAs	NA	chr1.tRNA819-AsnGTT	5.35755	2.58496	2	9.3837	6.18982	3.16993	3.70044	2.32193	3	4.70044	2.58496	1	9.02791	7.04439	3.45943	6.62936
	NA	NA	tRNAs	NA	chr10.tRNA1105-SerTGA	102	72	83	252	257	94	14	19	37	64	66	26	197	469	122	115	117	202	152.91	52	263	145		NA	NA	tRNAs	NA	chr10.tRNA1105-SerTGA	6.6865	6.18982	6.39232	7.98299	8.01123	6.56986	3.90689	4.32193	5.24793	6.02237	6.06609	4.75489	7.62936	8.87652	6.94251	6.85798
	NA	NA	tRNAs	NA	chr10.tRNA1292-TrpCCA	28	41	98	311	355	81	99	150	232	17	37	30	243	647	105	812	923	1269	453.8	28	332	1001		NA	NA	tRNAs	NA	chr10.tRNA1292-TrpCCA	4.85798	5.39232	6.62936	8.2854	8.47573	6.35755	6.64386	7.2384	7.86419	4.16993	5.24793	4.9542	7.93074	9.33985	6.72792	9.66711
	NA	NA	tRNAs	NA	chr10.tRNA1326-LeuTAA	300	458	509	108	250	101	41	58	110	187	417	158	84	456	131	336	357	602	303.08	254	224	432		NA	NA	tRNAs	NA	chr10.tRNA1326-LeuTAA	8.23362	8.84235	8.99435	6.76818	7.97154	6.67243	5.39232	5.88264	6.79442	7.55459	8.70736	7.31288	6.40939	8.83605	7.04439	8.3966
	NA	NA	tRNAs	NA	chr10.tRNA390-AsnGTT	131	133	206	1536	192	41	94	171	197	82	121	64	1200	350	53	771	1052	1077	530.06	89	534	967		NA	NA	tRNAs	NA	chr10.tRNA390-AsnGTT	7.04439	7.06609	7.69349	10.5859	7.59246	5.39232	6.56986	7.42626	7.62936	6.37504	6.93074	6.02237	10.23	8.45533	5.75489	9.59246
	NA	NA	tRNAs	NA	chr10.tRNA698-SerCGA	928	709	846	1066	283	345	23	40	46	578	646	262	833	516	447	189	246	252	440.94	495	599	229		NA	NA	tRNAs	NA	chr10.tRNA698-SerCGA	9.85953	9.47168	9.72622	10.0593	8.14975	8.43463	4.58496	5.35755	5.55459	9.17742	9.33762	8.03892	9.7039	9.01402	8.80735	7.56986
	NA	NA	tRNAs	NA	chr10.tRNA861-AspGTC	714	1277	2293	767	2518	1586	203	455	637	445	1164	710	599	4590	2054	1665	2800	3484	1945.72	773	2414	2650		NA	NA	tRNAs	NA	chr10.tRNA861-AspGTC	9.4818	10.3197	11.1636	9.58496	11.2986	10.6321	7.67243	8.83289	9.31741	8.8009	10.1861	9.47371	9.22882	12.1646	11.0049	10.7022
	NA	NA	tRNAs	NA	chr10.tRNA866-AspGTC	1851	3326	6527	2905	10394	4725	1303	2483	3287	1153	3032	2021	2270	18949	6120	10689	15277	17977	8609.81	2069	9113	14648		NA	NA	tRNAs	NA	chr10.tRNA866-AspGTC	10.8549	11.7	12.6724	11.5048	13.3436	12.2064	10.3487	11.2784	11.683	10.1724	11.5665	10.9816	11.1491	14.2099	12.5796	13.384
	NA	NA	tRNAs	NA	chr10.tRNA867-TrpCCA	791	818	1525	1575	1765	343	260	446	648	493	746	472	1231	3218	444	2133	2744	3544	1669.36	570	1631	2807		NA	NA	tRNAs	NA	chr10.tRNA867-TrpCCA	9.62936	9.67772	10.5755	10.6221	10.7863	8.42626	8.02791	8.80413	9.34207	8.94837	9.54496	8.8857	10.2668	11.6524	8.79766	11.0593
	NA	NA	tRNAs	NA	chr10.tRNA90-GluCTC	59886	92091	188835	115321	367947	211533	138317	188376	216917	37313	83943	58458	90101	670784	274003	1134712	1159036	1186349	521633	59905	344963	1160032		NA	NA	tRNAs	NA	chr10.tRNA90-GluCTC	15.87	16.4908	17.5268	16.8153	18.4891	17.6905	17.0776	17.5233	17.7268	15.1874	16.3571	15.8351	16.4593	19.3555	18.0638	20.1139
	NA	NA	tRNAs	NA	chr10.tRNA971-PheGAA	446	333	439	91	170	146	10	13	9	278	304	136	71	310	189	82	80	49	166.52	239	190	70		NA	NA	tRNAs	NA	chr10.tRNA971-PheGAA	8.80413	8.3837	8.78136	6.52356	7.41785	7.19967	3.45943	3.80735	3.32193	8.12412	8.25267	7.09803	6.16993	8.28077	7.56986	6.37504
	NA	NA	tRNAs	NA	chr11.tRNA1022-ArgCCT	755	1561	1741	212	194	87	45	43	44	470	1423	539	166	354	113	369	265	241	437.63	811	211	292		NA	NA	tRNAs	NA	chr11.tRNA1022-ArgCCT	9.56224	10.6092	10.7665	7.73471	7.60733	6.45943	5.52356	5.45943	5.49185	8.87958	10.4757	9.07682	7.3837	8.47168	6.83289	8.53138
	NA	NA	tRNAs	NA	chr11.tRNA1023-ArgTCG	122	257	245	408	1196	105	88	120	156	76	234	76	319	2180	136	722	738	853	592.75	129	878	771		NA	NA	tRNAs	NA	chr11.tRNA1023-ArgTCG	6.94251	8.01123	7.94251	8.67596	10.2252	6.72792	6.47573	6.91886	7.29462	6.26679	7.87652	6.26679	8.32193	11.0908	7.09803	9.49785
	NA	NA	tRNAs	NA	chr11.tRNA1132-MetCAT	34	75	36	7	2	0	1	0	2	21	68	11	5	4	0	8	0	11	14.33	33	3	6		NA	NA	tRNAs	NA	chr11.tRNA1132-MetCAT	5.12928	6.24793	5.20945	3	1.58496	0	1	0	1.58496	4.45943	6.10852	3.58496	2.58496	2.32193	0	3.16993
	NA	NA	tRNAs	NA	chr11.tRNA1234-ArgCCT	761	1559	1287	567	181	79	36	38	46	474	1421	398	443	330	102	295	234	252	438.85	764	292	260		NA	NA	tRNAs	NA	chr11.tRNA1234-ArgCCT	9.57365	10.6073	10.3309	9.14975	7.50779	6.32193	5.20945	5.2854	5.55459	8.89178	10.4737	8.64024	8.79442	8.37069	6.6865	8.20945
	NA	NA	tRNAs	NA	chr11.tRNA1432-CysGCA	246	439	678	116	583	319	118	176	211	153	400	210	91	1063	413	968	1083	1154	614.99	254	522	1068		NA	NA	tRNAs	NA	chr11.tRNA1432-CysGCA	7.94837	8.78136	9.40727	6.87036	9.18982	8.32193	6.89482	7.46761	7.72792	7.26679	8.64746	7.7211	6.52356	10.0553	8.69349	9.92035
	NA	NA	tRNAs	NA	chr11.tRNA1433-CysGCA	236	443	709	79	557	348	88	149	179	147	404	219	62	1015	451	722	917	979	546.21	257	509	873		NA	NA	tRNAs	NA	chr11.tRNA1433-CysGCA	7.88874	8.79442	9.47168	6.32193	9.12412	8.44708	6.47573	7.22882	7.49185	7.20945	8.66178	7.78136	5.97728	9.98868	8.82018	9.49785
	NA	NA	tRNAs	NA	chr11.tRNA1442-CysGCA	214	379	647	111	504	319	104	143	182	133	345	200	87	919	413	853	880	995	536.25	226	473	909		NA	NA	tRNAs	NA	chr11.tRNA1442-CysGCA	7.74819	8.56986	9.33985	6.80735	8.98014	8.32193	6.71425	7.16993	7.5157	7.06609	8.43463	7.65105	6.45943	9.84549	8.69349	9.73809
	NA	NA	tRNAs	NA	chr11.tRNA1444-CysGCA	294	160	150	99	95	138	5	2	16	183	146	46	77	173	179	41	12	88	105.06	125	143	47		NA	NA	tRNAs	NA	chr11.tRNA1444-CysGCA	8.20457	7.33092	7.2384	6.64386	6.58496	7.11894	2.58496	1.58496	4.08746	7.52356	7.19967	5.55459	6.2854	7.44294	7.49185	5.39232
	NA	NA	tRNAs	NA	chr11.tRNA1446-AsnGTT	93	87	132	1497	193	32	116	143	183	58	79	41	1170	352	41	952	880	1001	508.15	59	521	944		NA	NA	tRNAs	NA	chr11.tRNA1446-AsnGTT	6.55459	6.45943	7.05528	10.5488	7.59991	5.04439	6.87036	7.16993	7.52356	5.88264	6.32193	5.39232	10.1935	8.46352	5.39232	9.89633
	NA	NA	tRNAs	NA	chr11.tRNA1493-GlnTTG	1420	3635	2789	583	4643	1444	2958	2271	3078	885	3313	863	456	8464	1870	24267	13973	16834	7880.6	1687	3597	18358		NA	NA	tRNAs	NA	chr11.tRNA1493-GlnTTG	10.4727	11.8281	11.446	9.18982	12.1812	10.4969	11.5309	11.1497	11.5882	9.79116	11.6944	9.75489	8.83605	13.0473	10.8696	14.5668
	NA	NA	tRNAs	NA	chr11.tRNA1816-LysTTT	2623	4112	7163	10358	7753	2036	4338	5162	5444	1634	3748	2217	8093	14134	2637	35588	31761	29774	14398.5	2533	8288	32374		NA	NA	tRNAs	NA	chr11.tRNA1816-LysTTT	11.3576	12.006	12.8065	13.3386	12.9207	10.9922	12.0831	12.334	12.4107	10.6751	11.8723	11.115	12.9826	13.787	11.3652	15.1191
	NA	NA	tRNAs	NA	chr11.tRNA1817-GlnCTG	1955	3992	4034	1013	3762	1040	2396	1030	1159	1218	3639	1249	791	6858	1347	19656	6337	6339	5270.53	2035	2999	10777		NA	NA	tRNAs	NA	chr11.tRNA1817-GlnCTG	10.9337	11.9633	11.9784	9.98584	11.8777	10.0238	11.227	10.0098	10.1799	10.2515	11.8297	10.2877	9.62936	12.7438	10.3966	14.2628
	NA	NA	tRNAs	NA	chr11.tRNA1818-ArgTCT	57	73	73	179	370	10	75	113	141	36	67	23	140	675	13	615	695	771	337.08	42	276	694		NA	NA	tRNAs	NA	chr11.tRNA1818-ArgTCT	5.85798	6.20945	6.20945	7.49185	8.53528	3.45943	6.24793	6.83289	7.14975	5.20945	6.08746	4.58496	7.13955	9.40088	3.80735	9.26679
	NA	NA	tRNAs	NA	chr11.tRNA1819-GlyGCC	25606	61634	112709	356348	555054	108596	751840	669550	787068	15954	56181	34892	278417	1011889	140667	6167873	4119592	4304582	1.79223e+06	35676	476991	4864016		NA	NA	tRNAs	NA	chr11.tRNA1819-GlyGCC	14.6443	15.9115	16.7823	18.4429	19.0823	16.7286	19.5201	19.3528	19.5861	13.9617	15.7778	15.0907	18.0869	19.9486	17.1019	22.5563
	NA	NA	tRNAs	NA	chr11.tRNA1820-TrpCCA	209	232	263	532	529	78	117	174	233	130	211	81	416	964	101	960	1071	1274	578.77	141	494	1102		NA	NA	tRNAs	NA	chr11.tRNA1820-TrpCCA	7.71425	7.86419	8.04439	9.05799	9.04985	6.30378	6.88264	7.45121	7.87036	7.03342	7.72792	6.35755	8.7039	9.91439	6.67243	9.90839
	NA	NA	tRNAs	NA	chr11.tRNA1821-SerGCT	2418	841	785	7319	4404	1037	71	121	139	1507	767	243	5718	8029	1343	582	744	760	2188.18	839	5030	695		NA	NA	tRNAs	NA	chr11.tRNA1821-SerGCT	11.2402	9.71768	9.61839	12.8376	12.1049	10.0196	6.16993	6.93074	7.12928	10.5584	9.58496	7.93074	12.4815	12.9712	10.3923	9.18735
	NA	NA	tRNAs	NA	chr11.tRNA1822-ThrAGT	26	108	176	341	128	21	234	356	561	16	98	54	266	233	27	1920	2190	3068	874.93	56	175	2393		NA	NA	tRNAs	NA	chr11.tRNA1822-ThrAGT	4.75489	6.76818	7.46761	8.41785	7.01123	4.45943	7.87652	8.47978	9.13443	4.08746	6.62936	5.78136	8.0607	7.87036	4.80735	10.9076
	NA	NA	tRNAs	NA	chr11.tRNA1823-IleAAT	149	214	198	1003	468	102	30	45	53	93	195	61	784	853	132	246	277	290	325.67	116	590	271		NA	NA	tRNAs	NA	chr11.tRNA1823-IleAAT	7.22882	7.74819	7.63662	9.97154	8.87344	6.6865	4.9542	5.52356	5.75489	6.55459	7.61471	5.9542	9.61655	9.73809	7.05528	7.94837
	NA	NA	tRNAs	NA	chr11.tRNA1824-GlyTCC	126	182	238	60	94	68	12	21	30	79	166	74	47	171	88	98	129	164	112.9	106	102	130		NA	NA	tRNAs	NA	chr11.tRNA1824-GlyTCC	6.98868	7.5157	7.90087	5.93074	6.56986	6.10852	3.70044	4.45943	4.9542	6.32193	7.3837	6.22882	5.58496	7.42626	6.47573	6.62936
	NA	NA	tRNAs	NA	chr11.tRNA1849-TrpCCA	90	137	150	300	514	113	106	148	234	56	125	46	234	937	146	870	911	1280	511.69	76	439	1020		NA	NA	tRNAs	NA	chr11.tRNA1849-TrpCCA	6.50779	7.10852	7.2384	8.23362	9.00843	6.83289	6.74147	7.21917	7.87652	5.83289	6.97728	5.55459	7.87652	9.87344	7.19967	9.76653
	NA	NA	tRNAs	NA	chr11.tRNA1880-TrpCCA	630	1677	3165	2224	13436	1786	2023	1803	2635	393	1529	980	1738	24494	2313	16596	11093	14411	8171.91	967	9515	14033		NA	NA	tRNAs	NA	chr11.tRNA1880-TrpCCA	9.3015	10.7125	11.6284	11.1196	13.7139	10.8033	10.983	10.817	11.3641	8.62205	10.5793	9.93811	10.764	14.5802	11.1762	14.0186
	NA	NA	tRNAs	NA	chr11.tRNA1911-LeuCAA	4336	5383	3662	159	640	1220	29	56	89	2702	4907	1134	124	1167	1580	238	345	487	1409.16	2914	957	357		NA	NA	tRNAs	NA	chr11.tRNA1911-LeuCAA	12.0825	12.3945	11.8388	7.32193	9.32418	10.2538	4.90689	5.83289	6.49185	11.4003	12.2609	10.1485	6.96578	10.1898	10.6266	7.90087
	NA	NA	tRNAs	NA	chr11.tRNA1912-GluCTC	18042	32957	65341	45007	117431	68709	43945	60689	70105	11241	30041	20228	35164	214082	89000	360512	373406	383414	168565	20503	112749	372444		NA	NA	tRNAs	NA	chr11.tRNA1912-GluCTC	14.1392	15.0083	15.9957	15.4579	16.8415	16.0682	15.4234	15.8892	16.0973	13.4566	14.8747	14.3041	15.1019	17.7078	16.4415	18.4597
	NA	NA	tRNAs	NA	chr11.tRNA2021-LeuAAG	367	333	426	736	602	297	340	487	604	229	304	132	575	1097	385	2789	2996	3303	1312.26	222	686	3029		NA	NA	tRNAs	NA	chr11.tRNA2021-LeuAAG	8.52356	8.3837	8.73809	9.52552	9.23601	8.21917	8.41363	8.93074	9.24079	7.84549	8.25267	7.05528	9.16993	10.1007	8.59246	11.446
	NA	NA	tRNAs	NA	chr11.tRNA2022-AlaTGC	412	365	376	199	186	203	73	87	134	257	333	116	155	339	263	599	535	733	370.04	235	252	622		NA	NA	tRNAs	NA	chr11.tRNA2022-AlaTGC	8.69	8.5157	8.55842	7.64386	7.54689	7.67243	6.20945	6.45943	7.07682	8.01123	8.3837	6.87036	7.2854	8.40939	8.04439	9.22882
	NA	NA	tRNAs	NA	chr11.tRNA2023-LysCTT	3298	5553	11653	5006	9049	3939	3442	9266	11335	2055	5062	3607	3911	16497	5102	28237	57012	61993	20386.2	3575	8503	49081		NA	NA	tRNAs	NA	chr11.tRNA2023-LysCTT	11.6878	12.4393	13.5085	12.2897	13.1437	11.944	11.7495	13.1779	13.4686	11.0056	12.3058	11.817	11.9337	14.01	12.3171	14.7854
	NA	NA	tRNAs	NA	chr11.tRNA204-ValCAC	31227	105048	117240	53010	1293577	420879	668065	1126709	1230601	19456	95754	36294	41417	2358249	545174	5480607	6932390	6730324	2471074	50501	981613	6381107		NA	NA	tRNAs	NA	chr11.tRNA204-ValCAC	14.9306	16.6807	16.8391	15.694	20.3029	18.683	19.3496	20.1037	20.2309	14.248	16.5471	15.1475	15.338	21.1693	19.0564	22.3859
	NA	NA	tRNAs	NA	chr11.tRNA205-GlyACC	55	61	51	213	292	91	165	274	342	34	56	16	166	532	118	1354	1686	1870	648.02	35	272	1637		NA	NA	tRNAs	NA	chr11.tRNA205-GlyACC	5.80735	5.9542	5.70044	7.74147	8.19476	6.52356	7.37504	8.10329	8.42206	5.12928	5.83289	4.08746	7.3837	9.05799	6.89482	10.4041
	NA	NA	tRNAs	NA	chr11.tRNA206-ThrTGT	209	93	188	1241	400	84	164	465	552	130	85	58	970	729	109	1345	2861	3019	1034.03	91	603	2408		NA	NA	tRNAs	NA	chr11.tRNA206-ThrTGT	7.71425	6.55459	7.56224	10.2784	8.64746	6.40939	7.36632	8.86419	9.11114	7.03342	6.42626	5.88264	9.92333	9.51175	6.78136	10.3945
	NA	NA	tRNAs	NA	chr11.tRNA207-ProTGG	2681	3498	3720	829	2397	1465	1163	1290	1638	1670	3189	1152	648	4370	1898	9541	7937	8958	4373.58	2004	2305	8812		NA	NA	tRNAs	NA	chr11.tRNA207-ProTGG	11.3891	11.7727	11.8615	9.69697	11.2276	10.5177	10.1849	10.3343	10.6786	10.7065	11.6393	10.1712	9.34207	12.0937	10.891	13.2201
	NA	NA	tRNAs	NA	chr11.tRNA208-ValAAC	31055	106919	119831	52023	1288069	424673	674837	1114349	1239383	19349	97459	37097	40646	2348208	550088	5536163	6856342	6778354	2.47375e+06	51302	979647	6390286		NA	NA	tRNAs	NA	chr11.tRNA208-ValAAC	14.9226	16.7062	16.8707	15.6669	20.2968	18.696	19.3642	20.0878	20.2412	14.24	16.5725	15.1791	15.3109	21.1631	19.0693	22.4005
	NA	NA	tRNAs	NA	chr11.tRNA393-IleAAT	263	306	357	1089	493	122	21	32	63	164	279	111	851	899	158	172	197	345	352.74	185	636	238		NA	NA	tRNAs	NA	chr11.tRNA393-IleAAT	8.04439	8.26209	8.48382	10.0901	8.94837	6.94251	4.45943	5.04439	6	7.36632	8.12928	6.80735	9.73471	9.81378	7.31288	7.43463
	NA	NA	tRNAs	NA	chr11.tRNA394-SerAGA	156	84	127	318	89	203	23	13	36	97	77	39	248	162	263	189	80	197	150.26	71	224	155		NA	NA	tRNAs	NA	chr11.tRNA394-SerAGA	7.29462	6.40939	7	8.31741	6.49185	7.67243	4.58496	3.80735	5.20945	6.61471	6.2854	5.32193	7.96	7.34873	8.04439	7.56986
	NA	NA	tRNAs	NA	chr11.tRNA395-ThrAGT	41	97	184	312	105	18	224	354	522	26	88	57	244	191	23	1838	2178	2855	833.34	57	153	2290		NA	NA	tRNAs	NA	chr11.tRNA395-ThrAGT	5.39232	6.61471	7.53138	8.29002	6.72792	4.24793	7.81378	8.47168	9.03067	4.75489	6.47573	5.85798	7.93664	7.58496	4.58496	10.8447
	NA	NA	tRNAs	NA	chr11.tRNA396-ProCGG	1903	2352	2695	1681	2602	1254	1220	1324	1785	1186	2144	834	1313	4744	1624	10009	8146	9762	4418.04	1388	2560	9306		NA	NA	tRNAs	NA	chr11.tRNA396-ProCGG	10.8948	11.2003	11.3966	10.716	11.346	10.2935	10.2538	10.3718	10.8025	10.2131	11.0668	9.70563	10.3597	12.2122	10.6662	13.2892
	NA	NA	tRNAs	NA	chr11.tRNA397-AspGTC	1650	2426	4796	808	3634	2934	197	506	642	1028	2211	1485	631	6625	3800	1616	3113	3511	2669.05	1575	3685	2747		NA	NA	tRNAs	NA	chr11.tRNA397-AspGTC	10.6891	11.245	12.2279	9.66	11.8277	11.5191	7.62936	8.98584	9.32867	10.007	11.1111	10.5372	9.30378	12.6939	11.8922	10.6591
	NA	NA	tRNAs	NA	chr11.tRNA398-TrpCCA	172	176	202	505	533	100	118	175	236	107	160	63	395	972	130	968	1077	1291	573.49	110	499	1112		NA	NA	tRNAs	NA	chr11.tRNA398-TrpCCA	7.43463	7.46761	7.66534	8.98299	9.0607	6.65821	6.89482	7.45943	7.88874	6.75489	7.33092	6	8.62936	9.9263	7.03342	9.92035
	NA	NA	tRNAs	NA	chr11.tRNA399-ThrAGT	29	80	165	339	104	26	225	335	480	18	73	51	265	190	34	1846	2061	2625	795.82	47	163	2177		NA	NA	tRNAs	NA	chr11.tRNA399-ThrAGT	4.90689	6.33985	7.37504	8.40939	6.71425	4.75489	7.82018	8.39232	8.90989	4.24793	6.20945	5.70044	8.05528	7.57743	5.12928	10.851
	NA	NA	tRNAs	NA	chr11.tRNA400-SerCGA	45	64	62	124	32	5	9	14	22	28	58	19	97	58	6	74	86	120	60.84	35	54	93		NA	NA	tRNAs	NA	chr11.tRNA400-SerCGA	5.52356	6.02237	5.97728	6.96578	5.04439	2.58496	3.32193	3.90689	4.52356	4.85798	5.88264	4.32193	6.61471	5.88264	2.80735	6.22882
	NA	NA	tRNAs	NA	chr11.tRNA401-LeuTAG	332	244	367	708	394	255	177	282	323	207	222	114	553	718	330	1452	1735	1767	788.7	181	534	1651		NA	NA	tRNAs	NA	chr11.tRNA401-LeuTAG	8.37938	7.93664	8.52356	9.46964	8.62571	8	7.47573	8.14466	8.33985	7.70044	7.8009	6.84549	9.11374	9.48985	8.37069	10.5048
	NA	NA	tRNAs	NA	chr11.tRNA550-ThrCGT	392	1349	1073	577	185	77	70	77	94	244	1230	332	451	337	100	574	474	514	472.89	602	296	521		NA	NA	tRNAs	NA	chr11.tRNA550-ThrCGT	8.61839	10.3987	10.0688	9.17493	7.53916	6.2854	6.14975	6.2854	6.56986	7.93664	10.2656	8.37938	8.82018	8.40088	6.65821	9.16742
	NA	NA	tRNAs	NA	chr11.tRNA630-GlnTTG	399	544	530	313	178	113	85	63	79	249	496	164	245	325	146	697	388	432	349	303	239	506		NA	NA	tRNAs	NA	chr11.tRNA630-GlnTTG	8.64386	9.09011	9.05257	8.29462	7.48382	6.83289	6.42626	6	6.32193	7.96578	8.9571	7.36632	7.94251	8.34873	7.19967	9.44708
	NA	NA	tRNAs	NA	chr11.tRNA69-AspGTC	1690	2526	4622	867	3702	2844	211	537	624	1053	2303	1431	677	6749	3684	1731	3304	3413	2704.92	1596	3703	2816		NA	NA	tRNAs	NA	chr11.tRNA69-AspGTC	10.7237	11.3032	12.1746	9.76155	11.8545	11.4742	7.72792	9.07146	9.28771	10.0417	11.1699	10.4838	9.40514	12.7207	11.8474	10.7582
	NA	NA	tRNAs	NA	chr11.tRNA791-CysGCA	278	433	724	77	543	323	81	146	183	173	395	224	60	990	418	664	898	1001	536.02	264	489	854		NA	NA	tRNAs	NA	chr11.tRNA791-CysGCA	8.12412	8.76155	9.50184	6.2854	9.08746	8.33985	6.35755	7.19967	7.52356	7.44294	8.62936	7.81378	5.93074	9.95274	8.71081	9.37721
	NA	NA	tRNAs	NA	chr11.tRNA832-SerGGA	187	80	71	0	14	10	0	3	0	117	73	22	0	26	13	0	18	0	29.82	71	13	6		NA	NA	tRNAs	NA	chr11.tRNA832-SerGGA	7.55459	6.33985	6.16993	0	3.90689	3.45943	0	2	0	6.88264	6.20945	4.52356	0	4.75489	3.80735	0
	NA	NA	tRNAs	NA	chr11.tRNA945-ArgCCG	978	1894	3261	2105	12723	1301	16083	16155	16375	609	1726	1010	1645	23195	1685	131940	99398	89557	38973.9	1115	8842	106965		NA	NA	tRNAs	NA	chr11.tRNA945-ArgCCG	9.93517	10.888	11.6715	11.0403	13.6353	10.3465	13.9733	13.9798	13.9993	9.25267	10.7541	9.98157	10.6847	14.5016	10.7194	17.0095
	NA	NA	tRNAs	NA	chr12.tRNA476-IleAAT	174	210	212	1035	506	95	27	46	45	108	191	66	809	922	123	222	283	246	330.03	122	618	250		NA	NA	tRNAs	NA	chr12.tRNA476-IleAAT	7.45121	7.7211	7.73471	10.0168	8.98584	6.58496	4.80735	5.55459	5.52356	6.76818	7.58496	6.06609	9.66178	9.85019	6.9542	7.8009
	NA	NA	tRNAs	NA	chr12.tRNA796-LysCTT	4361	5513	12464	6486	6721	2437	12523	9265	9198	2717	5025	3859	5068	12253	3157	102735	57005	50305	26902.6	3867	6826	70015		NA	NA	tRNAs	NA	chr12.tRNA796-LysCTT	12.0908	12.4289	13.6056	12.6633	12.7147	11.2515	13.6124	13.1777	13.1673	11.4083	12.2952	11.9144	12.3075	13.581	11.6248	16.6486
	NA	NA	tRNAs	NA	chr12.tRNA892-GluCTC	640	806	1966	1563	441	222	131	177	240	399	735	609	1221	804	288	1075	1089	1313	836.79	581	771	1159		NA	NA	tRNAs	NA	chr12.tRNA892-GluCTC	9.32418	9.65642	10.9418	10.611	8.7879	7.8009	7.04439	7.47573	7.91289	8.64386	9.52356	9.25267	10.255	9.65284	8.17493	10.0715
	NA	NA	tRNAs	NA	chr13.tRNA1000-PheGAA	441	350	486	15	144	140	5	4	5	275	319	150	12	263	181	41	25	27	143.65	248	152	31		NA	NA	tRNAs	NA	chr13.tRNA1000-PheGAA	8.7879	8.45533	8.92778	4	7.17991	7.13955	2.58496	2.32193	2.58496	8.10852	8.32193	7.2384	3.70044	8.04439	7.50779	5.39232
	NA	NA	tRNAs	NA	chr13.tRNA1001-IleAAT	164	202	219	978	464	117	30	46	55	102	184	68	764	846	152	246	283	301	327.29	118	587	277		NA	NA	tRNAs	NA	chr13.tRNA1001-IleAAT	7.36632	7.66534	7.78136	9.93517	8.86109	6.88264	4.9542	5.55459	5.80735	6.6865	7.53138	6.10852	9.57932	9.72622	7.25739	7.94837
	NA	NA	tRNAs	NA	chr13.tRNA1002-IleAAT	145	199	210	1016	461	81	25	46	53	90	181	65	794	840	105	205	283	290	317.1	112	580	259		NA	NA	tRNAs	NA	chr13.tRNA1002-IleAAT	7.18982	7.64386	7.7211	9.9901	8.85175	6.35755	4.70044	5.55459	5.75489	6.50779	7.50779	6.04439	9.63481	9.71596	6.72792	7.6865
	NA	NA	tRNAs	NA	chr13.tRNA1004-SerGCT	80	79	110	1198	344	56	4	14	22	50	72	34	936	627	73	33	86	120	225.65	52	545	80		NA	NA	tRNAs	NA	chr13.tRNA1004-SerGCT	6.33985	6.32193	6.79442	10.2276	8.43045	5.83289	2.32193	3.90689	4.52356	5.67243	6.18982	5.12928	9.87191	9.29462	6.20945	5.08746
	NA	NA	tRNAs	NA	chr13.tRNA1006-MetCAT	118	226	486	770	226	130	86	110	146	74	206	150	602	412	168	706	677	798	421.42	143	394	727		NA	NA	tRNAs	NA	chr13.tRNA1006-MetCAT	6.89482	7.82655	8.92778	9.59059	7.82655	7.03342	6.44294	6.79442	7.19967	6.22882	7.69349	7.2384	9.23601	8.69	7.40088	9.46557
	NA	NA	tRNAs	NA	chr13.tRNA1007-GlnTTG	936	2713	1876	201	4054	1505	2848	1977	2743	583	2473	581	157	7391	1949	23364	12164	15002	7073.79	1212	3166	16843		NA	NA	tRNAs	NA	chr13.tRNA1007-GlnTTG	9.87191	11.4062	10.8742	7.65821	11.9855	10.5565	11.4762	10.9498	11.4221	9.18982	11.2726	9.18488	7.30378	12.8517	10.9293	14.5121
	NA	NA	tRNAs	NA	chr13.tRNA1008-ThrAGT	14	25	37	14	1	6	10	12	14	9	23	11	11	2	8	82	74	77	32.88	14	7	78		NA	NA	tRNAs	NA	chr13.tRNA1008-ThrAGT	3.90689	4.70044	5.24793	3.90689	1	2.80735	3.45943	3.70044	3.90689	3.32193	4.58496	3.58496	3.58496	1.58496	3.16993	6.37504
	NA	NA	tRNAs	NA	chr13.tRNA1009-ArgCCG	104	386	411	442	305	58	77	98	124	65	352	127	345	556	75	632	603	678	381.47	181	325	638		NA	NA	tRNAs	NA	chr13.tRNA1009-ArgCCG	6.71425	8.59619	8.6865	8.79116	8.25739	5.88264	6.2854	6.62936	6.96578	6.04439	8.46352	7	8.43463	9.12153	6.24793	9.30606
	NA	NA	tRNAs	NA	chr13.tRNA100-IleAAT	204	242	266	1510	924	137	30	68	64	127	221	82	1180	1684	177	246	418	350	498.48	143	1014	338		NA	NA	tRNAs	NA	chr13.tRNA100-IleAAT	7.67948	7.92481	8.0607	10.5613	9.85331	7.10852	4.9542	6.10852	6.02237	7	7.79442	6.37504	10.2058	10.7185	7.47573	7.94837
	NA	NA	tRNAs	NA	chr13.tRNA1010-LeuCAA	393	290	289	115	158	122	21	30	28	245	264	89	90	288	158	172	185	153	182.73	199	179	170		NA	NA	tRNAs	NA	chr13.tRNA1010-LeuCAA	8.62205	8.18488	8.17991	6.85798	7.31288	6.94251	4.45943	4.9542	4.85798	7.94251	8.04985	6.49185	6.50779	8.17493	7.31288	7.43463
	NA	NA	tRNAs	NA	chr13.tRNA1011-MetCAT	528	1606	4027	5482	2323	1472	290	654	873	329	1464	1247	4283	4235	1907	2379	4024	4775	2737.98	1013	3475	3726		NA	NA	tRNAs	NA	chr13.tRNA1011-MetCAT	9.04712	10.6502	11.9758	12.4207	11.1824	10.5245	8.18488	9.35535	9.77149	8.36632	10.5167	10.2854	12.0647	12.0485	10.8978	11.2167
	NA	NA	tRNAs	NA	chr13.tRNA1012-LysTTT	2703	4293	7673	10613	10917	2362	4466	5227	5663	1684	3913	2375	8292	19902	3060	36638	32161	30972	15444	2657	10418	33257		NA	NA	tRNAs	NA	chr13.tRNA1012-LysTTT	11.4009	12.0681	12.9058	13.3737	13.4144	11.2064	12.1251	12.352	12.4676	10.7185	11.9344	11.2143	13.0177	14.2807	11.5798	15.1611
	NA	NA	tRNAs	NA	chr13.tRNA1013-GluCTC	17892	33270	65557	45305	118300	68029	44446	61261	70540	11148	30326	20295	35397	215666	88119	364622	376925	385793	169810	20590	113061	375780		NA	NA	tRNAs	NA	chr13.tRNA1013-GluCTC	14.1271	15.022	16.0005	15.4674	16.8521	16.0539	15.4398	15.9027	16.1062	13.4446	14.8883	14.3089	15.1114	17.7184	16.4272	18.476
	NA	NA	tRNAs	NA	chr13.tRNA101-TyrGTA	17	13	22	45	17	0	7	9	9	11	12	7	35	31	0	57	55	49	28.6	10	22	54		NA	NA	tRNAs	NA	chr13.tRNA101-TyrGTA	4.16993	3.80735	4.52356	5.52356	4.16993	0	3	3.32193	3.32193	3.58496	3.70044	3	5.16993	5	0	5.85798
	NA	NA	tRNAs	NA	chr13.tRNA102-AlaAGC	36	31	45	43	104	20	64	45	61	22	28	14	34	190	26	525	277	334	161.03	21	83	379		NA	NA	tRNAs	NA	chr13.tRNA102-AlaAGC	5.20945	5	5.52356	5.45943	6.71425	4.39232	6.02237	5.52356	5.9542	4.52356	4.85798	3.90689	5.12928	7.57743	4.75489	9.03892
	NA	NA	tRNAs	NA	chr13.tRNA103-LysCTT	3432	5515	11717	5181	9127	4050	3428	9211	11250	2138	5027	3627	4048	16639	5246	28122	56673	61528	20338.8	3597	8644	48774		NA	NA	tRNAs	NA	chr13.tRNA103-LysCTT	11.7453	12.4294	13.5164	12.3393	13.1561	11.9841	11.7436	13.1693	13.4578	11.0627	12.2958	11.825	11.9833	14.0224	12.3573	14.7795
	NA	NA	tRNAs	NA	chr13.tRNA104-ThrAGT	78	206	336	1325	532	164	264	453	623	49	188	104	1035	970	212	2166	2787	3407	1213.13	114	739	2787		NA	NA	tRNAs	NA	chr13.tRNA104-ThrAGT	6.30378	7.69349	8.3966	10.3729	9.05799	7.36632	8.04985	8.82655	9.2854	5.64386	7.56224	6.71425	10.0168	9.92333	7.73471	11.0815
	NA	NA	tRNAs	NA	chr13.tRNA105-GluTTC	7560	15498	23042	3183	27031	10428	18866	23467	29259	4710	14127	7133	2487	49279	13508	154771	144387	160021	61158.2	8657	21758	153060		NA	NA	tRNAs	NA	chr13.tRNA105-GluTTC	12.8844	13.9199	14.492	11.6366	14.7224	13.3483	14.2036	14.5184	14.8366	12.2018	13.7863	12.8005	11.2808	15.5887	13.7216	17.2398
	NA	NA	tRNAs	NA	chr13.tRNA106-TyrGTA	26	27	38	37	20	0	5	5	5	16	25	12	29	36	0	41	31	27	24.12	18	22	33		NA	NA	tRNAs	NA	chr13.tRNA106-TyrGTA	4.75489	4.80735	5.2854	5.24793	4.39232	0	2.58496	2.58496	2.58496	4.08746	4.70044	3.70044	4.90689	5.20945	0	5.39232
	NA	NA	tRNAs	NA	chr13.tRNA107-TrpCCA	111	176	228	306	479	92	89	152	204	69	160	71	239	873	119	730	935	1116	479.19	100	410	927		NA	NA	tRNAs	NA	chr13.tRNA107-TrpCCA	6.80735	7.46761	7.8392	8.26209	8.90689	6.53916	6.49185	7.25739	7.67948	6.12928	7.33092	6.16993	7.90689	9.77149	6.90689	9.51373
	NA	NA	tRNAs	NA	chr13.tRNA108-MetCAT	1086	1127	1666	923	5188	2468	18510	28846	37646	677	1027	516	721	9458	3197	151851	177483	205891	61202.3	740	4459	178408		NA	NA	tRNAs	NA	chr13.tRNA108-MetCAT	10.0861	10.1396	10.703	9.85175	12.3412	11.2697	14.1761	14.8161	15.2002	9.40514	10.0056	9.01402	9.49586	13.2075	11.643	17.2123
	NA	NA	tRNAs	NA	chr13.tRNA109-TrpCCA	113	162	212	297	418	87	95	173	191	70	148	66	232	762	113	779	1064	1045	475.43	95	369	963		NA	NA	tRNAs	NA	chr13.tRNA109-TrpCCA	6.83289	7.34873	7.73471	8.21917	8.71081	6.45943	6.58496	7.44294	7.58496	6.14975	7.21917	6.06609	7.86419	9.57554	6.83289	9.60733
	NA	NA	tRNAs	NA	chr13.tRNA110-GlyGCC	23329	58718	109240	354960	523558	101654	699028	625555	742356	14536	53523	33818	277332	954470	131675	5734619	3848901	4060046	1.67877e+06	33959	454492	4547855		NA	NA	tRNAs	NA	chr13.tRNA110-GlyGCC	14.5099	15.8415	16.7372	18.4373	18.998	16.6333	19.415	19.2548	19.5018	13.8274	15.7079	15.0455	18.0813	19.8643	17.0066	22.4513
	NA	NA	tRNAs	NA	chr13.tRNA111-MetCAT	1109	1187	1625	991	5213	2500	18331	28218	37051	691	1082	503	774	9504	3238	150382	173619	202637	60270	759	4505	175546		NA	NA	tRNAs	NA	chr13.tRNA111-MetCAT	10.1163	10.2143	10.6671	9.9542	12.3482	11.2883	14.1621	14.7844	15.1773	9.43463	10.0808	8.97728	9.59805	13.2145	11.6613	17.1983
	NA	NA	tRNAs	NA	chr13.tRNA112-SerTGA	161	86	173	236	102	177	28	39	65	100	78	54	184	186	229	230	240	355	184.11	77	200	275		NA	NA	tRNAs	NA	chr13.tRNA112-SerTGA	7.33985	6.44294	7.44294	7.88874	6.6865	7.47573	4.85798	5.32193	6.04439	6.65821	6.30378	5.78136	7.53138	7.54689	7.84549	7.85175
	NA	NA	tRNAs	NA	chr13.tRNA113-GlnTTG	1026	2311	1927	552	1201	479	203	249	264	639	2107	597	431	2189	620	1665	1532	1444	1247.2	1114	1080	1547		NA	NA	tRNAs	NA	chr13.tRNA113-GlnTTG	10.0042	11.1749	10.9129	9.11114	10.2312	8.90689	7.67243	7.96578	8.04985	9.32193	11.0417	9.224	8.75489	11.0967	9.27845	10.7022
	NA	NA	tRNAs	NA	chr13.tRNA114-GlnTTG	1048	2514	1839	354	1021	471	203	208	289	653	2292	569	277	1861	610	1665	1280	1581	1198.62	1171	916	1509		NA	NA	tRNAs	NA	chr13.tRNA114-GlnTTG	10.0348	11.2963	10.8455	8.47168	9.99718	8.88264	7.67243	7.70736	8.17991	9.35315	11.163	9.15482	8.11894	10.8626	9.25503	10.7022
	NA	NA	tRNAs	NA	chr13.tRNA115-SerGCT	213	67	103	799	184	76	34	30	67	133	61	32	624	335	98	279	185	366	234.86	75	352	277		NA	NA	tRNAs	NA	chr13.tRNA115-SerGCT	7.74147	6.08746	6.70044	9.64386	7.53138	6.26679	5.12928	4.9542	6.08746	7.06609	5.9542	5.04439	9.28771	8.39232	6.62936	8.12928
	NA	NA	tRNAs	NA	chr13.tRNA60-PheGAA	636	465	673	103	210	179	5	9	16	396	424	208	80	383	232	41	55	88	211.95	343	232	61		NA	NA	tRNAs	NA	chr13.tRNA60-PheGAA	9.31515	8.86419	9.3966	6.70044	7.7211	7.49185	2.58496	3.32193	4.08746	8.633	8.73132	7.70736	6.33985	8.58496	7.86419	5.39232
	NA	NA	tRNAs	NA	chr13.tRNA61-MetCAT	249	463	987	1309	731	431	179	365	507	155	422	306	1023	1333	558	1468	2246	2773	1142.61	294	971	2162		NA	NA	tRNAs	NA	chr13.tRNA61-MetCAT	7.96578	8.85798	9.94837	10.3554	9.5157	8.75489	7.49185	8.5157	8.98868	7.2854	8.72451	8.26209	10	10.3815	9.1267	10.5206
	NA	NA	tRNAs	NA	chr13.tRNA62-LeuAAG	319	199	316	736	318	217	184	269	324	199	181	98	575	580	281	1509	1655	1772	761.16	159	479	1645		NA	NA	tRNAs	NA	chr13.tRNA62-LeuAAG	8.32193	7.64386	8.30834	9.52552	8.31741	7.76818	7.53138	8.07682	8.3443	7.64386	7.50779	6.62936	9.16993	9.18239	8.13955	10.5603
	NA	NA	tRNAs	NA	chr13.tRNA63-LeuAAG	166	472	365	233	1125	311	82	221	318	103	430	113	182	2051	403	673	1360	1739	783.79	215	879	1257		NA	NA	tRNAs	NA	chr13.tRNA63-LeuAAG	7.3837	8.8857	8.5157	7.87036	10.137	8.2854	6.37504	7.79442	8.31741	6.70044	8.75154	6.83289	7.5157	11.0028	8.65821	9.3966
	NA	NA	tRNAs	NA	chr13.tRNA64-GlnCTG	2158	4272	4226	987	3919	1107	2489	1026	1175	1345	3894	1308	771	7145	1434	20419	6313	6426	5450.49	2182	3117	11053		NA	NA	tRNAs	NA	chr13.tRNA64-GlnCTG	11.0761	12.061	12.0454	9.94837	11.9366	10.1137	11.2819	10.0042	10.1997	10.3945	11.9274	10.3542	9.59246	12.8029	10.4868	14.3177
	NA	NA	tRNAs	NA	chr13.tRNA65-LeuCAA	537	514	603	133	256	199	52	74	88	335	469	187	104	467	258	427	455	481	353.48	330	276	454		NA	NA	tRNAs	NA	chr13.tRNA65-LeuCAA	9.07146	9.00843	9.2384	7.06609	8.00562	7.64386	5.72792	6.22882	6.47573	8.39232	8.87652	7.55459	6.71425	8.87036	8.01681	8.74147
	NA	NA	tRNAs	NA	chr13.tRNA66-AlaAGC	90	146	129	168	212	67	290	311	389	56	133	40	131	386	87	2379	1914	2127	805.97	76	201	2140		NA	NA	tRNAs	NA	chr13.tRNA66-AlaAGC	6.50779	7.19967	7.02237	7.40088	7.73471	6.08746	8.18488	8.2854	8.60733	5.83289	7.06609	5.35755	7.04439	8.59619	6.45943	11.2167
	NA	NA	tRNAs	NA	chr13.tRNA67-AlaAGC	82	110	126	198	194	60	268	295	419	51	100	39	155	354	78	2199	1815	2292	786.85	63	196	2102		NA	NA	tRNAs	NA	chr13.tRNA67-AlaAGC	6.37504	6.79442	6.98868	7.63662	7.60733	5.93074	8.07146	8.20945	8.71425	5.70044	6.65821	5.32193	7.2854	8.47168	6.30378	11.1033
	NA	NA	tRNAs	NA	chr13.tRNA68-AlaTGC	90	102	88	166	136	57	89	99	109	56	93	27	130	248	74	730	609	596	284.79	59	151	645		NA	NA	tRNAs	NA	chr13.tRNA68-AlaTGC	6.50779	6.6865	6.47573	7.3837	7.09803	5.85798	6.49185	6.64386	6.78136	5.83289	6.55459	4.80735	7.03342	7.96	6.22882	9.51373
	NA	NA	tRNAs	NA	chr13.tRNA69-AlaAGC	69	95	123	38	108	41	172	196	231	43	87	38	30	197	53	1411	1206	1263	480.86	56	93	1293		NA	NA	tRNAs	NA	chr13.tRNA69-AlaAGC	6.12928	6.58496	6.9542	5.2854	6.76818	5.39232	7.43463	7.62205	7.85798	5.45943	6.45943	5.2854	4.9542	7.62936	5.75489	10.4635
	NA	NA	tRNAs	NA	chr13.tRNA70-AlaCGC	200	199	252	200	215	150	76	121	131	125	181	78	156	392	194	623	744	716	356.77	128	247	694		NA	NA	tRNAs	NA	chr13.tRNA70-AlaCGC	7.65105	7.64386	7.98299	7.65105	7.75489	7.2384	6.26679	6.93074	7.04439	6.97728	7.50779	6.30378	7.29462	8.61839	7.60733	9.2854
	NA	NA	tRNAs	NA	chr13.tRNA71-AlaAGC	97	79	109	166	87	81	294	296	358	60	72	34	130	159	105	2412	1821	1958	750.05	55	131	2064		NA	NA	tRNAs	NA	chr13.tRNA71-AlaAGC	6.61471	6.32193	6.78136	7.3837	6.45943	6.35755	8.20457	8.21432	8.48784	5.93074	6.18982	5.12928	7.03342	7.32193	6.72792	11.2366
	NA	NA	tRNAs	NA	chr13.tRNA72-ThrCGT	61	158	146	364	101	15	102	85	170	38	144	45	284	184	19	837	523	930	333.85	76	162	763		NA	NA	tRNAs	NA	chr13.tRNA72-ThrCGT	5.9542	7.31288	7.19967	8.51175	6.67243	4	6.6865	6.42626	7.41785	5.2854	7.17991	5.52356	8.15482	7.53138	4.32193	9.71081
	NA	NA	tRNAs	NA	chr13.tRNA73-ThrTGT	85	227	158	376	117	13	79	84	148	53	207	49	294	213	17	648	517	809	311.89	103	175	658		NA	NA	tRNAs	NA	chr13.tRNA73-ThrTGT	6.42626	7.83289	7.31288	8.55842	6.88264	3.80735	6.32193	6.40939	7.21917	5.75489	7.70044	5.64386	8.20457	7.74147	4.16993	9.34207
	NA	NA	tRNAs	NA	chr13.tRNA74-ArgTCG	100	134	172	1277	223	37	37	51	58	62	122	53	998	407	48	304	314	317	291.6	79	484	312		NA	NA	tRNAs	NA	chr13.tRNA74-ArgTCG	6.65821	7.07682	7.43463	10.3197	7.80735	5.24793	5.24793	5.70044	5.88264	5.97728	6.94251	5.75489	9.96434	8.67243	5.61471	8.25267
	NA	NA	tRNAs	NA	chr13.tRNA75-ThrCGT	54	138	98	34	38	21	28	33	39	34	126	30	27	69	27	230	203	213	106.54	63	41	215		NA	NA	tRNAs	NA	chr13.tRNA75-ThrCGT	5.78136	7.11894	6.62936	5.12928	5.2854	4.45943	4.85798	5.08746	5.32193	5.12928	6.98868	4.9542	4.80735	6.12928	4.80735	7.85175
	NA	NA	tRNAs	NA	chr13.tRNA77-GlyGCC	23621	58935	109403	356473	524846	102989	695236	630474	738737	14717	53721	33868	278514	956818	133404	5703510	3879166	4040253	1.67711e+06	34102	456245	4540976		NA	NA	tRNAs	NA	chr13.tRNA77-GlyGCC	14.5278	15.8469	16.7393	18.4434	19.0015	16.6521	19.4071	19.2661	19.4947	13.8453	15.7132	15.0477	18.0874	19.8679	17.0255	22.4434
	NA	NA	tRNAs	NA	chr13.tRNA78-MetCAT	1115	1153	1654	954	5089	2487	18292	28023	37022	695	1051	512	745	9277	3221	150062	172419	202478	60051.3	753	4414	174986		NA	NA	tRNAs	NA	chr13.tRNA78-MetCAT	10.1241	10.1724	10.6926	9.89936	12.3134	11.2808	14.159	14.7744	15.1761	9.44294	10.0389	9.00282	9.54303	13.1796	11.6537	17.1952
	NA	NA	tRNAs	NA	chr13.tRNA81-ThrAGT	35	93	218	359	189	43	237	335	470	22	85	67	280	345	56	1944	2061	2570	825.64	58	227	2192		NA	NA	tRNAs	NA	chr13.tRNA81-ThrAGT	5.16993	6.55459	7.77479	8.49185	7.56986	5.45943	7.89482	8.39232	8.87958	4.52356	6.42626	6.08746	8.13443	8.43463	5.83289	10.9256
	NA	NA	tRNAs	NA	chr13.tRNA82-MetCAT	1099	1048	1190	834	5173	2473	18122	27687	36703	685	955	368	652	9431	3203	148668	170352	200734	59449.7	669	4429	173251		NA	NA	tRNAs	NA	chr13.tRNA82-MetCAT	10.1033	10.0348	10.218	9.70563	12.3371	11.2726	14.1455	14.757	15.1636	9.42206	9.90087	8.52748	9.35094	13.2033	11.6457	17.1817
	NA	NA	tRNAs	NA	chr13.tRNA83-LysTTT	686	750	657	263	168	91	381	409	361	427	684	203	205	306	118	3126	2516	1974	1062.28	438	210	2539		NA	NA	tRNAs	NA	chr13.tRNA83-LysTTT	9.42417	9.55267	9.36194	8.04439	7.40088	6.52356	8.57743	8.67948	8.49985	8.74147	9.41996	7.67243	7.6865	8.26209	6.89482	11.6106
	NA	NA	tRNAs	NA	chr13.tRNA84-AspGTC	1849	3515	5947	1124	6442	3603	614	1470	1989	1152	3204	1841	878	11744	4667	5037	9045	10878	5382.9	2066	5763	8320		NA	NA	tRNAs	NA	chr13.tRNA84-AspGTC	10.8533	11.7797	12.5382	10.1357	12.6535	11.8154	9.26444	10.5226	10.9586	10.1712	11.6461	10.8471	9.77972	13.5198	12.1886	12.2986
	NA	NA	tRNAs	NA	chr13.tRNA85-LeuCAA	440	319	262	116	161	148	22	53	50	274	291	81	91	294	192	180	326	273	222.44	215	192	260		NA	NA	tRNAs	NA	chr13.tRNA85-LeuCAA	8.78463	8.32193	8.03892	6.87036	7.33985	7.21917	4.52356	5.75489	5.67243	8.10329	8.18982	6.35755	6.52356	8.20457	7.59246	7.49985
	NA	NA	tRNAs	NA	chr13.tRNA86-SerAGA	748	740	797	281	311	426	28	29	35	466	675	247	220	567	552	230	178	191	369.47	463	446	200		NA	NA	tRNAs	NA	chr13.tRNA86-SerAGA	9.54882	9.53333	9.64024	8.13955	8.2854	8.73809	4.85798	4.90689	5.16993	8.86728	9.40088	7.9542	7.7879	9.14975	9.11114	7.85175
	NA	NA	tRNAs	NA	chr13.tRNA87-GlnCTG	1093	2755	2694	453	3539	879	2338	1027	1074	681	2511	834	354	6452	1139	19180	6319	5874	4815.95	1342	2648	10458		NA	NA	tRNAs	NA	chr13.tRNA87-GlnCTG	10.0954	11.4284	11.3961	8.82655	11.7895	9.78136	11.1917	10.0056	10.0701	9.41363	11.2946	9.70563	8.47168	12.6558	10.1548	14.2274
	NA	NA	tRNAs	NA	chr13.tRNA88-SerAGA	92	49	122	234	64	195	25	14	21	57	45	38	183	117	253	205	86	115	121.99	47	184	135		NA	NA	tRNAs	NA	chr13.tRNA88-SerAGA	6.53916	5.64386	6.94251	7.87652	6.02237	7.61471	4.70044	3.90689	4.45943	5.85798	5.52356	5.2854	7.52356	6.88264	7.98868	7.6865
	NA	NA	tRNAs	NA	chr13.tRNA90-MetCAT	1116	1145	1627	875	5195	2467	18311	28548	37277	695	1044	504	684	9471	3196	150218	175650	203873	60592.6	748	4450	176580		NA	NA	tRNAs	NA	chr13.tRNA90-MetCAT	10.1254	10.1624	10.6689	9.77479	12.3432	11.2691	14.1605	14.8012	15.186	9.44294	10.0293	8.98014	9.41996	13.2095	11.6425	17.1967
	NA	NA	tRNAs	NA	chr13.tRNA91-ValCAC	31033	105293	118603	52856	1300184	419016	671550	1114098	1230715	19336	95977	36716	41297	2370294	542760	5509197	6854797	6730947	2.46681e+06	50676	984784	6364980		NA	NA	tRNAs	NA	chr13.tRNA91-ValCAC	14.9216	16.6841	16.8558	15.6898	20.3103	18.6766	19.3571	20.0874	20.2311	14.2391	16.5504	15.1642	15.3338	21.1766	19.05	22.3934
	NA	NA	tRNAs	NA	chr13.tRNA92-IleAAT	195	222	279	1015	617	135	24	47	69	121	202	86	793	1125	175	197	289	377	374.04	136	698	288		NA	NA	tRNAs	NA	chr13.tRNA92-IleAAT	7.61471	7.8009	8.12928	9.98868	9.27146	7.08746	4.64386	5.58496	6.12928	6.93074	7.66534	6.44294	9.633	10.137	7.45943	7.62936
	NA	NA	tRNAs	NA	chr13.tRNA93-ValAAC	2143	6531	10261	2481	48969	19024	9422	16532	18340	1335	5953	3177	1938	89273	24642	77295	101718	100304	45070.6	3488	38618	93106		NA	NA	tRNAs	NA	chr13.tRNA93-ValAAC	11.0661	12.6733	13.325	11.2773	15.5796	14.2156	13.202	14.0131	14.1628	10.3837	12.5396	11.6339	10.9211	16.446	14.5889	16.2381
	NA	NA	tRNAs	NA	chr13.tRNA94-AlaAGC	69	80	142	21	138	39	132	47	76	43	73	44	16	252	51	1083	289	416	251.79	53	106	596		NA	NA	tRNAs	NA	chr13.tRNA94-AlaAGC	6.12928	6.33985	7.15987	4.45943	7.11894	5.32193	7.05528	5.58496	6.26679	5.45943	6.20945	5.49185	4.08746	7.98299	5.70044	10.0821
	NA	NA	tRNAs	NA	chr13.tRNA959-MetCAT	1322	1295	1827	1005	6050	2834	21207	32381	41993	824	1180	566	785	11029	3671	173976	199233	229665	68992.2	857	5162	200958		NA	NA	tRNAs	NA	chr13.tRNA959-MetCAT	10.3696	10.3399	10.8361	9.97441	12.563	11.4691	14.3723	14.9829	15.3579	9.68825	10.2058	9.1472	9.61839	13.4291	11.8424	17.4085
	NA	NA	tRNAs	NA	chr13.tRNA95-ValAAC	1053	6771	9015	740	50643	9818	83300	102719	107803	656	6172	2791	578	92324	12717	683369	632007	589589	224467	3206	35206	634988		NA	NA	tRNAs	NA	chr13.tRNA95-ValAAC	10.0417	12.7254	13.1383	9.53333	15.6281	13.2614	16.346	16.6484	16.7181	9.35975	12.5918	11.4471	9.17742	16.4944	13.6346	19.3823
	NA	NA	tRNAs	NA	chr13.tRNA960-ArgTCG	68	181	94	252	85	6	18	31	43	42	165	29	197	155	8	148	191	235	129.96	79	120	191		NA	NA	tRNAs	NA	chr13.tRNA960-ArgTCG	6.10852	7.50779	6.56986	7.98299	6.42626	2.80735	4.24793	5	5.45943	5.42626	7.37504	4.90689	7.62936	7.2854	3.16993	7.21917
	NA	NA	tRNAs	NA	chr13.tRNA961-ArgTCG	75	130	128	1213	117	21	33	45	43	47	118	40	948	213	27	271	277	235	241.76	68	396	261		NA	NA	tRNAs	NA	chr13.tRNA961-ArgTCG	6.24793	7.03342	7.01123	10.2456	6.88264	4.45943	5.08746	5.52356	5.45943	5.58496	6.89482	5.35755	9.89026	7.74147	4.80735	8.08746
	NA	NA	tRNAs	NA	chr13.tRNA962-SerAGA	106	54	110	233	75	190	15	21	26	66	49	34	182	137	246	123	129	142	123.19	50	188	131		NA	NA	tRNAs	NA	chr13.tRNA962-SerAGA	6.74147	5.78136	6.79442	7.87036	6.24793	7.57743	4	4.45943	4.75489	6.06609	5.64386	5.12928	7.5157	7.10852	7.94837	6.9542
	NA	NA	tRNAs	NA	chr13.tRNA963-ArgACG	187	170	152	528	395	106	60	103	138	117	155	47	413	720	137	492	634	755	385.46	106	423	627		NA	NA	tRNAs	NA	chr13.tRNA963-ArgACG	7.55459	7.41785	7.25739	9.04712	8.62936	6.74147	5.93074	6.70044	7.11894	6.88264	7.2854	5.58496	8.69349	9.49386	7.10852	8.94544
	NA	NA	tRNAs	NA	chr13.tRNA964-LeuCAG	2597	2321	2569	921	1723	1396	427	740	1043	1618	2116	795	720	3141	1808	3503	4553	5704	2662.04	1510	1890	4587		NA	NA	tRNAs	NA	chr13.tRNA964-LeuCAG	11.3432	11.1812	11.3276	9.84862	10.7515	10.4481	8.74147	9.53333	10.0279	10.6609	11.0478	9.63662	9.49386	11.6175	10.821	11.7748
	NA	NA	tRNAs	NA	chr13.tRNA965-ArgACG	217	123	172	508	372	98	57	80	123	135	112	53	397	678	127	468	492	673	348.35	100	401	544		NA	NA	tRNAs	NA	chr13.tRNA965-ArgACG	7.76818	6.9542	7.43463	8.99152	8.54303	6.62936	5.85798	6.33985	6.9542	7.08746	6.82018	5.75489	8.63662	9.40727	7	8.87344
	NA	NA	tRNAs	NA	chr13.tRNA966-ValCAC	35882	123108	138506	55685	1452368	453434	743358	1224997	1361266	22357	112216	42878	43507	2647733	587343	6098289	7537134	7444949	2.72627e+06	59150	1092861	7026791		NA	NA	tRNAs	NA	chr13.tRNA966-ValCAC	15.131	16.9096	17.0796	15.765	20.47	18.7905	19.5037	20.2243	20.3765	14.4485	16.7759	15.388	15.409	21.3363	19.1638	22.54
	NA	NA	tRNAs	NA	chr13.tRNA967-AlaCGC	173	199	250	190	216	150	92	101	131	108	181	77	148	394	194	755	621	716	355.08	122	245	697		NA	NA	tRNAs	NA	chr13.tRNA967-AlaCGC	7.44294	7.64386	7.97154	7.57743	7.76155	7.2384	6.53916	6.67243	7.04439	6.76818	7.50779	6.2854	7.21917	8.62571	7.60733	9.56224
	NA	NA	tRNAs	NA	chr13.tRNA968-IleAAT	163	200	219	1127	542	96	27	56	61	102	182	68	881	988	124	222	345	334	360.48	117	664	300		NA	NA	tRNAs	NA	chr13.tRNA968-IleAAT	7.35755	7.65105	7.78136	10.1396	9.08481	6.59991	4.80735	5.83289	5.9542	6.6865	7.5157	6.10852	9.78463	9.94983	6.96578	7.8009
	NA	NA	tRNAs	NA	chr13.tRNA969-ProAGG	2139	3161	3670	695	6642	3227	2160	1906	2784	1333	2881	1136	543	12109	4180	17720	11727	15226	7428.35	1783	5611	14891		NA	NA	tRNAs	NA	chr13.tRNA969-ProAGG	11.0634	11.6266	11.842	9.44294	12.6976	11.6564	11.0775	10.8971	11.4435	10.3815	11.4929	10.151	9.08746	13.5639	12.0296	14.1132
	NA	NA	tRNAs	NA	chr13.tRNA96-AlaAGC	62	72	102	17	124	39	123	47	73	39	66	32	13	226	51	1009	289	399	235.91	46	97	566		NA	NA	tRNAs	NA	chr13.tRNA96-AlaAGC	5.97728	6.18982	6.6865	4.16993	6.96578	5.32193	6.9542	5.58496	6.20945	5.32193	6.06609	5.04439	3.80735	7.82655	5.70044	9.98014
	NA	NA	tRNAs	NA	chr13.tRNA970-TyrGTA	139	84	132	936	579	51	17	24	28	87	77	41	731	1056	66	139	148	153	277.47	68	618	147		NA	NA	tRNAs	NA	chr13.tRNA970-TyrGTA	7.12928	6.40939	7.05528	9.87191	9.17991	5.70044	4.16993	4.64386	4.85798	6.45943	6.2854	5.39232	9.5157	10.0458	6.06609	7.12928
	NA	NA	tRNAs	NA	chr13.tRNA972-TyrGTA	28	22	22	31	19	1	8	8	8	17	20	7	24	35	1	66	49	44	29.23	15	20	53		NA	NA	tRNAs	NA	chr13.tRNA972-TyrGTA	4.85798	4.52356	4.52356	5	4.32193	1	3.16993	3.16993	3.16993	4.16993	4.39232	3	4.64386	5.16993	1	6.06609
	NA	NA	tRNAs	NA	chr13.tRNA973-TyrGTA	127	54	144	829	515	41	24	17	32	79	49	45	648	939	53	197	105	175	254.35	58	547	159		NA	NA	tRNAs	NA	chr13.tRNA973-TyrGTA	7	5.78136	7.17991	9.69697	9.01123	5.39232	4.64386	4.16993	5.04439	6.32193	5.64386	5.52356	9.34207	9.87652	5.75489	7.62936
	NA	NA	tRNAs	NA	chr13.tRNA974-ValAAC	2200	6827	10935	2473	50836	18896	9401	16358	18378	1371	6223	3385	1932	92676	24476	77123	100647	100512	45371.8	3660	39695	92761		NA	NA	tRNAs	NA	chr13.tRNA974-ValAAC	11.1039	12.7372	13.4168	11.2726	15.6336	14.2059	13.1988	13.9978	14.1658	10.4221	12.6036	11.7254	10.9166	16.4999	14.5791	16.2349
	NA	NA	tRNAs	NA	chr13.tRNA975-AlaAGC	78	137	208	34	318	69	287	107	136	49	125	64	27	580	89	2354	658	744	521.13	79	232	1252		NA	NA	tRNAs	NA	chr13.tRNA975-AlaAGC	6.30378	7.10852	7.70736	5.12928	8.31741	6.12928	8.16993	6.75489	7.09803	5.64386	6.97728	6.02237	4.80735	9.18239	6.49185	11.2015
	NA	NA	tRNAs	NA	chr13.tRNA977-ValAAC	2140	7161	10801	2462	48717	19759	9386	16520	18545	1333	6527	3344	1924	88813	25594	77000	101644	101425	45289.4	3735	38777	93356		NA	NA	tRNAs	NA	chr13.tRNA977-ValAAC	11.0641	12.8061	13.399	11.2662	15.5722	14.2703	13.1964	14.012	14.1788	10.3815	12.6724	11.7078	10.9106	16.4385	14.6436	16.2326
	NA	NA	tRNAs	NA	chr13.tRNA978-AlaAGC	84	139	193	32	299	98	272	81	119	52	127	60	25	545	127	2231	498	651	479.6	80	232	1127		NA	NA	tRNAs	NA	chr13.tRNA978-AlaAGC	6.40939	7.12928	7.59991	5.04439	8.22882	6.62936	8.09276	6.35755	6.90689	5.72792	7	5.93074	4.70044	9.09276	7	11.1241
	NA	NA	tRNAs	NA	chr13.tRNA97-ValCAC	2422	7328	11660	2694	51478	20268	9542	16695	18626	1509	6680	3610	2105	93847	26254	78280	102721	101868	46319.1	3933	40735	94290		NA	NA	tRNAs	NA	chr13.tRNA97-ValCAC	11.2426	12.8394	13.5094	11.3961	15.6517	14.307	13.2202	14.0272	14.1851	10.5603	12.7058	11.8182	11.0403	16.518	14.6803	16.2564
	NA	NA	tRNAs	NA	chr13.tRNA980-IleAAT	218	223	217	1495	827	113	30	41	73	136	203	67	1168	1508	146	246	252	399	458.44	135	941	299		NA	NA	tRNAs	NA	chr13.tRNA980-IleAAT	7.77479	7.80735	7.76818	10.5469	9.69349	6.83289	4.9542	5.39232	6.20945	7.09803	7.67243	6.08746	10.1911	10.5594	7.19967	7.94837
	NA	NA	tRNAs	NA	chr13.tRNA981-IleTAT	13	24	33	84	16	8	16	13	13	8	22	10	66	29	10	131	80	71	47.52	13	35	94		NA	NA	tRNAs	NA	chr13.tRNA981-IleTAT	3.80735	4.64386	5.08746	6.40939	4.08746	3.16993	4.08746	3.80735	3.80735	3.16993	4.52356	3.45943	6.06609	4.90689	3.45943	7.04439
	NA	NA	tRNAs	NA	chr13.tRNA982-SerGCT	161	51	84	777	140	57	29	29	34	100	46	26	607	255	74	238	178	186	190.14	57	312	201		NA	NA	tRNAs	NA	chr13.tRNA982-SerGCT	7.33985	5.70044	6.40939	9.60363	7.13955	5.85798	4.90689	4.90689	5.12928	6.65821	5.55459	4.75489	9.24793	8	6.22882	7.90087
	NA	NA	tRNAs	NA	chr13.tRNA985-ArgACG	539	421	515	1384	1610	233	247	460	542	336	384	159	1081	2935	302	2026	2830	2964	1446.46	293	1439	2607		NA	NA	tRNAs	NA	chr13.tRNA985-ArgACG	9.07682	8.7211	9.01123	10.4357	10.6537	7.87036	7.9542	8.84862	9.08481	8.3966	8.58871	7.32193	10.0795	11.5196	8.24317	10.9851
	NA	NA	tRNAs	NA	chr13.tRNA986-ValAAC	6184	20459	24051	8345	254918	62310	138165	204742	239829	3853	18649	7446	6520	464727	80711	1133465	1259732	1311657	476307	9983	183986	1234951		NA	NA	tRNAs	NA	chr13.tRNA986-ValAAC	12.5946	14.3205	14.5539	13.0269	17.9597	15.9272	17.076	17.6435	17.8717	11.9121	14.1869	12.8624	12.6709	18.826	16.3005	20.1123
	NA	NA	tRNAs	NA	chr13.tRNA987-GlnCTG	1124	1391	1390	157	241	239	54	44	38	700	1268	430	123	439	310	443	271	208	465.75	799	291	307		NA	NA	tRNAs	NA	chr13.tRNA987-GlnCTG	10.1357	10.4429	10.4419	7.30378	7.91886	7.90689	5.78136	5.49185	5.2854	9.45327	10.3095	8.75154	6.9542	8.78136	8.28077	8.79442
	NA	NA	tRNAs	NA	chr13.tRNA988-SerGCT	79	34	69	262	216	63	15	22	27	49	31	21	205	394	82	123	135	148	131.97	34	227	135		NA	NA	tRNAs	NA	chr13.tRNA988-SerGCT	6.32193	5.12928	6.12928	8.03892	7.76155	6	4	4.52356	4.80735	5.64386	5	4.45943	7.6865	8.62571	6.37504	6.9542
	NA	NA	tRNAs	NA	chr13.tRNA98-ValCAC	2798	7019	10818	3150	85567	21136	38170	61626	69737	1743	6398	3349	2461	155993	27378	313135	379171	381401	141225	3830	61944	357902		NA	NA	tRNAs	NA	chr13.tRNA98-ValCAC	11.4507	12.7773	13.4013	11.6216	16.3848	14.3675	15.2202	15.9113	16.0897	10.7682	12.6436	11.7099	11.2656	17.2511	14.7408	18.2564
	NA	NA	tRNAs	NA	chr13.tRNA990-SerAGA	100	46	130	268	81	199	23	21	31	62	42	40	209	148	258	189	129	170	138.53	48	205	163		NA	NA	tRNAs	NA	chr13.tRNA990-SerAGA	6.65821	5.55459	7.03342	8.07146	6.35755	7.64386	4.58496	4.45943	5	5.97728	5.42626	5.35755	7.71425	7.21917	8.01681	7.56986
	NA	NA	tRNAs	NA	chr13.tRNA991-AspGTC	661	1142	2110	567	1714	1306	160	320	430	412	1041	653	443	3125	1692	1313	1969	2352	1444.29	702	1753	1878		NA	NA	tRNAs	NA	chr13.tRNA991-AspGTC	9.37069	10.1586	11.0437	9.14975	10.744	10.352	7.33092	8.32643	8.75154	8.69	10.0251	9.35315	8.79442	11.6101	10.7254	10.3597
	NA	NA	tRNAs	NA	chr13.tRNA992-SerAGA	122	86	183	272	94	218	31	32	55	76	78	57	213	171	282	254	197	301	181.04	70	222	251		NA	NA	tRNAs	NA	chr13.tRNA992-SerAGA	6.94251	6.44294	7.52356	8.09276	6.56986	7.77479	5	5.04439	5.80735	6.26679	6.30378	5.85798	7.74147	7.42626	8.14466	7.99435
	NA	NA	tRNAs	NA	chr13.tRNA993-AspGTC	664	1108	1975	559	1844	1333	159	338	407	414	1010	611	437	3362	1727	1304	2080	2226	1463.35	678	1842	1870		NA	NA	tRNAs	NA	chr13.tRNA993-AspGTC	9.37721	10.115	10.9484	9.12928	10.8494	10.3815	7.32193	8.40514	8.67243	8.69697	9.98157	9.25739	8.77479	11.7155	10.7549	10.3498
	NA	NA	tRNAs	NA	chr13.tRNA994-GlnCTG	1997	3831	4107	1015	3674	1040	2399	1072	1156	1244	3492	1271	793	6698	1347	19681	6596	6322	5271.62	2002	2946	10866		NA	NA	tRNAs	NA	chr13.tRNA994-GlnCTG	10.9643	11.9039	12.0042	9.98868	11.8435	10.0238	11.2288	10.0674	10.1762	10.2819	11.7703	10.3129	9.633	12.7097	10.3966	14.2646
	NA	NA	tRNAs	NA	chr13.tRNA995-MetCAT	1283	1289	1899	1044	6093	2932	21347	32531	42173	799	1175	588	816	11108	3798	175124	200156	230650	69357.1	854	5241	201977		NA	NA	tRNAs	NA	chr13.tRNA995-MetCAT	10.3264	10.3332	10.8918	10.0293	12.5732	11.5182	14.3818	14.9896	15.3641	9.64386	10.1997	9.20212	9.67419	13.4394	11.8914	17.418
	NA	NA	tRNAs	NA	chr13.tRNA996-SerTGA	147	78	186	246	92	182	34	41	37	92	71	58	192	168	236	279	252	202	172.17	74	199	244		NA	NA	tRNAs	NA	chr13.tRNA996-SerTGA	7.20945	6.30378	7.54689	7.94837	6.53916	7.5157	5.12928	5.39232	5.24793	6.53916	6.16993	5.88264	7.59246	7.40088	7.88874	8.12928
	NA	NA	tRNAs	NA	chr13.tRNA997-ArgTCT	30	27	29	43	143	11	80	59	106	19	25	9	34	261	14	656	363	580	217.76	18	103	533		NA	NA	tRNAs	NA	chr13.tRNA997-ArgTCT	4.9542	4.80735	4.90689	5.45943	7.16993	3.58496	6.33985	5.90689	6.74147	4.32193	4.70044	3.32193	5.12928	8.03342	3.90689	9.35975
	NA	NA	tRNAs	NA	chr13.tRNA999-IleTAT	1753	1815	1914	79	113	199	132	24	23	1092	1654	593	62	206	258	1083	148	126	580.11	1113	175	452		NA	NA	tRNAs	NA	chr13.tRNA999-IleTAT	10.7764	10.8265	10.9031	6.32193	6.83289	7.64386	7.05528	4.64386	4.58496	10.0941	10.6926	9.21432	5.97728	7.69349	8.01681	10.0821
	NA	NA	tRNAs	NA	chr13.tRNA99-MetCAT	54	141	292	108	102	67	44	52	96	34	129	90	84	186	87	361	320	525	201.74	84	119	402		NA	NA	tRNAs	NA	chr13.tRNA99-MetCAT	5.78136	7.14975	8.19476	6.76818	6.6865	6.08746	5.49185	5.72792	6.59991	5.12928	7.02237	6.50779	6.40939	7.54689	6.45943	8.49985
	NA	NA	tRNAs	NA	chr14.tRNA189-LeuAAG	274	253	335	778	349	229	222	273	343	171	231	104	608	636	297	1821	1680	1876	824.73	169	514	1792		NA	NA	tRNAs	NA	chr14.tRNA189-LeuAAG	8.10329	7.98868	8.39232	9.60548	8.45121	7.84549	7.8009	8.09803	8.42626	7.42626	7.85798	6.71425	9.2503	9.31515	8.21917	10.8313
	NA	NA	tRNAs	NA	chr14.tRNA191-ThrTGT	200	72	163	1201	343	66	130	306	406	125	66	50	938	625	85	1066	1883	2220	784.39	80	549	1723		NA	NA	tRNAs	NA	chr14.tRNA191-ThrTGT	7.65105	6.18982	7.35755	10.2312	8.42626	6.06609	7.03342	8.26209	8.66888	6.97728	6.06609	5.67243	9.87498	9.29002	6.42626	10.0593
	NA	NA	tRNAs	NA	chr14.tRNA192-TyrGTA	85	108	247	114	295	41	17	20	23	53	98	76	89	538	53	139	123	126	144.02	76	227	129		NA	NA	tRNAs	NA	chr14.tRNA192-TyrGTA	6.42626	6.76818	7.9542	6.84549	8.20945	5.39232	4.16993	4.39232	4.58496	5.75489	6.62936	6.26679	6.49185	9.07414	5.75489	7.12928
	NA	NA	tRNAs	NA	chr14.tRNA193-ProTGG	2658	3684	3739	797	2389	1514	1115	1283	1522	1656	3358	1157	623	4355	1961	9147	7894	8324	4275.1	2057	2313	8455		NA	NA	tRNAs	NA	chr14.tRNA193-ProTGG	11.3767	11.8474	11.8688	9.64024	11.2228	10.5651	10.1241	10.3264	10.5727	10.6944	11.7138	10.1774	9.2854	12.0888	10.9381	13.1592
	NA	NA	tRNAs	NA	chr14.tRNA210-ArgACG	208	132	131	578	413	89	62	90	123	130	120	41	452	753	115	509	554	673	371.71	97	440	579		NA	NA	tRNAs	NA	chr14.tRNA210-ArgACG	7.70736	7.05528	7.04439	9.17742	8.69349	6.49185	5.97728	6.50779	6.9542	7.03342	6.91886	5.39232	8.82337	9.55842	6.85798	8.99435
	NA	NA	tRNAs	NA	chr14.tRNA352-GluTTC	7947	15537	23757	4276	27194	10636	19321	24281	29517	4952	14162	7355	3341	49576	13777	158504	149396	161432	62499.3	8823	22231	156444		NA	NA	tRNAs	NA	chr14.tRNA352-GluTTC	12.9564	13.9235	14.5361	12.0624	14.7311	13.3768	14.238	14.5676	14.8493	12.2741	13.7898	12.8447	11.7065	15.5974	13.7501	17.2742
	NA	NA	tRNAs	NA	chr14.tRNA364-GluTTC	6547	14944	20331	3364	30927	9064	22384	32519	40010	4079	13622	6294	2628	56381	11741	183632	200082	218820	77475.5	7998	23583	200845		NA	NA	tRNAs	NA	chr14.tRNA364-GluTTC	12.6768	13.8674	14.3115	11.7164	14.9166	13.1461	14.4502	14.989	15.2881	11.9944	13.7338	12.62	11.3603	15.7829	13.5194	17.4865
	NA	NA	tRNAs	NA	chr14.tRNA462-PheGAA	449	348	459	82	168	127	4	18	10	280	317	142	64	306	165	33	111	55	163.57	246	178	66		NA	NA	tRNAs	NA	chr14.tRNA462-PheGAA	8.81378	8.44708	8.84549	6.37504	7.40088	7	2.32193	4.24793	3.45943	8.13443	8.31288	7.15987	6.02237	8.26209	7.37504	5.08746
	NA	NA	tRNAs	NA	chr14.tRNA634-ThrAGT	22	41	31	2	3	6	0	0	1	14	37	10	2	5	8	0	0	5	8.99	20	5	2		NA	NA	tRNAs	NA	chr14.tRNA634-ThrAGT	4.52356	5.39232	5	1.58496	2	2.80735	0	0	1	3.90689	5.24793	3.45943	1.58496	2.58496	3.16993	0
	NA	NA	tRNAs	NA	chr14.tRNA709-LeuTAG	265	689	622	198	1954	566	138	374	448	165	628	193	155	3562	733	1132	2301	2450	1257.69	329	1483	1961		NA	NA	tRNAs	NA	chr14.tRNA709-LeuTAG	8.05528	9.43045	9.28309	7.63662	10.933	9.1472	7.11894	8.55075	8.81057	7.37504	9.29692	7.59991	7.2854	11.7989	9.51964	10.1459
	NA	NA	tRNAs	NA	chr14.tRNA710-ThrTGT	223	107	174	1244	625	52	173	386	537	139	98	54	972	1139	67	1419	2375	2937	1022.24	97	726	2244		NA	NA	tRNAs	NA	chr14.tRNA710-ThrTGT	7.80735	6.75489	7.45121	10.2819	9.29002	5.72792	7.44294	8.59619	9.07146	7.12928	6.62936	5.78136	9.9263	10.1548	6.08746	10.4717
	NA	NA	tRNAs	NA	chr14.tRNA711-ProAGG	2125	3179	3771	709	6757	3304	2224	1960	2720	1324	2898	1167	554	12318	4280	18245	12059	14876	7524.63	1796	5717	15060		NA	NA	tRNAs	NA	chr14.tRNA711-ProAGG	11.0539	11.6348	11.8811	9.47168	12.7224	11.6904	11.1196	10.9374	11.4099	10.3718	11.5013	10.1898	9.11634	13.5886	12.0637	14.1553
	NA	NA	tRNAs	NA	chr15.tRNA355-MetCAT	28	61	45	11	9	0	0	0	0	17	56	14	9	16	0	0	0	0	12.44	29	8	0		NA	NA	tRNAs	NA	chr15.tRNA355-MetCAT	4.85798	5.9542	5.52356	3.58496	3.32193	0	0	0	0	4.16993	5.83289	3.90689	3.32193	4.08746	0	0
	NA	NA	tRNAs	NA	chr15.tRNA876-MetCAT	92	107	242	169	61	47	49	39	53	57	98	75	132	111	61	402	240	290	162.86	77	101	311		NA	NA	tRNAs	NA	chr15.tRNA876-MetCAT	6.53916	6.75489	7.92481	7.40939	5.9542	5.58496	5.64386	5.32193	5.75489	5.85798	6.62936	6.24793	7.05528	6.80735	5.9542	8.65464
	NA	NA	tRNAs	NA	chr15.tRNA913-MetCAT	980	3987	11088	4530	8443	3319	1253	2103	3248	611	3634	3433	3539	15392	4299	10279	12939	17764	7987.79	2559	7743	13661		NA	NA	tRNAs	NA	chr15.tRNA913-MetCAT	9.93811	11.9614	13.4368	12.1456	13.0437	11.697	10.2923	11.0389	11.6658	9.25739	11.8277	11.7457	11.7895	13.91	12.0701	13.3276
	NA	NA	tRNAs	NA	chr16.tRNA315-IleAAT	45	51	46	0	28	6	8	2	6	28	46	14	0	51	8	66	12	33	28.7	29	20	37		NA	NA	tRNAs	NA	chr16.tRNA315-IleAAT	5.52356	5.70044	5.55459	0	4.85798	2.80735	3.16993	1.58496	2.80735	4.85798	5.55459	3.90689	0	5.70044	3.16993	6.06609
	NA	NA	tRNAs	NA	chr16.tRNA4-LeuAAG	94	148	231	0	123	49	15	8	11	59	135	72	0	224	63	123	49	60	87.24	89	96	77		NA	NA	tRNAs	NA	chr16.tRNA4-LeuAAG	6.56986	7.21917	7.85798	0	6.9542	5.64386	4	3.16993	3.58496	5.90689	7.08746	6.18982	0	7.81378	6	6.9542
	NA	NA	tRNAs	NA	chr16.tRNA50-ThrCGT	115	216	164	249	62	6	48	62	76	72	197	51	195	113	8	394	381	416	202.84	107	105	397		NA	NA	tRNAs	NA	chr16.tRNA50-ThrCGT	6.85798	7.76155	7.36632	7.96578	5.97728	2.80735	5.61471	5.97728	6.26679	6.18982	7.62936	5.70044	7.61471	6.83289	3.16993	8.62571
	NA	NA	tRNAs	NA	chr16.tRNA829-LeuAAG	85	141	182	0	110	50	18	15	11	53	129	56	0	201	65	148	92	60	89.25	79	89	100		NA	NA	tRNAs	NA	chr16.tRNA829-LeuAAG	6.42626	7.14975	7.5157	0	6.79442	5.67243	4.24793	4	3.58496	5.75489	7.02237	5.83289	0	7.65821	6.04439	7.21917
	NA	NA	tRNAs	NA	chr17.tRNA112-GlyCCC	1579	3540	8032	2107	4905	3004	3666	6040	8214	984	3227	2486	1646	8942	3891	30075	37163	44923	14815.3	2232	4826	37387		NA	NA	tRNAs	NA	chr17.tRNA112-GlyCCC	10.6257	11.7899	12.9717	11.0417	12.2603	11.5531	11.8404	12.5606	13.004	9.94398	11.6564	11.2802	10.6856	13.1265	11.9263	14.8763
	NA	NA	tRNAs	NA	chr17.tRNA391-ValCAC	964	3172	3058	975	42919	11992	23914	36779	42275	601	2891	947	762	78243	15533	196183	226293	231208	83629	1480	31513	217895		NA	NA	tRNAs	NA	chr17.tRNA391-ValCAC	9.91439	11.6316	11.5788	9.93074	15.3894	13.5499	14.5456	15.1666	15.3676	9.23362	11.4979	9.88874	9.57554	16.2557	13.9231	17.5818
	NA	NA	tRNAs	NA	chr17.tRNA457-CysGCA	197	357	556	68	555	313	103	152	209	123	325	172	53	1012	405	845	935	1143	557.1	207	490	974		NA	NA	tRNAs	NA	chr17.tRNA457-CysGCA	7.62936	8.48382	9.12153	6.10852	9.11894	8.29462	6.70044	7.25739	7.71425	6.9542	8.34873	7.43463	5.75489	9.98442	8.66534	9.72451
	NA	NA	tRNAs	NA	chr17.tRNA515-IleTAT	85	47	69	501	34	14	19	28	27	53	43	21	391	62	18	156	172	148	118.28	39	157	159		NA	NA	tRNAs	NA	chr17.tRNA515-IleTAT	6.42626	5.58496	6.12928	8.97154	5.12928	3.90689	4.32193	4.85798	4.80735	5.75489	5.45943	4.45943	8.61471	5.97728	4.24793	7.29462
	NA	NA	tRNAs	NA	chr17.tRNA719-GluCTC	821	955	2425	1708	922	472	234	354	403	512	871	751	1334	1681	611	1920	2178	2204	1340.14	711	1209	2101		NA	NA	tRNAs	NA	chr17.tRNA719-GluCTC	9.68299	9.90087	11.2444	10.7389	9.85019	8.8857	7.87652	8.47168	8.65821	9.00282	9.76818	9.55459	10.3826	10.716	9.25739	10.9076
	NA	NA	tRNAs	NA	chr17.tRNA81-LysCTT	3242	5432	11383	2954	8271	3856	3421	9141	11107	2020	4951	3524	2308	15078	4995	28065	56243	60746	19769.9	3498	7460	48351		NA	NA	tRNAs	NA	chr17.tRNA81-LysCTT	11.6631	12.4075	13.4747	11.5289	13.014	11.9133	11.7406	13.1583	13.4393	10.9809	12.2738	11.7834	11.1731	13.8803	12.2866	14.7765
	NA	NA	tRNAs	NA	chr17.tRNA82-ProCGG	1498	2195	2627	1016	2372	1165	1169	1220	1611	933	2001	813	794	4324	1509	9590	7506	8811	4031.31	1249	2209	8636		NA	NA	tRNAs	NA	chr17.tRNA82-ProCGG	10.5498	11.1007	11.3597	9.9901	11.2125	10.1874	10.1923	10.2538	10.6546	9.86728	10.9672	9.66888	9.63481	12.0785	10.5603	13.2275
	NA	NA	tRNAs	NA	chr17.tRNA83-LysCTT	3131	5301	11399	2942	8408	3837	3440	9130	11151	1951	4832	3529	2299	15328	4970	28221	56175	60986	19810	3437	7532	48461		NA	NA	tRNAs	NA	chr17.tRNA83-LysCTT	11.6129	12.3723	13.4767	11.5231	13.0377	11.9061	11.7486	13.1566	13.445	10.9307	12.2387	11.7855	11.1674	13.904	12.2793	14.7845
	NA	NA	tRNAs	NA	chr17.tRNA993-ArgCCG	383	731	1061	827	2534	336	214	392	499	239	666	328	646	4620	435	1756	2412	2729	1536.77	411	1900	2299		NA	NA	tRNAs	NA	chr17.tRNA993-ArgCCG	8.58496	9.5157	10.0526	9.69349	11.3078	8.3966	7.74819	8.61839	8.96578	7.90689	9.38154	8.36194	9.33762	12.174	8.76818	10.7789
	NA	NA	tRNAs	NA	chr17.tRNA994-ArgCCT	467	889	2599	798	1067	454	120	175	185	291	810	805	623	1945	588	984	1077	1012	903.96	635	1052	1024		NA	NA	tRNAs	NA	chr17.tRNA994-ArgCCT	8.87036	9.79766	11.3443	9.64205	10.0607	8.82972	6.91886	7.45943	7.53916	8.18982	9.66356	9.65464	9.2854	10.9263	9.20212	9.94398
	NA	NA	tRNAs	NA	chr17.tRNA995-ProTGG	3912	5434	6105	829	7396	3931	2289	2108	2879	2437	4953	1890	648	13483	5092	18778	12970	15746	8444.16	3093	6408	15831		NA	NA	tRNAs	NA	chr17.tRNA995-ProTGG	11.9341	12.4081	12.576	9.69697	12.8527	11.941	11.1611	11.0423	11.4919	11.2515	12.2744	10.8849	9.34207	13.719	12.3143	14.1968
	NA	NA	tRNAs	NA	chr17.tRNA999-LysCTT	3167	5379	11452	2842	8567	3825	3475	9140	11321	1973	4903	3545	2220	15618	4955	28508	56236	61916	19986.1	3474	7598	48887		NA	NA	tRNAs	NA	chr17.tRNA999-LysCTT	11.6294	12.3934	13.4834	11.4732	13.0647	11.9016	11.7632	13.1581	13.4668	10.9469	12.2597	11.792	11.117	13.931	12.275	14.7991
	NA	NA	tRNAs	NA	chr19.tRNA106-PheGAA	626	453	630	108	209	190	13	17	17	390	413	195	84	381	246	107	105	93	223.75	333	237	102		NA	NA	tRNAs	NA	chr19.tRNA106-PheGAA	9.29232	8.82655	9.3015	6.76818	7.71425	7.57743	3.80735	4.16993	4.16993	8.61102	8.69349	7.61471	6.40939	8.57743	7.94837	6.75489
	NA	NA	tRNAs	NA	chr19.tRNA107-LysTTT	2930	4389	7947	10249	8836	2193	4801	5386	5867	1826	4001	2460	8008	16108	2841	39386	33139	32087	15539.5	2762	8986	34871		NA	NA	tRNAs	NA	chr19.tRNA107-LysTTT	11.5172	12.1	12.9564	13.3233	13.1093	11.0993	12.2294	12.3953	12.5187	10.8353	11.9665	11.265	12.9674	13.9756	11.4727	15.2654
	NA	NA	tRNAs	NA	chr19.tRNA108-PheGAA	588	480	604	1	167	168	8	1	7	366	438	187	1	304	218	66	6	38	180.42	330	174	37		NA	NA	tRNAs	NA	chr19.tRNA108-PheGAA	9.20212	8.90989	9.24079	1	7.39232	7.40088	3.16993	1	3	8.51964	8.77808	7.55459	1	8.25267	7.77479	6.06609
	NA	NA	tRNAs	NA	chr19.tRNA109-ValTAC	690	664	764	957	1328	366	4868	5333	6263	430	605	237	748	2421	474	39936	32813	34253	12435.1	424	1214	35667		NA	NA	tRNAs	NA	chr19.tRNA109-ValTAC	9.43254	9.37721	9.57932	9.90388	10.3761	8.51964	12.2494	12.381	12.6129	8.75154	9.24317	7.89482	9.54882	11.242	8.89178	15.2854
	NA	NA	tRNAs	NA	chr19.tRNA110-ValTAC	395	395	489	577	732	257	4618	4980	5881	246	360	151	451	1334	333	37885	30641	32164	11507.2	252	706	33563		NA	NA	tRNAs	NA	chr19.tRNA110-ValTAC	8.62936	8.62936	8.93664	9.17493	9.51767	8.01123	12.1734	12.2822	12.5221	7.94837	8.49586	7.24793	8.82018	10.3826	8.3837	15.2094
	NA	NA	tRNAs	NA	chr19.tRNA2-LeuAAG	90	113	198	0	123	42	13	8	17	56	103	61	0	224	54	107	49	93	83.1	73	93	83		NA	NA	tRNAs	NA	chr19.tRNA2-LeuAAG	6.50779	6.83289	7.63662	0	6.9542	5.42626	3.80735	3.16993	4.16993	5.83289	6.70044	5.9542	0	7.81378	5.78136	6.75489
	NA	NA	tRNAs	NA	chr19.tRNA371-MetCAT	42	72	42	8	0	2	2	0	1	26	66	13	6	0	3	16	0	5	15.06	35	3	7		NA	NA	tRNAs	NA	chr19.tRNA371-MetCAT	5.42626	6.18982	5.42626	3.16993	0	1.58496	1.58496	0	1	4.75489	6.06609	3.80735	2.80735	0	2	4.08746
	NA	NA	tRNAs	NA	chr19.tRNA639-ArgTCT	146	135	221	424	473	65	1005	1142	1650	91	123	68	331	862	84	8245	7026	9024	2872.83	94	426	8098		NA	NA	tRNAs	NA	chr19.tRNA639-ArgTCT	7.19967	7.08746	7.79442	8.73132	8.88874	6.04439	9.97441	10.1586	10.6891	6.52356	6.9542	6.10852	8.37504	9.75322	6.40939	13.0095
	NA	NA	tRNAs	NA	chr19.tRNA640-LeuTAA	28	33	50	1	3	13	4	9	6	17	30	15	1	5	17	33	55	33	23.01	21	8	40		NA	NA	tRNAs	NA	chr19.tRNA640-LeuTAA	4.85798	5.08746	5.67243	1	2	3.80735	2.32193	3.32193	2.80735	4.16993	4.9542	4	1	2.58496	4.16993	5.08746
	NA	NA	tRNAs	NA	chr19.tRNA641-LysTTT	1361	1987	2940	5474	2826	630	4250	4769	5256	848	1811	910	4277	5152	816	34866	29343	28746	11863.1	1190	3415	30985		NA	NA	tRNAs	NA	chr19.tRNA641-LysTTT	10.4115	10.9571	11.5221	12.4186	11.4651	9.3015	12.0536	12.2198	12.36	9.72962	10.8234	9.83131	12.0627	12.3312	9.67419	15.0896
	NA	NA	tRNAs	NA	chr19.tRNA713-SerGCT	326	212	516	800	414	129	57	90	122	203	193	160	625	755	167	468	554	667	421.29	185	516	563		NA	NA	tRNAs	NA	chr19.tRNA713-SerGCT	8.35315	7.73471	9.01402	9.64566	8.69697	7.02237	5.85798	6.50779	6.94251	7.67243	7.59991	7.33092	9.29002	9.56224	7.39232	8.87344
	NA	NA	tRNAs	NA	chr19.tRNA8-AlaAGC	22	39	48	22	91	25	73	40	70	14	36	15	17	166	32	599	246	383	167.49	22	72	409		NA	NA	tRNAs	NA	chr19.tRNA8-AlaAGC	4.52356	5.32193	5.61471	4.52356	6.52356	4.70044	6.20945	5.35755	6.14975	3.90689	5.20945	4	4.16993	7.3837	5.04439	9.22882
	NA	NA	tRNAs	NA	chr2.tRNA1431-HisGTG	3232	6240	8537	4834	11169	8707	44243	39425	48805	2014	5688	2643	3777	20362	11278	362956	242573	266921	102024	3448	11806	290817		NA	NA	tRNAs	NA	chr2.tRNA1431-HisGTG	11.6587	12.6076	13.0597	12.2393	13.4473	13.0881	15.4332	15.2669	15.5748	10.9766	12.474	11.3685	11.8834	14.3137	13.4614	18.4694
	NA	NA	tRNAs	NA	chr2.tRNA1432-HisGTG	3337	6294	8485	4829	11005	8674	44396	39207	48669	2079	5737	2627	3773	20063	11236	364212	241232	266177	101904	3481	11691	290540		NA	NA	tRNAs	NA	chr2.tRNA1432-HisGTG	11.7048	12.62	13.0509	12.2378	13.426	13.0826	15.4382	15.2589	15.5707	11.0224	12.4863	11.3597	11.8819	14.2923	13.456	18.4744
	NA	NA	tRNAs	NA	chr2.tRNA1506-IleGAT	52	32	51	0	14	13	2	0	5	32	29	16	0	26	17	16	0	27	18.16	26	14	14		NA	NA	tRNAs	NA	chr2.tRNA1506-IleGAT	5.72792	5.04439	5.70044	0	3.90689	3.80735	1.58496	0	2.58496	5.04439	4.90689	4.08746	0	4.75489	4.16993	4.08746
	NA	NA	tRNAs	NA	chr2.tRNA1509-SerGCT	322	239	313	4331	1174	384	44	65	112	201	218	97	3384	2140	497	361	400	613	878.92	172	2007	458		NA	NA	tRNAs	NA	chr2.tRNA1509-SerGCT	8.33539	7.90689	8.29462	12.0808	10.1984	8.58871	5.49185	6.04439	6.82018	7.65821	7.77479	6.61471	11.7249	11.0641	8.96	8.49985
	NA	NA	tRNAs	NA	chr2.tRNA1747-GlyGCC	25521	61499	112587	357178	555198	108399	749113	666720	783838	15901	56058	34854	279065	1012151	140412	6145501	4102180	4286916	1.78589e+06	35604	477209	4844866		NA	NA	tRNAs	NA	chr2.tRNA1747-GlyGCC	14.6395	15.9083	16.7807	18.4463	19.0826	16.726	19.5148	19.3467	19.5802	13.9569	15.7747	15.0891	18.0902	19.949	17.0993	22.5511
	NA	NA	tRNAs	NA	chr2.tRNA1947-AsnGTT	280	351	691	4221	1903	266	353	495	703	174	320	214	3298	3469	345	2896	3046	3845	1956.26	236	2371	3262		NA	NA	tRNAs	NA	chr2.tRNA1947-AsnGTT	8.13443	8.45943	9.43463	12.0437	10.8948	8.0607	8.46761	8.9542	9.45943	7.45121	8.32643	7.74819	11.6878	11.7607	8.43463	11.5003
	NA	NA	tRNAs	NA	chr2.tRNA263-AlaCGC	136	142	115	166	680	133	263	278	348	85	129	36	130	1240	172	2158	1710	1903	840.3	83	514	1924		NA	NA	tRNAs	NA	chr2.tRNA263-AlaCGC	7.09803	7.15987	6.85798	7.3837	9.41151	7.06609	8.04439	8.12412	8.44708	6.42626	7.02237	5.20945	7.03342	10.2773	7.43463	11.0761
	NA	NA	tRNAs	NA	chr2.tRNA587-HisGTG	4015	7814	10524	6706	15383	12030	57556	53266	65205	2502	7123	3258	5239	28044	15583	472172	327734	356615	135363	4294	16289	385507		NA	NA	tRNAs	NA	chr2.tRNA587-HisGTG	11.9715	12.932	13.3615	12.7115	13.9091	13.5545	15.8127	15.701	15.9927	11.2894	12.7985	11.6702	12.3554	14.7755	13.9278	18.849
	NA	NA	tRNAs	NA	chr3.tRNA1026-LeuCAG	81	93	95	17	14	28	2	6	3	50	85	29	13	26	36	16	37	16	34.38	55	25	23		NA	NA	tRNAs	NA	chr3.tRNA1026-LeuCAG	6.35755	6.55459	6.58496	4.16993	3.90689	4.85798	1.58496	2.80735	2	5.67243	6.42626	4.90689	3.80735	4.75489	5.20945	4.08746
	NA	NA	tRNAs	NA	chr3.tRNA1040-ArgACG	84	258	235	516	195	36	57	77	100	52	235	73	403	355	47	468	474	547	294.87	120	268	496		NA	NA	tRNAs	NA	chr3.tRNA1040-ArgACG	6.40939	8.01681	7.88264	9.01402	7.61471	5.20945	5.85798	6.2854	6.65821	5.72792	7.88264	6.20945	8.65821	8.47573	5.58496	8.87344
	NA	NA	tRNAs	NA	chr3.tRNA27-TyrGTA	47	59	67	126	94	17	5	11	15	29	54	21	98	171	22	41	68	82	65.15	35	97	64		NA	NA	tRNAs	NA	chr3.tRNA27-TyrGTA	5.58496	5.90689	6.08746	6.98868	6.56986	4.16993	2.58496	3.58496	4	4.90689	5.78136	4.45943	6.62936	7.42626	4.52356	5.39232
	NA	NA	tRNAs	NA	chr3.tRNA282-GlyCCC	19853	44292	70029	352782	499338	91735	694026	626638	737130	12370	40373	21679	275630	910316	118826	5693584	3855564	4031464	1.6622e+06	24807	434924	4526871		NA	NA	tRNAs	NA	chr3.tRNA282-GlyCCC	14.2771	15.4348	16.0957	18.4284	18.9297	16.4852	19.4046	19.2573	19.4916	13.5947	15.3011	14.4041	18.0724	19.796	16.8585	22.4409
	NA	NA	tRNAs	NA	chr3.tRNA283-AsnGTT	9	19	42	19	17	2	7	3	8	6	17	13	15	31	3	57	18	44	22.67	12	16	40		NA	NA	tRNAs	NA	chr3.tRNA283-AsnGTT	3.32193	4.32193	5.42626	4.32193	4.16993	1.58496	3	2	3.16993	2.80735	4.16993	3.80735	4	5	2	5.85798
	NA	NA	tRNAs	NA	chr3.tRNA284-ValCAC	30602	105284	118695	52788	1306181	414743	674200	1117498	1227670	19067	95969	36745	41244	2381227	537226	5530937	6875717	6714294	2.47027e+06	50594	986566	6373649		NA	NA	tRNAs	NA	chr3.tRNA284-ValCAC	14.9014	16.6839	16.8569	15.6879	20.3169	18.6619	19.3628	20.0918	20.2275	14.2189	16.5503	15.1653	15.3319	21.1833	19.0352	22.3991
	NA	NA	tRNAs	NA	chr3.tRNA286-GluTTC	1809	2684	6565	1331	3194	1627	1443	2136	2740	1127	2447	2032	1040	5823	2107	11838	13142	14985	6060.21	1869	2990	13322		NA	NA	tRNAs	NA	chr3.tRNA286-GluTTC	10.8218	11.3907	12.6808	10.3794	11.6416	10.6689	10.4959	11.0614	11.4205	10.1396	11.2574	10.9894	10.0238	12.5078	11.0417	13.5313
	NA	NA	tRNAs	NA	chr3.tRNA287-GlyCCC	546	2193	4110	9314	26555	4620	21405	41170	49167	340	1999	1272	7277	48411	5984	175600	253310	268901	84788.3	1204	20557	232604		NA	NA	tRNAs	NA	chr3.tRNA287-GlyCCC	9.0954	11.0993	12.0053	13.1853	14.6968	12.174	14.3857	15.3293	15.5854	8.41363	10.9658	10.314	12.8293	15.5631	12.5471	17.4219
	NA	NA	tRNAs	NA	chr3.tRNA289-AsnGTT	85	85	127	1531	189	45	117	160	207	53	77	39	1196	345	58	960	984	1132	538.35	56	533	1025		NA	NA	tRNAs	NA	chr3.tRNA289-AsnGTT	6.42626	6.42626	7	10.5812	7.56986	5.52356	6.88264	7.33092	7.70044	5.75489	6.2854	5.32193	10.2252	8.43463	5.88264	9.90839
	NA	NA	tRNAs	NA	chr3.tRNA28-TyrGTA	88	94	228	82	60	19	11	22	24	55	86	71	64	109	25	90	135	131	85.11	71	66	119		NA	NA	tRNAs	NA	chr3.tRNA28-TyrGTA	6.47573	6.56986	7.8392	6.37504	5.93074	4.32193	3.58496	4.52356	4.64386	5.80735	6.44294	6.16993	6.02237	6.78136	4.70044	6.50779
	NA	NA	tRNAs	NA	chr3.tRNA291-HisGTG	4060	8106	10465	6711	15205	11950	57352	53498	65687	2530	7389	3240	5243	27719	15479	470499	329161	359251	135612	4386	16147	386304		NA	NA	tRNAs	NA	chr3.tRNA291-HisGTG	11.9876	12.985	13.3534	12.7125	13.8924	13.5448	15.8076	15.7072	16.0033	11.3055	12.8514	11.6622	12.3565	14.7586	13.9181	18.8438
	NA	NA	tRNAs	NA	chr3.tRNA292-LysCTT	3369	5371	11772	5077	9094	4051	3524	8853	11311	2099	4896	3644	3967	16579	5247	28910	54471	61861	20186	3546	8598	48414		NA	NA	tRNAs	NA	chr3.tRNA292-LysCTT	11.7185	12.3912	13.5232	12.31	13.1509	11.9844	11.7834	13.1121	13.4656	11.0362	12.2577	11.8317	11.9542	14.0172	12.3576	14.8193
	NA	NA	tRNAs	NA	chr3.tRNA293-HisGTG	189	474	729	291	768	622	1088	1417	1720	118	432	226	227	1400	806	8926	8718	9407	3362.19	259	811	9017		NA	NA	tRNAs	NA	chr3.tRNA293-HisGTG	7.56986	8.89178	9.51175	8.18982	9.58684	9.28309	10.0888	10.4696	10.749	6.89482	8.75822	7.82655	7.83289	10.4522	9.65642	13.124
	NA	NA	tRNAs	NA	chr3.tRNA294-AsnGTT	88	131	151	1507	225	48	118	171	192	55	119	47	1177	410	62	968	1052	1050	549	74	550	1023		NA	NA	tRNAs	NA	chr3.tRNA294-AsnGTT	6.47573	7.04439	7.24793	10.5584	7.82018	5.61471	6.89482	7.42626	7.59246	5.80735	6.90689	5.58496	10.2021	8.68299	5.97728	9.92035
	NA	NA	tRNAs	NA	chr3.tRNA295-HisGTG	3904	7959	10519	6736	15019	12014	57143	52926	65801	2432	7255	3256	5263	27380	15562	468784	325642	359875	135050	4314	16068	384767		NA	NA	tRNAs	NA	chr3.tRNA295-HisGTG	11.9311	12.9586	13.3608	12.7179	13.8746	13.5525	15.8023	15.6917	16.0058	11.2485	12.825	11.6693	12.3619	14.7409	13.9258	18.8386
	NA	NA	tRNAs	NA	chr3.tRNA297-GlnCTG	2041	3849	4092	528	3722	1153	2460	1034	1081	1272	3508	1267	413	6785	1494	20181	6362	5912	5243.73	2016	2897	10818		NA	NA	tRNAs	NA	chr3.tRNA297-GlnCTG	10.9958	11.9106	11.9989	9.04712	11.8622	10.1724	11.265	10.0154	10.0795	10.314	11.7768	10.3083	8.69349	12.7283	10.5459	14.3008
	NA	NA	tRNAs	NA	chr3.tRNA298-AsnGTT	82	71	139	1490	199	38	110	168	214	51	65	43	1164	363	49	902	1034	1170	537.94	53	525	1035		NA	NA	tRNAs	NA	chr3.tRNA298-AsnGTT	6.37504	6.16993	7.12928	10.5421	7.64386	5.2854	6.79442	7.40088	7.74819	5.70044	6.04439	5.45943	10.1861	8.50779	5.64386	9.81858
	NA	NA	tRNAs	NA	chr3.tRNA29-AlaAGC	66	64	122	71	109	35	117	63	63	41	58	38	55	199	45	960	388	345	236.53	46	100	564		NA	NA	tRNAs	NA	chr3.tRNA29-AlaAGC	6.06609	6.02237	6.94251	6.16993	6.78136	5.16993	6.88264	6	6	5.39232	5.88264	5.2854	5.80735	7.64386	5.52356	9.90839
	NA	NA	tRNAs	NA	chr3.tRNA303-GluCTC	59682	91658	188496	116020	368008	210951	139465	189362	217729	37186	83548	58353	90647	670895	273249	1144130	1165102	1190789	523767	59696	344930	1166674		NA	NA	tRNAs	NA	chr3.tRNA303-GluCTC	15.865	16.484	17.5242	16.824	18.4894	17.6866	17.0896	17.5308	17.7322	15.1825	16.3503	15.8325	16.468	19.3557	18.0599	20.1258
	NA	NA	tRNAs	NA	chr3.tRNA309-GlnCTG	1178	1615	1631	423	322	233	60	58	68	734	1472	505	330	587	302	492	357	372	572.37	904	406	407		NA	NA	tRNAs	NA	chr3.tRNA309-GlnCTG	10.2033	10.6582	10.6724	8.72792	8.33539	7.87036	5.93074	5.88264	6.10852	9.5216	10.5245	8.98299	8.37069	9.19967	8.24317	8.94544
	NA	NA	tRNAs	NA	chr3.tRNA48-ValAAC	30502	107225	119855	52067	1289372	416447	672037	1112989	1235796	19005	97738	37104	40680	2350584	539433	5513192	6847974	6758736	2.46716e+06	51282	976899	6373301		NA	NA	tRNAs	NA	chr3.tRNA48-ValAAC	14.8967	16.7103	16.8709	15.6681	20.2982	18.6678	19.3582	20.086	20.237	14.2142	16.5766	15.1793	15.3121	21.1646	19.0411	22.3945
	NA	NA	tRNAs	NA	chr3.tRNA628-ArgTCT	177	126	130	1558	1457	147	699	877	1158	110	115	40	1217	2656	190	5734	5396	6333	2421.43	88	1354	5821		NA	NA	tRNAs	NA	chr3.tRNA628-ArgTCT	7.47573	6.98868	7.03342	10.6064	10.5098	7.20945	9.45121	9.77808	10.1787	6.79442	6.85798	5.35755	10.2503	11.3756	7.57743	12.4856
	NA	NA	tRNAs	NA	chr3.tRNA745-GluCTC	18115	32578	65579	46421	118112	68182	44382	60849	70085	11287	29696	20302	36269	215324	88318	364097	374390	383304	169221	20428	113304	373930		NA	NA	tRNAs	NA	chr3.tRNA745-GluCTC	14.145	14.9917	16.001	15.5025	16.8498	16.0571	15.4377	15.893	16.0968	13.4625	14.858	14.3094	15.1465	17.7162	16.4304	18.474
	NA	NA	tRNAs	NA	chr3.tRNA746-GlyTCC	107	169	244	45	119	64	19	17	21	67	154	76	35	217	83	156	105	115	111.84	99	112	125		NA	NA	tRNAs	NA	chr3.tRNA746-GlyTCC	6.75489	7.40939	7.93664	5.52356	6.90689	6.02237	4.32193	4.16993	4.45943	6.08746	7.27612	6.26679	5.16993	7.76818	6.39232	7.29462
	NA	NA	tRNAs	NA	chr3.tRNA747-HisGTG	3339	6245	8500	4942	11135	8790	44080	39781	48656	2080	5692	2631	3861	20300	11386	361619	244764	266106	102049	3468	11849	290830		NA	NA	tRNAs	NA	chr3.tRNA747-HisGTG	11.7056	12.6087	13.0534	12.2712	13.4429	13.1018	15.4279	15.2798	15.5704	11.0231	12.475	11.3619	11.9151	14.3093	13.4751	18.4641
	NA	NA	tRNAs	NA	chr3.tRNA748-LysCTT	3317	5560	11639	5083	9109	4088	3509	9427	11240	2067	5068	3603	3971	16606	5295	28787	58002	61473	20541.4	3579	8624	49421		NA	NA	tRNAs	NA	chr3.tRNA748-LysCTT	11.6961	12.4411	13.5068	12.3117	13.1532	11.9975	11.7773	13.2027	13.4565	11.014	12.3075	11.8154	11.9556	14.0195	12.3707	14.8132
	NA	NA	tRNAs	NA	chr3.tRNA749-HisGTG	153	470	483	759	1811	611	5164	5074	5175	95	428	150	593	3302	791	42364	31219	28303	11916.1	224	1562	33962		NA	NA	tRNAs	NA	chr3.tRNA749-HisGTG	7.26679	8.87958	8.91886	9.56986	10.8234	9.25739	12.3346	12.3092	12.3376	6.58496	8.74483	7.2384	9.21432	11.6896	9.62936	15.3706
	NA	NA	tRNAs	NA	chr3.tRNA750-AsnGTT	65	86	122	1484	256	33	109	153	182	40	78	38	1159	467	43	894	941	995	517.39	52	556	943		NA	NA	tRNAs	NA	chr3.tRNA750-AsnGTT	6.04439	6.44294	6.94251	10.5362	8.00562	5.08746	6.78136	7.26679	7.5157	5.35755	6.30378	5.2854	10.1799	8.87036	5.45943	9.80574
	NA	NA	tRNAs	NA	chr3.tRNA751-HisGTG	3348	6184	8502	4973	10978	8798	44002	39477	49157	2086	5637	2632	3885	20013	11396	360979	242893	268846	102041	3452	11765	290906		NA	NA	tRNAs	NA	chr3.tRNA751-HisGTG	11.7095	12.5946	13.0538	12.2802	13.4225	13.1031	15.4253	15.2688	15.5851	11.0272	12.461	11.3625	11.9241	14.2887	13.4764	18.4616
	NA	NA	tRNAs	NA	chr3.tRNA752-GlyCCC	644	2725	8943	1085	13136	2403	7566	4545	5419	401	2484	2769	848	23948	3113	62069	27964	29637	17025.8	1885	9303	39890		NA	NA	tRNAs	NA	chr3.tRNA752-GlyCCC	9.33316	11.4126	13.1267	10.0848	13.6813	11.2312	12.8855	12.1504	12.4041	8.65105	11.279	11.4357	9.72962	14.5477	11.6046	15.9216
	NA	NA	tRNAs	NA	chr3.tRNA753-GlnCTG	1960	3787	3921	500	3655	1011	2374	1074	1124	1221	3452	1214	391	6663	1310	19476	6608	6147	5164.6	1962	2788	10744		NA	NA	tRNAs	NA	chr3.tRNA753-GlnCTG	10.9374	11.8872	11.9374	8.96867	11.8361	9.98299	11.2137	10.0701	10.1357	10.255	11.7536	10.2467	8.61471	12.7022	10.3565	14.2495
	NA	NA	tRNAs	NA	chr3.tRNA754-GluTTC	939	1525	3531	899	2167	1223	1277	1795	2397	585	1390	1093	702	3951	1584	10476	11044	13110	4881.69	1023	2079	11543		NA	NA	tRNAs	NA	chr3.tRNA754-GluTTC	9.87652	10.5755	11.7863	9.81378	11.0821	10.2574	10.3197	10.8106	11.2276	9.19476	10.4419	10.0954	9.45738	11.9484	10.6303	13.3549
	NA	NA	tRNAs	NA	chr3.tRNA755-GlyCCC	614	2491	5141	9153	29350	4860	22775	42300	50569	383	2271	1592	7151	53506	6295	186839	260263	276569	88318.7	1415	22317	241224		NA	NA	tRNAs	NA	chr3.tRNA755-GlyCCC	9.26444	11.2831	12.3281	13.1602	14.8411	12.247	14.4752	15.3684	15.626	8.58496	11.1497	10.6375	12.8041	15.7074	12.6202	17.5114
	NA	NA	tRNAs	NA	chr3.tRNA756-GlnCTG	2016	3959	3954	776	3655	1104	2355	1060	1099	1256	3609	1224	606	6663	1430	19320	6522	6011	5182.3	2030	2900	10618		NA	NA	tRNAs	NA	chr3.tRNA756-GlnCTG	10.978	11.9513	11.9495	9.60177	11.8361	10.1098	11.2021	10.0512	10.1033	10.2958	11.8178	10.2586	9.24555	12.7022	10.4828	14.2379
	NA	NA	tRNAs	NA	chr3.tRNA757-AsnGTT	12	31	34	29	17	4	9	1	3	7	28	11	23	31	5	74	6	16	22.39	15	20	32		NA	NA	tRNAs	NA	chr3.tRNA757-AsnGTT	3.70044	5	5.12928	4.90689	4.16993	2.32193	3.32193	1	2	3	4.85798	3.58496	4.58496	5	2.58496	6.22882
	NA	NA	tRNAs	NA	chr3.tRNA792-MetCAT	1350	1330	1817	1069	5902	2829	20764	32063	42781	841	1212	562	835	10760	3664	170342	197277	233975	68829.8	872	5086	200531		NA	NA	tRNAs	NA	chr3.tRNA792-MetCAT	10.3998	10.3783	10.8281	10.0634	12.5272	11.4666	14.3419	14.9687	15.3847	9.71768	10.2444	9.13699	9.70736	13.3935	11.8396	17.3781
	NA	NA	tRNAs	NA	chr3.tRNA878-GlyGCC	25942	61113	112439	356790	554935	108899	749240	669333	786082	16164	55706	34808	278762	1011672	141059	6146543	4118257	4299189	1.78913e+06	35559	477164	4854663		NA	NA	tRNAs	NA	chr3.tRNA878-GlyGCC	14.6631	15.8992	16.7788	18.4447	19.082	16.7326	19.5151	19.3524	19.5843	13.9806	15.7656	15.0872	18.0887	19.9483	17.1059	22.5513
	NA	NA	tRNAs	NA	chr3.tRNA92-ProTGG	2767	3648	3670	802	2385	1504	1196	1258	1537	1724	3325	1136	627	4348	1948	9812	7740	8406	4340.67	2062	2308	8653		NA	NA	tRNAs	NA	chr3.tRNA92-ProTGG	11.4346	11.8333	11.842	9.64926	11.2204	10.5555	10.2252	10.2981	10.5868	10.7524	11.6996	10.151	9.29462	12.0865	10.9285	13.2605
	NA	NA	tRNAs	NA	chr3.tRNA93-ProAGG	1002	1571	1907	672	1923	1022	1157	1147	1506	624	1432	590	525	3506	1324	9492	7057	8237	3642.96	882	1785	8262		NA	NA	tRNAs	NA	chr3.tRNA93-ProAGG	9.97011	10.6184	10.8978	9.39446	10.9099	9.99859	10.1774	10.1649	10.5575	9.28771	10.4848	9.20701	9.03892	11.776	10.3718	13.2126
	NA	NA	tRNAs	NA	chr4.tRNA1308-GlyGCC	162	185	342	1492	1165	260	1447	1494	1546	101	169	106	1166	2124	337	11871	9192	8455	3724.45	125	1209	9839		NA	NA	tRNAs	NA	chr4.tRNA1308-GlyGCC	7.34873	7.53916	8.42206	10.544	10.1874	8.02791	10.4998	10.5459	10.5953	6.67243	7.40939	6.74147	10.1886	11.0532	8.40088	13.5353
	NA	NA	tRNAs	NA	chr4.tRNA1691-HisGTG	3316	6283	8477	4945	11049	8687	44269	39178	48811	2066	5727	2624	3864	20143	11252	363170	241054	266954	101873	3472	11753	290393		NA	NA	tRNAs	NA	chr4.tRNA1691-HisGTG	11.6957	12.6175	13.0495	12.272	13.4318	13.0848	15.434	15.2578	15.5749	11.0133	12.4838	11.3581	11.9163	14.2981	13.458	18.4703
	NA	NA	tRNAs	NA	chr4.tRNA16-SerAGA	117	49	120	225	61	179	12	14	24	73	45	37	176	111	232	98	86	131	109.94	52	173	105		NA	NA	tRNAs	NA	chr4.tRNA16-SerAGA	6.88264	5.64386	6.91886	7.82018	5.9542	7.49185	3.70044	3.90689	4.64386	6.20945	5.52356	5.24793	7.46761	6.80735	7.86419	6.62936
	NA	NA	tRNAs	NA	chr4.tRNA622-AlaCGC	101	154	303	56	598	292	163	165	241	63	140	94	44	1090	378	1337	1015	1318	608.86	99	504	1223		NA	NA	tRNAs	NA	chr4.tRNA622-AlaCGC	6.67243	7.27612	8.24793	5.83289	9.22641	8.19476	7.35755	7.37504	7.91886	6	7.13955	6.56986	5.49185	10.0914	8.56605	10.3859
	NA	NA	tRNAs	NA	chr4.tRNA62-IleAAT	50	40	44	23	37	7	8	6	3	31	36	14	18	67	9	66	37	16	32.74	27	31	40		NA	NA	tRNAs	NA	chr4.tRNA62-IleAAT	5.67243	5.35755	5.49185	4.58496	5.24793	3	3.16993	2.80735	2	5	5.20945	3.90689	4.24793	6.08746	3.32193	6.06609
	NA	NA	tRNAs	NA	chr4.tRNA641-AlaAGC	60	74	85	41	65	79	61	32	45	37	67	26	32	118	102	500	197	246	147.49	43	84	314		NA	NA	tRNAs	NA	chr4.tRNA641-AlaAGC	5.93074	6.22882	6.42626	5.39232	6.04439	6.32193	5.9542	5.04439	5.52356	5.24793	6.08746	4.75489	5.04439	6.89482	6.6865	8.96867
	NA	NA	tRNAs	NA	chr4.tRNA67-GlyCCC	328	1684	5849	1061	9307	1433	6253	3738	4151	204	1535	1811	829	16967	1856	51298	22999	22702	13355.7	1183	6551	32333		NA	NA	tRNAs	NA	chr4.tRNA67-GlyCCC	8.36194	10.7185	12.5142	10.0526	13.1843	10.4858	12.6106	11.8684	12.0196	7.67948	10.585	10.8234	9.69697	14.0505	10.8588	15.6466
	NA	NA	tRNAs	NA	chr5.tRNA1044-AsnGTT	86	80	156	1523	238	44	97	147	221	54	73	48	1190	434	57	796	904	1209	529.39	58	560	970		NA	NA	tRNAs	NA	chr5.tRNA1044-AsnGTT	6.44294	6.33985	7.29462	10.5736	7.90087	5.49185	6.61471	7.20945	7.79442	5.78136	6.20945	5.61471	10.218	8.76487	5.85798	9.63844
	NA	NA	tRNAs	NA	chr5.tRNA109-TyrGTA	780	610	1375	4385	2168	182	139	148	170	486	556	426	3426	3952	236	1140	911	930	1340.28	489	2538	994		NA	NA	tRNAs	NA	chr5.tRNA109-TyrGTA	9.60918	9.25503	10.4263	12.0987	11.0828	7.5157	7.12928	7.21917	7.41785	8.92778	9.12153	8.73809	11.7427	11.9487	7.88874	10.1561
	NA	NA	tRNAs	NA	chr5.tRNA110-AlaAGC	68	60	89	267	162	38	117	63	63	42	55	28	209	295	49	960	388	345	263.31	42	184	564		NA	NA	tRNAs	NA	chr5.tRNA110-AlaAGC	6.10852	5.93074	6.49185	8.06609	7.34873	5.2854	6.88264	6	6	5.42626	5.80735	4.85798	7.71425	8.20945	5.64386	9.90839
	NA	NA	tRNAs	NA	chr5.tRNA1315-AspGTC	756	1317	2393	943	2814	1640	265	668	816	471	1200	741	737	5130	2124	2174	4110	4463	2350.04	804	2664	3582		NA	NA	tRNAs	NA	chr5.tRNA1315-AspGTC	9.56415	10.3641	11.2252	9.88264	11.4589	10.6804	8.05528	9.38586	9.67419	8.88264	10.23	9.53528	9.52748	12.325	11.0532	11.0868
	NA	NA	tRNAs	NA	chr5.tRNA1316-PheGAA	477	360	505	98	171	148	15	10	14	297	328	156	77	312	192	123	62	77	180.32	260	194	87		NA	NA	tRNAs	NA	chr5.tRNA1316-PheGAA	8.90087	8.49586	8.98299	6.62936	7.42626	7.21917	4	3.45943	3.90689	8.21917	8.36194	7.29462	6.2854	8.29002	7.59246	6.9542
	NA	NA	tRNAs	NA	chr5.tRNA1317-AspGTC	696	1139	2147	586	1853	1296	128	385	450	434	1038	665	458	3378	1679	1050	2369	2461	1503.47	712	1838	1960		NA	NA	tRNAs	NA	chr5.tRNA1317-AspGTC	9.44501	10.1548	11.0688	9.19722	10.8564	10.341	7.01123	8.59246	8.81698	8.76487	10.021	9.37938	8.84235	11.7224	10.7142	10.0375
	NA	NA	tRNAs	NA	chr5.tRNA1318-AlaTGC	5965	5291	4526	945	2601	4664	164	335	390	3717	4823	1401	738	4742	6041	1345	2061	2133	3000.18	3314	3840	1846		NA	NA	tRNAs	NA	chr5.tRNA1318-AlaTGC	12.5425	12.3696	12.1443	9.8857	11.3454	12.1877	7.36632	8.39232	8.61102	11.8603	12.236	10.4533	9.52943	12.2116	12.5608	10.3945
	NA	NA	tRNAs	NA	chr5.tRNA1610-AspGTC	412	697	1252	138	700	697	17	30	53	257	635	388	108	1276	903	139	185	290	464.48	427	762	205		NA	NA	tRNAs	NA	chr5.tRNA1610-AspGTC	8.69	9.44708	10.2912	7.11894	9.45327	9.44708	4.16993	4.9542	5.75489	8.01123	9.31288	8.60363	6.76818	10.3185	9.82018	7.12928
	NA	NA	tRNAs	NA	chr5.tRNA703-AlaTGC	237	253	243	50	116	151	67	64	76	148	231	75	39	211	196	550	394	416	250.97	151	149	453		NA	NA	tRNAs	NA	chr5.tRNA703-AlaTGC	7.89482	7.98868	7.93074	5.67243	6.87036	7.24793	6.08746	6.02237	6.26679	7.21917	7.85798	6.24793	5.32193	7.72792	7.62205	9.10591
	NA	NA	tRNAs	NA	chr6.tRNA1026-CysGCA	43	79	67	0	10	30	1	1	2	27	72	21	0	18	39	8	6	11	22.44	40	19	8		NA	NA	tRNAs	NA	chr6.tRNA1026-CysGCA	5.45943	6.32193	6.08746	0	3.45943	4.9542	1	1	1.58496	4.80735	6.18982	4.45943	0	4.24793	5.32193	3.16993
	NA	NA	tRNAs	NA	chr6.tRNA1029-CysGCA	54	84	71	10	12	25	5	2	4	34	77	22	8	22	32	41	12	22	29.94	44	21	25		NA	NA	tRNAs	NA	chr6.tRNA1029-CysGCA	5.78136	6.40939	6.16993	3.45943	3.70044	4.70044	2.58496	1.58496	2.32193	5.12928	6.2854	4.52356	3.16993	4.52356	5.04439	5.39232
	NA	NA	tRNAs	NA	chr6.tRNA107-ArgCCT	705	1718	4104	6514	3225	826	495	783	1139	439	1566	1270	5089	5879	1070	4061	4818	6229	3380.25	1092	4013	5036		NA	NA	tRNAs	NA	chr6.tRNA107-ArgCCT	9.46352	10.7474	12.0032	12.6695	11.6555	9.69174	8.9542	9.61471	10.1548	8.78136	10.6138	10.3117	12.3134	12.5216	10.0647	11.988
	NA	NA	tRNAs	NA	chr6.tRNA10-ValCAC	281	600	620	227	5697	1233	2094	2929	3301	175	547	192	177	10386	1597	17179	18021	18054	7369.77	305	4053	17751		NA	NA	tRNAs	NA	chr6.tRNA10-ValCAC	8.13955	9.23122	9.27845	7.83289	12.4762	10.2691	11.0327	11.5167	11.6891	7.45943	9.09803	7.59246	7.47573	13.3425	10.6421	14.0684
	NA	NA	tRNAs	NA	chr6.tRNA157-CysGCA	263	430	634	78	511	290	86	150	205	164	392	196	61	932	376	706	923	1121	541.1	251	456	917		NA	NA	tRNAs	NA	chr6.tRNA157-CysGCA	8.04439	8.75154	9.31061	6.30378	9	8.18488	6.44294	7.2384	7.6865	7.36632	8.61839	7.62205	5.9542	9.86573	8.55842	9.46557
	NA	NA	tRNAs	NA	chr6.tRNA317-GlyCCC	1634	3533	8094	2065	4855	3045	3858	6044	8246	1018	3220	2506	1613	8851	3944	31650	37187	45098	15009.8	2248	4803	37978		NA	NA	tRNAs	NA	chr6.tRNA317-GlyCCC	10.6751	11.7871	12.9828	11.0126	12.2456	11.5727	11.914	12.5615	13.0097	9.99294	11.6533	11.2917	10.6564	13.1118	11.9458	14.95
	NA	NA	tRNAs	NA	chr6.tRNA46-ProAGG	1032	1651	1937	670	2004	955	1082	1135	1455	643	1505	600	523	3653	1237	8876	6983	7958	3553.21	916	1804	7939		NA	NA	tRNAs	NA	chr6.tRNA46-ProAGG	10.0126	10.69	10.9204	9.39017	10.9694	9.90087	10.0808	10.1497	10.5078	9.33092	10.5565	9.23122	9.03342	11.8353	10.2738	13.1159
	NA	NA	tRNAs	NA	chr7.tRNA1217-ThrAGT	53	96	173	348	131	25	238	345	497	33	88	54	272	239	32	1952	2123	2718	834.5	58	181	2264		NA	NA	tRNAs	NA	chr7.tRNA1217-ThrAGT	5.75489	6.59991	7.44294	8.44708	7.04439	4.70044	7.90087	8.43463	8.96	5.08746	6.47573	5.78136	8.09276	7.90689	5.04439	10.9315
	NA	NA	tRNAs	NA	chr7.tRNA1280-LysTTT	722	689	690	251	192	76	397	413	335	450	628	214	196	350	98	3257	2541	1832	1062.91	431	215	2543		NA	NA	tRNAs	NA	chr7.tRNA1280-LysTTT	9.49785	9.43045	9.43254	7.97728	7.59246	6.26679	8.63662	8.69349	8.39232	8.81698	9.29692	7.74819	7.62205	8.45533	6.62936	11.6698
	NA	NA	tRNAs	NA	chr7.tRNA158-IleTAT	33	24	28	145	36	7	14	9	15	21	22	9	113	66	9	115	55	82	54.6	17	63	84		NA	NA	tRNAs	NA	chr7.tRNA158-IleTAT	5.08746	4.64386	4.85798	7.18982	5.20945	3	3.90689	3.32193	4	4.45943	4.52356	3.32193	6.83289	6.06609	3.32193	6.85798
	NA	NA	tRNAs	NA	chr7.tRNA339-GluTTC	7876	15689	23615	4122	27379	10400	18731	23990	29313	4907	14301	7311	3221	49913	13471	153664	147605	160317	61634.4	8840	22202	153862		NA	NA	tRNAs	NA	chr7.tRNA339-GluTTC	12.9434	13.9376	14.5275	12.0095	14.7408	13.3444	14.1932	14.5502	14.8393	12.2609	13.8039	12.8361	11.6537	15.6072	13.7177	17.2294
	NA	NA	tRNAs	NA	chr7.tRNA389-ArgTCG	402	328	481	3258	1732	228	290	486	674	250	299	149	2545	3158	295	2379	2990	3686	1750.25	233	1999	3018		NA	NA	tRNAs	NA	chr7.tRNA389-ArgTCG	8.65464	8.36194	8.91289	11.6702	10.7591	7.8392	8.18488	8.92778	9.39874	7.97154	8.22882	7.22882	11.314	11.6253	8.20945	11.2167
	NA	NA	tRNAs	NA	chr7.tRNA443-ProTGG	1351	1952	2502	3909	2915	1298	1551	1953	2630	842	1779	775	3054	5314	1681	12724	12016	14384	5841.04	1132	3350	13041		NA	NA	tRNAs	NA	chr7.tRNA443-ProTGG	10.4009	10.9315	11.2894	11.933	11.5098	10.3432	10.5999	10.9322	11.3614	9.71939	10.7977	9.59991	11.577	12.3759	10.716	13.6354
	NA	NA	tRNAs	NA	chr7.tRNA561-LeuAAG	160	409	356	269	1198	342	97	226	292	100	373	110	210	2184	443	796	1391	1597	800.35	194	946	1261		NA	NA	tRNAs	NA	chr7.tRNA561-LeuAAG	7.33092	8.67948	8.47978	8.07682	10.2276	8.42206	6.61471	7.82655	8.19476	6.65821	8.54689	6.79442	7.7211	11.0934	8.79442	9.63844
	NA	NA	tRNAs	NA	chr7.tRNA863-LeuTAG	160	120	196	455	192	23	32	63	61	100	109	61	355	350	30	263	388	334	220.98	90	245	328		NA	NA	tRNAs	NA	chr7.tRNA863-LeuTAG	7.33092	6.91886	7.62205	8.83289	7.59246	4.58496	5.04439	6	5.9542	6.65821	6.78136	5.9542	8.47573	8.45533	4.9542	8.04439
	NA	NA	tRNAs	NA	chr7.tRNA88-SeCTCA	650	1114	2642	764	1720	681	286	581	652	405	1015	818	597	3136	882	2346	3575	3566	1815.54	746	1538	3162		NA	NA	tRNAs	NA	chr7.tRNA88-SeCTCA	9.34651	10.1228	11.368	9.57932	10.749	9.41363	8.16491	9.18488	9.35094	8.66534	9.98868	9.67772	9.224	11.6152	9.78627	11.1966
	NA	NA	tRNAs	NA	chr7.tRNA979-ProAGG	2148	3200	3610	702	6729	3258	2212	2002	2864	1338	2917	1118	548	12267	4220	18147	12318	15664	7615.19	1791	5678	15376		NA	NA	tRNAs	NA	chr7.tRNA979-ProAGG	11.0694	11.6443	11.8182	9.45738	12.7164	11.6702	11.1118	10.9679	11.4843	10.3869	11.5108	10.128	9.10066	13.5826	12.0434	14.1475
	NA	NA	tRNAs	NA	chr8.tRNA1013-LeuCAG	2744	2509	2577	921	1710	1462	426	845	1010	1710	2287	798	720	3117	1894	3495	5199	5524	2749.21	1598	1910	4739		NA	NA	tRNAs	NA	chr8.tRNA1013-LeuCAG	11.4226	11.2935	11.332	9.84862	10.7406	10.5147	8.73809	9.72451	9.98157	10.7406	11.1599	9.64205	9.49386	11.6064	10.888	11.7715
	NA	NA	tRNAs	NA	chr8.tRNA171-LeuCAG	169	162	176	49	21	37	4	7	2	105	148	54	38	38	48	33	43	11	57.64	102	41	29		NA	NA	tRNAs	NA	chr8.tRNA171-LeuCAG	7.40939	7.34873	7.46761	5.64386	4.45943	5.24793	2.32193	3	1.58496	6.72792	7.21917	5.78136	5.2854	5.2854	5.61471	5.08746
	NA	NA	tRNAs	NA	chr8.tRNA416-LeuCAG	2351	2025	2058	815	761	1071	141	256	265	1465	1846	637	637	1387	1387	1157	1575	1449	1282.26	1316	1137	1394		NA	NA	tRNAs	NA	chr8.tRNA416-LeuCAG	11.1997	10.9844	11.0077	9.67243	9.57365	10.0661	7.14975	8.00562	8.05528	10.5177	10.851	9.31741	9.31741	10.4388	10.4388	10.1774
	NA	NA	tRNAs	NA	chr8.tRNA562-GlyGCC	23430	59181	111579	349480	526839	102642	693372	626220	737844	14598	53945	34542	273051	960451	132954	5688218	3852993	4035369	1.67179e+06	34362	455485	4525527		NA	NA	tRNAs	NA	chr8.tRNA562-GlyGCC	14.5161	15.8529	16.7677	18.4149	19.007	16.6473	19.4033	19.2563	19.493	13.8336	15.7192	15.0761	18.0588	19.8734	17.0206	22.4395
	NA	NA	tRNAs	NA	chr8.tRNA788-MetCAT	260	732	2233	3636	2166	754	439	678	952	162	667	691	2841	3949	977	3601	4172	5207	2474.04	507	2589	4327		NA	NA	tRNAs	NA	chr8.tRNA788-MetCAT	8.02791	9.51767	11.1254	11.8285	11.0815	9.56033	8.78136	9.40727	9.89633	7.34873	9.3837	9.43463	11.4727	11.9476	9.93369	11.8146
	NA	NA	tRNAs	NA	chr8.tRNA891-GlyGCC	25588	61106	112751	358016	556518	108601	755043	669560	789564	15943	55700	34905	279720	1014558	140673	6194149	4119654	4318233	1.79706e+06	35516	478317	4877345		NA	NA	tRNAs	NA	chr8.tRNA891-GlyGCC	14.6432	15.8991	16.7828	18.4497	19.0861	16.7287	19.5262	19.3529	19.5907	13.9607	15.7654	15.0912	18.0936	19.9524	17.102	22.5625
	NA	NA	tRNAs	NA	chr8.tRNA892-GlyGCC	25937	61081	112346	355415	552541	108528	748513	669310	792167	16160	55677	34779	277688	1007307	140579	6140579	4118116	4332469	1.79148e+06	35539	475191	4863721		NA	NA	tRNAs	NA	chr8.tRNA892-GlyGCC	14.6628	15.8985	16.7776	18.4391	19.0757	16.7277	19.5137	19.3523	19.5954	13.9802	15.7648	15.086	18.0831	19.9421	17.101	22.5499
	NA	NA	tRNAs	NA	chr9.tRNA1035-LysCTT	4617	5160	13213	6451	7104	2476	12243	11482	10867	2877	4703	4090	5040	12951	3207	100438	70646	59433	29265.1	3890	7066	76839		NA	NA	tRNAs	NA	chr9.tRNA1035-LysCTT	12.1731	12.3334	13.6898	12.6555	12.7946	11.2744	13.5798	13.4872	13.4078	11.4909	12.1997	11.9982	12.2995	13.6609	11.6475	16.616
	NA	NA	tRNAs	NA	chr9.tRNA342-GlnCTG	2041	4140	4372	1047	3884	1084	2455	1070	1134	1272	3774	1353	818	7081	1404	20140	6583	6202	5403.03	2133	3101	10975		NA	NA	tRNAs	NA	chr9.tRNA342-GlnCTG	10.9958	12.0158	12.0944	10.0334	11.9237	10.0835	11.2621	10.0647	10.1485	10.314	11.8823	10.403	9.67772	12.7899	10.4564	14.2978
	NA	NA	tRNAs	NA	chr9.tRNA593-CysGCA	205	331	599	61	574	306	83	148	196	128	302	185	48	1046	396	681	911	1072	529.87	205	497	888		NA	NA	tRNAs	NA	chr9.tRNA593-CysGCA	7.6865	8.37504	9.22882	5.9542	9.16742	8.26209	6.39232	7.21917	7.62205	7.01123	8.24317	7.53916	5.61471	10.032	8.633	9.41363
	NA	NA	tRNAs	NA	chr9.tRNA783-ArgACG	606	457	525	1371	1609	221	236	438	539	378	417	163	1071	2933	286	1936	2695	2948	1425.14	319	1430	2526		NA	NA	tRNAs	NA	chr9.tRNA783-ArgACG	9.24555	8.8392	9.03892	10.4221	10.6528	7.79442	7.88874	8.77808	9.07682	8.56605	8.70736	7.35755	10.0661	11.5187	8.16491	10.9196
	NA	NA	tRNAs	NA	chr9.tRNA961-GluTTC	8724	17549	25393	4334	31816	12359	20833	27114	33286	5436	15996	7861	3386	58002	16009	170908	166826	182046	69607.8	9764	25799	173260		NA	NA	tRNAs	NA	chr9.tRNA961-GluTTC	13.0909	14.0992	14.6322	12.0818	14.9575	13.5934	14.3467	14.7268	15.0227	12.4086	13.9655	12.9407	11.7258	15.8238	13.9667	17.3829
	NA	NA	tRNAs	NA	chrM.tRNA1-LeuTAA	1147	1358	2541	37	415	121	46	68	91	715	1238	787	29	757	157	377	418	498	552.75	913	314	431		NA	NA	tRNAs	NA	chrM.tRNA1-LeuTAA	10.1649	10.4083	11.3117	5.24793	8.70044	6.93074	5.55459	6.10852	6.52356	9.48382	10.275	9.62205	4.90689	9.56605	7.30378	8.56224
	NA	NA	tRNAs	NA	chrX.tRNA321-ArgCCT	719	1541	1451	627	442	139	71	72	110	448	1405	449	490	806	180	582	443	602	600.51	767	492	542		NA	NA	tRNAs	NA	chrX.tRNA321-ArgCCT	9.49185	10.5906	10.5038	9.29462	8.79116	7.12928	6.16993	6.18982	6.79442	8.81057	10.4574	8.81378	8.93958	9.65642	7.49985	9.18735
	NA	NA	tRNAs	NA	chrX.tRNA363-AlaTGC	43	50	56	26	38	74	13	7	11	27	46	17	20	69	96	107	43	60	53.89	30	62	70		NA	NA	tRNAs	NA	chrX.tRNA363-AlaTGC	5.45943	5.67243	5.83289	4.75489	5.2854	6.22882	3.80735	3	3.58496	4.80735	5.55459	4.16993	4.39232	6.12928	6.59991	6.75489
	NA	NA	tRNAs	NA	chrX.tRNA371-AlaTGC	57	48	56	34	29	69	12	13	14	36	44	17	27	53	89	98	80	77	57.82	32	56	85		NA	NA	tRNAs	NA	chrX.tRNA371-AlaTGC	5.85798	5.61471	5.83289	5.12928	4.90689	6.12928	3.70044	3.80735	3.90689	5.20945	5.49185	4.16993	4.80735	5.75489	6.49185	6.62936
	NA	NA	tRNAs	NA	chrX.tRNA375-AlaTGC	55	103	135	0	31	57	10	4	4	34	94	42	0	57	74	82	25	22	47.65	57	44	43		NA	NA	tRNAs	NA	chrX.tRNA375-AlaTGC	5.80735	6.70044	7.08746	0	5	5.85798	3.45943	2.32193	2.32193	5.12928	6.56986	5.42626	0	5.85798	6.22882	6.37504
	NA	NA	tRNAs	NA	chrX.tRNA460-ValTAC	356	427	494	619	701	263	4611	5000	5843	222	389	153	484	1278	341	37827	30764	31956	11490.4	255	701	33516		NA	NA	tRNAs	NA	chrX.tRNA460-ValTAC	8.47978	8.74147	8.95128	9.27612	9.45533	8.04439	12.1712	12.288	12.5127	7.8009	8.60733	7.26679	8.92184	10.3208	8.41785	15.2072
	NA	NA	tRNAs	NA	chrX.tRNA463-LeuTAA	161	211	261	0	374	58	14	13	19	100	192	81	0	682	75	115	80	104	158.79	124	252	100		NA	NA	tRNAs	NA	chrX.tRNA463-LeuTAA	7.33985	7.72792	8.03342	0	8.55075	5.88264	3.90689	3.80735	4.32193	6.65821	7.59246	6.35755	0	9.41574	6.24793	6.85798
	NA	NA	tRNAs	NA	chrX.tRNA637-AlaTGC	50	50	64	36	30	62	23	14	11	31	46	20	28	55	80	189	86	60	66.07	32	54	112		NA	NA	tRNAs	NA	chrX.tRNA637-AlaTGC	5.67243	5.67243	6.02237	5.20945	4.9542	5.97728	4.58496	3.90689	3.58496	5	5.55459	4.39232	4.85798	5.80735	6.33985	7.56986
	NA	NA	tRNAs	NA	chrX.tRNA935-ProTGG	114	169	195	49	244	92	88	97	118	71	154	60	38	445	119	722	597	645	316.87	95	201	655		NA	NA	tRNAs	NA	chrX.tRNA935-ProTGG	6.84549	7.40939	7.61471	5.64386	7.93664	6.53916	6.47573	6.61471	6.89482	6.16993	7.27612	5.93074	5.2854	8.8009	6.90689	9.49785
	ENSMUSG00000000001	Gnai3	protein_coding	guanine nucleotide binding protein (G protein), alpha inhibiting 3 [Source:MGI Symbol;Acc:MGI:95773]	ENSMUSG00000000001	13	15	74	28	84	57	2	2	10	8	14	23	22	153	74	16	12	55	41.88	15	83	28		ENSMUSG00000000001	Gnai3	protein_coding	guanine nucleotide binding protein (G protein), alpha inhibiting 3 [Source:MGI Symbol;Acc:MGI:95773]	ENSMUSG00000000001	3.80735	4	6.22882	4.85798	6.40939	5.85798	1.58496	1.58496	3.45943	3.16993	3.90689	4.58496	4.52356	7.26679	6.22882	4.08746
	ENSMUSG00000000056	Narf	protein_coding	nuclear prelamin A recognition factor [Source:MGI Symbol;Acc:MGI:1914858]	ENSMUSG00000000056	5	5	19	28	6	16	0	0	0	3	5	6	22	11	21	0	0	0	7.45	5	18	0		ENSMUSG00000000056	Narf	protein_coding	nuclear prelamin A recognition factor [Source:MGI Symbol;Acc:MGI:1914858]	ENSMUSG00000000056	2.58496	2.58496	4.32193	4.85798	2.80735	4.08746	0	0	0	2	2.58496	2.80735	4.52356	3.58496	4.45943	0
	ENSMUSG00000000078	Klf6	protein_coding	Kruppel-like factor 6 [Source:MGI Symbol;Acc:MGI:1346318]	ENSMUSG00000000078	33	24	47	49	4	3	2	3	1	21	22	15	38	7	4	16	18	5	16.31	19	16	13		ENSMUSG00000000078	Klf6	protein_coding	Kruppel-like factor 6 [Source:MGI Symbol;Acc:MGI:1346318]	ENSMUSG00000000078	5.08746	4.64386	5.58496	5.64386	2.32193	2	1.58496	2	1	4.45943	4.52356	4	5.2854	3	2.32193	4.08746
	ENSMUSG00000000131	Xpo6	protein_coding	exportin 6 [Source:MGI Symbol;Acc:MGI:2429950]	ENSMUSG00000000131	46	21	70	105	56	1	2	3	3	29	19	22	82	102	1	16	18	16	34.02	23	62	17		ENSMUSG00000000131	Xpo6	protein_coding	exportin 6 [Source:MGI Symbol;Acc:MGI:2429950]	ENSMUSG00000000131	5.55459	4.45943	6.14975	6.72792	5.83289	1	1.58496	2	2	4.90689	4.32193	4.52356	6.37504	6.6865	1	4.08746
	ENSMUSG00000000134	Tfe3	protein_coding	transcription factor E3 [Source:MGI Symbol;Acc:MGI:98511]	ENSMUSG00000000134	7	3	27	45	6	10	3	4	1	4	3	8	35	11	13	25	25	5	14.36	5	20	18		ENSMUSG00000000134	Tfe3	protein_coding	transcription factor E3 [Source:MGI Symbol;Acc:MGI:98511]	ENSMUSG00000000134	3	2	4.80735	5.52356	2.80735	3.45943	2	2.32193	1	2.32193	2	3.16993	5.16993	3.58496	3.80735	4.70044
	ENSMUSG00000000149	Gna12	protein_coding	guanine nucleotide binding protein, alpha 12 [Source:MGI Symbol;Acc:MGI:95767]	ENSMUSG00000000149	33	23	23	14	2	33	2	0	1	21	21	7	11	4	43	16	0	5	14.21	16	19	7		ENSMUSG00000000149	Gna12	protein_coding	guanine nucleotide binding protein, alpha 12 [Source:MGI Symbol;Acc:MGI:95767]	ENSMUSG00000000149	5.08746	4.58496	4.58496	3.90689	1.58496	5.08746	1.58496	0	1	4.45943	4.45943	3	3.58496	2.32193	5.45943	4.08746
	ENSMUSG00000000184	Ccnd2	protein_coding	cyclin D2 [Source:MGI Symbol;Acc:MGI:88314]	ENSMUSG00000000184	44	47	77	35	83	3	8	16	22	27	43	24	27	151	4	66	98	120	62.34	31	61	95		ENSMUSG00000000184	Ccnd2	protein_coding	cyclin D2 [Source:MGI Symbol;Acc:MGI:88314]	ENSMUSG00000000184	5.49185	5.58496	6.2854	5.16993	6.39232	2	3.16993	4.08746	4.52356	4.80735	5.45943	4.64386	4.80735	7.24793	2.32193	6.06609
	ENSMUSG00000000197	Nalcn	protein_coding	sodium leak channel, non-selective [Source:MGI Symbol;Acc:MGI:2444306]	ENSMUSG00000000197	21	5	49	12	15	0	0	0	3	13	5	15	9	27	0	0	0	16	9.55	11	12	5		ENSMUSG00000000197	Nalcn	protein_coding	sodium leak channel, non-selective [Source:MGI Symbol;Acc:MGI:2444306]	ENSMUSG00000000197	4.45943	2.58496	5.64386	3.70044	4	0	0	0	2	3.80735	2.58496	4	3.32193	4.80735	0	0
	ENSMUSG00000000247	Lhx2	protein_coding	LIM homeobox protein 2 [Source:MGI Symbol;Acc:MGI:96785]	ENSMUSG00000000247	35	21	45	0	16	0	4	2	3	22	19	14	0	29	0	33	12	16	16.18	18	10	20		ENSMUSG00000000247	Lhx2	protein_coding	LIM homeobox protein 2 [Source:MGI Symbol;Acc:MGI:96785]	ENSMUSG00000000247	5.16993	4.45943	5.52356	0	4.08746	0	2.32193	1.58496	2	4.52356	4.32193	3.90689	0	4.90689	0	5.08746
	ENSMUSG00000000278	Scpep1	protein_coding	serine carboxypeptidase 1 [Source:MGI Symbol;Acc:MGI:1921867]	ENSMUSG00000000278	16	4	31	22	0	12	0	0	0	10	4	10	17	0	16	0	0	0	6.22	8	11	0		ENSMUSG00000000278	Scpep1	protein_coding	serine carboxypeptidase 1 [Source:MGI Symbol;Acc:MGI:1921867]	ENSMUSG00000000278	4.08746	2.32193	5	4.52356	0	3.70044	0	0	0	3.45943	2.32193	3.45943	4.16993	0	4.08746	0
	ENSMUSG00000000282	Mnt	protein_coding	max binding protein [Source:MGI Symbol;Acc:MGI:109150]	ENSMUSG00000000282	19	14	57	17	11	15	1	5	2	12	13	18	13	20	19	8	31	11	16.1	14	17	17		ENSMUSG00000000282	Mnt	protein_coding	max binding protein [Source:MGI Symbol;Acc:MGI:109150]	ENSMUSG00000000282	4.32193	3.90689	5.85798	4.16993	3.58496	4	1	2.58496	1.58496	3.70044	3.80735	4.24793	3.80735	4.39232	4.32193	3.16993
	ENSMUSG00000000325	Arvcf	protein_coding	armadillo repeat gene deleted in velocardiofacial syndrome [Source:MGI Symbol;Acc:MGI:109620]	ENSMUSG00000000325	22	18	42	66	1	0	0	3	4	14	16	13	52	2	0	0	18	22	15.2	14	18	13		ENSMUSG00000000325	Arvcf	protein_coding	armadillo repeat gene deleted in velocardiofacial syndrome [Source:MGI Symbol;Acc:MGI:109620]	ENSMUSG00000000325	4.52356	4.24793	5.42626	6.06609	1	0	0	2	2.32193	3.90689	4.08746	3.80735	5.72792	1.58496	0	0
	ENSMUSG00000000340	Dbt	protein_coding	dihydrolipoamide branched chain transacylase E2 [Source:MGI Symbol;Acc:MGI:105386]	ENSMUSG00000000340	26	15	23	0	1	11	0	2	1	16	14	7	0	2	14	0	12	5	7.87	12	5	6		ENSMUSG00000000340	Dbt	protein_coding	dihydrolipoamide branched chain transacylase E2 [Source:MGI Symbol;Acc:MGI:105386]	ENSMUSG00000000340	4.75489	4	4.58496	0	1	3.58496	0	1.58496	1	4.08746	3.90689	3	0	1.58496	3.90689	0
	ENSMUSG00000000374	Trappc10	protein_coding	trafficking protein particle complex 10 [Source:MGI Symbol;Acc:MGI:1336209]	ENSMUSG00000000374	32	25	63	14	11	0	0	5	4	20	23	20	11	20	0	0	31	22	16.21	21	10	18		ENSMUSG00000000374	Trappc10	protein_coding	trafficking protein particle complex 10 [Source:MGI Symbol;Acc:MGI:1336209]	ENSMUSG00000000374	5.04439	4.70044	6	3.90689	3.58496	0	0	2.58496	2.32193	4.39232	4.58496	4.39232	3.58496	4.39232	0	0
	ENSMUSG00000000399	Ndufa9	protein_coding	NADH:ubiquinone oxidoreductase subunit A9 [Source:MGI Symbol;Acc:MGI:1913358]	ENSMUSG00000000399	18	15	26	0	1	23	0	0	0	11	14	8	0	2	30	0	0	0	7.17	11	11	0		ENSMUSG00000000399	Ndufa9	protein_coding	NADH:ubiquinone oxidoreductase subunit A9 [Source:MGI Symbol;Acc:MGI:1913358]	ENSMUSG00000000399	4.24793	4	4.75489	0	1	4.58496	0	0	0	3.58496	3.90689	3.16993	0	1.58496	4.9542	0
	ENSMUSG00000000416	Cttnbp2	protein_coding	cortactin binding protein 2 [Source:MGI Symbol;Acc:MGI:1353467]	ENSMUSG00000000416	62	32	63	99	5	25	3	11	2	39	29	20	77	9	32	25	68	11	34.38	29	39	35		ENSMUSG00000000416	Cttnbp2	protein_coding	cortactin binding protein 2 [Source:MGI Symbol;Acc:MGI:1353467]	ENSMUSG00000000416	5.97728	5.04439	6	6.64386	2.58496	4.70044	2	3.58496	1.58496	5.32193	4.90689	4.39232	6.2854	3.32193	5.04439	4.70044
	ENSMUSG00000000441	Raf1	protein_coding	v-raf-leukemia viral oncogene 1 [Source:MGI Symbol;Acc:MGI:97847]	ENSMUSG00000000441	29	15	47	58	2	6	2	6	3	18	14	15	45	4	8	16	37	16	19.2	16	19	23		ENSMUSG00000000441	Raf1	protein_coding	v-raf-leukemia viral oncogene 1 [Source:MGI Symbol;Acc:MGI:97847]	ENSMUSG00000000441	4.90689	4	5.58496	5.88264	1.58496	2.80735	1.58496	2.80735	2	4.24793	3.90689	4	5.52356	2.32193	3.16993	4.08746
	ENSMUSG00000000532	Acvr1b	protein_coding	activin A receptor, type 1B [Source:MGI Symbol;Acc:MGI:1338944]	ENSMUSG00000000532	35	17	96	13	5	15	1	7	3	22	15	30	10	9	19	8	43	16	19.27	22	13	22		ENSMUSG00000000532	Acvr1b	protein_coding	activin A receptor, type 1B [Source:MGI Symbol;Acc:MGI:1338944]	ENSMUSG00000000532	5.16993	4.16993	6.59991	3.80735	2.58496	4	1	3	2	4.52356	4	4.9542	3.45943	3.32193	4.32193	3.16993
	ENSMUSG00000000538	Tom1l2	protein_coding	target of myb1-like 2 (chicken) [Source:MGI Symbol;Acc:MGI:2443306]	ENSMUSG00000000538	42	19	116	1	4	4	2	3	3	26	17	36	1	7	5	16	18	16	15.99	26	4	17		ENSMUSG00000000538	Tom1l2	protein_coding	target of myb1-like 2 (chicken) [Source:MGI Symbol;Acc:MGI:2443306]	ENSMUSG00000000538	5.42626	4.32193	6.87036	1	2.32193	2.32193	1.58496	2	2	4.75489	4.16993	5.20945	1	3	2.58496	4.08746
	ENSMUSG00000000567	Sox9	protein_coding	SRY (sex determining region Y)-box 9 [Source:MGI Symbol;Acc:MGI:98371]	ENSMUSG00000000567	24	17	28	0	7	3	6	1	8	15	15	9	0	13	4	49	6	44	17.21	13	6	33		ENSMUSG00000000567	Sox9	protein_coding	SRY (sex determining region Y)-box 9 [Source:MGI Symbol;Acc:MGI:98371]	ENSMUSG00000000567	4.64386	4.16993	4.85798	0	3	2	2.80735	1	3.16993	4	4	3.32193	0	3.80735	2.32193	5.64386
	ENSMUSG00000000568	Hnrnpd	protein_coding	heterogeneous nuclear ribonucleoprotein D [Source:MGI Symbol;Acc:MGI:101947]	ENSMUSG00000000568	21	29	95	18	34	41	1	6	7	13	26	29	14	62	53	8	37	38	31.28	23	43	28		ENSMUSG00000000568	Hnrnpd	protein_coding	heterogeneous nuclear ribonucleoprotein D [Source:MGI Symbol;Acc:MGI:101947]	ENSMUSG00000000568	4.45943	4.90689	6.58496	4.24793	5.12928	5.39232	1	2.80735	3	3.80735	4.75489	4.90689	3.90689	5.97728	5.75489	3.16993
	ENSMUSG00000000594	Gm2a	protein_coding	GM2 ganglioside activator protein [Source:MGI Symbol;Acc:MGI:95762]	ENSMUSG00000000594	14	19	58	16	0	12	0	0	0	9	17	18	13	0	16	0	0	0	8	15	10	0		ENSMUSG00000000594	Gm2a	protein_coding	GM2 ganglioside activator protein [Source:MGI Symbol;Acc:MGI:95762]	ENSMUSG00000000594	3.90689	4.32193	5.88264	4.08746	0	3.70044	0	0	0	3.32193	4.16993	4.24793	3.80735	0	4.08746	0
	ENSMUSG00000000605	Clcn4	protein_coding	chloride channel, voltage-sensitive 4 [Source:MGI Symbol;Acc:MGI:104571]	ENSMUSG00000000605	51	35	273	159	16	45	4	4	4	32	32	85	124	29	58	33	25	22	48.8	50	70	27		ENSMUSG00000000605	Clcn4	protein_coding	chloride channel, voltage-sensitive 4 [Source:MGI Symbol;Acc:MGI:104571]	ENSMUSG00000000605	5.70044	5.16993	8.09803	7.32193	4.08746	5.52356	2.32193	2.32193	2.32193	5.04439	5.04439	6.42626	6.96578	4.90689	5.88264	5.08746
	ENSMUSG00000000627	Sema4f	protein_coding	sema domain, immunoglobulin domain (Ig), TM domain, and short cytoplasmic domain [Source:MGI Symbol;Acc:MGI:1340055]	ENSMUSG00000000627	15	5	26	30	0	25	1	0	7	9	5	8	23	0	32	8	0	38	13.81	7	18	15		ENSMUSG00000000627	Sema4f	protein_coding	sema domain, immunoglobulin domain (Ig), TM domain, and short cytoplasmic domain [Source:MGI Symbol;Acc:MGI:1340055]	ENSMUSG00000000627	4	2.58496	4.75489	4.9542	0	4.70044	1	0	3	3.32193	2.58496	3.16993	4.58496	0	5.04439	3.16993
	ENSMUSG00000000631	Myo18a	protein_coding	myosin XVIIIA [Source:MGI Symbol;Acc:MGI:2667185]	ENSMUSG00000000631	53	45	91	63	37	79	5	7	10	33	41	28	49	67	102	41	43	55	51.11	34	73	46		ENSMUSG00000000631	Myo18a	protein_coding	myosin XVIIIA [Source:MGI Symbol;Acc:MGI:2667185]	ENSMUSG00000000631	5.75489	5.52356	6.52356	6	5.24793	6.32193	2.58496	3	3.45943	5.08746	5.39232	4.85798	5.64386	6.08746	6.6865	5.39232
	ENSMUSG00000000632	Sez6	protein_coding	seizure related gene 6 [Source:MGI Symbol;Acc:MGI:104745]	ENSMUSG00000000632	36	21	155	21	15	24	2	4	6	22	19	48	16	27	31	16	25	33	26.47	30	25	25		ENSMUSG00000000632	Sez6	protein_coding	seizure related gene 6 [Source:MGI Symbol;Acc:MGI:104745]	ENSMUSG00000000632	5.20945	4.45943	7.2854	4.45943	4	4.64386	1.58496	2.32193	2.80735	4.52356	4.32193	5.61471	4.08746	4.80735	5	4.08746
	ENSMUSG00000000787	Ddx3x	protein_coding	DEAD/H (Asp-Glu-Ala-Asp/His) box polypeptide 3, X-linked [Source:MGI Symbol;Acc:MGI:103064]	ENSMUSG00000000787	38	32	123	0	6	9	6	8	1	24	29	38	0	11	12	49	49	5	24.16	30	8	34		ENSMUSG00000000787	Ddx3x	protein_coding	DEAD/H (Asp-Glu-Ala-Asp/His) box polypeptide 3, X-linked [Source:MGI Symbol;Acc:MGI:103064]	ENSMUSG00000000787	5.2854	5.04439	6.9542	0	2.80735	3.32193	2.80735	3.16993	1	4.64386	4.90689	5.2854	0	3.58496	3.70044	5.64386
	ENSMUSG00000000804	Usp32	protein_coding	ubiquitin specific peptidase 32 [Source:MGI Symbol;Acc:MGI:2144475]	ENSMUSG00000000804	40	17	99	0	7	16	3	1	4	25	15	31	0	13	21	25	6	22	17.47	24	11	18		ENSMUSG00000000804	Usp32	protein_coding	ubiquitin specific peptidase 32 [Source:MGI Symbol;Acc:MGI:2144475]	ENSMUSG00000000804	5.35755	4.16993	6.64386	0	3	4.08746	2	1	2.32193	4.70044	4	5	0	3.80735	4.45943	4.70044
	ENSMUSG00000000823	Zfp512b	protein_coding	zinc finger protein 512B [Source:MGI Symbol;Acc:MGI:2685478]	ENSMUSG00000000823	18	27	66	36	32	4	1	4	4	11	25	20	28	58	5	8	25	22	22.51	19	30	18		ENSMUSG00000000823	Zfp512b	protein_coding	zinc finger protein 512B [Source:MGI Symbol;Acc:MGI:2685478]	ENSMUSG00000000823	4.24793	4.80735	6.06609	5.20945	5.04439	2.32193	1	2.32193	2.32193	3.58496	4.70044	4.39232	4.85798	5.88264	2.58496	3.16993
	ENSMUSG00000000826	Dnajc5	protein_coding	DnaJ heat shock protein family (Hsp40) member C5 [Source:MGI Symbol;Acc:MGI:892995]	ENSMUSG00000000826	71	23	153	33	38	24	1	4	9	44	21	47	26	69	31	8	25	49	35.64	37	42	27		ENSMUSG00000000826	Dnajc5	protein_coding	DnaJ heat shock protein family (Hsp40) member C5 [Source:MGI Symbol;Acc:MGI:892995]	ENSMUSG00000000826	6.16993	4.58496	7.26679	5.08746	5.2854	4.64386	1	2.32193	3.32193	5.49185	4.45943	5.58496	4.75489	6.12928	5	3.16993
	ENSMUSG00000000827	Tpd52l2	protein_coding	tumor protein D52-like 2 [Source:MGI Symbol;Acc:MGI:1913564]	ENSMUSG00000000827	16	11	19	21	5	5	1	0	2	10	10	6	16	9	6	8	0	11	8.56	9	10	6		ENSMUSG00000000827	Tpd52l2	protein_coding	tumor protein D52-like 2 [Source:MGI Symbol;Acc:MGI:1913564]	ENSMUSG00000000827	4.08746	3.58496	4.32193	4.45943	2.58496	2.58496	1	0	1.58496	3.45943	3.45943	2.80735	4.08746	3.32193	2.80735	3.16993
	ENSMUSG00000000838	Fmr1	protein_coding	fragile X mental retardation 1 [Source:MGI Symbol;Acc:MGI:95564]	ENSMUSG00000000838	16	23	35	0	15	4	3	2	6	10	21	11	0	27	5	25	12	33	16	14	11	23		ENSMUSG00000000838	Fmr1	protein_coding	fragile X mental retardation 1 [Source:MGI Symbol;Acc:MGI:95564]	ENSMUSG00000000838	4.08746	4.58496	5.16993	0	4	2.32193	2	1.58496	2.80735	3.45943	4.45943	3.58496	0	4.80735	2.58496	4.70044
	ENSMUSG00000000861	Bcl11a	protein_coding	B cell CLL/lymphoma 11A (zinc finger protein) [Source:MGI Symbol;Acc:MGI:106190]	ENSMUSG00000000861	78	50	74	34	39	51	4	4	6	49	46	23	27	71	66	33	25	33	41.23	39	55	30		ENSMUSG00000000861	Bcl11a	protein_coding	B cell CLL/lymphoma 11A (zinc finger protein) [Source:MGI Symbol;Acc:MGI:106190]	ENSMUSG00000000861	6.30378	5.67243	6.22882	5.12928	5.32193	5.70044	2.32193	2.32193	2.80735	5.64386	5.55459	4.58496	4.80735	6.16993	6.06609	5.08746
	ENSMUSG00000000902	Smarcb1	protein_coding	SWI/SNF related, matrix associated, actin dependent regulator of chromatin, subfamily b, member 1 [Source:MGI Symbol;Acc:MGI:1328366]	ENSMUSG00000000902	36	15	74	70	21	27	6	13	5	22	14	23	55	38	35	49	80	27	38.17	20	43	52		ENSMUSG00000000902	Smarcb1	protein_coding	SWI/SNF related, matrix associated, actin dependent regulator of chromatin, subfamily b, member 1 [Source:MGI Symbol;Acc:MGI:1328366]	ENSMUSG00000000902	5.20945	4	6.22882	6.14975	4.45943	4.80735	2.80735	3.80735	2.58496	4.52356	3.90689	4.58496	5.80735	5.2854	5.16993	5.64386
	ENSMUSG00000000915	Hip1r	protein_coding	huntingtin interacting protein 1 related [Source:MGI Symbol;Acc:MGI:1352504]	ENSMUSG00000000915	33	21	18	0	0	17	1	5	6	21	19	6	0	0	22	8	31	33	15.45	15	7	24		ENSMUSG00000000915	Hip1r	protein_coding	huntingtin interacting protein 1 related [Source:MGI Symbol;Acc:MGI:1352504]	ENSMUSG00000000915	5.08746	4.45943	4.24793	0	0	4.16993	1	2.58496	2.80735	4.45943	4.32193	2.80735	0	0	4.52356	3.16993
	ENSMUSG00000000959	Oxa1l	protein_coding	oxidase assembly 1-like [Source:MGI Symbol;Acc:MGI:1916339]	ENSMUSG00000000959	22	8	9	18	0	10	0	0	1	14	7	3	14	0	13	0	0	5	6.25	8	9	2		ENSMUSG00000000959	Oxa1l	protein_coding	oxidase assembly 1-like [Source:MGI Symbol;Acc:MGI:1916339]	ENSMUSG00000000959	4.52356	3.16993	3.32193	4.24793	0	3.45943	0	0	1	3.90689	3	2	3.90689	0	3.80735	0
	ENSMUSG00000001036	Epn2	protein_coding	epsin 2 [Source:MGI Symbol;Acc:MGI:1333766]	ENSMUSG00000001036	36	18	43	13	14	0	6	4	4	22	16	13	10	26	0	49	25	22	20.39	17	12	32		ENSMUSG00000001036	Epn2	protein_coding	epsin 2 [Source:MGI Symbol;Acc:MGI:1333766]	ENSMUSG00000001036	5.20945	4.24793	5.45943	3.80735	3.90689	0	2.80735	2.32193	2.32193	4.52356	4.08746	3.80735	3.45943	4.75489	0	5.64386
	ENSMUSG00000001052	Sec24b	protein_coding	Sec24 related gene family, member B (S. cerevisiae) [Source:MGI Symbol;Acc:MGI:2139764]	ENSMUSG00000001052	25	9	51	11	8	17	4	3	2	16	8	16	9	15	22	33	18	11	16.33	13	15	21		ENSMUSG00000001052	Sec24b	protein_coding	Sec24 related gene family, member B (S. cerevisiae) [Source:MGI Symbol;Acc:MGI:2139764]	ENSMUSG00000001052	4.70044	3.32193	5.70044	3.58496	3.16993	4.16993	2.32193	2	1.58496	4.08746	3.16993	4.08746	3.32193	4	4.52356	5.08746
	ENSMUSG00000001098	Kctd10	protein_coding	potassium channel tetramerisation domain containing 10 [Source:MGI Symbol;Acc:MGI:2141207]	ENSMUSG00000001098	18	7	38	0	0	9	3	3	6	11	6	12	0	0	12	25	18	33	12.99	10	4	25		ENSMUSG00000001098	Kctd10	protein_coding	potassium channel tetramerisation domain containing 10 [Source:MGI Symbol;Acc:MGI:2141207]	ENSMUSG00000001098	4.24793	3	5.2854	0	0	3.32193	2	2	2.80735	3.58496	2.80735	3.70044	0	0	3.70044	4.70044
	ENSMUSG00000001100	Poldip2	protein_coding	polymerase (DNA-directed), delta interacting protein 2 [Source:MGI Symbol;Acc:MGI:1915061]	ENSMUSG00000001100	19	19	66	0	6	11	2	2	2	12	17	20	0	11	14	16	12	11	12.71	16	8	13		ENSMUSG00000001100	Poldip2	protein_coding	polymerase (DNA-directed), delta interacting protein 2 [Source:MGI Symbol;Acc:MGI:1915061]	ENSMUSG00000001100	4.32193	4.32193	6.06609	0	2.80735	3.58496	1.58496	1.58496	1.58496	3.70044	4.16993	4.39232	0	3.58496	3.90689	4.08746
	ENSMUSG00000001120	Pcbp3	protein_coding	poly(rC) binding protein 3 [Source:MGI Symbol;Acc:MGI:1890470]	ENSMUSG00000001120	12	27	73	19	13	12	0	2	2	7	25	23	15	24	16	0	12	11	14.67	18	18	8		ENSMUSG00000001120	Pcbp3	protein_coding	poly(rC) binding protein 3 [Source:MGI Symbol;Acc:MGI:1890470]	ENSMUSG00000001120	3.70044	4.80735	6.20945	4.32193	3.80735	3.70044	0	1.58496	1.58496	3	4.70044	4.58496	4	4.64386	4.08746	0
	ENSMUSG00000001127	Araf	protein_coding	Araf proto-oncogene, serine/threonine kinase [Source:MGI Symbol;Acc:MGI:88065]	ENSMUSG00000001127	27	8	53	100	15	10	1	4	2	17	7	16	78	27	13	8	25	11	22.52	13	39	15		ENSMUSG00000001127	Araf	protein_coding	Araf proto-oncogene, serine/threonine kinase [Source:MGI Symbol;Acc:MGI:88065]	ENSMUSG00000001127	4.80735	3.16993	5.75489	6.65821	4	3.45943	1	2.32193	1.58496	4.16993	3	4.08746	6.30378	4.80735	3.80735	3.16993
	ENSMUSG00000001143	Lman2l	protein_coding	lectin, mannose-binding 2-like [Source:MGI Symbol;Acc:MGI:2443010]	ENSMUSG00000001143	6	2	38	18	3	10	1	3	0	4	2	12	14	5	13	8	18	0	8.5	6	11	9		ENSMUSG00000001143	Lman2l	protein_coding	lectin, mannose-binding 2-like [Source:MGI Symbol;Acc:MGI:2443010]	ENSMUSG00000001143	2.80735	1.58496	5.2854	4.24793	2	3.45943	1	2	0	2.32193	1.58496	3.70044	3.90689	2.58496	3.80735	3.16993
	ENSMUSG00000001150	Mcm3ap	protein_coding	minichromosome maintenance complex component 3 associated protein [Source:MGI Symbol;Acc:MGI:1930089]	ENSMUSG00000001150	26	9	45	69	7	0	2	5	3	16	8	14	54	13	0	16	31	16	18.73	13	22	21		ENSMUSG00000001150	Mcm3ap	protein_coding	minichromosome maintenance complex component 3 associated protein [Source:MGI Symbol;Acc:MGI:1930089]	ENSMUSG00000001150	4.75489	3.32193	5.52356	6.12928	3	0	1.58496	2.58496	2	4.08746	3.16993	3.90689	5.78136	3.80735	0	4.08746
	ENSMUSG00000001175	Calm1	protein_coding	calmodulin 1 [Source:MGI Symbol;Acc:MGI:88251]	ENSMUSG00000001175	336	253	963	179	63	120	24	26	40	209	231	298	140	115	155	197	160	219	191.54	246	137	192		ENSMUSG00000001175	Calm1	protein_coding	calmodulin 1 [Source:MGI Symbol;Acc:MGI:88251]	ENSMUSG00000001175	8.3966	7.98868	9.91289	7.49185	6	6.91886	4.64386	4.75489	5.35755	7.71425	7.85798	8.224	7.13955	6.85798	7.2854	7.62936
	ENSMUSG00000001211	Agpat3	protein_coding	1-acylglycerol-3-phosphate O-acyltransferase 3 [Source:MGI Symbol;Acc:MGI:1336186]	ENSMUSG00000001211	34	18	85	12	14	25	1	2	3	21	16	26	9	26	32	8	12	16	18.68	21	22	12		ENSMUSG00000001211	Agpat3	protein_coding	1-acylglycerol-3-phosphate O-acyltransferase 3 [Source:MGI Symbol;Acc:MGI:1336186]	ENSMUSG00000001211	5.12928	4.24793	6.42626	3.70044	3.90689	4.70044	1	1.58496	2	4.45943	4.08746	4.75489	3.32193	4.75489	5.04439	3.16993
	ENSMUSG00000001227	Sema6b	protein_coding	sema domain, transmembrane domain (TM), and cytoplasmic domain, (semaphorin) 6B [Source:MGI Symbol;Acc:MGI:1202889]	ENSMUSG00000001227	23	22	56	15	0	0	2	2	1	14	20	17	12	0	0	16	12	5	10.85	17	4	11		ENSMUSG00000001227	Sema6b	protein_coding	sema domain, transmembrane domain (TM), and cytoplasmic domain, (semaphorin) 6B [Source:MGI Symbol;Acc:MGI:1202889]	ENSMUSG00000001227	4.58496	4.52356	5.83289	4	0	0	1.58496	1.58496	1	3.90689	4.39232	4.16993	3.70044	0	0	4.08746
	ENSMUSG00000001248	Gramd1a	protein_coding	GRAM domain containing 1A [Source:MGI Symbol;Acc:MGI:105490]	ENSMUSG00000001248	64	29	71	184	18	15	1	4	7	40	26	22	144	33	19	8	25	38	39.49	29	65	24		ENSMUSG00000001248	Gramd1a	protein_coding	GRAM domain containing 1A [Source:MGI Symbol;Acc:MGI:105490]	ENSMUSG00000001248	6.02237	4.90689	6.16993	7.53138	4.24793	4	1	2.32193	3	5.35755	4.75489	4.52356	7.17991	5.08746	4.32193	3.16993
	ENSMUSG00000001270	Ckb	protein_coding	creatine kinase, brain [Source:MGI Symbol;Acc:MGI:88407]	ENSMUSG00000001270	71	30	124	22	6	44	4	5	12	44	27	38	17	11	57	33	31	66	36.03	36	28	43		ENSMUSG00000001270	Ckb	protein_coding	creatine kinase, brain [Source:MGI Symbol;Acc:MGI:88407]	ENSMUSG00000001270	6.16993	4.9542	6.96578	4.52356	2.80735	5.49185	2.32193	2.58496	3.70044	5.49185	4.80735	5.2854	4.16993	3.58496	5.85798	5.08746
	ENSMUSG00000001285	Myg1	protein_coding	melanocyte proliferating gene 1 [Source:MGI Symbol;Acc:MGI:1929864]	ENSMUSG00000001285	0	1	23	33	0	15	3	2	0	0	1	7	26	0	19	25	12	0	10.02	3	15	12		ENSMUSG00000001285	Myg1	protein_coding	melanocyte proliferating gene 1 [Source:MGI Symbol;Acc:MGI:1929864]	ENSMUSG00000001285	0	1	4.58496	5.08746	0	4	2	1.58496	0	0	1	3	4.75489	0	4.32193	4.70044
	ENSMUSG00000001300	Efnb2	protein_coding	ephrin B2 [Source:MGI Symbol;Acc:MGI:105097]	ENSMUSG00000001300	83	66	141	106	29	36	5	2	9	52	60	44	83	53	47	41	12	49	48.93	52	61	34		ENSMUSG00000001300	Efnb2	protein_coding	ephrin B2 [Source:MGI Symbol;Acc:MGI:105097]	ENSMUSG00000001300	6.39232	6.06609	7.14975	6.74147	4.90689	5.20945	2.58496	1.58496	3.32193	5.72792	5.93074	5.49185	6.39232	5.75489	5.58496	5.39232
	ENSMUSG00000001380	Hars	protein_coding	histidyl-tRNA synthetase [Source:MGI Symbol;Acc:MGI:108087]	ENSMUSG00000001380	27	33	67	29	3	20	1	1	3	17	30	21	23	5	26	8	6	16	16.94	23	18	10		ENSMUSG00000001380	Hars	protein_coding	histidyl-tRNA synthetase [Source:MGI Symbol;Acc:MGI:108087]	ENSMUSG00000001380	4.80735	5.08746	6.08746	4.90689	2	4.39232	1	1	2	4.16993	4.9542	4.45943	4.58496	2.58496	4.75489	3.16993
	ENSMUSG00000001415	Smg5	protein_coding	Smg-5 homolog, nonsense mediated mRNA decay factor (C. elegans) [Source:MGI Symbol;Acc:MGI:2447364]	ENSMUSG00000001415	26	8	38	15	7	14	5	3	11	16	7	12	12	13	18	41	18	60	21.95	12	14	40		ENSMUSG00000001415	Smg5	protein_coding	Smg-5 homolog, nonsense mediated mRNA decay factor (C. elegans) [Source:MGI Symbol;Acc:MGI:2447364]	ENSMUSG00000001415	4.75489	3.16993	5.2854	4	3	3.90689	2.58496	2	3.58496	4.08746	3	3.70044	3.70044	3.80735	4.24793	5.39232
	ENSMUSG00000001416	Cct3	protein_coding	chaperonin containing Tcp1, subunit 3 (gamma) [Source:MGI Symbol;Acc:MGI:104708]	ENSMUSG00000001416	40	27	136	35	3	36	0	4	4	25	25	42	27	5	47	0	25	22	24.17	31	26	16		ENSMUSG00000001416	Cct3	protein_coding	chaperonin containing Tcp1, subunit 3 (gamma) [Source:MGI Symbol;Acc:MGI:104708]	ENSMUSG00000001416	5.35755	4.80735	7.09803	5.16993	2	5.20945	0	2.32193	2.32193	4.70044	4.70044	5.42626	4.80735	2.58496	5.58496	0
	ENSMUSG00000001419	Mef2d	protein_coding	myocyte enhancer factor 2D [Source:MGI Symbol;Acc:MGI:99533]	ENSMUSG00000001419	51	40	79	15	11	22	3	5	7	32	36	24	12	20	28	25	31	38	27.4	31	20	31		ENSMUSG00000001419	Mef2d	protein_coding	myocyte enhancer factor 2D [Source:MGI Symbol;Acc:MGI:99533]	ENSMUSG00000001419	5.70044	5.35755	6.32193	4	3.58496	4.52356	2	2.58496	3	5.04439	5.20945	4.64386	3.70044	4.39232	4.85798	4.70044
	ENSMUSG00000001424	Snd1	protein_coding	staphylococcal nuclease and tudor domain containing 1 [Source:MGI Symbol;Acc:MGI:1929266]	ENSMUSG00000001424	33	10	61	46	16	22	2	5	1	21	9	19	36	29	28	16	31	5	21.65	16	31	17		ENSMUSG00000001424	Snd1	protein_coding	staphylococcal nuclease and tudor domain containing 1 [Source:MGI Symbol;Acc:MGI:1929266]	ENSMUSG00000001424	5.08746	3.45943	5.9542	5.55459	4.08746	4.52356	1.58496	2.58496	1	4.45943	3.32193	4.32193	5.20945	4.90689	4.85798	4.08746
	ENSMUSG00000001440	Kpnb1	protein_coding	karyopherin (importin) beta 1 [Source:MGI Symbol;Acc:MGI:107532]	ENSMUSG00000001440	56	31	157	16	24	53	11	13	9	35	28	49	13	44	69	90	80	49	50.68	37	42	73		ENSMUSG00000001440	Kpnb1	protein_coding	karyopherin (importin) beta 1 [Source:MGI Symbol;Acc:MGI:107532]	ENSMUSG00000001440	5.83289	5	7.30378	4.08746	4.64386	5.75489	3.58496	3.80735	3.32193	5.16993	4.85798	5.64386	3.80735	5.49185	6.12928	6.50779
	ENSMUSG00000001441	Npepps	protein_coding	aminopeptidase puromycin sensitive [Source:MGI Symbol;Acc:MGI:1101358]	ENSMUSG00000001441	72	64	144	53	16	25	2	6	5	45	58	45	41	29	32	16	37	27	36.82	49	34	27		ENSMUSG00000001441	Npepps	protein_coding	aminopeptidase puromycin sensitive [Source:MGI Symbol;Acc:MGI:1101358]	ENSMUSG00000001441	6.18982	6.02237	7.17991	5.75489	4.08746	4.70044	1.58496	2.80735	2.58496	5.52356	5.88264	5.52356	5.39232	4.90689	5.04439	4.08746
	ENSMUSG00000001467	Cyp51	protein_coding	cytochrome P450, family 51 [Source:MGI Symbol;Acc:MGI:106040]	ENSMUSG00000001467	59	31	156	44	22	35	1	7	5	37	28	48	34	40	45	8	43	27	34.64	38	40	26		ENSMUSG00000001467	Cyp51	protein_coding	cytochrome P450, family 51 [Source:MGI Symbol;Acc:MGI:106040]	ENSMUSG00000001467	5.90689	5	7.29462	5.49185	4.52356	5.16993	1	3	2.58496	5.24793	4.85798	5.61471	5.12928	5.35755	5.52356	3.16993
	ENSMUSG00000001472	Tcf25	protein_coding	transcription factor 25 (basic helix-loop-helix) [Source:MGI Symbol;Acc:MGI:1914105]	ENSMUSG00000001472	95	46	210	62	25	49	9	6	15	59	42	65	48	46	63	74	37	82	57.38	55	52	64		ENSMUSG00000001472	Tcf25	protein_coding	transcription factor 25 (basic helix-loop-helix) [Source:MGI Symbol;Acc:MGI:1914105]	ENSMUSG00000001472	6.58496	5.55459	7.7211	5.97728	4.70044	5.64386	3.32193	2.80735	4	5.90689	5.42626	6.04439	5.61471	5.55459	6	6.22882
	ENSMUSG00000001525	Tubb5	protein_coding	tubulin, beta 5 class I [Source:MGI Symbol;Acc:MGI:107812]	ENSMUSG00000001525	214	118	616	225	122	147	25	26	44	133	108	191	176	222	190	205	160	241	180.66	144	196	202		ENSMUSG00000001525	Tubb5	protein_coding	tubulin, beta 5 class I [Source:MGI Symbol;Acc:MGI:107812]	ENSMUSG00000001525	7.74819	6.89482	9.26913	7.82018	6.94251	7.20945	4.70044	4.75489	5.49185	7.06609	6.76818	7.58496	7.46761	7.8009	7.57743	7.6865
	ENSMUSG00000001552	Jup	protein_coding	junction plakoglobin [Source:MGI Symbol;Acc:MGI:96650]	ENSMUSG00000001552	22	8	47	29	3	0	1	2	1	14	7	15	23	5	0	8	12	5	9.96	12	9	8		ENSMUSG00000001552	Jup	protein_coding	junction plakoglobin [Source:MGI Symbol;Acc:MGI:96650]	ENSMUSG00000001552	4.52356	3.16993	5.58496	4.90689	2	0	1	1.58496	1	3.90689	3	4	4.58496	2.58496	0	3.16993
	ENSMUSG00000001576	Ergic1	protein_coding	endoplasmic reticulum-golgi intermediate compartment (ERGIC) 1 [Source:MGI Symbol;Acc:MGI:1914708]	ENSMUSG00000001576	41	32	53	74	0	4	2	3	2	26	29	16	58	0	5	16	18	11	19.99	24	21	15		ENSMUSG00000001576	Ergic1	protein_coding	endoplasmic reticulum-golgi intermediate compartment (ERGIC) 1 [Source:MGI Symbol;Acc:MGI:1914708]	ENSMUSG00000001576	5.39232	5.04439	5.75489	6.22882	0	2.32193	1.58496	2	1.58496	4.75489	4.90689	4.08746	5.88264	0	2.58496	4.08746
	ENSMUSG00000001687	Ubl3	protein_coding	ubiquitin-like 3 [Source:MGI Symbol;Acc:MGI:1344373]	ENSMUSG00000001687	25	25	24	37	10	27	0	2	1	16	23	7	29	18	35	0	12	5	16.19	15	27	6		ENSMUSG00000001687	Ubl3	protein_coding	ubiquitin-like 3 [Source:MGI Symbol;Acc:MGI:1344373]	ENSMUSG00000001687	4.70044	4.70044	4.64386	5.24793	3.45943	4.80735	0	1.58496	1	4.08746	4.58496	3	4.90689	4.24793	5.16993	0
	ENSMUSG00000001729	Akt1	protein_coding	thymoma viral proto-oncogene 1 [Source:MGI Symbol;Acc:MGI:87986]	ENSMUSG00000001729	45	14	69	19	11	33	8	4	7	28	13	21	15	20	43	66	25	38	29.81	21	26	43		ENSMUSG00000001729	Akt1	protein_coding	thymoma viral proto-oncogene 1 [Source:MGI Symbol;Acc:MGI:87986]	ENSMUSG00000001729	5.52356	3.90689	6.12928	4.32193	3.58496	5.08746	3.16993	2.32193	3	4.85798	3.80735	4.45943	4	4.39232	5.45943	6.06609
	ENSMUSG00000001783	Rtcb	protein_coding	RNA 2',3'-cyclic phosphate and 5'-OH ligase [Source:MGI Symbol;Acc:MGI:106379]	ENSMUSG00000001783	7	18	90	14	2	46	2	1	4	4	16	28	11	4	60	16	6	22	18.58	16	25	15		ENSMUSG00000001783	Rtcb	protein_coding	RNA 2',3'-cyclic phosphate and 5'-OH ligase [Source:MGI Symbol;Acc:MGI:106379]	ENSMUSG00000001783	3	4.24793	6.50779	3.90689	1.58496	5.55459	1.58496	1	2.32193	2.32193	4.08746	4.85798	3.58496	2.32193	5.93074	4.08746
	ENSMUSG00000001794	Capns1	protein_coding	calpain, small subunit 1 [Source:MGI Symbol;Acc:MGI:88266]	ENSMUSG00000001794	27	5	53	45	6	27	1	3	3	17	5	16	35	11	35	8	18	16	17.99	13	27	14		ENSMUSG00000001794	Capns1	protein_coding	calpain, small subunit 1 [Source:MGI Symbol;Acc:MGI:88266]	ENSMUSG00000001794	4.80735	2.58496	5.75489	5.52356	2.80735	4.80735	1	2	2	4.16993	2.58496	4.08746	5.16993	3.58496	5.16993	3.16993
	ENSMUSG00000001802	Lrp3	protein_coding	low density lipoprotein receptor-related protein 3 [Source:MGI Symbol;Acc:MGI:3584516]	ENSMUSG00000001802	29	21	55	44	6	32	0	8	3	18	19	17	34	11	41	0	49	16	22.96	18	29	22		ENSMUSG00000001802	Lrp3	protein_coding	low density lipoprotein receptor-related protein 3 [Source:MGI Symbol;Acc:MGI:3584516]	ENSMUSG00000001802	4.90689	4.45943	5.80735	5.49185	2.80735	5.04439	0	3.16993	2	4.24793	4.32193	4.16993	5.12928	3.58496	5.39232	0
	ENSMUSG00000001829	Clpb	protein_coding	ClpB caseinolytic peptidase B [Source:MGI Symbol;Acc:MGI:1100517]	ENSMUSG00000001829	2	21	14	27	3	13	1	1	0	1	19	4	21	5	17	8	6	0	9.16	8	14	5		ENSMUSG00000001829	Clpb	protein_coding	ClpB caseinolytic peptidase B [Source:MGI Symbol;Acc:MGI:1100517]	ENSMUSG00000001829	1.58496	4.45943	3.90689	4.80735	2	3.80735	1	1	0	1	4.32193	2.32193	4.45943	2.58496	4.16993	3.16993
	ENSMUSG00000001833	Septin7	protein_coding	septin 7 [Source:MGI Symbol;Acc:MGI:1335094]	ENSMUSG00000001833	45	25	69	46	10	0	5	6	4	28	23	21	36	18	0	41	37	22	25.13	24	18	33		ENSMUSG00000001833	Septin7	protein_coding	septin 7 [Source:MGI Symbol;Acc:MGI:1335094]	ENSMUSG00000001833	5.52356	4.70044	6.12928	5.55459	3.45943	0	2.58496	2.80735	2.32193	4.85798	4.58496	4.45943	5.20945	4.24793	0	5.39232
	ENSMUSG00000001847	Rac1	protein_coding	Rac family small GTPase 1 [Source:MGI Symbol;Acc:MGI:97845]	ENSMUSG00000001847	25	27	103	21	8	4	0	2	3	16	25	32	16	15	5	0	12	16	15.22	24	12	9		ENSMUSG00000001847	Rac1	protein_coding	Rac family small GTPase 1 [Source:MGI Symbol;Acc:MGI:97845]	ENSMUSG00000001847	4.70044	4.80735	6.70044	4.45943	3.16993	2.32193	0	1.58496	2	4.08746	4.70044	5.04439	4.08746	4	2.58496	0
	ENSMUSG00000001855	Nup214	protein_coding	nucleoporin 214 [Source:MGI Symbol;Acc:MGI:1095411]	ENSMUSG00000001855	22	5	23	34	16	5	3	2	3	14	5	7	27	29	6	25	12	16	15.66	9	21	18		ENSMUSG00000001855	Nup214	protein_coding	nucleoporin 214 [Source:MGI Symbol;Acc:MGI:1095411]	ENSMUSG00000001855	4.52356	2.58496	4.58496	5.12928	4.08746	2.58496	2	1.58496	2	3.90689	2.58496	3	4.80735	4.90689	2.80735	4.70044
	ENSMUSG00000001910	Nacc1	protein_coding	nucleus accumbens associated 1, BEN and BTB (POZ) domain containing [Source:MGI Symbol;Acc:MGI:1914080]	ENSMUSG00000001910	11	9	21	19	12	11	2	0	1	7	8	7	15	22	14	16	0	5	10.49	7	17	7		ENSMUSG00000001910	Nacc1	protein_coding	nucleus accumbens associated 1, BEN and BTB (POZ) domain containing [Source:MGI Symbol;Acc:MGI:1914080]	ENSMUSG00000001910	3.58496	3.32193	4.45943	4.32193	3.70044	3.58496	1.58496	0	1	3	3.16993	3	4	4.52356	3.90689	4.08746
	ENSMUSG00000001911	Nfix	protein_coding	nuclear factor I/X [Source:MGI Symbol;Acc:MGI:97311]	ENSMUSG00000001911	192	117	218	106	113	99	12	36	32	120	107	67	83	206	128	98	222	175	133.98	98	139	165		ENSMUSG00000001911	Nfix	protein_coding	nuclear factor I/X [Source:MGI Symbol;Acc:MGI:97311]	ENSMUSG00000001911	7.59246	6.88264	7.77479	6.74147	6.83289	6.64386	3.70044	5.20945	5.04439	6.91886	6.75489	6.08746	6.39232	7.69349	7.01123	6.62936
	ENSMUSG00000001924	Uba1	protein_coding	ubiquitin-like modifier activating enzyme 1 [Source:MGI Symbol;Acc:MGI:98890]	ENSMUSG00000001924	138	101	434	27	60	102	4	11	14	86	92	134	21	109	132	33	68	77	83.56	104	87	59		ENSMUSG00000001924	Uba1	protein_coding	ubiquitin-like modifier activating enzyme 1 [Source:MGI Symbol;Acc:MGI:98890]	ENSMUSG00000001924	7.11894	6.67243	8.76487	4.80735	5.93074	6.6865	2.32193	3.58496	3.90689	6.44294	6.53916	7.07682	4.45943	6.78136	7.05528	5.08746
	ENSMUSG00000001964	Emd	protein_coding	emerin [Source:MGI Symbol;Acc:MGI:108117]	ENSMUSG00000001964	30	6	48	0	0	16	0	3	0	19	5	15	0	0	21	0	18	0	8.69	13	7	6		ENSMUSG00000001964	Emd	protein_coding	emerin [Source:MGI Symbol;Acc:MGI:108117]	ENSMUSG00000001964	4.9542	2.80735	5.61471	0	0	4.08746	0	2	0	4.32193	2.58496	4	0	0	4.45943	0
	ENSMUSG00000001985	Grik3	protein_coding	glutamate receptor, ionotropic, kainate 3 [Source:MGI Symbol;Acc:MGI:95816]	ENSMUSG00000001985	39	24	61	23	4	22	4	5	4	24	22	19	18	7	28	33	31	22	22.7	22	18	29		ENSMUSG00000001985	Grik3	protein_coding	glutamate receptor, ionotropic, kainate 3 [Source:MGI Symbol;Acc:MGI:95816]	ENSMUSG00000001985	5.32193	4.64386	5.9542	4.58496	2.32193	4.52356	2.32193	2.58496	2.32193	4.64386	4.52356	4.32193	4.24793	3	4.85798	5.08746
	ENSMUSG00000001986	Gria3	protein_coding	glutamate receptor, ionotropic, AMPA3 (alpha 3) [Source:MGI Symbol;Acc:MGI:95810]	ENSMUSG00000001986	11	16	70	17	0	4	0	2	1	7	15	22	13	0	5	0	12	5	8.82	15	6	6		ENSMUSG00000001986	Gria3	protein_coding	glutamate receptor, ionotropic, AMPA3 (alpha 3) [Source:MGI Symbol;Acc:MGI:95810]	ENSMUSG00000001986	3.58496	4.08746	6.14975	4.16993	0	2.32193	0	1.58496	1	3	4	4.52356	3.80735	0	2.58496	0
	ENSMUSG00000001995	Sipa1l2	protein_coding	signal-induced proliferation-associated 1 like 2 [Source:MGI Symbol;Acc:MGI:2676970]	ENSMUSG00000001995	31	14	45	35	2	3	6	3	4	19	13	14	27	4	4	49	18	22	18.94	15	12	30		ENSMUSG00000001995	Sipa1l2	protein_coding	signal-induced proliferation-associated 1 like 2 [Source:MGI Symbol;Acc:MGI:2676970]	ENSMUSG00000001995	5	3.90689	5.52356	5.16993	1.58496	2	2.80735	2	2.32193	4.32193	3.80735	3.90689	4.80735	2.32193	2.32193	5.64386
	ENSMUSG00000001998	Ap4e1	protein_coding	adaptor-related protein complex AP-4, epsilon 1 [Source:MGI Symbol;Acc:MGI:1336993]	ENSMUSG00000001998	5	16	26	25	2	5	1	1	0	3	15	8	20	4	6	8	6	0	7.75	9	10	5		ENSMUSG00000001998	Ap4e1	protein_coding	adaptor-related protein complex AP-4, epsilon 1 [Source:MGI Symbol;Acc:MGI:1336993]	ENSMUSG00000001998	2.58496	4.08746	4.75489	4.70044	1.58496	2.58496	1	1	0	2	4	3.16993	4.39232	2.32193	2.80735	3.16993
	ENSMUSG00000002006	Pdzd4	protein_coding	PDZ domain containing 4 [Source:MGI Symbol;Acc:MGI:2443483]	ENSMUSG00000002006	50	19	59	55	14	9	2	2	5	31	17	18	43	26	12	16	12	27	22.55	22	27	18		ENSMUSG00000002006	Pdzd4	protein_coding	PDZ domain containing 4 [Source:MGI Symbol;Acc:MGI:2443483]	ENSMUSG00000002006	5.67243	4.32193	5.90689	5.80735	3.90689	3.32193	1.58496	1.58496	2.58496	5	4.16993	4.24793	5.45943	4.75489	3.70044	4.08746
	ENSMUSG00000002010	Idh3g	protein_coding	isocitrate dehydrogenase 3 (NAD+), gamma [Source:MGI Symbol;Acc:MGI:1099463]	ENSMUSG00000002010	23	7	43	41	9	1	1	0	2	14	6	13	32	16	1	8	0	11	11.43	11	16	6		ENSMUSG00000002010	Idh3g	protein_coding	isocitrate dehydrogenase 3 (NAD+), gamma [Source:MGI Symbol;Acc:MGI:1099463]	ENSMUSG00000002010	4.58496	3	5.45943	5.39232	3.32193	1	1	0	1.58496	3.90689	2.80735	3.80735	5.04439	4.08746	1	3.16993
	ENSMUSG00000002012	Pnck	protein_coding	pregnancy upregulated non-ubiquitously expressed CaM kinase [Source:MGI Symbol;Acc:MGI:1347357]	ENSMUSG00000002012	91	33	68	301	154	92	53	364	398	57	30	21	235	281	119	435	2240	2177	621.56	36	212	1617		ENSMUSG00000002012	Pnck	protein_coding	pregnancy upregulated non-ubiquitously expressed CaM kinase [Source:MGI Symbol;Acc:MGI:1347357]	ENSMUSG00000002012	6.52356	5.08746	6.10852	8.2384	7.27612	6.53916	5.75489	8.51175	8.64024	5.85798	4.9542	4.45943	7.88264	8.13955	6.90689	8.76818
	ENSMUSG00000002028	Kmt2a	protein_coding	lysine (K)-specific methyltransferase 2A [Source:MGI Symbol;Acc:MGI:96995]	ENSMUSG00000002028	93	51	142	215	25	68	7	23	17	58	46	44	168	46	88	57	142	93	82.44	49	101	97		ENSMUSG00000002028	Kmt2a	protein_coding	lysine (K)-specific methyltransferase 2A [Source:MGI Symbol;Acc:MGI:96995]	ENSMUSG00000002028	6.55459	5.70044	7.15987	7.75489	4.70044	6.10852	3	4.58496	4.16993	5.88264	5.55459	5.49185	7.40088	5.55459	6.47573	5.85798
	ENSMUSG00000002031	Ift46	protein_coding	intraflagellar transport 46 [Source:MGI Symbol;Acc:MGI:1923818]	ENSMUSG00000002031	27	21	69	35	11	1	0	5	0	17	19	21	27	20	1	0	31	0	15.2	19	16	10		ENSMUSG00000002031	Ift46	protein_coding	intraflagellar transport 46 [Source:MGI Symbol;Acc:MGI:1923818]	ENSMUSG00000002031	4.80735	4.45943	6.12928	5.16993	3.58496	1	0	2.58496	0	4.16993	4.32193	4.45943	4.80735	4.39232	1	0
	ENSMUSG00000002052	Supt6	protein_coding	SPT6, histone chaperone and transcription elongation factor [Source:MGI Symbol;Acc:MGI:107726]	ENSMUSG00000002052	45	31	261	114	20	45	9	11	9	28	28	81	89	36	58	74	68	49	56.85	46	61	64		ENSMUSG00000002052	Supt6	protein_coding	SPT6, histone chaperone and transcription elongation factor [Source:MGI Symbol;Acc:MGI:107726]	ENSMUSG00000002052	5.52356	5	8.03342	6.84549	4.39232	5.52356	3.32193	3.58496	3.32193	4.85798	4.85798	6.35755	6.49185	5.20945	5.88264	6.22882
	ENSMUSG00000002083	Bbc3	protein_coding	BCL2 binding component 3 [Source:MGI Symbol;Acc:MGI:2181667]	ENSMUSG00000002083	26	12	81	43	12	0	5	9	7	16	11	25	34	22	0	41	55	38	26.93	17	19	45		ENSMUSG00000002083	Bbc3	protein_coding	BCL2 binding component 3 [Source:MGI Symbol;Acc:MGI:2181667]	ENSMUSG00000002083	4.75489	3.70044	6.35755	5.45943	3.70044	0	2.58496	3.32193	3	4.08746	3.58496	4.70044	5.12928	4.52356	0	5.39232
	ENSMUSG00000002102	Psmc3	protein_coding	proteasome (prosome, macropain) 26S subunit, ATPase 3 [Source:MGI Symbol;Acc:MGI:1098754]	ENSMUSG00000002102	10	12	23	33	4	11	4	2	0	6	11	7	26	7	14	33	12	0	12.97	8	16	15		ENSMUSG00000002102	Psmc3	protein_coding	proteasome (prosome, macropain) 26S subunit, ATPase 3 [Source:MGI Symbol;Acc:MGI:1098754]	ENSMUSG00000002102	3.45943	3.70044	4.58496	5.08746	2.32193	3.58496	2.32193	1.58496	0	2.80735	3.58496	3	4.75489	3	3.90689	5.08746
	ENSMUSG00000002103	Acp2	protein_coding	acid phosphatase 2, lysosomal [Source:MGI Symbol;Acc:MGI:87882]	ENSMUSG00000002103	18	25	20	0	6	7	1	3	1	11	23	6	0	11	9	8	18	5	10.26	13	7	10		ENSMUSG00000002103	Acp2	protein_coding	acid phosphatase 2, lysosomal [Source:MGI Symbol;Acc:MGI:87882]	ENSMUSG00000002103	4.24793	4.70044	4.39232	0	2.80735	3	1	2	1	3.58496	4.58496	2.80735	0	3.58496	3.32193	3.16993
	ENSMUSG00000002107	Celf2	protein_coding	CUGBP, Elav-like family member 2 [Source:MGI Symbol;Acc:MGI:1338822]	ENSMUSG00000002107	167	140	463	237	77	71	9	22	28	104	128	143	185	140	92	74	135	153	128.32	125	139	121		ENSMUSG00000002107	Celf2	protein_coding	CUGBP, Elav-like family member 2 [Source:MGI Symbol;Acc:MGI:1338822]	ENSMUSG00000002107	7.39232	7.13955	8.85798	7.89482	6.2854	6.16993	3.32193	4.52356	4.85798	6.71425	7.01123	7.16993	7.53916	7.13955	6.53916	6.22882
	ENSMUSG00000002129	Sf3a1	protein_coding	splicing factor 3a, subunit 1 [Source:MGI Symbol;Acc:MGI:1914715]	ENSMUSG00000002129	9	22	66	44	4	8	0	1	2	6	20	20	34	7	10	0	6	11	12.8	15	17	6		ENSMUSG00000002129	Sf3a1	protein_coding	splicing factor 3a, subunit 1 [Source:MGI Symbol;Acc:MGI:1914715]	ENSMUSG00000002129	3.32193	4.52356	6.06609	5.49185	2.32193	3.16993	0	1	1.58496	2.80735	4.39232	4.39232	5.12928	3	3.45943	0
	ENSMUSG00000002210	Smg9	protein_coding	smg-9 homolog, nonsense mediated mRNA decay factor (C. elegans) [Source:MGI Symbol;Acc:MGI:1919247]	ENSMUSG00000002210	16	4	33	14	10	16	1	1	0	10	4	10	11	18	21	8	6	0	9.79	8	17	5		ENSMUSG00000002210	Smg9	protein_coding	smg-9 homolog, nonsense mediated mRNA decay factor (C. elegans) [Source:MGI Symbol;Acc:MGI:1919247]	ENSMUSG00000002210	4.08746	2.32193	5.08746	3.90689	3.45943	4.08746	1	1	0	3.45943	2.32193	3.45943	3.58496	4.24793	4.45943	3.16993
	ENSMUSG00000002265	Peg3	protein_coding	paternally expressed 3 [Source:MGI Symbol;Acc:MGI:104748]	ENSMUSG00000002265	155	61	180	72	33	26	9	15	12	97	56	56	56	60	34	74	92	66	65.53	70	50	77		ENSMUSG00000002265	Peg3	protein_coding	paternally expressed 3 [Source:MGI Symbol;Acc:MGI:104748]	ENSMUSG00000002265	7.2854	5.9542	7.49985	6.18982	5.08746	4.75489	3.32193	4	3.70044	6.61471	5.83289	5.83289	5.83289	5.93074	5.12928	6.22882
	ENSMUSG00000002308	Cd320	protein_coding	CD320 antigen [Source:MGI Symbol;Acc:MGI:1860083]	ENSMUSG00000002308	15	16	20	0	0	0	0	0	0	9	15	6	0	0	0	0	0	0	3.35	10	0	0		ENSMUSG00000002308	Cd320	protein_coding	CD320 antigen [Source:MGI Symbol;Acc:MGI:1860083]	ENSMUSG00000002308	4	4.08746	4.39232	0	0	0	0	0	0	3.32193	4	2.80735	0	0	0	0
	ENSMUSG00000002341	Ncan	protein_coding	neurocan [Source:MGI Symbol;Acc:MGI:104694]	ENSMUSG00000002341	196	116	457	83	57	179	14	22	37	122	106	141	65	104	232	115	135	202	135.84	123	134	151		ENSMUSG00000002341	Ncan	protein_coding	neurocan [Source:MGI Symbol;Acc:MGI:104694]	ENSMUSG00000002341	7.62205	6.87036	8.8392	6.39232	5.85798	7.49185	3.90689	4.52356	5.24793	6.94251	6.74147	7.14975	6.04439	6.71425	7.86419	6.85798
	ENSMUSG00000002372	Ranbp3	protein_coding	RAN binding protein 3 [Source:MGI Symbol;Acc:MGI:1919060]	ENSMUSG00000002372	32	10	56	30	10	0	1	2	1	20	9	17	23	18	0	8	12	5	12.67	15	14	8		ENSMUSG00000002372	Ranbp3	protein_coding	RAN binding protein 3 [Source:MGI Symbol;Acc:MGI:1919060]	ENSMUSG00000002372	5.04439	3.45943	5.83289	4.9542	3.45943	0	1	1.58496	1	4.39232	3.32193	4.16993	4.58496	4.24793	0	3.16993
	ENSMUSG00000002395	Use1	protein_coding	unconventional SNARE in the ER 1 homolog (S. cerevisiae) [Source:MGI Symbol;Acc:MGI:1914273]	ENSMUSG00000002395	22	7	36	18	21	0	2	3	6	14	6	11	14	38	0	16	18	33	16.81	10	17	22		ENSMUSG00000002395	Use1	protein_coding	unconventional SNARE in the ER 1 homolog (S. cerevisiae) [Source:MGI Symbol;Acc:MGI:1914273]	ENSMUSG00000002395	4.52356	3	5.20945	4.24793	4.45943	0	1.58496	2	2.80735	3.90689	2.80735	3.58496	3.90689	5.2854	0	4.08746
	ENSMUSG00000002413	Braf	protein_coding	Braf transforming gene [Source:MGI Symbol;Acc:MGI:88190]	ENSMUSG00000002413	29	28	75	0	7	15	1	1	2	18	26	23	0	13	19	8	6	11	13.81	22	11	8		ENSMUSG00000002413	Braf	protein_coding	Braf transforming gene [Source:MGI Symbol;Acc:MGI:88190]	ENSMUSG00000002413	4.90689	4.85798	6.24793	0	3	4	1	1	1.58496	4.24793	4.75489	4.58496	0	3.80735	4.32193	3.16993
	ENSMUSG00000002416	Ndufb2	protein_coding	NADH:ubiquinone oxidoreductase subunit B2 [Source:MGI Symbol;Acc:MGI:1915448]	ENSMUSG00000002416	7	17	57	0	0	13	1	4	1	4	15	18	0	0	17	8	25	5	10.29	12	6	13		ENSMUSG00000002416	Ndufb2	protein_coding	NADH:ubiquinone oxidoreductase subunit B2 [Source:MGI Symbol;Acc:MGI:1915448]	ENSMUSG00000002416	3	4.16993	5.85798	0	0	3.80735	1	2.32193	1	2.32193	4	4.24793	0	0	4.16993	3.16993
	ENSMUSG00000002455	Prpf6	protein_coding	pre-mRNA splicing factor 6 [Source:MGI Symbol;Acc:MGI:1922946]	ENSMUSG00000002455	21	18	76	20	7	18	1	3	5	13	16	24	16	13	23	8	18	27	17.64	18	17	18		ENSMUSG00000002455	Prpf6	protein_coding	pre-mRNA splicing factor 6 [Source:MGI Symbol;Acc:MGI:1922946]	ENSMUSG00000002455	4.45943	4.24793	6.26679	4.39232	3	4.24793	1	2	2.58496	3.80735	4.08746	4.64386	4.08746	3.80735	4.58496	3.16993
	ENSMUSG00000002489	Tiam1	protein_coding	T cell lymphoma invasion and metastasis 1 [Source:MGI Symbol;Acc:MGI:103306]	ENSMUSG00000002489	35	8	48	23	7	1	4	1	9	22	7	15	18	13	1	33	6	49	18.24	15	11	29		ENSMUSG00000002489	Tiam1	protein_coding	T cell lymphoma invasion and metastasis 1 [Source:MGI Symbol;Acc:MGI:103306]	ENSMUSG00000002489	5.16993	3.16993	5.61471	4.58496	3	1	2.32193	1	3.32193	4.52356	3	4	4.24793	3.80735	1	5.08746
	ENSMUSG00000002496	Tsc2	protein_coding	TSC complex subunit 2 [Source:MGI Symbol;Acc:MGI:102548]	ENSMUSG00000002496	64	39	114	50	13	23	1	7	3	40	36	35	39	24	30	8	43	16	30.11	37	31	22		ENSMUSG00000002496	Tsc2	protein_coding	TSC complex subunit 2 [Source:MGI Symbol;Acc:MGI:102548]	ENSMUSG00000002496	6.02237	5.32193	6.84549	5.67243	3.80735	4.58496	1	3	2	5.35755	5.20945	5.16993	5.32193	4.64386	4.9542	3.16993
	ENSMUSG00000002524	Puf60	protein_coding	poly-U binding splicing factor 60 [Source:MGI Symbol;Acc:MGI:1915209]	ENSMUSG00000002524	30	6	81	95	5	0	4	2	1	19	5	25	74	9	0	33	12	5	20.35	16	28	17		ENSMUSG00000002524	Puf60	protein_coding	poly-U binding splicing factor 60 [Source:MGI Symbol;Acc:MGI:1915209]	ENSMUSG00000002524	4.9542	2.80735	6.35755	6.58496	2.58496	0	2.32193	1.58496	1	4.32193	2.58496	4.70044	6.22882	3.32193	0	5.08746
	ENSMUSG00000002546	Golga2	protein_coding	golgi autoantigen, golgin subfamily a, 2 [Source:MGI Symbol;Acc:MGI:2139395]	ENSMUSG00000002546	21	21	47	69	10	25	8	9	11	13	19	15	54	18	32	66	55	60	36.94	16	35	60		ENSMUSG00000002546	Golga2	protein_coding	golgi autoantigen, golgin subfamily a, 2 [Source:MGI Symbol;Acc:MGI:2139395]	ENSMUSG00000002546	4.45943	4.45943	5.58496	6.12928	3.45943	4.70044	3.16993	3.32193	3.58496	3.80735	4.32193	4	5.78136	4.24793	5.04439	6.06609
	ENSMUSG00000002580	Mien1	protein_coding	migration and invasion enhancer 1 [Source:MGI Symbol;Acc:MGI:1913678]	ENSMUSG00000002580	25	15	38	0	0	11	2	3	1	16	14	12	0	0	14	16	18	5	10.62	14	5	13		ENSMUSG00000002580	Mien1	protein_coding	migration and invasion enhancer 1 [Source:MGI Symbol;Acc:MGI:1913678]	ENSMUSG00000002580	4.70044	4	5.2854	0	0	3.58496	1.58496	2	1	4.08746	3.90689	3.70044	0	0	3.90689	4.08746
	ENSMUSG00000002625	Akap8l	protein_coding	A kinase (PRKA) anchor protein 8-like [Source:MGI Symbol;Acc:MGI:1860606]	ENSMUSG00000002625	55	28	98	55	8	7	3	3	8	34	26	30	43	15	9	25	18	44	27.06	30	22	29		ENSMUSG00000002625	Akap8l	protein_coding	A kinase (PRKA) anchor protein 8-like [Source:MGI Symbol;Acc:MGI:1860606]	ENSMUSG00000002625	5.80735	4.85798	6.62936	5.80735	3.16993	3	2	2	3.16993	5.12928	4.75489	4.9542	5.45943	4	3.32193	4.70044
	ENSMUSG00000002658	Gtf2f1	protein_coding	general transcription factor IIF, polypeptide 1 [Source:MGI Symbol;Acc:MGI:1923848]	ENSMUSG00000002658	51	32	49	46	8	0	1	2	3	32	29	15	36	15	0	8	12	16	18.17	25	17	12		ENSMUSG00000002658	Gtf2f1	protein_coding	general transcription factor IIF, polypeptide 1 [Source:MGI Symbol;Acc:MGI:1923848]	ENSMUSG00000002658	5.70044	5.04439	5.64386	5.55459	3.16993	0	1	1.58496	2	5.04439	4.90689	4	5.20945	4	0	3.16993
	ENSMUSG00000002741	Ykt6	protein_coding	YKT6 v-SNARE homolog (S. cerevisiae) [Source:MGI Symbol;Acc:MGI:1927550]	ENSMUSG00000002741	15	10	43	0	27	5	1	3	2	9	9	13	0	49	6	8	18	11	13.9	10	18	12		ENSMUSG00000002741	Ykt6	protein_coding	YKT6 v-SNARE homolog (S. cerevisiae) [Source:MGI Symbol;Acc:MGI:1927550]	ENSMUSG00000002741	4	3.45943	5.45943	0	4.80735	2.58496	1	2	1.58496	3.32193	3.32193	3.80735	0	5.64386	2.80735	3.16993
	ENSMUSG00000002748	Baz1b	protein_coding	bromodomain adjacent to zinc finger domain, 1B [Source:MGI Symbol;Acc:MGI:1353499]	ENSMUSG00000002748	33	31	74	17	12	24	4	5	10	21	28	23	13	22	31	33	31	55	28.47	24	22	40		ENSMUSG00000002748	Baz1b	protein_coding	bromodomain adjacent to zinc finger domain, 1B [Source:MGI Symbol;Acc:MGI:1353499]	ENSMUSG00000002748	5.08746	5	6.22882	4.16993	3.70044	4.64386	2.32193	2.58496	3.45943	4.45943	4.85798	4.58496	3.80735	4.52356	5	5.08746
	ENSMUSG00000002778	Kdelr1	protein_coding	KDEL (Lys-Asp-Glu-Leu) endoplasmic reticulum protein retention receptor 1 [Source:MGI Symbol;Acc:MGI:1915387]	ENSMUSG00000002778	24	22	34	23	16	7	1	1	1	15	20	11	18	29	9	8	6	5	13.51	15	19	6		ENSMUSG00000002778	Kdelr1	protein_coding	KDEL (Lys-Asp-Glu-Leu) endoplasmic reticulum protein retention receptor 1 [Source:MGI Symbol;Acc:MGI:1915387]	ENSMUSG00000002778	4.64386	4.52356	5.12928	4.58496	4.08746	3	1	1	1	4	4.39232	3.58496	4.24793	4.90689	3.32193	3.16993
	ENSMUSG00000002799	Jag2	protein_coding	jagged 2 [Source:MGI Symbol;Acc:MGI:1098270]	ENSMUSG00000002799	25	14	21	14	7	0	1	3	4	16	13	7	11	13	0	8	18	22	11.9	12	8	16		ENSMUSG00000002799	Jag2	protein_coding	jagged 2 [Source:MGI Symbol;Acc:MGI:1098270]	ENSMUSG00000002799	4.70044	3.90689	4.45943	3.90689	3	0	1	2	2.32193	4.08746	3.80735	3	3.58496	3.80735	0	3.16993
	ENSMUSG00000002812	Flii	protein_coding	flightless I actin binding protein [Source:MGI Symbol;Acc:MGI:1342286]	ENSMUSG00000002812	23	12	26	28	0	7	1	0	9	14	11	8	22	0	9	8	0	49	13.52	11	10	19		ENSMUSG00000002812	Flii	protein_coding	flightless I actin binding protein [Source:MGI Symbol;Acc:MGI:1342286]	ENSMUSG00000002812	4.58496	3.70044	4.75489	4.85798	0	3	1	0	3.32193	3.90689	3.58496	3.16993	4.52356	0	3.32193	3.16993
	ENSMUSG00000002833	Hdgfl2	protein_coding	HDGF like 2 [Source:MGI Symbol;Acc:MGI:1194492]	ENSMUSG00000002833	37	5	26	151	65	26	29	30	38	23	5	8	118	118	34	238	185	208	104.01	12	90	210		ENSMUSG00000002833	Hdgfl2	protein_coding	HDGF like 2 [Source:MGI Symbol;Acc:MGI:1194492]	ENSMUSG00000002833	5.24793	2.58496	4.75489	7.24793	6.04439	4.75489	4.90689	4.9542	5.2854	4.58496	2.58496	3.16993	6.89482	6.89482	5.12928	7.90087
	ENSMUSG00000002957	Ap2a2	protein_coding	adaptor-related protein complex 2, alpha 2 subunit [Source:MGI Symbol;Acc:MGI:101920]	ENSMUSG00000002957	106	59	210	54	14	12	5	13	8	66	54	65	42	26	16	41	80	44	48.09	62	28	55		ENSMUSG00000002957	Ap2a2	protein_coding	adaptor-related protein complex 2, alpha 2 subunit [Source:MGI Symbol;Acc:MGI:101920]	ENSMUSG00000002957	6.74147	5.90689	7.7211	5.78136	3.90689	3.70044	2.58496	3.80735	3.16993	6.06609	5.78136	6.04439	5.42626	4.75489	4.08746	5.39232
	ENSMUSG00000002968	Med25	protein_coding	mediator complex subunit 25 [Source:MGI Symbol;Acc:MGI:1922863]	ENSMUSG00000002968	16	3	36	16	15	5	3	1	3	10	3	11	13	27	6	25	6	16	13.04	8	15	16		ENSMUSG00000002968	Med25	protein_coding	mediator complex subunit 25 [Source:MGI Symbol;Acc:MGI:1922863]	ENSMUSG00000002968	4.08746	2	5.20945	4.08746	4	2.58496	2	1	2	3.45943	2	3.58496	3.80735	4.80735	2.80735	4.70044
	ENSMUSG00000002981	Clptm1	protein_coding	cleft lip and palate associated transmembrane protein 1 [Source:MGI Symbol;Acc:MGI:1927155]	ENSMUSG00000002981	47	24	101	0	16	20	4	1	1	29	22	31	0	29	26	33	6	5	20.22	27	18	15		ENSMUSG00000002981	Clptm1	protein_coding	cleft lip and palate associated transmembrane protein 1 [Source:MGI Symbol;Acc:MGI:1927155]	ENSMUSG00000002981	5.58496	4.64386	6.67243	0	4.08746	4.39232	2.32193	1	1	4.90689	4.52356	5	0	4.90689	4.75489	5.08746
	ENSMUSG00000002984	Tomm40	protein_coding	translocase of outer mitochondrial membrane 40 [Source:MGI Symbol;Acc:MGI:1858259]	ENSMUSG00000002984	18	10	26	26	3	9	0	1	3	11	9	8	20	5	12	0	6	16	9.82	9	12	7		ENSMUSG00000002984	Tomm40	protein_coding	translocase of outer mitochondrial membrane 40 [Source:MGI Symbol;Acc:MGI:1858259]	ENSMUSG00000002984	4.24793	3.45943	4.75489	4.75489	2	3.32193	0	1	2	3.58496	3.32193	3.16993	4.39232	2.58496	3.70044	0
	ENSMUSG00000002997	Prkar2b	protein_coding	protein kinase, cAMP dependent regulatory, type II beta [Source:MGI Symbol;Acc:MGI:97760]	ENSMUSG00000002997	37	23	85	13	0	0	5	5	6	23	21	26	10	0	0	41	31	33	20.57	23	3	35		ENSMUSG00000002997	Prkar2b	protein_coding	protein kinase, cAMP dependent regulatory, type II beta [Source:MGI Symbol;Acc:MGI:97760]	ENSMUSG00000002997	5.24793	4.58496	6.42626	3.80735	0	0	2.58496	2.58496	2.80735	4.58496	4.45943	4.75489	3.45943	0	0	5.39232
	ENSMUSG00000003031	Cdkn1b	protein_coding	cyclin-dependent kinase inhibitor 1B [Source:MGI Symbol;Acc:MGI:104565]	ENSMUSG00000003031	63	41	128	120	12	34	5	3	6	39	37	40	94	22	44	41	18	33	40.91	39	53	31		ENSMUSG00000003031	Cdkn1b	protein_coding	cyclin-dependent kinase inhibitor 1B [Source:MGI Symbol;Acc:MGI:104565]	ENSMUSG00000003031	6	5.39232	7.01123	6.91886	3.70044	5.12928	2.58496	2	2.80735	5.32193	5.24793	5.35755	6.56986	4.52356	5.49185	5.39232
	ENSMUSG00000003033	Ap1m1	protein_coding	adaptor-related protein complex AP-1, mu subunit 1 [Source:MGI Symbol;Acc:MGI:102776]	ENSMUSG00000003033	22	16	101	0	25	11	2	1	6	14	15	31	0	46	14	16	6	33	19.42	20	20	18		ENSMUSG00000003033	Ap1m1	protein_coding	adaptor-related protein complex AP-1, mu subunit 1 [Source:MGI Symbol;Acc:MGI:102776]	ENSMUSG00000003033	4.52356	4.08746	6.67243	0	4.70044	3.58496	1.58496	1	2.80735	3.90689	4	5	0	5.55459	3.90689	4.08746
	ENSMUSG00000003039	Fam32a	protein_coding	family with sequence similarity 32, member A [Source:MGI Symbol;Acc:MGI:1915172]	ENSMUSG00000003039	16	14	30	7	16	15	1	8	4	10	13	9	5	29	19	8	49	22	18.38	11	18	26		ENSMUSG00000003039	Fam32a	protein_coding	family with sequence similarity 32, member A [Source:MGI Symbol;Acc:MGI:1915172]	ENSMUSG00000003039	4.08746	3.90689	4.9542	3	4.08746	4	1	3.16993	2.32193	3.45943	3.80735	3.32193	2.58496	4.90689	4.32193	3.16993
	ENSMUSG00000003062	Stard3nl	protein_coding	STARD3 N-terminal like [Source:MGI Symbol;Acc:MGI:1923455]	ENSMUSG00000003062	16	2	31	19	1	4	0	1	4	10	2	10	15	2	5	0	6	22	7.92	7	7	9		ENSMUSG00000003062	Stard3nl	protein_coding	STARD3 N-terminal like [Source:MGI Symbol;Acc:MGI:1923455]	ENSMUSG00000003062	4.08746	1.58496	5	4.32193	1	2.32193	0	1	2.32193	3.45943	1.58496	3.45943	4	1.58496	2.58496	0
	ENSMUSG00000003068	Stk11	protein_coding	serine/threonine kinase 11 [Source:MGI Symbol;Acc:MGI:1341870]	ENSMUSG00000003068	12	19	38	15	12	19	3	3	4	7	17	12	12	22	25	25	18	22	17.75	12	20	22		ENSMUSG00000003068	Stk11	protein_coding	serine/threonine kinase 11 [Source:MGI Symbol;Acc:MGI:1341870]	ENSMUSG00000003068	3.70044	4.32193	5.2854	4	3.70044	4.32193	2	2	2.32193	3	4.16993	3.70044	3.70044	4.52356	4.70044	4.70044
	ENSMUSG00000003072	Atp5d	protein_coding	ATP synthase, H+ transporting, mitochondrial F1 complex, delta subunit [Source:MGI Symbol;Acc:MGI:1913293]	ENSMUSG00000003072	43	20	71	29	6	27	5	2	6	27	18	22	23	11	35	41	12	33	24.63	22	23	29		ENSMUSG00000003072	Atp5d	protein_coding	ATP synthase, H+ transporting, mitochondrial F1 complex, delta subunit [Source:MGI Symbol;Acc:MGI:1913293]	ENSMUSG00000003072	5.45943	4.39232	6.16993	4.90689	2.80735	4.80735	2.58496	1.58496	2.80735	4.80735	4.24793	4.52356	4.58496	3.58496	5.16993	5.39232
	ENSMUSG00000003099	Ppp5c	protein_coding	protein phosphatase 5, catalytic subunit [Source:MGI Symbol;Acc:MGI:102666]	ENSMUSG00000003099	30	10	46	25	2	0	0	0	7	19	9	14	20	4	0	0	0	38	11.5	14	8	13		ENSMUSG00000003099	Ppp5c	protein_coding	protein phosphatase 5, catalytic subunit [Source:MGI Symbol;Acc:MGI:102666]	ENSMUSG00000003099	4.9542	3.45943	5.55459	4.70044	1.58496	0	0	0	3	4.32193	3.32193	3.90689	4.39232	2.32193	0	0
	ENSMUSG00000003119	Cdk12	protein_coding	cyclin-dependent kinase 12 [Source:MGI Symbol;Acc:MGI:1098802]	ENSMUSG00000003119	24	13	32	29	3	0	1	1	5	15	12	10	23	5	0	8	6	27	11.84	12	9	14		ENSMUSG00000003119	Cdk12	protein_coding	cyclin-dependent kinase 12 [Source:MGI Symbol;Acc:MGI:1098802]	ENSMUSG00000003119	4.64386	3.80735	5.04439	4.90689	2	0	1	1	2.58496	4	3.70044	3.45943	4.58496	2.58496	0	3.16993
	ENSMUSG00000003131	Pafah1b2	protein_coding	platelet-activating factor acetylhydrolase, isoform 1b, subunit 2 [Source:MGI Symbol;Acc:MGI:108415]	ENSMUSG00000003131	58	41	108	0	22	20	4	1	5	36	37	33	0	40	26	33	6	27	26.59	35	22	22		ENSMUSG00000003131	Pafah1b2	protein_coding	platelet-activating factor acetylhydrolase, isoform 1b, subunit 2 [Source:MGI Symbol;Acc:MGI:108415]	ENSMUSG00000003131	5.88264	5.39232	6.76818	0	4.52356	4.39232	2.32193	1	2.58496	5.20945	5.24793	5.08746	0	5.35755	4.75489	5.08746
	ENSMUSG00000003153	Slc2a3	protein_coding	solute carrier family 2 (facilitated glucose transporter), member 3 [Source:MGI Symbol;Acc:MGI:95757]	ENSMUSG00000003153	89	46	100	62	0	9	0	0	2	55	42	31	48	0	12	0	0	11	22.15	43	20	4		ENSMUSG00000003153	Slc2a3	protein_coding	solute carrier family 2 (facilitated glucose transporter), member 3 [Source:MGI Symbol;Acc:MGI:95757]	ENSMUSG00000003153	6.49185	5.55459	6.65821	5.97728	0	3.32193	0	0	1.58496	5.80735	5.42626	5	5.61471	0	3.70044	0
	ENSMUSG00000003166	Dgcr2	protein_coding	DiGeorge syndrome critical region gene 2 [Source:MGI Symbol;Acc:MGI:892866]	ENSMUSG00000003166	18	4	17	10	15	9	1	4	1	11	4	5	8	27	12	8	25	5	11.69	7	16	13		ENSMUSG00000003166	Dgcr2	protein_coding	DiGeorge syndrome critical region gene 2 [Source:MGI Symbol;Acc:MGI:892866]	ENSMUSG00000003166	4.24793	2.32193	4.16993	3.45943	4	3.32193	1	2.32193	1	3.58496	2.32193	2.58496	3.16993	4.80735	3.70044	3.16993
	ENSMUSG00000003226	Ranbp2	protein_coding	RAN binding protein 2 [Source:MGI Symbol;Acc:MGI:894323]	ENSMUSG00000003226	67	29	208	46	14	52	4	8	2	42	26	64	36	26	67	33	49	11	39.37	44	43	31		ENSMUSG00000003226	Ranbp2	protein_coding	RAN binding protein 2 [Source:MGI Symbol;Acc:MGI:894323]	ENSMUSG00000003226	6.08746	4.90689	7.70736	5.55459	3.90689	5.72792	2.32193	3.16993	1.58496	5.42626	4.75489	6.02237	5.20945	4.75489	6.08746	5.08746
	ENSMUSG00000003233	Dvl3	protein_coding	dishevelled segment polarity protein 3 [Source:MGI Symbol;Acc:MGI:108100]	ENSMUSG00000003233	29	19	33	14	4	0	2	2	2	18	17	10	11	7	0	16	12	11	11.5	15	6	13		ENSMUSG00000003233	Dvl3	protein_coding	dishevelled segment polarity protein 3 [Source:MGI Symbol;Acc:MGI:108100]	ENSMUSG00000003233	4.90689	4.32193	5.08746	3.90689	2.32193	0	1.58496	1.58496	1.58496	4.24793	4.16993	3.45943	3.58496	3	0	4.08746
	ENSMUSG00000003234	Abcf3	protein_coding	ATP-binding cassette, sub-family F (GCN20), member 3 [Source:MGI Symbol;Acc:MGI:1351656]	ENSMUSG00000003234	12	1	53	0	26	13	0	1	1	7	1	16	0	47	17	0	6	5	11.18	8	21	4		ENSMUSG00000003234	Abcf3	protein_coding	ATP-binding cassette, sub-family F (GCN20), member 3 [Source:MGI Symbol;Acc:MGI:1351656]	ENSMUSG00000003234	3.70044	1	5.75489	0	4.75489	3.80735	0	1	1	3	1	4.08746	0	5.58496	4.16993	0
	ENSMUSG00000003235	Eif2b5	protein_coding	eukaryotic translation initiation factor 2B, subunit 5 epsilon [Source:MGI Symbol;Acc:MGI:2446176]	ENSMUSG00000003235	19	17	48	0	3	0	0	2	1	12	15	15	0	5	0	0	12	5	7.27	14	2	6		ENSMUSG00000003235	Eif2b5	protein_coding	eukaryotic translation initiation factor 2B, subunit 5 epsilon [Source:MGI Symbol;Acc:MGI:2446176]	ENSMUSG00000003235	4.32193	4.16993	5.61471	0	2	0	0	1.58496	1	3.70044	4	4	0	2.58496	0	0
	ENSMUSG00000003269	Cyth2	protein_coding	cytohesin 2 [Source:MGI Symbol;Acc:MGI:1334255]	ENSMUSG00000003269	30	12	105	53	8	5	2	4	1	19	11	33	41	15	6	16	25	5	19.01	21	21	15		ENSMUSG00000003269	Cyth2	protein_coding	cytohesin 2 [Source:MGI Symbol;Acc:MGI:1334255]	ENSMUSG00000003269	4.9542	3.70044	6.72792	5.75489	3.16993	2.58496	1.58496	2.32193	1	4.32193	3.58496	5.08746	5.39232	4	2.80735	4.08746
	ENSMUSG00000003279	Dlgap1	protein_coding	DLG associated protein 1 [Source:MGI Symbol;Acc:MGI:1346065]	ENSMUSG00000003279	41	34	128	42	20	25	3	8	11	26	31	40	33	36	32	25	49	60	36.87	32	34	45		ENSMUSG00000003279	Dlgap1	protein_coding	DLG associated protein 1 [Source:MGI Symbol;Acc:MGI:1346065]	ENSMUSG00000003279	5.39232	5.12928	7.01123	5.42626	4.39232	4.70044	2	3.16993	3.58496	4.75489	5	5.35755	5.08746	5.20945	5.04439	4.70044
	ENSMUSG00000003316	Glg1	protein_coding	golgi apparatus protein 1 [Source:MGI Symbol;Acc:MGI:104967]	ENSMUSG00000003316	93	56	235	141	8	69	4	6	7	58	51	73	110	15	89	33	37	38	55.99	61	71	36		ENSMUSG00000003316	Glg1	protein_coding	golgi apparatus protein 1 [Source:MGI Symbol;Acc:MGI:104967]	ENSMUSG00000003316	6.55459	5.83289	7.88264	7.14975	3.16993	6.12928	2.32193	2.80735	3	5.88264	5.70044	6.20945	6.79442	4	6.49185	5.08746
	ENSMUSG00000003344	Btbd2	protein_coding	BTB (POZ) domain containing 2 [Source:MGI Symbol;Acc:MGI:1933831]	ENSMUSG00000003344	24	27	31	51	14	20	1	0	5	15	25	10	40	26	26	8	0	27	19.55	17	31	12		ENSMUSG00000003344	Btbd2	protein_coding	BTB (POZ) domain containing 2 [Source:MGI Symbol;Acc:MGI:1933831]	ENSMUSG00000003344	4.64386	4.80735	5	5.70044	3.90689	4.39232	1	0	2.58496	4	4.70044	3.45943	5.35755	4.75489	4.75489	3.16993
	ENSMUSG00000003345	Csnk1g2	protein_coding	casein kinase 1, gamma 2 [Source:MGI Symbol;Acc:MGI:1920014]	ENSMUSG00000003345	29	21	51	0	7	1	0	2	3	18	19	16	0	13	1	0	12	16	10.64	18	5	9		ENSMUSG00000003345	Csnk1g2	protein_coding	casein kinase 1, gamma 2 [Source:MGI Symbol;Acc:MGI:1920014]	ENSMUSG00000003345	4.90689	4.45943	5.70044	0	3	1	0	1.58496	2	4.24793	4.32193	4.08746	0	3.80735	1	0
	ENSMUSG00000003346	Abhd17a	protein_coding	abhydrolase domain containing 17A [Source:MGI Symbol;Acc:MGI:106388]	ENSMUSG00000003346	31	9	51	20	5	5	0	0	2	19	8	16	16	9	6	0	0	11	9.5	14	10	4		ENSMUSG00000003346	Abhd17a	protein_coding	abhydrolase domain containing 17A [Source:MGI Symbol;Acc:MGI:106388]	ENSMUSG00000003346	5	3.32193	5.70044	4.39232	2.58496	2.58496	0	0	1.58496	4.32193	3.16993	4.08746	4.08746	3.32193	2.80735	0
	ENSMUSG00000003352	Cacnb3	protein_coding	calcium channel, voltage-dependent, beta 3 subunit [Source:MGI Symbol;Acc:MGI:103307]	ENSMUSG00000003352	19	21	47	18	20	13	3	4	7	12	19	15	14	36	17	25	25	38	22.27	15	22	29		ENSMUSG00000003352	Cacnb3	protein_coding	calcium channel, voltage-dependent, beta 3 subunit [Source:MGI Symbol;Acc:MGI:103307]	ENSMUSG00000003352	4.32193	4.45943	5.58496	4.24793	4.39232	3.80735	2	2.32193	3	3.70044	4.32193	4	3.90689	5.20945	4.16993	4.70044
	ENSMUSG00000003360	Ddx23	protein_coding	DEAD (Asp-Glu-Ala-Asp) box polypeptide 23 [Source:MGI Symbol;Acc:MGI:1921601]	ENSMUSG00000003360	24	25	39	27	1	18	1	2	3	15	23	12	21	2	23	8	12	16	14.77	17	15	12		ENSMUSG00000003360	Ddx23	protein_coding	DEAD (Asp-Glu-Ala-Asp) box polypeptide 23 [Source:MGI Symbol;Acc:MGI:1921601]	ENSMUSG00000003360	4.64386	4.70044	5.32193	4.80735	1	4.24793	1	1.58496	2	4	4.58496	3.70044	4.45943	1.58496	4.58496	3.16993
	ENSMUSG00000003363	Pld3	protein_coding	phospholipase D family, member 3 [Source:MGI Symbol;Acc:MGI:1333782]	ENSMUSG00000003363	62	34	120	37	8	5	1	2	5	39	31	37	29	15	6	8	12	27	22.73	36	17	16		ENSMUSG00000003363	Pld3	protein_coding	phospholipase D family, member 3 [Source:MGI Symbol;Acc:MGI:1333782]	ENSMUSG00000003363	5.97728	5.12928	6.91886	5.24793	3.16993	2.58496	1	1.58496	2.58496	5.32193	5	5.24793	4.90689	4	2.80735	3.16993
	ENSMUSG00000003378	Grik5	protein_coding	glutamate receptor, ionotropic, kainate 5 (gamma 2) [Source:MGI Symbol;Acc:MGI:95818]	ENSMUSG00000003378	46	39	71	119	42	8	3	6	3	29	36	22	93	77	10	25	37	16	38.23	29	60	26		ENSMUSG00000003378	Grik5	protein_coding	glutamate receptor, ionotropic, kainate 5 (gamma 2) [Source:MGI Symbol;Acc:MGI:95818]	ENSMUSG00000003378	5.55459	5.32193	6.16993	6.90689	5.42626	3.16993	2	2.80735	2	4.90689	5.20945	4.52356	6.55459	6.2854	3.45943	4.70044
	ENSMUSG00000003380	Rabac1	protein_coding	Rab acceptor 1 (prenylated) [Source:MGI Symbol;Acc:MGI:1201692]	ENSMUSG00000003380	32	8	67	0	2	18	2	4	1	20	7	21	0	4	23	16	25	5	13.49	16	9	15		ENSMUSG00000003380	Rabac1	protein_coding	Rab acceptor 1 (prenylated) [Source:MGI Symbol;Acc:MGI:1201692]	ENSMUSG00000003380	5.04439	3.16993	6.08746	0	1.58496	4.24793	1.58496	2.32193	1	4.39232	3	4.45943	0	2.32193	4.58496	4.08746
	ENSMUSG00000003382	Etv3	protein_coding	ets variant 3 [Source:MGI Symbol;Acc:MGI:1350926]	ENSMUSG00000003382	21	1	28	14	4	0	0	1	1	13	1	9	11	7	0	0	6	5	5.84	8	6	4		ENSMUSG00000003382	Etv3	protein_coding	ets variant 3 [Source:MGI Symbol;Acc:MGI:1350926]	ENSMUSG00000003382	4.45943	1	4.85798	3.90689	2.32193	0	0	1	1	3.80735	1	3.32193	3.58496	3	0	0
	ENSMUSG00000003402	Prkcsh	protein_coding	protein kinase C substrate 80K-H [Source:MGI Symbol;Acc:MGI:107877]	ENSMUSG00000003402	39	32	83	15	3	16	3	7	1	24	29	26	12	5	21	25	43	5	21.14	26	13	24		ENSMUSG00000003402	Prkcsh	protein_coding	protein kinase C substrate 80K-H [Source:MGI Symbol;Acc:MGI:107877]	ENSMUSG00000003402	5.32193	5.04439	6.39232	4	2	4.08746	2	3	1	4.64386	4.90689	4.75489	3.70044	2.58496	4.45943	4.70044
	ENSMUSG00000003410	Elavl3	protein_coding	ELAV like RNA binding protein 3 [Source:MGI Symbol;Acc:MGI:109157]	ENSMUSG00000003410	64	48	122	63	38	88	8	17	14	40	44	38	49	69	114	66	105	77	66.74	41	77	83		ENSMUSG00000003410	Elavl3	protein_coding	ELAV like RNA binding protein 3 [Source:MGI Symbol;Acc:MGI:109157]	ENSMUSG00000003410	6.02237	5.61471	6.94251	6	5.2854	6.47573	3.16993	4.16993	3.90689	5.35755	5.49185	5.2854	5.64386	6.12928	6.84549	6.06609
	ENSMUSG00000003435	Supt5	protein_coding	suppressor of Ty 5, DSIF elongation factor subunit [Source:MGI Symbol;Acc:MGI:1202400]	ENSMUSG00000003435	35	22	108	87	9	1	5	5	4	22	20	33	68	16	1	41	31	22	28.29	25	28	31		ENSMUSG00000003435	Supt5	protein_coding	suppressor of Ty 5, DSIF elongation factor subunit [Source:MGI Symbol;Acc:MGI:1202400]	ENSMUSG00000003435	5.16993	4.52356	6.76818	6.45943	3.32193	1	2.58496	2.58496	2.32193	4.52356	4.39232	5.08746	6.10852	4.08746	1	5.39232
	ENSMUSG00000003452	Bicd1	protein_coding	BICD cargo adaptor 1 [Source:MGI Symbol;Acc:MGI:1101760]	ENSMUSG00000003452	31	18	50	36	28	18	4	1	7	19	16	15	28	51	23	33	6	38	25.66	17	34	26		ENSMUSG00000003452	Bicd1	protein_coding	BICD cargo adaptor 1 [Source:MGI Symbol;Acc:MGI:1101760]	ENSMUSG00000003452	5	4.24793	5.67243	5.20945	4.85798	4.24793	2.32193	1	3	4.32193	4.08746	4	4.85798	5.70044	4.58496	5.08746
	ENSMUSG00000003458	Ncstn	protein_coding	nicastrin [Source:MGI Symbol;Acc:MGI:1891700]	ENSMUSG00000003458	42	9	85	16	0	17	0	1	0	26	8	26	13	0	22	0	6	0	11.26	20	12	2		ENSMUSG00000003458	Ncstn	protein_coding	nicastrin [Source:MGI Symbol;Acc:MGI:1891700]	ENSMUSG00000003458	5.42626	3.32193	6.42626	4.08746	0	4.16993	0	1	0	4.75489	3.16993	4.75489	3.80735	0	4.52356	0
	ENSMUSG00000003528	Slc25a1	protein_coding	solute carrier family 25 (mitochondrial carrier, citrate transporter), member 1 [Source:MGI Symbol;Acc:MGI:1345283]	ENSMUSG00000003528	26	8	46	71	7	4	0	0	1	16	7	14	55	13	5	0	0	5	12.96	12	24	2		ENSMUSG00000003528	Slc25a1	protein_coding	solute carrier family 25 (mitochondrial carrier, citrate transporter), member 1 [Source:MGI Symbol;Acc:MGI:1345283]	ENSMUSG00000003528	4.75489	3.16993	5.55459	6.16993	3	2.32193	0	0	1	4.08746	3	3.90689	5.80735	3.80735	2.58496	0
	ENSMUSG00000003534	Ddr1	protein_coding	discoidin domain receptor family, member 1 [Source:MGI Symbol;Acc:MGI:99216]	ENSMUSG00000003534	29	21	24	29	16	15	4	2	4	18	19	7	23	29	19	33	12	22	20.32	15	24	22		ENSMUSG00000003534	Ddr1	protein_coding	discoidin domain receptor family, member 1 [Source:MGI Symbol;Acc:MGI:99216]	ENSMUSG00000003534	4.90689	4.45943	4.64386	4.90689	4.08746	4	2.32193	1.58496	2.32193	4.24793	4.32193	3	4.58496	4.90689	4.32193	5.08746
	ENSMUSG00000003545	Fosb	protein_coding	FBJ osteosarcoma oncogene B [Source:MGI Symbol;Acc:MGI:95575]	ENSMUSG00000003545	16	36	50	8	192	57	1	2	6	10	33	15	6	350	74	8	12	33	60.19	19	143	18		ENSMUSG00000003545	Fosb	protein_coding	FBJ osteosarcoma oncogene B [Source:MGI Symbol;Acc:MGI:95575]	ENSMUSG00000003545	4.08746	5.20945	5.67243	3.16993	7.59246	5.85798	1	1.58496	2.80735	3.45943	5.08746	4	2.80735	8.45533	6.22882	3.16993
	ENSMUSG00000003575	Crtc1	protein_coding	CREB regulated transcription coactivator 1 [Source:MGI Symbol;Acc:MGI:2142523]	ENSMUSG00000003575	21	20	39	19	1	5	2	6	2	13	18	12	15	2	6	16	37	11	14.53	14	8	21		ENSMUSG00000003575	Crtc1	protein_coding	CREB regulated transcription coactivator 1 [Source:MGI Symbol;Acc:MGI:2142523]	ENSMUSG00000003575	4.45943	4.39232	5.32193	4.32193	1	2.58496	1.58496	2.80735	1.58496	3.80735	4.24793	3.70044	4	1.58496	2.80735	4.08746
	ENSMUSG00000003660	Snrnp200	protein_coding	small nuclear ribonucleoprotein 200 (U5) [Source:MGI Symbol;Acc:MGI:2444401]	ENSMUSG00000003660	73	26	189	121	20	55	8	6	15	45	24	59	95	36	71	66	37	82	57.17	43	67	62		ENSMUSG00000003660	Snrnp200	protein_coding	small nuclear ribonucleoprotein 200 (U5) [Source:MGI Symbol;Acc:MGI:2444401]	ENSMUSG00000003660	6.20945	4.75489	7.56986	6.93074	4.39232	5.80735	3.16993	2.80735	4	5.52356	4.64386	5.90689	6.58496	5.20945	6.16993	6.06609
	ENSMUSG00000003731	Kpna6	protein_coding	karyopherin (importin) alpha 6 [Source:MGI Symbol;Acc:MGI:1100836]	ENSMUSG00000003731	43	20	62	54	12	4	0	2	2	27	18	19	42	22	5	0	12	11	17.41	21	23	8		ENSMUSG00000003731	Kpna6	protein_coding	karyopherin (importin) alpha 6 [Source:MGI Symbol;Acc:MGI:1100836]	ENSMUSG00000003731	5.45943	4.39232	5.97728	5.78136	3.70044	2.32193	0	1.58496	1.58496	4.80735	4.24793	4.32193	5.42626	4.52356	2.58496	0
	ENSMUSG00000003778	Brd8	protein_coding	bromodomain containing 8 [Source:MGI Symbol;Acc:MGI:1925906]	ENSMUSG00000003778	30	9	73	52	31	13	3	2	2	19	8	23	41	57	17	25	12	11	23.48	17	38	16		ENSMUSG00000003778	Brd8	protein_coding	bromodomain containing 8 [Source:MGI Symbol;Acc:MGI:1925906]	ENSMUSG00000003778	4.9542	3.32193	6.20945	5.72792	5	3.80735	2	1.58496	1.58496	4.32193	3.16993	4.58496	5.39232	5.85798	4.16993	4.70044
	ENSMUSG00000003808	Farsa	protein_coding	phenylalanyl-tRNA synthetase, alpha subunit [Source:MGI Symbol;Acc:MGI:1913840]	ENSMUSG00000003808	16	17	7	0	0	20	0	0	1	10	15	2	0	0	26	0	0	5	6.56	9	9	2		ENSMUSG00000003808	Farsa	protein_coding	phenylalanyl-tRNA synthetase, alpha subunit [Source:MGI Symbol;Acc:MGI:1913840]	ENSMUSG00000003808	4.08746	4.16993	3	0	0	4.39232	0	0	1	3.45943	4	1.58496	0	0	4.75489	0
	ENSMUSG00000003810	Mast2	protein_coding	microtubule associated serine/threonine kinase 2 [Source:MGI Symbol;Acc:MGI:894676]	ENSMUSG00000003810	49	44	62	41	13	5	4	8	14	31	40	19	32	24	6	33	49	77	34.52	30	21	53		ENSMUSG00000003810	Mast2	protein_coding	microtubule associated serine/threonine kinase 2 [Source:MGI Symbol;Acc:MGI:894676]	ENSMUSG00000003810	5.64386	5.49185	5.97728	5.39232	3.80735	2.58496	2.32193	3.16993	3.90689	5	5.35755	4.32193	5.04439	4.64386	2.80735	5.08746
	ENSMUSG00000003814	Calr	protein_coding	calreticulin [Source:MGI Symbol;Acc:MGI:88252]	ENSMUSG00000003814	131	92	310	11	32	22	9	17	15	82	84	96	9	58	28	74	105	82	68.59	87	32	87		ENSMUSG00000003814	Calr	protein_coding	calreticulin [Source:MGI Symbol;Acc:MGI:88252]	ENSMUSG00000003814	7.04439	6.53916	8.28077	3.58496	5.04439	4.52356	3.32193	4.16993	4	6.37504	6.40939	6.59991	3.32193	5.88264	4.85798	6.22882
	ENSMUSG00000003847	Nfat5	protein_coding	nuclear factor of activated T cells 5 [Source:MGI Symbol;Acc:MGI:1859333]	ENSMUSG00000003847	16	12	21	15	6	5	0	4	2	10	11	7	12	11	6	0	25	11	10.23	9	10	12		ENSMUSG00000003847	Nfat5	protein_coding	nuclear factor of activated T cells 5 [Source:MGI Symbol;Acc:MGI:1859333]	ENSMUSG00000003847	4.08746	3.70044	4.45943	4	2.80735	2.58496	0	2.32193	1.58496	3.45943	3.58496	3	3.70044	3.58496	2.80735	0
	ENSMUSG00000003863	Ppfia3	protein_coding	protein tyrosine phosphatase, receptor type, f polypeptide (PTPRF), interacting protein (liprin), alpha 3 [Source:MGI Symbol;Acc:MGI:1924037]	ENSMUSG00000003863	48	13	83	124	41	14	12	9	7	30	12	26	97	75	18	98	55	38	49.92	23	63	64		ENSMUSG00000003863	Ppfia3	protein_coding	protein tyrosine phosphatase, receptor type, f polypeptide (PTPRF), interacting protein (liprin), alpha 3 [Source:MGI Symbol;Acc:MGI:1924037]	ENSMUSG00000003863	5.61471	3.80735	6.39232	6.96578	5.39232	3.90689	3.70044	3.32193	3	4.9542	3.70044	4.75489	6.61471	6.24793	4.24793	6.62936
	ENSMUSG00000003865	Gys1	protein_coding	glycogen synthase 1, muscle [Source:MGI Symbol;Acc:MGI:101805]	ENSMUSG00000003865	138	98	196	1	161	520	1	2	0	86	89	61	1	294	674	8	12	0	136.04	79	323	7		ENSMUSG00000003865	Gys1	protein_coding	glycogen synthase 1, muscle [Source:MGI Symbol;Acc:MGI:101805]	ENSMUSG00000003865	7.11894	6.62936	7.62205	1	7.33985	9.02514	1	1.58496	0	6.44294	6.49185	5.9542	1	8.20457	9.39874	3.16993
	ENSMUSG00000003868	Ruvbl2	protein_coding	RuvB-like protein 2 [Source:MGI Symbol;Acc:MGI:1342299]	ENSMUSG00000003868	5	1	39	53	10	16	0	0	3	3	1	12	41	18	21	0	0	16	12.54	5	27	5		ENSMUSG00000003868	Ruvbl2	protein_coding	RuvB-like protein 2 [Source:MGI Symbol;Acc:MGI:1342299]	ENSMUSG00000003868	2.58496	1	5.32193	5.75489	3.45943	4.08746	0	0	2	2	1	3.70044	5.39232	4.24793	4.45943	0
	ENSMUSG00000003873	Bax	protein_coding	BCL2-associated X protein [Source:MGI Symbol;Acc:MGI:99702]	ENSMUSG00000003873	24	7	40	0	11	9	0	3	2	15	6	12	0	20	12	0	18	11	10.54	11	11	10		ENSMUSG00000003873	Bax	protein_coding	BCL2-associated X protein [Source:MGI Symbol;Acc:MGI:99702]	ENSMUSG00000003873	4.64386	3	5.35755	0	3.58496	3.32193	0	2	1.58496	4	2.80735	3.70044	0	4.39232	3.70044	0
	ENSMUSG00000003934	Efnb3	protein_coding	ephrin B3 [Source:MGI Symbol;Acc:MGI:109196]	ENSMUSG00000003934	34	33	81	43	9	9	1	5	6	21	30	25	34	16	12	8	31	33	23.31	25	21	24		ENSMUSG00000003934	Efnb3	protein_coding	ephrin B3 [Source:MGI Symbol;Acc:MGI:109196]	ENSMUSG00000003934	5.12928	5.08746	6.35755	5.45943	3.32193	3.32193	1	2.58496	2.80735	4.45943	4.9542	4.70044	5.12928	4.08746	3.70044	3.16993
	ENSMUSG00000003970	Rpl8	protein_coding	ribosomal protein L8 [Source:MGI Symbol;Acc:MGI:1350927]	ENSMUSG00000003970	41	35	94	27	44	11	6	9	12	26	32	29	21	80	14	49	55	66	41.37	29	38	57		ENSMUSG00000003970	Rpl8	protein_coding	ribosomal protein L8 [Source:MGI Symbol;Acc:MGI:1350927]	ENSMUSG00000003970	5.39232	5.16993	6.56986	4.80735	5.49185	3.58496	2.80735	3.32193	3.70044	4.75489	5.04439	4.90689	4.45943	6.33985	3.90689	5.64386
	ENSMUSG00000003974	Grm3	protein_coding	glutamate receptor, metabotropic 3 [Source:MGI Symbol;Acc:MGI:1351340]	ENSMUSG00000003974	15	14	89	0	10	14	0	1	1	9	13	28	0	18	18	0	6	5	10.85	17	12	4		ENSMUSG00000003974	Grm3	protein_coding	glutamate receptor, metabotropic 3 [Source:MGI Symbol;Acc:MGI:1351340]	ENSMUSG00000003974	4	3.90689	6.49185	0	3.45943	3.90689	0	1	1	3.32193	3.80735	4.85798	0	4.24793	4.24793	0
	ENSMUSG00000003992	Ssbp2	protein_coding	single-stranded DNA binding protein 2 [Source:MGI Symbol;Acc:MGI:1914220]	ENSMUSG00000003992	23	9	101	39	6	14	4	2	1	14	8	31	30	11	18	33	12	5	18.21	18	20	17		ENSMUSG00000003992	Ssbp2	protein_coding	single-stranded DNA binding protein 2 [Source:MGI Symbol;Acc:MGI:1914220]	ENSMUSG00000003992	4.58496	3.32193	6.67243	5.32193	2.80735	3.90689	2.32193	1.58496	1	3.90689	3.16993	5	4.9542	3.58496	4.24793	5.08746
	ENSMUSG00000004031	Brinp2	protein_coding	bone morphogenic protein/retinoic acid inducible neural-specific 2 [Source:MGI Symbol;Acc:MGI:2443333]	ENSMUSG00000004031	38	19	65	1	5	10	7	2	3	24	17	20	1	9	13	57	12	16	18.9	20	8	28		ENSMUSG00000004031	Brinp2	protein_coding	bone morphogenic protein/retinoic acid inducible neural-specific 2 [Source:MGI Symbol;Acc:MGI:2443333]	ENSMUSG00000004031	5.2854	4.32193	6.04439	1	2.58496	3.45943	3	1.58496	2	4.64386	4.16993	4.39232	1	3.32193	3.80735	5.85798
	ENSMUSG00000004070	Hmox2	protein_coding	heme oxygenase 2 [Source:MGI Symbol;Acc:MGI:109373]	ENSMUSG00000004070	13	2	36	57	12	22	2	0	3	8	2	11	45	22	28	16	0	16	16.53	7	32	11		ENSMUSG00000004070	Hmox2	protein_coding	heme oxygenase 2 [Source:MGI Symbol;Acc:MGI:109373]	ENSMUSG00000004070	3.80735	1.58496	5.20945	5.85798	3.70044	4.52356	1.58496	0	2	3.16993	1.58496	3.58496	5.52356	4.52356	4.85798	4.08746
	ENSMUSG00000004071	Cdip1	protein_coding	cell death inducing Trp53 target 1 [Source:MGI Symbol;Acc:MGI:1913876]	ENSMUSG00000004071	34	19	68	27	7	10	4	5	4	21	17	21	21	13	13	33	31	22	21.31	20	16	29		ENSMUSG00000004071	Cdip1	protein_coding	cell death inducing Trp53 target 1 [Source:MGI Symbol;Acc:MGI:1913876]	ENSMUSG00000004071	5.12928	4.32193	6.10852	4.80735	3	3.45943	2.32193	2.58496	2.32193	4.45943	4.16993	4.45943	4.45943	3.80735	3.80735	5.08746
	ENSMUSG00000004099	Dnmt1	protein_coding	DNA methyltransferase (cytosine-5) 1 [Source:MGI Symbol;Acc:MGI:94912]	ENSMUSG00000004099	34	31	69	19	23	14	5	5	3	21	28	21	15	42	18	41	31	16	25.99	23	25	29		ENSMUSG00000004099	Dnmt1	protein_coding	DNA methyltransferase (cytosine-5) 1 [Source:MGI Symbol;Acc:MGI:94912]	ENSMUSG00000004099	5.12928	5	6.12928	4.32193	4.58496	3.90689	2.58496	2.58496	2	4.45943	4.85798	4.45943	4	5.42626	4.24793	5.39232
	ENSMUSG00000004110	Cacna1e	protein_coding	calcium channel, voltage-dependent, R type, alpha 1E subunit [Source:MGI Symbol;Acc:MGI:106217]	ENSMUSG00000004110	113	70	209	83	28	75	8	10	20	70	64	65	65	51	97	66	62	109	72.06	66	71	79		ENSMUSG00000004110	Cacna1e	protein_coding	calcium channel, voltage-dependent, R type, alpha 1E subunit [Source:MGI Symbol;Acc:MGI:106217]	ENSMUSG00000004110	6.83289	6.14975	7.71425	6.39232	4.85798	6.24793	3.16993	3.45943	4.39232	6.14975	6.02237	6.04439	6.04439	5.70044	6.61471	6.06609
	ENSMUSG00000004113	Cacna1b	protein_coding	calcium channel, voltage-dependent, N type, alpha 1B subunit [Source:MGI Symbol;Acc:MGI:88296]	ENSMUSG00000004113	79	57	178	132	21	63	3	9	4	49	52	55	103	38	82	25	55	22	53.46	52	74	34		ENSMUSG00000004113	Cacna1b	protein_coding	calcium channel, voltage-dependent, N type, alpha 1B subunit [Source:MGI Symbol;Acc:MGI:88296]	ENSMUSG00000004113	6.32193	5.85798	7.48382	7.05528	4.45943	6	2	3.32193	2.32193	5.64386	5.72792	5.80735	6.70044	5.2854	6.37504	4.70044
	ENSMUSG00000004207	Psap	protein_coding	prosaposin [Source:MGI Symbol;Acc:MGI:97783]	ENSMUSG00000004207	194	147	604	118	33	111	5	17	16	121	134	187	92	60	144	41	105	88	107.9	147	99	78		ENSMUSG00000004207	Psap	protein_coding	prosaposin [Source:MGI Symbol;Acc:MGI:97783]	ENSMUSG00000004207	7.60733	7.20945	9.24079	6.89482	5.08746	6.80735	2.58496	4.16993	4.08746	6.93074	7.07682	7.55459	6.53916	5.93074	7.17991	5.39232
	ENSMUSG00000004267	Eno2	protein_coding	enolase 2, gamma neuronal [Source:MGI Symbol;Acc:MGI:95394]	ENSMUSG00000004267	40	8	84	28	9	41	0	1	2	25	7	26	22	16	53	0	6	11	18.52	19	30	6		ENSMUSG00000004267	Eno2	protein_coding	enolase 2, gamma neuronal [Source:MGI Symbol;Acc:MGI:95394]	ENSMUSG00000004267	5.35755	3.16993	6.40939	4.85798	3.32193	5.39232	0	1	1.58496	4.70044	3	4.75489	4.52356	4.08746	5.75489	0
	ENSMUSG00000004319	Clcn3	protein_coding	chloride channel, voltage-sensitive 3 [Source:MGI Symbol;Acc:MGI:103555]	ENSMUSG00000004319	55	44	339	29	34	50	6	1	7	34	40	105	23	62	65	49	6	38	46.93	60	50	31		ENSMUSG00000004319	Clcn3	protein_coding	chloride channel, voltage-sensitive 3 [Source:MGI Symbol;Acc:MGI:103555]	ENSMUSG00000004319	5.80735	5.49185	8.40939	4.90689	5.12928	5.67243	2.80735	1	3	5.12928	5.35755	6.72792	4.58496	5.97728	6.04439	5.64386
	ENSMUSG00000004360	9330159F19Rik	protein_coding	RIKEN cDNA 9330159F19 gene [Source:MGI Symbol;Acc:MGI:3036239]	ENSMUSG00000004360	33	21	50	28	23	14	2	2	7	21	19	15	22	42	18	16	12	38	22.68	18	27	22		ENSMUSG00000004360	9330159F19Rik	protein_coding	RIKEN cDNA 9330159F19 gene [Source:MGI Symbol;Acc:MGI:3036239]	ENSMUSG00000004360	5.08746	4.45943	5.67243	4.85798	4.58496	3.90689	1.58496	1.58496	3	4.45943	4.32193	4	4.52356	5.42626	4.24793	4.08746
	ENSMUSG00000004364	Cul3	protein_coding	cullin 3 [Source:MGI Symbol;Acc:MGI:1347360]	ENSMUSG00000004364	26	20	91	0	29	6	1	4	5	16	18	28	0	53	8	8	25	27	20.38	21	20	20		ENSMUSG00000004364	Cul3	protein_coding	cullin 3 [Source:MGI Symbol;Acc:MGI:1347360]	ENSMUSG00000004364	4.75489	4.39232	6.52356	0	4.90689	2.80735	1	2.32193	2.58496	4.08746	4.24793	4.85798	0	5.75489	3.16993	3.16993
	ENSMUSG00000004366	Sst	protein_coding	somatostatin [Source:MGI Symbol;Acc:MGI:98326]	ENSMUSG00000004366	109	43	193	194	32	97	3	9	6	68	39	60	152	58	126	25	55	33	68.36	56	112	38		ENSMUSG00000004366	Sst	protein_coding	somatostatin [Source:MGI Symbol;Acc:MGI:98326]	ENSMUSG00000004366	6.78136	5.45943	7.59991	7.60733	5.04439	6.61471	2	3.32193	2.80735	6.10852	5.32193	5.93074	7.25739	5.88264	6.98868	4.70044
	ENSMUSG00000004383	Large1	protein_coding	LARGE xylosyl- and glucuronyltransferase 1 [Source:MGI Symbol;Acc:MGI:1342270]	ENSMUSG00000004383	89	40	126	55	9	1	1	3	8	55	36	39	43	16	1	8	18	44	29.11	43	20	23		ENSMUSG00000004383	Large1	protein_coding	LARGE xylosyl- and glucuronyltransferase 1 [Source:MGI Symbol;Acc:MGI:1342270]	ENSMUSG00000004383	6.49185	5.35755	6.98868	5.80735	3.32193	1	1	2	3.16993	5.80735	5.20945	5.32193	5.45943	4.08746	1	3.16993
	ENSMUSG00000004393	Ddx56	protein_coding	DEAD (Asp-Glu-Ala-Asp) box polypeptide 56 [Source:MGI Symbol;Acc:MGI:1277172]	ENSMUSG00000004393	18	3	47	34	3	29	2	0	2	11	3	15	27	5	38	16	0	11	13.94	10	23	9		ENSMUSG00000004393	Ddx56	protein_coding	DEAD (Asp-Glu-Ala-Asp) box polypeptide 56 [Source:MGI Symbol;Acc:MGI:1277172]	ENSMUSG00000004393	4.24793	2	5.58496	5.12928	2	4.90689	1.58496	0	1.58496	3.58496	2	4	4.80735	2.58496	5.2854	4.08746
	ENSMUSG00000004460	Dnajb11	protein_coding	DnaJ heat shock protein family (Hsp40) member B11 [Source:MGI Symbol;Acc:MGI:1915088]	ENSMUSG00000004460	12	20	51	26	4	13	1	2	1	7	18	16	20	7	17	8	12	5	12.44	14	15	8		ENSMUSG00000004460	Dnajb11	protein_coding	DnaJ heat shock protein family (Hsp40) member B11 [Source:MGI Symbol;Acc:MGI:1915088]	ENSMUSG00000004460	3.70044	4.39232	5.70044	4.75489	2.32193	3.80735	1	1.58496	1	3	4.24793	4.08746	4.39232	3	4.16993	3.16993
	ENSMUSG00000004508	Gab2	protein_coding	growth factor receptor bound protein 2-associated protein 2 [Source:MGI Symbol;Acc:MGI:1333854]	ENSMUSG00000004508	32	9	37	10	5	0	1	1	4	20	8	11	8	9	0	8	6	22	10.31	13	6	12		ENSMUSG00000004508	Gab2	protein_coding	growth factor receptor bound protein 2-associated protein 2 [Source:MGI Symbol;Acc:MGI:1333854]	ENSMUSG00000004508	5.04439	3.32193	5.24793	3.45943	2.58496	0	1	1	2.32193	4.39232	3.16993	3.58496	3.16993	3.32193	0	3.16993
	ENSMUSG00000004530	Coro1c	protein_coding	coronin, actin binding protein 1C [Source:MGI Symbol;Acc:MGI:1345964]	ENSMUSG00000004530	30	16	49	22	9	4	3	5	4	19	15	15	17	16	5	25	31	22	18.27	16	13	26		ENSMUSG00000004530	Coro1c	protein_coding	coronin, actin binding protein 1C [Source:MGI Symbol;Acc:MGI:1345964]	ENSMUSG00000004530	4.9542	4.08746	5.64386	4.52356	3.32193	2.32193	2	2.58496	2.32193	4.32193	4	4	4.16993	4.08746	2.58496	4.70044
	ENSMUSG00000004535	Tax1bp1	protein_coding	Tax1 (human T cell leukemia virus type I) binding protein 1 [Source:MGI Symbol;Acc:MGI:1289308]	ENSMUSG00000004535	33	16	53	8	20	3	4	4	1	21	15	16	6	36	4	33	25	5	17.89	17	15	21		ENSMUSG00000004535	Tax1bp1	protein_coding	Tax1 (human T cell leukemia virus type I) binding protein 1 [Source:MGI Symbol;Acc:MGI:1289308]	ENSMUSG00000004535	5.08746	4.08746	5.75489	3.16993	4.39232	2	2.32193	2.32193	1	4.45943	4	4.08746	2.80735	5.20945	2.32193	5.08746
	ENSMUSG00000004568	Arhgef18	protein_coding	rho/rac guanine nucleotide exchange factor (GEF) 18 [Source:MGI Symbol;Acc:MGI:2142567]	ENSMUSG00000004568	19	16	29	33	6	13	1	1	4	12	15	9	26	11	17	8	6	22	13.91	12	18	12		ENSMUSG00000004568	Arhgef18	protein_coding	rho/rac guanine nucleotide exchange factor (GEF) 18 [Source:MGI Symbol;Acc:MGI:2142567]	ENSMUSG00000004568	4.32193	4.08746	4.90689	5.08746	2.80735	3.80735	1	1	2.32193	3.70044	4	3.32193	4.75489	3.58496	4.16993	3.16993
	ENSMUSG00000004677	Myo9b	protein_coding	myosin IXb [Source:MGI Symbol;Acc:MGI:106624]	ENSMUSG00000004677	20	7	36	37	12	8	1	3	6	12	6	11	29	22	10	8	18	33	16.73	10	20	20		ENSMUSG00000004677	Myo9b	protein_coding	myosin IXb [Source:MGI Symbol;Acc:MGI:106624]	ENSMUSG00000004677	4.39232	3	5.20945	5.24793	3.70044	3.16993	1	2	2.80735	3.70044	2.80735	3.58496	4.90689	4.52356	3.45943	3.16993
	ENSMUSG00000004698	Hdac9	protein_coding	histone deacetylase 9 [Source:MGI Symbol;Acc:MGI:1931221]	ENSMUSG00000004698	76	20	36	75	9	22	1	1	1	47	18	11	59	16	28	8	6	5	22.23	25	34	6		ENSMUSG00000004698	Hdac9	protein_coding	histone deacetylase 9 [Source:MGI Symbol;Acc:MGI:1931221]	ENSMUSG00000004698	6.26679	4.39232	5.20945	6.24793	3.32193	4.52356	1	1	1	5.58496	4.24793	3.58496	5.90689	4.08746	4.85798	3.16993
	ENSMUSG00000004768	Rab23	protein_coding	RAB23, member RAS oncogene family [Source:MGI Symbol;Acc:MGI:99833]	ENSMUSG00000004768	23	2	24	0	0	11	1	1	5	14	2	7	0	0	14	8	6	27	8.84	8	5	14		ENSMUSG00000004768	Rab23	protein_coding	RAB23, member RAS oncogene family [Source:MGI Symbol;Acc:MGI:99833]	ENSMUSG00000004768	4.58496	1.58496	4.64386	0	0	3.58496	1	1	2.58496	3.90689	1.58496	3	0	0	3.90689	3.16993
	ENSMUSG00000004771	Rab11a	protein_coding	RAB11A, member RAS oncogene family [Source:MGI Symbol;Acc:MGI:1858202]	ENSMUSG00000004771	16	27	63	31	3	18	2	1	2	10	25	20	24	5	23	16	6	11	15.62	18	17	11		ENSMUSG00000004771	Rab11a	protein_coding	RAB11A, member RAS oncogene family [Source:MGI Symbol;Acc:MGI:1858202]	ENSMUSG00000004771	4.08746	4.80735	6	5	2	4.24793	1.58496	1	1.58496	3.45943	4.70044	4.39232	4.64386	2.58496	4.58496	4.08746
	ENSMUSG00000004789	Dlst	protein_coding	dihydrolipoamide S-succinyltransferase (E2 component of 2-oxo-glutarate complex) [Source:MGI Symbol;Acc:MGI:1926170]	ENSMUSG00000004789	21	5	33	24	0	37	1	0	4	13	5	10	19	0	48	8	0	22	13.85	9	22	10		ENSMUSG00000004789	Dlst	protein_coding	dihydrolipoamide S-succinyltransferase (E2 component of 2-oxo-glutarate complex) [Source:MGI Symbol;Acc:MGI:1926170]	ENSMUSG00000004789	4.45943	2.58496	5.08746	4.64386	0	5.24793	1	0	2.32193	3.80735	2.58496	3.45943	4.32193	0	5.61471	3.16993
	ENSMUSG00000004798	Ulk2	protein_coding	unc-51 like kinase 2 [Source:MGI Symbol;Acc:MGI:1352758]	ENSMUSG00000004798	28	25	96	2	10	14	0	1	4	17	23	30	2	18	18	0	6	22	15.1	23	13	9		ENSMUSG00000004798	Ulk2	protein_coding	unc-51 like kinase 2 [Source:MGI Symbol;Acc:MGI:1352758]	ENSMUSG00000004798	4.85798	4.70044	6.59991	1.58496	3.45943	3.90689	0	1	2.32193	4.16993	4.58496	4.9542	1.58496	4.24793	4.24793	0
	ENSMUSG00000004846	Plod3	protein_coding	procollagen-lysine, 2-oxoglutarate 5-dioxygenase 3 [Source:MGI Symbol;Acc:MGI:1347008]	ENSMUSG00000004846	41	16	26	19	6	6	0	2	1	26	15	8	15	11	8	0	12	5	11.06	16	11	6		ENSMUSG00000004846	Plod3	protein_coding	procollagen-lysine, 2-oxoglutarate 5-dioxygenase 3 [Source:MGI Symbol;Acc:MGI:1347008]	ENSMUSG00000004846	5.39232	4.08746	4.75489	4.32193	2.80735	2.80735	0	1.58496	1	4.75489	4	3.16993	4	3.58496	3.16993	0
	ENSMUSG00000004865	Srpk1	protein_coding	serine/arginine-rich protein specific kinase 1 [Source:MGI Symbol;Acc:MGI:106908]	ENSMUSG00000004865	21	14	63	31	12	41	2	1	2	13	13	20	24	22	53	16	6	11	19.78	15	33	11		ENSMUSG00000004865	Srpk1	protein_coding	serine/arginine-rich protein specific kinase 1 [Source:MGI Symbol;Acc:MGI:106908]	ENSMUSG00000004865	4.45943	3.90689	6	5	3.70044	5.39232	1.58496	1	1.58496	3.80735	3.80735	4.39232	4.64386	4.52356	5.75489	4.08746
	ENSMUSG00000004880	Lbr	protein_coding	lamin B receptor [Source:MGI Symbol;Acc:MGI:2138281]	ENSMUSG00000004880	10	5	19	31	62	0	1	0	0	6	5	6	24	113	0	8	0	0	18.01	6	46	3		ENSMUSG00000004880	Lbr	protein_coding	lamin B receptor [Source:MGI Symbol;Acc:MGI:2138281]	ENSMUSG00000004880	3.45943	2.58496	4.32193	5	5.97728	0	1	0	0	2.80735	2.58496	2.80735	4.64386	6.83289	0	3.16993
	ENSMUSG00000004891	Nes	protein_coding	nestin [Source:MGI Symbol;Acc:MGI:101784]	ENSMUSG00000004891	15	17	23	18	53	32	18	24	32	9	15	7	14	97	41	148	148	175	72.72	10	51	157		ENSMUSG00000004891	Nes	protein_coding	nestin [Source:MGI Symbol;Acc:MGI:101784]	ENSMUSG00000004891	4	4.16993	4.58496	4.24793	5.75489	5.04439	4.24793	4.64386	5.04439	3.32193	4	3	3.90689	6.61471	5.39232	7.21917
	ENSMUSG00000004892	Bcan	protein_coding	brevican [Source:MGI Symbol;Acc:MGI:1096385]	ENSMUSG00000004892	22	16	23	13	4	10	7	12	13	14	15	7	10	7	13	57	74	71	29.8	12	10	67		ENSMUSG00000004892	Bcan	protein_coding	brevican [Source:MGI Symbol;Acc:MGI:1096385]	ENSMUSG00000004892	4.52356	4.08746	4.58496	3.80735	2.32193	3.45943	3	3.70044	3.80735	3.90689	4	3	3.45943	3	3.80735	5.85798
	ENSMUSG00000004895	Prcc	protein_coding	papillary renal cell carcinoma (translocation-associated) [Source:MGI Symbol;Acc:MGI:2137738]	ENSMUSG00000004895	21	25	52	83	35	8	0	1	7	13	23	16	65	64	10	0	6	38	26.16	17	46	15		ENSMUSG00000004895	Prcc	protein_coding	papillary renal cell carcinoma (translocation-associated) [Source:MGI Symbol;Acc:MGI:2137738]	ENSMUSG00000004895	4.45943	4.70044	5.72792	6.39232	5.16993	3.16993	0	1	3	3.80735	4.58496	4.08746	6.04439	6.02237	3.45943	0
	ENSMUSG00000004897	Hdgf	protein_coding	heparin binding growth factor [Source:MGI Symbol;Acc:MGI:1194494]	ENSMUSG00000004897	22	22	52	18	1	14	4	3	4	14	20	16	14	2	18	33	18	22	17.45	17	11	24		ENSMUSG00000004897	Hdgf	protein_coding	heparin binding growth factor [Source:MGI Symbol;Acc:MGI:1194494]	ENSMUSG00000004897	4.52356	4.52356	5.72792	4.24793	1	3.90689	2.32193	2	2.32193	3.90689	4.39232	4.08746	3.90689	1.58496	4.24793	5.08746
	ENSMUSG00000004929	Thop1	protein_coding	thimet oligopeptidase 1 [Source:MGI Symbol;Acc:MGI:1354165]	ENSMUSG00000004929	18	10	38	18	0	0	0	0	3	11	9	12	14	0	0	0	0	16	6.95	11	5	5		ENSMUSG00000004929	Thop1	protein_coding	thimet oligopeptidase 1 [Source:MGI Symbol;Acc:MGI:1354165]	ENSMUSG00000004929	4.24793	3.45943	5.2854	4.24793	0	0	0	0	2	3.58496	3.32193	3.70044	3.90689	0	0	0
	ENSMUSG00000004933	Matk	protein_coding	megakaryocyte-associated tyrosine kinase [Source:MGI Symbol;Acc:MGI:99259]	ENSMUSG00000004933	18	11	22	58	13	7	4	10	10	11	10	7	45	24	9	33	62	55	28.35	9	26	50		ENSMUSG00000004933	Matk	protein_coding	megakaryocyte-associated tyrosine kinase [Source:MGI Symbol;Acc:MGI:99259]	ENSMUSG00000004933	4.24793	3.58496	4.52356	5.88264	3.80735	3	2.32193	3.45943	3.45943	3.58496	3.45943	3	5.52356	4.64386	3.32193	5.08746
	ENSMUSG00000004936	Map2k1	protein_coding	mitogen-activated protein kinase kinase 1 [Source:MGI Symbol;Acc:MGI:1346866]	ENSMUSG00000004936	15	10	55	0	0	13	0	5	3	9	9	17	0	0	17	0	31	16	11.06	12	6	16		ENSMUSG00000004936	Map2k1	protein_coding	mitogen-activated protein kinase kinase 1 [Source:MGI Symbol;Acc:MGI:1346866]	ENSMUSG00000004936	4	3.45943	5.80735	0	0	3.80735	0	2.58496	2	3.32193	3.32193	4.16993	0	0	4.16993	0
	ENSMUSG00000004937	Sgta	protein_coding	small glutamine-rich tetratricopeptide repeat (TPR)-containing, alpha [Source:MGI Symbol;Acc:MGI:1098703]	ENSMUSG00000004937	43	40	85	41	2	13	2	4	3	27	36	26	32	4	17	16	25	16	22.17	30	18	19		ENSMUSG00000004937	Sgta	protein_coding	small glutamine-rich tetratricopeptide repeat (TPR)-containing, alpha [Source:MGI Symbol;Acc:MGI:1098703]	ENSMUSG00000004937	5.45943	5.35755	6.42626	5.39232	1.58496	3.80735	1.58496	2.32193	2	4.80735	5.20945	4.75489	5.04439	2.32193	4.16993	4.08746
	ENSMUSG00000004961	Syt5	protein_coding	synaptotagmin V [Source:MGI Symbol;Acc:MGI:1926368]	ENSMUSG00000004961	34	33	89	68	18	26	2	4	3	21	30	28	53	33	34	16	25	16	28.43	26	40	19		ENSMUSG00000004961	Syt5	protein_coding	synaptotagmin V [Source:MGI Symbol;Acc:MGI:1926368]	ENSMUSG00000004961	5.12928	5.08746	6.49185	6.10852	4.24793	4.75489	1.58496	2.32193	2	4.45943	4.9542	4.85798	5.75489	5.08746	5.12928	4.08746
	ENSMUSG00000004980	Hnrnpa2b1	protein_coding	heterogeneous nuclear ribonucleoprotein A2/B1 [Source:MGI Symbol;Acc:MGI:104819]	ENSMUSG00000004980	55	46	138	26	11	37	6	12	15	34	42	43	20	20	48	49	74	82	45.81	40	29	68		ENSMUSG00000004980	Hnrnpa2b1	protein_coding	heterogeneous nuclear ribonucleoprotein A2/B1 [Source:MGI Symbol;Acc:MGI:104819]	ENSMUSG00000004980	5.80735	5.55459	7.11894	4.75489	3.58496	5.24793	2.80735	3.70044	4	5.12928	5.42626	5.45943	4.39232	4.39232	5.61471	5.64386
	ENSMUSG00000005034	Prkacb	protein_coding	protein kinase, cAMP dependent, catalytic, beta [Source:MGI Symbol;Acc:MGI:97594]	ENSMUSG00000005034	70	44	334	31	57	92	6	8	11	44	40	103	24	104	119	49	49	60	65.89	62	82	53		ENSMUSG00000005034	Prkacb	protein_coding	protein kinase, cAMP dependent, catalytic, beta [Source:MGI Symbol;Acc:MGI:97594]	ENSMUSG00000005034	6.14975	5.49185	8.38802	5	5.85798	6.53916	2.80735	3.16993	3.58496	5.49185	5.35755	6.70044	4.64386	6.71425	6.90689	5.64386
	ENSMUSG00000005045	Chd5	protein_coding	chromodomain helicase DNA binding protein 5 [Source:MGI Symbol;Acc:MGI:3036258]	ENSMUSG00000005045	135	50	152	177	48	59	6	12	12	84	46	47	138	88	76	49	74	66	74.18	59	101	63		ENSMUSG00000005045	Chd5	protein_coding	chromodomain helicase DNA binding protein 5 [Source:MGI Symbol;Acc:MGI:3036258]	ENSMUSG00000005045	7.08746	5.67243	7.25739	7.47573	5.61471	5.90689	2.80735	3.70044	3.70044	6.40939	5.55459	5.58496	7.11894	6.47573	6.26679	5.64386
	ENSMUSG00000005069	Pex5	protein_coding	peroxisomal biogenesis factor 5 [Source:MGI Symbol;Acc:MGI:1098808]	ENSMUSG00000005069	36	16	40	6	6	10	2	2	4	22	15	12	5	11	13	16	12	22	14.29	16	10	17		ENSMUSG00000005069	Pex5	protein_coding	peroxisomal biogenesis factor 5 [Source:MGI Symbol;Acc:MGI:1098808]	ENSMUSG00000005069	5.20945	4.08746	5.35755	2.80735	2.80735	3.45943	1.58496	1.58496	2.32193	4.52356	4	3.70044	2.58496	3.58496	3.80735	4.08746
	ENSMUSG00000005078	Jkamp	protein_coding	JNK1/MAPK8-associated membrane protein [Source:MGI Symbol;Acc:MGI:1915057]	ENSMUSG00000005078	20	20	80	21	9	34	0	1	0	12	18	25	16	16	44	0	6	0	15.39	18	25	2		ENSMUSG00000005078	Jkamp	protein_coding	JNK1/MAPK8-associated membrane protein [Source:MGI Symbol;Acc:MGI:1915057]	ENSMUSG00000005078	4.39232	4.39232	6.33985	4.45943	3.32193	5.12928	0	1	0	3.70044	4.24793	4.70044	4.08746	4.08746	5.49185	0
	ENSMUSG00000005089	Slc1a2	protein_coding	solute carrier family 1 (glial high affinity glutamate transporter), member 2 [Source:MGI Symbol;Acc:MGI:101931]	ENSMUSG00000005089	43	41	101	0	7	4	2	11	7	27	37	31	0	13	5	16	68	38	26.19	32	6	41		ENSMUSG00000005089	Slc1a2	protein_coding	solute carrier family 1 (glial high affinity glutamate transporter), member 2 [Source:MGI Symbol;Acc:MGI:101931]	ENSMUSG00000005089	5.45943	5.39232	6.67243	0	3	2.32193	1.58496	3.58496	3	4.80735	5.24793	5	0	3.80735	2.58496	4.08746
	ENSMUSG00000005103	Wdr1	protein_coding	WD repeat domain 1 [Source:MGI Symbol;Acc:MGI:1337100]	ENSMUSG00000005103	54	18	51	22	9	0	2	4	6	34	16	16	17	16	0	16	25	33	19.25	22	11	25		ENSMUSG00000005103	Wdr1	protein_coding	WD repeat domain 1 [Source:MGI Symbol;Acc:MGI:1337100]	ENSMUSG00000005103	5.78136	4.24793	5.70044	4.52356	3.32193	0	1.58496	2.32193	2.80735	5.12928	4.08746	4.08746	4.16993	4.08746	0	4.08746
	ENSMUSG00000005142	Man2b1	protein_coding	mannosidase 2, alpha B1 [Source:MGI Symbol;Acc:MGI:107286]	ENSMUSG00000005142	9	28	42	15	18	0	1	2	1	6	26	13	12	33	0	8	12	5	12.74	15	15	8		ENSMUSG00000005142	Man2b1	protein_coding	mannosidase 2, alpha B1 [Source:MGI Symbol;Acc:MGI:107286]	ENSMUSG00000005142	3.32193	4.85798	5.42626	4	4.24793	0	1	1.58496	1	2.80735	4.75489	3.80735	3.70044	5.08746	0	3.16993
	ENSMUSG00000005161	Prdx2	protein_coding	peroxiredoxin 2 [Source:MGI Symbol;Acc:MGI:109486]	ENSMUSG00000005161	26	19	46	69	11	16	2	6	9	16	17	14	54	20	21	16	37	49	27.22	16	32	34		ENSMUSG00000005161	Prdx2	protein_coding	peroxiredoxin 2 [Source:MGI Symbol;Acc:MGI:109486]	ENSMUSG00000005161	4.75489	4.32193	5.55459	6.12928	3.58496	4.08746	1.58496	2.80735	3.32193	4.08746	4.16993	3.90689	5.78136	4.39232	4.45943	4.08746
	ENSMUSG00000005198	Polr2a	protein_coding	polymerase (RNA) II (DNA directed) polypeptide A [Source:MGI Symbol;Acc:MGI:98086]	ENSMUSG00000005198	78	41	201	21	28	61	10	11	23	49	37	62	16	51	79	82	68	126	63.35	49	49	92		ENSMUSG00000005198	Polr2a	protein_coding	polymerase (RNA) II (DNA directed) polypeptide A [Source:MGI Symbol;Acc:MGI:98086]	ENSMUSG00000005198	6.30378	5.39232	7.65821	4.45943	4.85798	5.9542	3.45943	3.58496	4.58496	5.64386	5.24793	5.97728	4.08746	5.70044	6.32193	6.37504
	ENSMUSG00000005204	Senp3	protein_coding	SUMO/sentrin specific peptidase 3 [Source:MGI Symbol;Acc:MGI:2158736]	ENSMUSG00000005204	15	6	36	42	6	5	2	1	7	9	5	11	33	11	6	16	6	38	15.23	8	17	20		ENSMUSG00000005204	Senp3	protein_coding	SUMO/sentrin specific peptidase 3 [Source:MGI Symbol;Acc:MGI:2158736]	ENSMUSG00000005204	4	2.80735	5.20945	5.42626	2.80735	2.58496	1.58496	1	3	3.32193	2.58496	3.58496	5.08746	3.58496	2.80735	4.08746
	ENSMUSG00000005312	Ubqln1	protein_coding	ubiquilin 1 [Source:MGI Symbol;Acc:MGI:1860276]	ENSMUSG00000005312	35	33	139	22	14	36	4	1	4	22	30	43	17	26	47	33	6	22	27.23	32	30	20		ENSMUSG00000005312	Ubqln1	protein_coding	ubiquilin 1 [Source:MGI Symbol;Acc:MGI:1860276]	ENSMUSG00000005312	5.16993	5.08746	7.12928	4.52356	3.90689	5.20945	2.32193	1	2.32193	4.52356	4.9542	5.45943	4.16993	4.75489	5.58496	5.08746
	ENSMUSG00000005338	Cadm3	protein_coding	cell adhesion molecule 3 [Source:MGI Symbol;Acc:MGI:2137858]	ENSMUSG00000005338	100	35	227	150	21	28	5	4	3	62	32	70	117	38	36	41	25	16	48.7	55	64	27		ENSMUSG00000005338	Cadm3	protein_coding	cell adhesion molecule 3 [Source:MGI Symbol;Acc:MGI:2137858]	ENSMUSG00000005338	6.65821	5.16993	7.83289	7.2384	4.45943	4.85798	2.58496	2.32193	2	5.97728	5.04439	6.14975	6.88264	5.2854	5.20945	5.39232
	ENSMUSG00000005360	Slc1a3	protein_coding	solute carrier family 1 (glial high affinity glutamate transporter), member 3 [Source:MGI Symbol;Acc:MGI:99917]	ENSMUSG00000005360	13	15	46	24	11	21	6	12	17	8	14	14	19	20	27	49	74	93	35.34	12	22	72		ENSMUSG00000005360	Slc1a3	protein_coding	solute carrier family 1 (glial high affinity glutamate transporter), member 3 [Source:MGI Symbol;Acc:MGI:99917]	ENSMUSG00000005360	3.80735	4	5.55459	4.64386	3.58496	4.45943	2.80735	3.70044	4.16993	3.16993	3.90689	3.90689	4.32193	4.39232	4.80735	5.64386
	ENSMUSG00000005371	Fbxo11	protein_coding	F-box protein 11 [Source:MGI Symbol;Acc:MGI:2147134]	ENSMUSG00000005371	36	16	138	35	3	6	0	4	4	22	15	43	27	5	8	0	25	22	18.53	27	13	16		ENSMUSG00000005371	Fbxo11	protein_coding	F-box protein 11 [Source:MGI Symbol;Acc:MGI:2147134]	ENSMUSG00000005371	5.20945	4.08746	7.11894	5.16993	2	2.80735	0	2.32193	2.32193	4.52356	4	5.45943	4.80735	2.58496	3.16993	0
	ENSMUSG00000005417	Mprip	protein_coding	myosin phosphatase Rho interacting protein [Source:MGI Symbol;Acc:MGI:1349438]	ENSMUSG00000005417	70	48	144	103	43	48	5	15	18	44	44	45	80	78	62	41	92	98	64.97	44	73	77		ENSMUSG00000005417	Mprip	protein_coding	myosin phosphatase Rho interacting protein [Source:MGI Symbol;Acc:MGI:1349438]	ENSMUSG00000005417	6.14975	5.61471	7.17991	6.70044	5.45943	5.61471	2.58496	4	4.24793	5.49185	5.49185	5.52356	6.33985	6.30378	5.97728	5.39232
	ENSMUSG00000005442	Cic	protein_coding	capicua transcriptional repressor [Source:MGI Symbol;Acc:MGI:1918972]	ENSMUSG00000005442	189	64	244	127	51	68	6	12	10	118	58	76	99	93	88	49	74	55	78.85	84	93	59		ENSMUSG00000005442	Cic	protein_coding	capicua transcriptional repressor [Source:MGI Symbol;Acc:MGI:1918972]	ENSMUSG00000005442	7.56986	6.02237	7.93664	7	5.70044	6.10852	2.80735	3.70044	3.45943	6.89482	5.88264	6.26679	6.64386	6.55459	6.47573	5.64386
	ENSMUSG00000005447	Pafah1b3	protein_coding	platelet-activating factor acetylhydrolase, isoform 1b, subunit 3 [Source:MGI Symbol;Acc:MGI:108414]	ENSMUSG00000005447	53	77	124	22	17	39	1	1	1	33	70	38	17	31	51	8	6	5	28.9	47	33	6		ENSMUSG00000005447	Pafah1b3	protein_coding	platelet-activating factor acetylhydrolase, isoform 1b, subunit 3 [Source:MGI Symbol;Acc:MGI:108414]	ENSMUSG00000005447	5.75489	6.2854	6.96578	4.52356	4.16993	5.32193	1	1	1	5.08746	6.14975	5.2854	4.16993	5	5.70044	3.16993
	ENSMUSG00000005469	Prkaca	protein_coding	protein kinase, cAMP dependent, catalytic, alpha [Source:MGI Symbol;Acc:MGI:97592]	ENSMUSG00000005469	15	13	79	51	0	24	4	2	3	9	12	24	40	0	31	33	12	16	19.79	15	24	20		ENSMUSG00000005469	Prkaca	protein_coding	protein kinase, cAMP dependent, catalytic, alpha [Source:MGI Symbol;Acc:MGI:97592]	ENSMUSG00000005469	4	3.80735	6.32193	5.70044	0	4.64386	2.32193	1.58496	2	3.32193	3.70044	4.64386	5.35755	0	5	5.08746
	ENSMUSG00000005506	Celf1	protein_coding	CUGBP, Elav-like family member 1 [Source:MGI Symbol;Acc:MGI:1342295]	ENSMUSG00000005506	34	41	137	23	7	77	8	7	4	21	37	42	18	13	100	66	43	22	40.22	33	44	44		ENSMUSG00000005506	Celf1	protein_coding	CUGBP, Elav-like family member 1 [Source:MGI Symbol;Acc:MGI:1342295]	ENSMUSG00000005506	5.12928	5.39232	7.10852	4.58496	3	6.2854	3.16993	3	2.32193	4.45943	5.24793	5.42626	4.24793	3.80735	6.65821	6.06609
	ENSMUSG00000005514	Por	protein_coding	P450 (cytochrome) oxidoreductase [Source:MGI Symbol;Acc:MGI:97744]	ENSMUSG00000005514	47	18	61	156	4	17	0	2	4	29	16	19	122	7	22	0	12	22	27.77	21	50	11		ENSMUSG00000005514	Por	protein_coding	P450 (cytochrome) oxidoreductase [Source:MGI Symbol;Acc:MGI:97744]	ENSMUSG00000005514	5.58496	4.24793	5.9542	7.29462	2.32193	4.16993	0	1.58496	2.32193	4.90689	4.08746	4.32193	6.94251	3	4.52356	0
	ENSMUSG00000005533	Igf1r	protein_coding	insulin-like growth factor I receptor [Source:MGI Symbol;Acc:MGI:96433]	ENSMUSG00000005533	42	18	93	36	23	11	0	3	3	26	16	29	28	42	14	0	18	16	21.17	24	28	11		ENSMUSG00000005533	Igf1r	protein_coding	insulin-like growth factor I receptor [Source:MGI Symbol;Acc:MGI:96433]	ENSMUSG00000005533	5.42626	4.24793	6.55459	5.20945	4.58496	3.58496	0	2	2	4.75489	4.08746	4.90689	4.85798	5.42626	3.90689	0
	ENSMUSG00000005534	Insr	protein_coding	insulin receptor [Source:MGI Symbol;Acc:MGI:96575]	ENSMUSG00000005534	41	14	119	50	23	59	6	11	20	26	13	37	39	42	76	49	68	109	50.98	25	52	75		ENSMUSG00000005534	Insr	protein_coding	insulin receptor [Source:MGI Symbol;Acc:MGI:96575]	ENSMUSG00000005534	5.39232	3.90689	6.90689	5.67243	4.58496	5.90689	2.80735	3.58496	4.39232	4.75489	3.80735	5.24793	5.32193	5.42626	6.26679	5.64386
	ENSMUSG00000005566	Trim28	protein_coding	tripartite motif-containing 28 [Source:MGI Symbol;Acc:MGI:109274]	ENSMUSG00000005566	108	47	201	37	14	18	7	16	8	67	43	62	29	26	23	57	98	44	49.97	57	26	66		ENSMUSG00000005566	Trim28	protein_coding	tripartite motif-containing 28 [Source:MGI Symbol;Acc:MGI:109274]	ENSMUSG00000005566	6.76818	5.58496	7.65821	5.24793	3.90689	4.24793	3	4.08746	3.16993	6.08746	5.45943	5.97728	4.90689	4.75489	4.58496	5.85798
	ENSMUSG00000005575	Ube2m	protein_coding	ubiquitin-conjugating enzyme E2M [Source:MGI Symbol;Acc:MGI:108278]	ENSMUSG00000005575	37	17	69	42	5	6	4	3	2	23	15	21	33	9	8	33	18	11	19.09	20	17	21		ENSMUSG00000005575	Ube2m	protein_coding	ubiquitin-conjugating enzyme E2M [Source:MGI Symbol;Acc:MGI:108278]	ENSMUSG00000005575	5.24793	4.16993	6.12928	5.42626	2.58496	2.80735	2.32193	2	1.58496	4.58496	4	4.45943	5.08746	3.32193	3.16993	5.08746
	ENSMUSG00000005580	Adcy9	protein_coding	adenylate cyclase 9 [Source:MGI Symbol;Acc:MGI:108450]	ENSMUSG00000005580	23	9	30	0	0	9	0	0	1	14	8	9	0	0	12	0	0	5	5.44	10	4	2		ENSMUSG00000005580	Adcy9	protein_coding	adenylate cyclase 9 [Source:MGI Symbol;Acc:MGI:108450]	ENSMUSG00000005580	4.58496	3.32193	4.9542	0	0	3.32193	0	0	1	3.90689	3.16993	3.32193	0	0	3.70044	0
	ENSMUSG00000005583	Mef2c	protein_coding	myocyte enhancer factor 2C [Source:MGI Symbol;Acc:MGI:99458]	ENSMUSG00000005583	36	83	222	97	20	49	4	1	5	22	76	69	76	36	63	33	6	27	45.43	56	58	22		ENSMUSG00000005583	Mef2c	protein_coding	myocyte enhancer factor 2C [Source:MGI Symbol;Acc:MGI:99458]	ENSMUSG00000005583	5.20945	6.39232	7.8009	6.61471	4.39232	5.64386	2.32193	1	2.58496	4.52356	6.26679	6.12928	6.26679	5.20945	6	5.08746
	ENSMUSG00000005609	Ctr9	protein_coding	CTR9 homolog, Paf1/RNA polymerase II complex component [Source:MGI Symbol;Acc:MGI:109345]	ENSMUSG00000005609	23	12	64	0	8	9	4	4	4	14	11	20	0	15	12	33	25	22	16.74	15	9	27		ENSMUSG00000005609	Ctr9	protein_coding	CTR9 homolog, Paf1/RNA polymerase II complex component [Source:MGI Symbol;Acc:MGI:109345]	ENSMUSG00000005609	4.58496	3.70044	6.02237	0	3.16993	3.32193	2.32193	2.32193	2.32193	3.90689	3.58496	4.39232	0	4	3.70044	5.08746
	ENSMUSG00000005610	Eif4g2	protein_coding	eukaryotic translation initiation factor 4, gamma 2 [Source:MGI Symbol;Acc:MGI:109207]	ENSMUSG00000005610	139	116	467	44	44	72	19	15	31	87	106	145	34	80	93	156	92	170	106.94	113	69	139		ENSMUSG00000005610	Eif4g2	protein_coding	eukaryotic translation initiation factor 4, gamma 2 [Source:MGI Symbol;Acc:MGI:109207]	ENSMUSG00000005610	7.12928	6.87036	8.87036	5.49185	5.49185	6.18982	4.32193	4	5	6.45943	6.74147	7.18982	5.12928	6.33985	6.55459	7.29462
	ENSMUSG00000005625	Psmd4	protein_coding	proteasome (prosome, macropain) 26S subunit, non-ATPase, 4 [Source:MGI Symbol;Acc:MGI:1201670]	ENSMUSG00000005625	15	21	32	32	4	1	4	0	1	9	19	10	25	7	1	33	0	5	12.25	13	11	13		ENSMUSG00000005625	Psmd4	protein_coding	proteasome (prosome, macropain) 26S subunit, non-ATPase, 4 [Source:MGI Symbol;Acc:MGI:1201670]	ENSMUSG00000005625	4	4.45943	5.04439	5.04439	2.32193	1	2.32193	0	1	3.32193	4.32193	3.45943	4.70044	3	1	5.08746
	ENSMUSG00000005683	Cs	protein_coding	citrate synthase [Source:MGI Symbol;Acc:MGI:88529]	ENSMUSG00000005683	44	11	99	31	5	12	1	4	5	27	10	31	24	9	16	8	25	27	19.68	23	16	20		ENSMUSG00000005683	Cs	protein_coding	citrate synthase [Source:MGI Symbol;Acc:MGI:88529]	ENSMUSG00000005683	5.49185	3.58496	6.64386	5	2.58496	3.70044	1	2.32193	2.58496	4.80735	3.45943	5	4.64386	3.32193	4.08746	3.16993
	ENSMUSG00000005687	Bcas2	protein_coding	breast carcinoma amplified sequence 2 [Source:MGI Symbol;Acc:MGI:1915433]	ENSMUSG00000005687	28	20	45	0	8	8	1	1	0	17	18	14	0	15	10	8	6	0	9.88	16	8	5		ENSMUSG00000005687	Bcas2	protein_coding	breast carcinoma amplified sequence 2 [Source:MGI Symbol;Acc:MGI:1915433]	ENSMUSG00000005687	4.85798	4.39232	5.52356	0	3.16993	3.16993	1	1	0	4.16993	4.24793	3.90689	0	4	3.45943	3.16993
	ENSMUSG00000005698	Ctcf	protein_coding	CCCTC-binding factor [Source:MGI Symbol;Acc:MGI:109447]	ENSMUSG00000005698	24	9	79	14	0	16	1	1	2	15	8	24	11	0	21	8	6	11	11.62	16	11	8		ENSMUSG00000005698	Ctcf	protein_coding	CCCTC-binding factor [Source:MGI Symbol;Acc:MGI:109447]	ENSMUSG00000005698	4.64386	3.32193	6.32193	3.90689	0	4.08746	1	1	1.58496	4	3.16993	4.64386	3.58496	0	4.45943	3.16993
	ENSMUSG00000005779	Psmb4	protein_coding	proteasome (prosome, macropain) subunit, beta type 4 [Source:MGI Symbol;Acc:MGI:1098257]	ENSMUSG00000005779	28	26	62	15	5	23	1	1	3	17	24	19	12	9	30	8	6	16	15.75	20	17	10		ENSMUSG00000005779	Psmb4	protein_coding	proteasome (prosome, macropain) subunit, beta type 4 [Source:MGI Symbol;Acc:MGI:1098257]	ENSMUSG00000005779	4.85798	4.75489	5.97728	4	2.58496	4.58496	1	1	2	4.16993	4.64386	4.32193	3.70044	3.32193	4.9542	3.16993
	ENSMUSG00000005813	Metap1	protein_coding	methionyl aminopeptidase 1 [Source:MGI Symbol;Acc:MGI:1922874]	ENSMUSG00000005813	17	7	33	0	0	9	0	2	0	11	6	10	0	0	12	0	12	0	5.68	9	4	4		ENSMUSG00000005813	Metap1	protein_coding	methionyl aminopeptidase 1 [Source:MGI Symbol;Acc:MGI:1922874]	ENSMUSG00000005813	4.16993	3	5.08746	0	0	3.32193	0	1.58496	0	3.58496	2.80735	3.45943	0	0	3.70044	0
	ENSMUSG00000005871	Apc	protein_coding	APC, WNT signaling pathway regulator [Source:MGI Symbol;Acc:MGI:88039]	ENSMUSG00000005871	196	192	621	135	180	127	102	31	39	122	175	192	105	328	165	837	191	213	258.7	163	199	414		ENSMUSG00000005871	Apc	protein_coding	APC, WNT signaling pathway regulator [Source:MGI Symbol;Acc:MGI:88039]	ENSMUSG00000005871	7.62205	7.59246	9.28077	7.08746	7.49985	7	6.6865	5	5.32193	6.94251	7.45943	7.59246	6.72792	8.36194	7.37504	9.71081
	ENSMUSG00000005873	Reep5	protein_coding	receptor accessory protein 5 [Source:MGI Symbol;Acc:MGI:1270152]	ENSMUSG00000005873	32	25	182	55	28	9	1	3	2	20	23	56	43	51	12	8	18	11	26.93	33	35	12		ENSMUSG00000005873	Reep5	protein_coding	receptor accessory protein 5 [Source:MGI Symbol;Acc:MGI:1270152]	ENSMUSG00000005873	5.04439	4.70044	7.5157	5.80735	4.85798	3.32193	1	2	1.58496	4.39232	4.58496	5.83289	5.45943	5.70044	3.70044	3.16993
	ENSMUSG00000005881	Ergic3	protein_coding	ERGIC and golgi 3 [Source:MGI Symbol;Acc:MGI:1913616]	ENSMUSG00000005881	40	17	82	12	7	6	0	7	3	25	15	25	9	13	8	0	43	16	17.24	22	10	20		ENSMUSG00000005881	Ergic3	protein_coding	ERGIC and golgi 3 [Source:MGI Symbol;Acc:MGI:1913616]	ENSMUSG00000005881	5.35755	4.16993	6.37504	3.70044	3	2.80735	0	3	2	4.70044	4	4.70044	3.32193	3.80735	3.16993	0
	ENSMUSG00000005886	Ncoa2	protein_coding	nuclear receptor coactivator 2 [Source:MGI Symbol;Acc:MGI:1276533]	ENSMUSG00000005886	31	19	73	68	10	25	2	6	6	19	17	23	53	18	32	16	37	33	27.68	20	34	29		ENSMUSG00000005886	Ncoa2	protein_coding	nuclear receptor coactivator 2 [Source:MGI Symbol;Acc:MGI:1276533]	ENSMUSG00000005886	5	4.32193	6.20945	6.10852	3.45943	4.70044	1.58496	2.80735	2.80735	4.32193	4.16993	4.58496	5.75489	4.24793	5.04439	4.08746
	ENSMUSG00000005893	Nr2c2	protein_coding	nuclear receptor subfamily 2, group C, member 2 [Source:MGI Symbol;Acc:MGI:1352466]	ENSMUSG00000005893	20	10	58	20	6	1	2	6	5	12	9	18	16	11	1	16	37	27	16.45	13	9	27		ENSMUSG00000005893	Nr2c2	protein_coding	nuclear receptor subfamily 2, group C, member 2 [Source:MGI Symbol;Acc:MGI:1352466]	ENSMUSG00000005893	4.39232	3.45943	5.88264	4.39232	2.80735	1	1.58496	2.80735	2.58496	3.70044	3.32193	4.24793	4.08746	3.58496	1	4.08746
	ENSMUSG00000005936	Kctd20	protein_coding	potassium channel tetramerisation domain containing 20 [Source:MGI Symbol;Acc:MGI:1914239]	ENSMUSG00000005936	24	14	109	388	14	19	8	6	4	15	13	34	303	26	25	66	37	22	59.91	21	118	42		ENSMUSG00000005936	Kctd20	protein_coding	potassium channel tetramerisation domain containing 20 [Source:MGI Symbol;Acc:MGI:1914239]	ENSMUSG00000005936	4.64386	3.90689	6.78136	8.60363	3.90689	4.32193	3.16993	2.80735	2.32193	4	3.80735	5.12928	8.24793	4.75489	4.70044	6.06609
	ENSMUSG00000006005	Tpr	protein_coding	translocated promoter region, nuclear basket protein [Source:MGI Symbol;Acc:MGI:1922066]	ENSMUSG00000006005	53	28	154	88	24	46	4	8	10	33	26	48	69	44	60	33	49	55	46.12	36	58	46		ENSMUSG00000006005	Tpr	protein_coding	translocated promoter region, nuclear basket protein [Source:MGI Symbol;Acc:MGI:1922066]	ENSMUSG00000006005	5.75489	4.85798	7.27612	6.47573	4.64386	5.55459	2.32193	3.16993	3.45943	5.08746	4.75489	5.61471	6.12928	5.49185	5.93074	5.08746
	ENSMUSG00000006024	Napa	protein_coding	N-ethylmaleimide sensitive fusion protein attachment protein alpha [Source:MGI Symbol;Acc:MGI:104563]	ENSMUSG00000006024	38	10	35	34	5	0	2	2	3	24	9	11	27	9	0	16	12	16	13.83	15	12	15		ENSMUSG00000006024	Napa	protein_coding	N-ethylmaleimide sensitive fusion protein attachment protein alpha [Source:MGI Symbol;Acc:MGI:104563]	ENSMUSG00000006024	5.2854	3.45943	5.16993	5.12928	2.58496	0	1.58496	1.58496	2	4.64386	3.32193	3.58496	4.80735	3.32193	0	4.08746
	ENSMUSG00000006095	Tbcb	protein_coding	tubulin folding cofactor B [Source:MGI Symbol;Acc:MGI:1913661]	ENSMUSG00000006095	30	18	46	18	0	1	0	1	3	19	16	14	14	0	1	0	6	16	9.7	16	5	7		ENSMUSG00000006095	Tbcb	protein_coding	tubulin folding cofactor B [Source:MGI Symbol;Acc:MGI:1913661]	ENSMUSG00000006095	4.9542	4.24793	5.55459	4.24793	0	1	0	1	2	4.32193	4.08746	3.90689	3.90689	0	1	0
	ENSMUSG00000006127	Inpp5k	protein_coding	inositol polyphosphate 5-phosphatase K [Source:MGI Symbol;Acc:MGI:1194899]	ENSMUSG00000006127	16	18	25	19	6	4	0	1	0	10	16	8	15	11	5	0	6	0	7.91	11	10	2		ENSMUSG00000006127	Inpp5k	protein_coding	inositol polyphosphate 5-phosphatase K [Source:MGI Symbol;Acc:MGI:1194899]	ENSMUSG00000006127	4.08746	4.24793	4.70044	4.32193	2.80735	2.32193	0	1	0	3.45943	4.08746	3.16993	4	3.58496	2.58496	0
	ENSMUSG00000006134	Crkl	protein_coding	v-crk avian sarcoma virus CT10 oncogene homolog-like [Source:MGI Symbol;Acc:MGI:104686]	ENSMUSG00000006134	35	23	54	7	9	12	2	1	3	22	21	17	5	16	16	16	6	16	15.1	20	12	13		ENSMUSG00000006134	Crkl	protein_coding	v-crk avian sarcoma virus CT10 oncogene homolog-like [Source:MGI Symbol;Acc:MGI:104686]	ENSMUSG00000006134	5.16993	4.58496	5.78136	3	3.32193	3.70044	1.58496	1	2	4.52356	4.45943	4.16993	2.58496	4.08746	4.08746	4.08746
	ENSMUSG00000006169	Clint1	protein_coding	clathrin interactor 1 [Source:MGI Symbol;Acc:MGI:2144243]	ENSMUSG00000006169	25	15	39	0	2	11	2	3	8	16	14	12	0	4	14	16	18	44	15.32	14	6	26		ENSMUSG00000006169	Clint1	protein_coding	clathrin interactor 1 [Source:MGI Symbol;Acc:MGI:2144243]	ENSMUSG00000006169	4.70044	4	5.32193	0	1.58496	3.58496	1.58496	2	3.16993	4.08746	3.90689	3.70044	0	2.32193	3.90689	4.08746
	ENSMUSG00000006262	Mob1b	protein_coding	MOB kinase activator 1B [Source:MGI Symbol;Acc:MGI:1915723]	ENSMUSG00000006262	8	16	19	10	5	0	1	2	3	5	15	6	8	9	0	8	12	16	8.81	9	6	12		ENSMUSG00000006262	Mob1b	protein_coding	MOB kinase activator 1B [Source:MGI Symbol;Acc:MGI:1915723]	ENSMUSG00000006262	3.16993	4.08746	4.32193	3.45943	2.58496	0	1	1.58496	2	2.58496	4	2.80735	3.16993	3.32193	0	3.16993
	ENSMUSG00000006273	Atp6v1b2	protein_coding	ATPase, H+ transporting, lysosomal V1 subunit B2 [Source:MGI Symbol;Acc:MGI:109618]	ENSMUSG00000006273	104	87	289	38	23	30	1	6	7	65	79	89	30	42	39	8	37	38	47.49	78	37	28		ENSMUSG00000006273	Atp6v1b2	protein_coding	ATPase, H+ transporting, lysosomal V1 subunit B2 [Source:MGI Symbol;Acc:MGI:109618]	ENSMUSG00000006273	6.71425	6.45943	8.17991	5.2854	4.58496	4.9542	1	2.80735	3	6.04439	6.32193	6.49185	4.9542	5.42626	5.32193	3.16993
	ENSMUSG00000006299	Aamp	protein_coding	angio-associated migratory protein [Source:MGI Symbol;Acc:MGI:107809]	ENSMUSG00000006299	57	27	91	80	32	19	4	4	2	36	25	28	63	58	25	33	25	11	33.57	30	49	23		ENSMUSG00000006299	Aamp	protein_coding	angio-associated migratory protein [Source:MGI Symbol;Acc:MGI:107809]	ENSMUSG00000006299	5.85798	4.80735	6.52356	6.33985	5.04439	4.32193	2.32193	2.32193	1.58496	5.20945	4.70044	4.85798	6	5.88264	4.70044	5.08746
	ENSMUSG00000006304	Arpc2	protein_coding	actin related protein 2/3 complex, subunit 2 [Source:MGI Symbol;Acc:MGI:1923959]	ENSMUSG00000006304	33	18	133	68	10	23	3	1	5	21	16	41	53	18	30	25	6	27	26.38	26	34	19		ENSMUSG00000006304	Arpc2	protein_coding	actin related protein 2/3 complex, subunit 2 [Source:MGI Symbol;Acc:MGI:1923959]	ENSMUSG00000006304	5.08746	4.24793	7.06609	6.10852	3.45943	4.58496	2	1	2.58496	4.45943	4.08746	5.39232	5.75489	4.24793	4.9542	4.70044
	ENSMUSG00000006307	Kmt2b	protein_coding	lysine (K)-specific methyltransferase 2B [Source:MGI Symbol;Acc:MGI:109565]	ENSMUSG00000006307	70	36	80	100	28	20	6	7	19	44	33	25	78	51	26	49	43	104	50.28	34	52	65		ENSMUSG00000006307	Kmt2b	protein_coding	lysine (K)-specific methyltransferase 2B [Source:MGI Symbol;Acc:MGI:109565]	ENSMUSG00000006307	6.14975	5.20945	6.33985	6.65821	4.85798	4.39232	2.80735	3	4.32193	5.49185	5.08746	4.70044	6.30378	5.70044	4.75489	5.64386
	ENSMUSG00000006333	Rps9	protein_coding	ribosomal protein S9 [Source:MGI Symbol;Acc:MGI:1924096]	ENSMUSG00000006333	32	28	41	0	3	11	1	7	5	20	26	13	0	5	14	8	43	27	17.39	20	6	26		ENSMUSG00000006333	Rps9	protein_coding	ribosomal protein S9 [Source:MGI Symbol;Acc:MGI:1924096]	ENSMUSG00000006333	5.04439	4.85798	5.39232	0	2	3.58496	1	3	2.58496	4.39232	4.75489	3.80735	0	2.58496	3.90689	3.16993
	ENSMUSG00000006356	Crip2	protein_coding	cysteine rich protein 2 [Source:MGI Symbol;Acc:MGI:1915587]	ENSMUSG00000006356	13	16	74	15	3	6	6	0	3	8	15	23	12	5	8	49	0	16	15.13	15	8	22		ENSMUSG00000006356	Crip2	protein_coding	cysteine rich protein 2 [Source:MGI Symbol;Acc:MGI:1915587]	ENSMUSG00000006356	3.80735	4.08746	6.22882	4	2	2.80735	2.80735	0	2	3.16993	4	4.58496	3.70044	2.58496	3.16993	5.64386
	ENSMUSG00000006373	Pgrmc1	protein_coding	progesterone receptor membrane component 1 [Source:MGI Symbol;Acc:MGI:1858305]	ENSMUSG00000006373	56	48	345	56	18	52	3	1	8	35	44	107	44	33	67	25	6	44	44.88	62	48	25		ENSMUSG00000006373	Pgrmc1	protein_coding	progesterone receptor membrane component 1 [Source:MGI Symbol;Acc:MGI:1858305]	ENSMUSG00000006373	5.83289	5.61471	8.43463	5.83289	4.24793	5.72792	2	1	3.16993	5.16993	5.49185	6.75489	5.49185	5.08746	6.08746	4.70044
	ENSMUSG00000006412	Pfdn2	protein_coding	prefoldin 2 [Source:MGI Symbol;Acc:MGI:1276111]	ENSMUSG00000006412	13	6	57	20	1	14	3	1	4	8	5	18	16	2	18	25	6	22	13.27	10	12	18		ENSMUSG00000006412	Pfdn2	protein_coding	prefoldin 2 [Source:MGI Symbol;Acc:MGI:1276111]	ENSMUSG00000006412	3.80735	2.80735	5.85798	4.39232	1	3.90689	2	1	2.32193	3.16993	2.58496	4.24793	4.08746	1.58496	4.24793	4.70044
	ENSMUSG00000006442	Srm	protein_coding	spermidine synthase [Source:MGI Symbol;Acc:MGI:102690]	ENSMUSG00000006442	15	17	46	48	0	18	0	0	2	9	15	14	38	0	23	0	0	11	12.32	13	20	4		ENSMUSG00000006442	Srm	protein_coding	spermidine synthase [Source:MGI Symbol;Acc:MGI:102690]	ENSMUSG00000006442	4	4.16993	5.55459	5.61471	0	4.24793	0	0	1.58496	3.32193	4	3.90689	5.2854	0	4.58496	0
	ENSMUSG00000006476	Nsmf	protein_coding	NMDA receptor synaptonuclear signaling and neuronal migration factor [Source:MGI Symbol;Acc:MGI:1861755]	ENSMUSG00000006476	74	34	84	72	35	9	2	3	4	46	31	26	56	64	12	16	18	22	32.4	34	44	19		ENSMUSG00000006476	Nsmf	protein_coding	NMDA receptor synaptonuclear signaling and neuronal migration factor [Source:MGI Symbol;Acc:MGI:1861755]	ENSMUSG00000006476	6.22882	5.12928	6.40939	6.18982	5.16993	3.32193	1.58496	2	2.32193	5.55459	5	4.75489	5.83289	6.02237	3.70044	4.08746
	ENSMUSG00000006494	Pdk1	protein_coding	pyruvate dehydrogenase kinase, isoenzyme 1 [Source:MGI Symbol;Acc:MGI:1926119]	ENSMUSG00000006494	15	5	23	0	5	10	2	3	0	9	5	7	0	9	13	16	18	0	8.66	7	7	11		ENSMUSG00000006494	Pdk1	protein_coding	pyruvate dehydrogenase kinase, isoenzyme 1 [Source:MGI Symbol;Acc:MGI:1926119]	ENSMUSG00000006494	4	2.58496	4.58496	0	2.58496	3.45943	1.58496	2	0	3.32193	2.58496	3	0	3.32193	3.80735	4.08746
	ENSMUSG00000006517	Mvd	protein_coding	mevalonate (diphospho) decarboxylase [Source:MGI Symbol;Acc:MGI:2179327]	ENSMUSG00000006517	26	1	14	14	18	19	2	1	0	16	1	4	11	33	25	16	6	0	12.49	7	23	7		ENSMUSG00000006517	Mvd	protein_coding	mevalonate (diphospho) decarboxylase [Source:MGI Symbol;Acc:MGI:2179327]	ENSMUSG00000006517	4.75489	1	3.90689	3.90689	4.24793	4.32193	1.58496	1	0	4.08746	1	2.32193	3.58496	5.08746	4.70044	4.08746
	ENSMUSG00000006575	Rundc3a	protein_coding	RUN domain containing 3A [Source:MGI Symbol;Acc:MGI:1858752]	ENSMUSG00000006575	76	10	52	43	6	23	2	6	13	47	9	16	34	11	30	16	37	71	30.15	24	25	41		ENSMUSG00000006575	Rundc3a	protein_coding	RUN domain containing 3A [Source:MGI Symbol;Acc:MGI:1858752]	ENSMUSG00000006575	6.26679	3.45943	5.72792	5.45943	2.80735	4.58496	1.58496	2.80735	3.80735	5.58496	3.32193	4.08746	5.12928	3.58496	4.9542	4.08746
	ENSMUSG00000006576	Slc4a3	protein_coding	solute carrier family 4 (anion exchanger), member 3 [Source:MGI Symbol;Acc:MGI:109350]	ENSMUSG00000006576	9	27	34	110	7	30	9	4	3	6	25	11	86	13	39	74	25	16	32.57	14	46	38		ENSMUSG00000006576	Slc4a3	protein_coding	solute carrier family 4 (anion exchanger), member 3 [Source:MGI Symbol;Acc:MGI:109350]	ENSMUSG00000006576	3.32193	4.80735	5.12928	6.79442	3	4.9542	3.32193	2.32193	2	2.80735	4.70044	3.58496	6.44294	3.80735	5.32193	6.22882
	ENSMUSG00000006586	Runx1t1	protein_coding	RUNX1 translocation partner 1 [Source:MGI Symbol;Acc:MGI:104793]	ENSMUSG00000006586	24	4	51	11	18	15	3	2	3	15	4	16	9	33	19	25	12	16	16.51	12	20	18		ENSMUSG00000006586	Runx1t1	protein_coding	RUNX1 translocation partner 1 [Source:MGI Symbol;Acc:MGI:104793]	ENSMUSG00000006586	4.64386	2.32193	5.70044	3.58496	4.24793	4	2	1.58496	2	4	2.32193	4.08746	3.32193	5.08746	4.32193	4.70044
	ENSMUSG00000006651	Aplp1	protein_coding	amyloid beta (A4) precursor-like protein 1 [Source:MGI Symbol;Acc:MGI:88046]	ENSMUSG00000006651	187	124	541	272	34	76	9	27	16	117	113	167	213	62	98	74	166	88	121.94	132	124	109		ENSMUSG00000006651	Aplp1	protein_coding	amyloid beta (A4) precursor-like protein 1 [Source:MGI Symbol;Acc:MGI:88046]	ENSMUSG00000006651	7.55459	6.96578	9.08215	8.09276	5.12928	6.26679	3.32193	4.80735	4.08746	6.88264	6.83289	7.39232	7.74147	5.97728	6.62936	6.22882
	ENSMUSG00000006673	Qrich1	protein_coding	glutamine-rich 1 [Source:MGI Symbol;Acc:MGI:1916482]	ENSMUSG00000006673	42	34	148	49	11	15	1	7	5	26	31	46	38	20	19	8	43	27	28.82	34	26	26		ENSMUSG00000006673	Qrich1	protein_coding	glutamine-rich 1 [Source:MGI Symbol;Acc:MGI:1916482]	ENSMUSG00000006673	5.42626	5.12928	7.21917	5.64386	3.58496	4	1	3	2.58496	4.75489	5	5.55459	5.2854	4.39232	4.32193	3.16993
	ENSMUSG00000006676	Usp19	protein_coding	ubiquitin specific peptidase 19 [Source:MGI Symbol;Acc:MGI:1918722]	ENSMUSG00000006676	77	38	76	49	13	30	3	7	6	48	35	24	38	24	39	25	43	33	34.16	36	34	34		ENSMUSG00000006676	Usp19	protein_coding	ubiquitin specific peptidase 19 [Source:MGI Symbol;Acc:MGI:1918722]	ENSMUSG00000006676	6.2854	5.2854	6.26679	5.64386	3.80735	4.9542	2	3	2.80735	5.61471	5.16993	4.64386	5.2854	4.64386	5.32193	4.70044
	ENSMUSG00000006699	Cdc42	protein_coding	cell division cycle 42 [Source:MGI Symbol;Acc:MGI:106211]	ENSMUSG00000006699	41	17	175	16	19	7	2	6	2	26	15	54	13	35	9	16	37	11	23.97	32	19	21		ENSMUSG00000006699	Cdc42	protein_coding	cell division cycle 42 [Source:MGI Symbol;Acc:MGI:106211]	ENSMUSG00000006699	5.39232	4.16993	7.45943	4.08746	4.32193	3	1.58496	2.80735	1.58496	4.75489	4	5.78136	3.80735	5.16993	3.32193	4.08746
	ENSMUSG00000006711	D130043K22Rik	protein_coding	RIKEN cDNA D130043K22 gene [Source:MGI Symbol;Acc:MGI:3036268]	ENSMUSG00000006711	16	9	31	35	4	19	1	0	1	10	8	10	27	7	25	8	0	5	11.19	9	20	4		ENSMUSG00000006711	D130043K22Rik	protein_coding	RIKEN cDNA D130043K22 gene [Source:MGI Symbol;Acc:MGI:3036268]	ENSMUSG00000006711	4.08746	3.32193	5	5.16993	2.32193	4.32193	1	0	1	3.45943	3.16993	3.45943	4.80735	3	4.70044	3.16993
	ENSMUSG00000006717	Acot13	protein_coding	acyl-CoA thioesterase 13 [Source:MGI Symbol;Acc:MGI:1914084]	ENSMUSG00000006717	8	10	31	20	0	10	1	1	0	5	9	10	16	0	13	8	6	0	7.4	8	10	5		ENSMUSG00000006717	Acot13	protein_coding	acyl-CoA thioesterase 13 [Source:MGI Symbol;Acc:MGI:1914084]	ENSMUSG00000006717	3.16993	3.45943	5	4.39232	0	3.45943	1	1	0	2.58496	3.32193	3.45943	4.08746	0	3.80735	3.16993
	ENSMUSG00000006728	Cdk4	protein_coding	cyclin-dependent kinase 4 [Source:MGI Symbol;Acc:MGI:88357]	ENSMUSG00000006728	20	23	55	24	6	19	6	9	8	12	21	17	19	11	25	49	55	44	28.12	17	18	49		ENSMUSG00000006728	Cdk4	protein_coding	cyclin-dependent kinase 4 [Source:MGI Symbol;Acc:MGI:88357]	ENSMUSG00000006728	4.39232	4.58496	5.80735	4.64386	2.80735	4.32193	2.80735	3.32193	3.16993	3.70044	4.45943	4.16993	4.32193	3.58496	4.70044	5.64386
	ENSMUSG00000006731	B4galnt1	protein_coding	beta-1,4-N-acetyl-galactosaminyl transferase 1 [Source:MGI Symbol;Acc:MGI:1342057]	ENSMUSG00000006731	31	26	59	31	8	28	1	3	2	19	24	18	24	15	36	8	18	11	19.33	20	25	12		ENSMUSG00000006731	B4galnt1	protein_coding	beta-1,4-N-acetyl-galactosaminyl transferase 1 [Source:MGI Symbol;Acc:MGI:1342057]	ENSMUSG00000006731	5	4.75489	5.90689	5	3.16993	4.85798	1	2	1.58496	4.32193	4.64386	4.24793	4.64386	4	5.20945	3.16993
	ENSMUSG00000006736	Tspan31	protein_coding	tetraspanin 31 [Source:MGI Symbol;Acc:MGI:1914375]	ENSMUSG00000006736	9	10	42	21	1	21	0	0	0	6	9	13	16	2	27	0	0	0	8.13	9	15	0		ENSMUSG00000006736	Tspan31	protein_coding	tetraspanin 31 [Source:MGI Symbol;Acc:MGI:1914375]	ENSMUSG00000006736	3.32193	3.45943	5.42626	4.45943	1	4.45943	0	0	0	2.80735	3.32193	3.80735	4.08746	1.58496	4.80735	0
	ENSMUSG00000006740	Kif5b	protein_coding	kinesin family member 5B [Source:MGI Symbol;Acc:MGI:1098268]	ENSMUSG00000006740	35	34	125	0	6	17	1	6	4	22	31	39	0	11	22	8	37	22	21.27	31	11	22		ENSMUSG00000006740	Kif5b	protein_coding	kinesin family member 5B [Source:MGI Symbol;Acc:MGI:1098268]	ENSMUSG00000006740	5.16993	5.12928	6.97728	0	2.80735	4.16993	1	2.80735	2.32193	4.52356	5	5.32193	0	3.58496	4.52356	3.16993
	ENSMUSG00000006818	Sod2	protein_coding	superoxide dismutase 2, mitochondrial [Source:MGI Symbol;Acc:MGI:98352]	ENSMUSG00000006818	26	11	53	50	10	8	0	0	6	16	10	16	39	18	10	0	0	33	15.9	14	22	11		ENSMUSG00000006818	Sod2	protein_coding	superoxide dismutase 2, mitochondrial [Source:MGI Symbol;Acc:MGI:98352]	ENSMUSG00000006818	4.75489	3.58496	5.75489	5.67243	3.45943	3.16993	0	0	2.80735	4.08746	3.45943	4.08746	5.32193	4.24793	3.45943	0
	ENSMUSG00000006920	Ezh1	protein_coding	enhancer of zeste 1 polycomb repressive complex 2 subunit [Source:MGI Symbol;Acc:MGI:1097695]	ENSMUSG00000006920	16	6	29	31	12	15	3	2	0	10	5	9	24	22	19	25	12	0	14.1	8	22	12		ENSMUSG00000006920	Ezh1	protein_coding	enhancer of zeste 1 polycomb repressive complex 2 subunit [Source:MGI Symbol;Acc:MGI:1097695]	ENSMUSG00000006920	4.08746	2.80735	4.90689	5	3.70044	4	2	1.58496	0	3.45943	2.58496	3.32193	4.64386	4.52356	4.32193	4.70044
	ENSMUSG00000006930	Hap1	protein_coding	huntingtin-associated protein 1 [Source:MGI Symbol;Acc:MGI:1261831]	ENSMUSG00000006930	18	10	102	53	4	1	8	9	7	11	9	32	41	7	1	66	55	38	29.02	17	16	53		ENSMUSG00000006930	Hap1	protein_coding	huntingtin-associated protein 1 [Source:MGI Symbol;Acc:MGI:1261831]	ENSMUSG00000006930	4.24793	3.45943	6.6865	5.75489	2.32193	1	3.16993	3.32193	3	3.58496	3.32193	5.04439	5.39232	3	1	6.06609
	ENSMUSG00000006932	Ctnnb1	protein_coding	catenin (cadherin associated protein), beta 1 [Source:MGI Symbol;Acc:MGI:88276]	ENSMUSG00000006932	123	119	392	43	62	90	23	21	30	77	108	121	34	113	117	189	129	164	116.85	102	88	161		ENSMUSG00000006932	Ctnnb1	protein_coding	catenin (cadherin associated protein), beta 1 [Source:MGI Symbol;Acc:MGI:88276]	ENSMUSG00000006932	6.9542	6.90689	8.61839	5.45943	5.97728	6.50779	4.58496	4.45943	4.9542	6.2854	6.76818	6.93074	5.12928	6.83289	6.88264	7.56986
	ENSMUSG00000006941	Eif1b	protein_coding	eukaryotic translation initiation factor 1B [Source:MGI Symbol;Acc:MGI:1916219]	ENSMUSG00000006941	25	28	92	0	7	23	2	9	6	16	26	28	0	13	30	16	55	33	24.08	23	14	35		ENSMUSG00000006941	Eif1b	protein_coding	eukaryotic translation initiation factor 1B [Source:MGI Symbol;Acc:MGI:1916219]	ENSMUSG00000006941	4.70044	4.85798	6.53916	0	3	4.58496	1.58496	3.32193	2.80735	4.08746	4.75489	4.85798	0	3.80735	4.9542	4.08746
	ENSMUSG00000006998	Psmd2	protein_coding	proteasome (prosome, macropain) 26S subunit, non-ATPase, 2 [Source:MGI Symbol;Acc:MGI:1096584]	ENSMUSG00000006998	36	43	119	31	15	9	4	3	8	22	39	37	24	27	12	33	18	44	28.52	33	21	32		ENSMUSG00000006998	Psmd2	protein_coding	proteasome (prosome, macropain) 26S subunit, non-ATPase, 2 [Source:MGI Symbol;Acc:MGI:1096584]	ENSMUSG00000006998	5.20945	5.45943	6.90689	5	4	3.32193	2.32193	2	3.16993	4.52356	5.32193	5.24793	4.64386	4.80735	3.70044	5.08746
	ENSMUSG00000007021	Syngr3	protein_coding	synaptogyrin 3 [Source:MGI Symbol;Acc:MGI:1341881]	ENSMUSG00000007021	40	47	108	112	14	35	3	1	4	25	43	33	88	26	45	25	6	22	34.69	34	53	18		ENSMUSG00000007021	Syngr3	protein_coding	synaptogyrin 3 [Source:MGI Symbol;Acc:MGI:1341881]	ENSMUSG00000007021	5.35755	5.58496	6.76818	6.82018	3.90689	5.16993	2	1	2.32193	4.70044	5.45943	5.08746	6.47573	4.75489	5.52356	4.70044
	ENSMUSG00000007029	Vars	protein_coding	valyl-tRNA synthetase [Source:MGI Symbol;Acc:MGI:90675]	ENSMUSG00000007029	34	17	60	49	19	27	1	1	6	21	15	19	38	35	35	8	6	33	23.37	18	36	16		ENSMUSG00000007029	Vars	protein_coding	valyl-tRNA synthetase [Source:MGI Symbol;Acc:MGI:90675]	ENSMUSG00000007029	5.12928	4.16993	5.93074	5.64386	4.32193	4.80735	1	1	2.80735	4.45943	4	4.32193	5.2854	5.16993	5.16993	3.16993
	ENSMUSG00000007039	Ddah2	protein_coding	dimethylarginine dimethylaminohydrolase 2 [Source:MGI Symbol;Acc:MGI:1859016]	ENSMUSG00000007039	26	16	60	34	13	34	8	14	9	16	15	19	27	24	44	66	86	49	38.29	17	32	67		ENSMUSG00000007039	Ddah2	protein_coding	dimethylarginine dimethylaminohydrolase 2 [Source:MGI Symbol;Acc:MGI:1859016]	ENSMUSG00000007039	4.75489	4.08746	5.93074	5.12928	3.80735	5.12928	3.16993	3.90689	3.32193	4.08746	4	4.32193	4.80735	4.64386	5.49185	6.06609
	ENSMUSG00000007097	Atp1a2	protein_coding	ATPase, Na+/K+ transporting, alpha 2 polypeptide [Source:MGI Symbol;Acc:MGI:88106]	ENSMUSG00000007097	19	25	42	0	17	13	0	3	5	12	23	13	0	31	17	0	18	27	15.7	16	16	15		ENSMUSG00000007097	Atp1a2	protein_coding	ATPase, Na+/K+ transporting, alpha 2 polypeptide [Source:MGI Symbol;Acc:MGI:88106]	ENSMUSG00000007097	4.32193	4.70044	5.42626	0	4.16993	3.80735	0	2	2.58496	3.70044	4.58496	3.80735	0	5	4.16993	0
	ENSMUSG00000007207	Stx1a	protein_coding	syntaxin 1A (brain) [Source:MGI Symbol;Acc:MGI:109355]	ENSMUSG00000007207	30	24	60	76	16	0	1	2	6	19	22	19	59	29	0	8	12	33	22.33	20	29	18		ENSMUSG00000007207	Stx1a	protein_coding	syntaxin 1A (brain) [Source:MGI Symbol;Acc:MGI:109355]	ENSMUSG00000007207	4.9542	4.64386	5.93074	6.26679	4.08746	0	1	1.58496	2.80735	4.32193	4.52356	4.32193	5.90689	4.90689	0	3.16993
	ENSMUSG00000007279	Scube2	protein_coding	signal peptide, CUB domain, EGF-like 2 [Source:MGI Symbol;Acc:MGI:1928765]	ENSMUSG00000007279	51	26	24	67	56	95	13	27	40	32	24	7	52	102	123	107	166	219	92.44	21	92	164		ENSMUSG00000007279	Scube2	protein_coding	signal peptide, CUB domain, EGF-like 2 [Source:MGI Symbol;Acc:MGI:1928765]	ENSMUSG00000007279	5.70044	4.75489	4.64386	6.08746	5.83289	6.58496	3.80735	4.80735	5.35755	5.04439	4.64386	3	5.72792	6.6865	6.9542	6.75489
	ENSMUSG00000007411	Mark3	protein_coding	MAP/microtubule affinity regulating kinase 3 [Source:MGI Symbol;Acc:MGI:1341865]	ENSMUSG00000007411	33	21	82	4	26	16	2	4	6	21	19	25	3	47	21	16	25	33	23.35	22	24	25		ENSMUSG00000007411	Mark3	protein_coding	MAP/microtubule affinity regulating kinase 3 [Source:MGI Symbol;Acc:MGI:1341865]	ENSMUSG00000007411	5.08746	4.45943	6.37504	2.32193	4.75489	4.08746	1.58496	2.32193	2.80735	4.45943	4.32193	4.70044	2	5.58496	4.45943	4.08746
	ENSMUSG00000007564	Ppp2r1a	protein_coding	protein phosphatase 2, regulatory subunit A, alpha [Source:MGI Symbol;Acc:MGI:1926334]	ENSMUSG00000007564	111	51	335	184	48	76	2	4	10	69	46	104	144	88	98	16	25	55	71.64	73	110	32		ENSMUSG00000007564	Ppp2r1a	protein_coding	protein phosphatase 2, regulatory subunit A, alpha [Source:MGI Symbol;Acc:MGI:1926334]	ENSMUSG00000007564	6.80735	5.70044	8.39232	7.53138	5.61471	6.26679	1.58496	2.32193	3.45943	6.12928	5.55459	6.71425	7.17991	6.47573	6.62936	4.08746
	ENSMUSG00000007603	Dus3l	protein_coding	dihydrouridine synthase 3-like (S. cerevisiae) [Source:MGI Symbol;Acc:MGI:2147092]	ENSMUSG00000007603	23	8	37	44	18	8	0	1	5	14	7	11	34	33	10	0	6	27	16.01	11	26	11		ENSMUSG00000007603	Dus3l	protein_coding	dihydrouridine synthase 3-like (S. cerevisiae) [Source:MGI Symbol;Acc:MGI:2147092]	ENSMUSG00000007603	4.58496	3.16993	5.24793	5.49185	4.24793	3.16993	0	1	2.58496	3.90689	3	3.58496	5.12928	5.08746	3.45943	0
	ENSMUSG00000007613	Tgfbr1	protein_coding	transforming growth factor, beta receptor I [Source:MGI Symbol;Acc:MGI:98728]	ENSMUSG00000007613	23	4	19	0	0	31	1	1	4	14	4	6	0	0	40	8	6	22	11.14	8	13	12		ENSMUSG00000007613	Tgfbr1	protein_coding	transforming growth factor, beta receptor I [Source:MGI Symbol;Acc:MGI:98728]	ENSMUSG00000007613	4.58496	2.32193	4.32193	0	0	5	1	1	2.32193	3.90689	2.32193	2.80735	0	0	5.35755	3.16993
	ENSMUSG00000007617	Homer1	protein_coding	homer scaffolding protein 1 [Source:MGI Symbol;Acc:MGI:1347345]	ENSMUSG00000007617	63	36	104	18	6	35	3	10	1	39	33	32	14	11	45	25	62	5	29.58	35	23	31		ENSMUSG00000007617	Homer1	protein_coding	homer scaffolding protein 1 [Source:MGI Symbol;Acc:MGI:1347345]	ENSMUSG00000007617	6	5.20945	6.71425	4.24793	2.80735	5.16993	2	3.45943	1	5.32193	5.08746	5.04439	3.90689	3.58496	5.52356	4.70044
	ENSMUSG00000007656	Arpp19	protein_coding	cAMP-regulated phosphoprotein 19 [Source:MGI Symbol;Acc:MGI:1891691]	ENSMUSG00000007656	23	11	15	41	0	15	2	2	2	14	10	5	32	0	19	16	12	11	13.35	10	17	13		ENSMUSG00000007656	Arpp19	protein_coding	cAMP-regulated phosphoprotein 19 [Source:MGI Symbol;Acc:MGI:1891691]	ENSMUSG00000007656	4.58496	3.58496	4	5.39232	0	4	1.58496	1.58496	1.58496	3.90689	3.45943	2.58496	5.04439	0	4.32193	4.08746
	ENSMUSG00000007659	Bcl2l1	protein_coding	BCL2-like 1 [Source:MGI Symbol;Acc:MGI:88139]	ENSMUSG00000007659	21	20	51	56	10	12	2	0	2	13	18	16	44	18	16	16	0	11	16.89	16	26	9		ENSMUSG00000007659	Bcl2l1	protein_coding	BCL2-like 1 [Source:MGI Symbol;Acc:MGI:88139]	ENSMUSG00000007659	4.45943	4.39232	5.70044	5.83289	3.45943	3.70044	1.58496	0	1.58496	3.80735	4.24793	4.08746	5.49185	4.24793	4.08746	4.08746
	ENSMUSG00000007670	Khsrp	protein_coding	KH-type splicing regulatory protein [Source:MGI Symbol;Acc:MGI:1336214]	ENSMUSG00000007670	30	19	57	20	11	18	5	2	6	19	17	18	16	20	23	41	12	33	22.09	18	20	29		ENSMUSG00000007670	Khsrp	protein_coding	KH-type splicing regulatory protein [Source:MGI Symbol;Acc:MGI:1336214]	ENSMUSG00000007670	4.9542	4.32193	5.85798	4.39232	3.58496	4.24793	2.58496	1.58496	2.80735	4.32193	4.16993	4.24793	4.08746	4.39232	4.58496	5.39232
	ENSMUSG00000007739	Cct4	protein_coding	chaperonin containing Tcp1, subunit 4 (delta) [Source:MGI Symbol;Acc:MGI:104689]	ENSMUSG00000007739	36	24	110	0	7	9	0	3	2	22	22	34	0	13	12	0	18	11	14.69	26	8	10		ENSMUSG00000007739	Cct4	protein_coding	chaperonin containing Tcp1, subunit 4 (delta) [Source:MGI Symbol;Acc:MGI:104689]	ENSMUSG00000007739	5.20945	4.64386	6.79442	0	3	3.32193	0	2	1.58496	4.52356	4.52356	5.12928	0	3.80735	3.70044	0
	ENSMUSG00000007817	Zmiz1	protein_coding	zinc finger, MIZ-type containing 1 [Source:MGI Symbol;Acc:MGI:3040693]	ENSMUSG00000007817	50	38	95	43	37	20	7	8	6	31	35	29	34	67	26	57	49	33	40.18	32	42	46		ENSMUSG00000007817	Zmiz1	protein_coding	zinc finger, MIZ-type containing 1 [Source:MGI Symbol;Acc:MGI:3040693]	ENSMUSG00000007817	5.67243	5.2854	6.58496	5.45943	5.24793	4.39232	3	3.16993	2.80735	5	5.16993	4.90689	5.12928	6.08746	4.75489	5.85798
	ENSMUSG00000007836	Hnrnpa0	protein_coding	heterogeneous nuclear ribonucleoprotein A0 [Source:MGI Symbol;Acc:MGI:1924384]	ENSMUSG00000007836	67	32	101	141	57	23	5	18	24	42	29	31	110	104	30	41	111	131	69.9	34	81	94		ENSMUSG00000007836	Hnrnpa0	protein_coding	heterogeneous nuclear ribonucleoprotein A0 [Source:MGI Symbol;Acc:MGI:1924384]	ENSMUSG00000007836	6.08746	5.04439	6.67243	7.14975	5.85798	4.58496	2.58496	4.24793	4.64386	5.42626	4.90689	5	6.79442	6.71425	4.9542	5.39232
	ENSMUSG00000007850	Hnrnph1	protein_coding	heterogeneous nuclear ribonucleoprotein H1 [Source:MGI Symbol;Acc:MGI:1891925]	ENSMUSG00000007850	45	30	159	0	22	14	2	10	5	28	27	49	0	40	18	16	62	27	29.79	35	19	35		ENSMUSG00000007850	Hnrnph1	protein_coding	heterogeneous nuclear ribonucleoprotein H1 [Source:MGI Symbol;Acc:MGI:1891925]	ENSMUSG00000007850	5.52356	4.9542	7.32193	0	4.52356	3.90689	1.58496	3.45943	2.58496	4.85798	4.80735	5.64386	0	5.35755	4.24793	4.08746
	ENSMUSG00000007880	Arid1a	protein_coding	AT rich interactive domain 1A (SWI-like) [Source:MGI Symbol;Acc:MGI:1935147]	ENSMUSG00000007880	112	55	175	42	32	29	5	4	13	70	50	54	33	58	38	41	25	71	48.84	58	43	46		ENSMUSG00000007880	Arid1a	protein_coding	AT rich interactive domain 1A (SWI-like) [Source:MGI Symbol;Acc:MGI:1935147]	ENSMUSG00000007880	6.82018	5.80735	7.45943	5.42626	5.04439	4.90689	2.58496	2.32193	3.80735	6.14975	5.67243	5.78136	5.08746	5.88264	5.2854	5.39232
	ENSMUSG00000007891	Ctsd	protein_coding	cathepsin D [Source:MGI Symbol;Acc:MGI:88562]	ENSMUSG00000007891	18	10	21	29	15	0	4	4	4	11	9	7	23	27	0	33	25	22	17.35	9	17	27		ENSMUSG00000007891	Ctsd	protein_coding	cathepsin D [Source:MGI Symbol;Acc:MGI:88562]	ENSMUSG00000007891	4.24793	3.45943	4.45943	4.90689	4	0	2.32193	2.32193	2.32193	3.58496	3.32193	3	4.58496	4.80735	0	5.08746
	ENSMUSG00000007950	Abhd8	protein_coding	abhydrolase domain containing 8 [Source:MGI Symbol;Acc:MGI:1918946]	ENSMUSG00000007950	31	20	55	54	8	0	1	2	3	19	18	17	42	15	0	8	12	16	16.47	18	19	12		ENSMUSG00000007950	Abhd8	protein_coding	abhydrolase domain containing 8 [Source:MGI Symbol;Acc:MGI:1918946]	ENSMUSG00000007950	5	4.39232	5.80735	5.78136	3.16993	0	1	1.58496	2	4.32193	4.24793	4.16993	5.42626	4	0	3.16993
	ENSMUSG00000007989	Fzd3	protein_coding	frizzled class receptor 3 [Source:MGI Symbol;Acc:MGI:108476]	ENSMUSG00000007989	47	50	178	30	22	14	8	12	7	29	46	55	23	40	18	66	74	38	43.27	43	27	59		ENSMUSG00000007989	Fzd3	protein_coding	frizzled class receptor 3 [Source:MGI Symbol;Acc:MGI:108476]	ENSMUSG00000007989	5.58496	5.67243	7.48382	4.9542	4.52356	3.90689	3.16993	3.70044	3	4.90689	5.55459	5.80735	4.58496	5.35755	4.24793	6.06609
	ENSMUSG00000008036	Ap2s1	protein_coding	adaptor-related protein complex 2, sigma 1 subunit [Source:MGI Symbol;Acc:MGI:2141861]	ENSMUSG00000008036	24	16	65	38	1	6	0	0	2	15	15	20	30	2	8	0	0	11	11.1	17	13	4		ENSMUSG00000008036	Ap2s1	protein_coding	adaptor-related protein complex 2, sigma 1 subunit [Source:MGI Symbol;Acc:MGI:2141861]	ENSMUSG00000008036	4.64386	4.08746	6.04439	5.2854	1	2.80735	0	0	1.58496	4	4	4.39232	4.9542	1.58496	3.16993	0
	ENSMUSG00000008140	Emc10	protein_coding	ER membrane protein complex subunit 10 [Source:MGI Symbol;Acc:MGI:1916933]	ENSMUSG00000008140	47	15	66	17	3	16	1	1	6	29	14	20	13	5	21	8	6	33	16.67	21	13	16		ENSMUSG00000008140	Emc10	protein_coding	ER membrane protein complex subunit 10 [Source:MGI Symbol;Acc:MGI:1916933]	ENSMUSG00000008140	5.58496	4	6.06609	4.16993	2	4.08746	1	1	2.80735	4.90689	3.90689	4.39232	3.80735	2.58496	4.45943	3.16993
	ENSMUSG00000008153	Clstn3	protein_coding	calsyntenin 3 [Source:MGI Symbol;Acc:MGI:2178323]	ENSMUSG00000008153	147	61	297	155	10	47	2	3	7	92	56	92	121	18	61	16	18	38	56.94	80	67	24		ENSMUSG00000008153	Clstn3	protein_coding	calsyntenin 3 [Source:MGI Symbol;Acc:MGI:2178323]	ENSMUSG00000008153	7.20945	5.9542	8.21917	7.2854	3.45943	5.58496	1.58496	2	3	6.53916	5.83289	6.53916	6.93074	4.24793	5.9542	4.08746
	ENSMUSG00000008167	Fbxw9	protein_coding	F-box and WD-40 domain protein 9 [Source:MGI Symbol;Acc:MGI:1915878]	ENSMUSG00000008167	28	15	39	12	8	31	2	3	0	17	14	12	9	15	40	16	18	0	15.8	14	21	11		ENSMUSG00000008167	Fbxw9	protein_coding	F-box and WD-40 domain protein 9 [Source:MGI Symbol;Acc:MGI:1915878]	ENSMUSG00000008167	4.85798	4	5.32193	3.70044	3.16993	5	1.58496	2	0	4.16993	3.90689	3.70044	3.32193	4	5.35755	4.08746
	ENSMUSG00000008200	Fnbp4	protein_coding	formin binding protein 4 [Source:MGI Symbol;Acc:MGI:1860513]	ENSMUSG00000008200	37	13	39	24	2	0	5	4	1	23	12	12	19	4	0	41	25	5	15.61	16	8	24		ENSMUSG00000008200	Fnbp4	protein_coding	formin binding protein 4 [Source:MGI Symbol;Acc:MGI:1860513]	ENSMUSG00000008200	5.24793	3.80735	5.32193	4.64386	1.58496	0	2.58496	2.32193	1	4.58496	3.70044	3.70044	4.32193	2.32193	0	5.39232
	ENSMUSG00000008206	Cers4	protein_coding	ceramide synthase 4 [Source:MGI Symbol;Acc:MGI:1914510]	ENSMUSG00000008206	8	6	36	10	0	19	3	1	4	5	5	11	8	0	25	25	6	22	11.85	7	11	18		ENSMUSG00000008206	Cers4	protein_coding	ceramide synthase 4 [Source:MGI Symbol;Acc:MGI:1914510]	ENSMUSG00000008206	3.16993	2.80735	5.20945	3.45943	0	4.32193	2	1	2.32193	2.58496	2.58496	3.58496	3.16993	0	4.70044	4.70044
	ENSMUSG00000008301	Phax	protein_coding	phosphorylated adaptor for RNA export [Source:MGI Symbol;Acc:MGI:1891839]	ENSMUSG00000008301	18	4	45	0	2	9	2	1	1	11	4	14	0	4	12	16	6	5	8.01	10	5	9		ENSMUSG00000008301	Phax	protein_coding	phosphorylated adaptor for RNA export [Source:MGI Symbol;Acc:MGI:1891839]	ENSMUSG00000008301	4.24793	2.32193	5.52356	0	1.58496	3.32193	1.58496	1	1	3.58496	2.32193	3.90689	0	2.32193	3.70044	4.08746
	ENSMUSG00000008305	Tle1	protein_coding	transducin-like enhancer of split 1 [Source:MGI Symbol;Acc:MGI:104636]	ENSMUSG00000008305	23	12	29	78	10	6	2	1	1	14	11	9	61	18	8	16	6	5	16.58	11	29	9		ENSMUSG00000008305	Tle1	protein_coding	transducin-like enhancer of split 1 [Source:MGI Symbol;Acc:MGI:104636]	ENSMUSG00000008305	4.58496	3.70044	4.90689	6.30378	3.45943	2.80735	1.58496	1	1	3.90689	3.58496	3.32193	5.9542	4.24793	3.16993	4.08746
	ENSMUSG00000008348	Ubc	protein_coding	ubiquitin C [Source:MGI Symbol;Acc:MGI:98889]	ENSMUSG00000008348	58	42	100	131	5	47	0	4	3	36	38	31	102	9	61	0	25	16	35.42	35	57	14		ENSMUSG00000008348	Ubc	protein_coding	ubiquitin C [Source:MGI Symbol;Acc:MGI:98889]	ENSMUSG00000008348	5.88264	5.42626	6.65821	7.04439	2.58496	5.58496	0	2.32193	2	5.20945	5.2854	5	6.6865	3.32193	5.9542	0
	ENSMUSG00000008475	Arpc5	protein_coding	actin related protein 2/3 complex, subunit 5 [Source:MGI Symbol;Acc:MGI:1915021]	ENSMUSG00000008475	18	18	68	17	7	24	2	3	6	11	16	21	13	13	31	16	18	33	19.28	16	19	22		ENSMUSG00000008475	Arpc5	protein_coding	actin related protein 2/3 complex, subunit 5 [Source:MGI Symbol;Acc:MGI:1915021]	ENSMUSG00000008475	4.24793	4.24793	6.10852	4.16993	3	4.64386	1.58496	2	2.80735	3.58496	4.08746	4.45943	3.80735	3.80735	5	4.08746
	ENSMUSG00000008489	Elavl2	protein_coding	ELAV like RNA binding protein 1 [Source:MGI Symbol;Acc:MGI:1100887]	ENSMUSG00000008489	17	7	81	34	12	31	4	1	2	11	6	25	27	22	40	33	6	11	20.06	14	30	17		ENSMUSG00000008489	Elavl2	protein_coding	ELAV like RNA binding protein 1 [Source:MGI Symbol;Acc:MGI:1100887]	ENSMUSG00000008489	4.16993	3	6.35755	5.12928	3.70044	5	2.32193	1	1.58496	3.58496	2.80735	4.70044	4.80735	4.52356	5.35755	5.08746
	ENSMUSG00000008575	Nfib	protein_coding	nuclear factor I/B [Source:MGI Symbol;Acc:MGI:103188]	ENSMUSG00000008575	109	56	198	2	50	20	14	10	23	68	51	61	2	91	26	115	62	126	66.78	60	40	101		ENSMUSG00000008575	Nfib	protein_coding	nuclear factor I/B [Source:MGI Symbol;Acc:MGI:103188]	ENSMUSG00000008575	6.78136	5.83289	7.63662	1.58496	5.67243	4.39232	3.90689	3.45943	4.58496	6.10852	5.70044	5.9542	1.58496	6.52356	4.75489	6.85798
	ENSMUSG00000008604	Ubqln4	protein_coding	ubiquilin 4 [Source:MGI Symbol;Acc:MGI:2150152]	ENSMUSG00000008604	35	15	51	67	8	15	5	4	8	22	14	16	52	15	19	41	25	44	27.45	17	29	37		ENSMUSG00000008604	Ubqln4	protein_coding	ubiquilin 4 [Source:MGI Symbol;Acc:MGI:2150152]	ENSMUSG00000008604	5.16993	4	5.70044	6.08746	3.16993	4	2.58496	2.32193	3.16993	4.52356	3.90689	4.08746	5.72792	4	4.32193	5.39232
	ENSMUSG00000008658	Rbfox1	protein_coding	RNA binding protein, fox-1 homolog (C. elegans) 1 [Source:MGI Symbol;Acc:MGI:1926224]	ENSMUSG00000008658	19	5	37	7	13	18	1	5	1	12	5	11	5	24	23	8	31	5	13.86	9	17	15		ENSMUSG00000008658	Rbfox1	protein_coding	RNA binding protein, fox-1 homolog (C. elegans) 1 [Source:MGI Symbol;Acc:MGI:1926224]	ENSMUSG00000008658	4.32193	2.58496	5.24793	3	3.80735	4.24793	1	2.58496	1	3.70044	2.58496	3.58496	2.58496	4.64386	4.58496	3.16993
	ENSMUSG00000008730	Hipk1	protein_coding	homeodomain interacting protein kinase 1 [Source:MGI Symbol;Acc:MGI:1314873]	ENSMUSG00000008730	46	23	76	22	12	0	2	3	5	29	21	24	17	22	0	16	18	27	19.38	25	13	20		ENSMUSG00000008730	Hipk1	protein_coding	homeodomain interacting protein kinase 1 [Source:MGI Symbol;Acc:MGI:1314873]	ENSMUSG00000008730	5.55459	4.58496	6.26679	4.52356	3.70044	0	1.58496	2	2.58496	4.90689	4.45943	4.64386	4.16993	4.52356	0	4.08746
	ENSMUSG00000008763	Man1a2	protein_coding	mannosidase, alpha, class 1A, member 2 [Source:MGI Symbol;Acc:MGI:104676]	ENSMUSG00000008763	30	28	35	35	26	22	0	7	1	19	26	11	27	47	28	0	43	5	22.98	19	34	16		ENSMUSG00000008763	Man1a2	protein_coding	mannosidase, alpha, class 1A, member 2 [Source:MGI Symbol;Acc:MGI:104676]	ENSMUSG00000008763	4.9542	4.85798	5.16993	5.16993	4.75489	4.52356	0	3	1	4.32193	4.75489	3.58496	4.80735	5.58496	4.85798	0
	ENSMUSG00000008855	Hdac5	protein_coding	histone deacetylase 5 [Source:MGI Symbol;Acc:MGI:1333784]	ENSMUSG00000008855	73	27	73	81	25	60	3	4	7	45	25	23	63	46	78	25	25	38	40.75	31	62	29		ENSMUSG00000008855	Hdac5	protein_coding	histone deacetylase 5 [Source:MGI Symbol;Acc:MGI:1333784]	ENSMUSG00000008855	6.20945	4.80735	6.20945	6.35755	4.70044	5.93074	2	2.32193	3	5.52356	4.70044	4.58496	6	5.55459	6.30378	4.70044
	ENSMUSG00000009013	Dynll1	protein_coding	dynein light chain LC8-type 1 [Source:MGI Symbol;Acc:MGI:1861457]	ENSMUSG00000009013	21	9	37	14	0	0	5	1	0	13	8	11	11	0	0	41	6	0	10.09	11	4	16		ENSMUSG00000009013	Dynll1	protein_coding	dynein light chain LC8-type 1 [Source:MGI Symbol;Acc:MGI:1861457]	ENSMUSG00000009013	4.45943	3.32193	5.24793	3.90689	0	0	2.58496	1	0	3.80735	3.16993	3.58496	3.58496	0	0	5.39232
	ENSMUSG00000009035	Tmem184b	protein_coding	transmembrane protein 184b [Source:MGI Symbol;Acc:MGI:2445179]	ENSMUSG00000009035	34	35	29	22	7	18	1	2	2	21	32	9	17	13	23	8	12	11	16.31	21	18	10		ENSMUSG00000009035	Tmem184b	protein_coding	transmembrane protein 184b [Source:MGI Symbol;Acc:MGI:2445179]	ENSMUSG00000009035	5.12928	5.16993	4.90689	4.52356	3	4.24793	1	1.58496	1.58496	4.45943	5.04439	3.32193	4.16993	3.80735	4.58496	3.16993
	ENSMUSG00000009073	Nf2	protein_coding	neurofibromin 2 [Source:MGI Symbol;Acc:MGI:97307]	ENSMUSG00000009073	26	15	79	51	18	14	1	9	12	16	14	24	40	33	18	8	55	66	30.48	18	30	43		ENSMUSG00000009073	Nf2	protein_coding	neurofibromin 2 [Source:MGI Symbol;Acc:MGI:97307]	ENSMUSG00000009073	4.75489	4	6.32193	5.70044	4.24793	3.90689	1	3.32193	3.70044	4.08746	3.90689	4.64386	5.35755	5.08746	4.24793	3.16993
	ENSMUSG00000009079	Ewsr1	protein_coding	Ewing sarcoma breakpoint region 1 [Source:MGI Symbol;Acc:MGI:99960]	ENSMUSG00000009079	33	15	60	92	27	22	5	7	9	21	14	19	72	49	28	41	43	49	37.3	18	50	44		ENSMUSG00000009079	Ewsr1	protein_coding	Ewing sarcoma breakpoint region 1 [Source:MGI Symbol;Acc:MGI:99960]	ENSMUSG00000009079	5.08746	4	5.93074	6.53916	4.80735	4.52356	2.58496	3	3.32193	4.45943	3.90689	4.32193	6.18982	5.64386	4.85798	5.39232
	ENSMUSG00000009090	Ap1b1	protein_coding	adaptor protein complex AP-1, beta 1 subunit [Source:MGI Symbol;Acc:MGI:1096368]	ENSMUSG00000009090	37	14	99	72	14	49	5	4	2	23	13	31	56	26	63	41	25	11	32.03	22	48	26		ENSMUSG00000009090	Ap1b1	protein_coding	adaptor protein complex AP-1, beta 1 subunit [Source:MGI Symbol;Acc:MGI:1096368]	ENSMUSG00000009090	5.24793	3.90689	6.64386	6.18982	3.90689	5.64386	2.58496	2.32193	1.58496	4.58496	3.80735	5	5.83289	4.75489	6	5.39232
	ENSMUSG00000009216	Fam163b	protein_coding	family with sequence similarity 163, member B [Source:MGI Symbol;Acc:MGI:1926106]	ENSMUSG00000009216	4	2	43	26	0	37	0	3	2	2	2	13	20	0	48	0	18	11	12.81	6	23	10		ENSMUSG00000009216	Fam163b	protein_coding	family with sequence similarity 163, member B [Source:MGI Symbol;Acc:MGI:1926106]	ENSMUSG00000009216	2.32193	1.58496	5.45943	4.75489	0	5.24793	0	2	1.58496	1.58496	1.58496	3.80735	4.39232	0	5.61471	0
	ENSMUSG00000009394	Syn2	protein_coding	synapsin II [Source:MGI Symbol;Acc:MGI:103020]	ENSMUSG00000009394	39	20	95	69	0	12	3	2	4	24	18	29	54	0	16	25	12	22	22.24	24	23	20		ENSMUSG00000009394	Syn2	protein_coding	synapsin II [Source:MGI Symbol;Acc:MGI:103020]	ENSMUSG00000009394	5.32193	4.39232	6.58496	6.12928	0	3.70044	2	1.58496	2.32193	4.64386	4.24793	4.90689	5.78136	0	4.08746	4.70044
	ENSMUSG00000009418	Nav1	protein_coding	neuron navigator 1 [Source:MGI Symbol;Acc:MGI:2183683]	ENSMUSG00000009418	140	84	301	324	66	142	14	19	32	87	77	93	253	120	184	115	117	175	135.68	86	186	136		ENSMUSG00000009418	Nav1	protein_coding	neuron navigator 1 [Source:MGI Symbol;Acc:MGI:2183683]	ENSMUSG00000009418	7.13955	6.40939	8.2384	8.3443	6.06609	7.15987	3.90689	4.32193	5.04439	6.45943	6.2854	6.55459	7.98868	6.91886	7.53138	6.85798
	ENSMUSG00000009549	Srp14	protein_coding	signal recognition particle 14 [Source:MGI Symbol;Acc:MGI:107169]	ENSMUSG00000009549	14	14	32	63	9	10	2	2	1	9	13	10	49	16	13	16	12	5	16.02	11	26	11		ENSMUSG00000009549	Srp14	protein_coding	signal recognition particle 14 [Source:MGI Symbol;Acc:MGI:107169]	ENSMUSG00000009549	3.90689	3.90689	5.04439	6	3.32193	3.45943	1.58496	1.58496	1	3.32193	3.80735	3.45943	5.64386	4.08746	3.80735	4.08746
	ENSMUSG00000009569	Mrtfb	protein_coding	myocardin related transcription factor B [Source:MGI Symbol;Acc:MGI:3050795]	ENSMUSG00000009569	29	6	90	15	11	19	0	3	6	18	5	28	12	20	25	0	18	33	17.67	17	19	17		ENSMUSG00000009569	Mrtfb	protein_coding	myocardin related transcription factor B [Source:MGI Symbol;Acc:MGI:3050795]	ENSMUSG00000009569	4.90689	2.80735	6.50779	4	3.58496	4.32193	0	2	2.80735	4.24793	2.58496	4.85798	3.70044	4.39232	4.70044	0
	ENSMUSG00000009575	Cbx5	protein_coding	chromobox 5 [Source:MGI Symbol;Acc:MGI:109372]	ENSMUSG00000009575	31	32	149	23	11	29	5	6	5	19	29	46	18	20	38	41	37	27	30.61	31	25	35		ENSMUSG00000009575	Cbx5	protein_coding	chromobox 5 [Source:MGI Symbol;Acc:MGI:109372]	ENSMUSG00000009575	5	5.04439	7.22882	4.58496	3.58496	4.90689	2.58496	2.80735	2.58496	4.32193	4.90689	5.55459	4.24793	4.39232	5.2854	5.39232
	ENSMUSG00000009630	Ppp2cb	protein_coding	protein phosphatase 2 (formerly 2A), catalytic subunit, beta isoform [Source:MGI Symbol;Acc:MGI:1321161]	ENSMUSG00000009630	30	20	155	78	16	25	16	15	8	19	18	48	61	29	32	131	92	44	52.74	28	41	89		ENSMUSG00000009630	Ppp2cb	protein_coding	protein phosphatase 2 (formerly 2A), catalytic subunit, beta isoform [Source:MGI Symbol;Acc:MGI:1321161]	ENSMUSG00000009630	4.9542	4.39232	7.2854	6.30378	4.08746	4.70044	4.08746	4	3.16993	4.32193	4.24793	5.61471	5.9542	4.90689	5.04439	7.04439
	ENSMUSG00000009647	Mcu	protein_coding	mitochondrial calcium uniporter [Source:MGI Symbol;Acc:MGI:3026965]	ENSMUSG00000009647	22	27	43	11	7	10	3	1	3	14	25	13	9	13	13	25	6	16	14.79	17	12	16		ENSMUSG00000009647	Mcu	protein_coding	mitochondrial calcium uniporter [Source:MGI Symbol;Acc:MGI:3026965]	ENSMUSG00000009647	4.52356	4.80735	5.45943	3.58496	3	3.45943	2	1	2	3.90689	4.70044	3.80735	3.32193	3.80735	3.80735	4.70044
	ENSMUSG00000009681	Bcr	protein_coding	BCR activator of RhoGEF and GTPase [Source:MGI Symbol;Acc:MGI:88141]	ENSMUSG00000009681	52	30	80	2	28	38	5	5	6	32	27	25	2	51	49	41	31	33	32.33	28	34	35		ENSMUSG00000009681	Bcr	protein_coding	BCR activator of RhoGEF and GTPase [Source:MGI Symbol;Acc:MGI:88141]	ENSMUSG00000009681	5.72792	4.9542	6.33985	1.58496	4.85798	5.2854	2.58496	2.58496	2.80735	5.04439	4.80735	4.70044	1.58496	5.70044	5.64386	5.39232
	ENSMUSG00000009739	Pou6f1	protein_coding	POU domain, class 6, transcription factor 1 [Source:MGI Symbol;Acc:MGI:102935]	ENSMUSG00000009739	65	4	34	23	19	11	3	1	2	40	4	11	18	35	14	25	6	11	18.14	18	22	14		ENSMUSG00000009739	Pou6f1	protein_coding	POU domain, class 6, transcription factor 1 [Source:MGI Symbol;Acc:MGI:102935]	ENSMUSG00000009739	6.04439	2.32193	5.12928	4.58496	4.32193	3.58496	2	1	1.58496	5.35755	2.32193	3.58496	4.24793	5.16993	3.90689	4.70044
	ENSMUSG00000009741	Ubp1	protein_coding	upstream binding protein 1 [Source:MGI Symbol;Acc:MGI:104889]	ENSMUSG00000009741	18	16	42	28	6	14	0	2	3	11	15	13	22	11	18	0	12	16	13.16	13	17	9		ENSMUSG00000009741	Ubp1	protein_coding	upstream binding protein 1 [Source:MGI Symbol;Acc:MGI:104889]	ENSMUSG00000009741	4.24793	4.08746	5.42626	4.85798	2.80735	3.90689	0	1.58496	2	3.58496	4	3.80735	4.52356	3.58496	4.24793	0
	ENSMUSG00000009863	Sdhb	protein_coding	succinate dehydrogenase complex, subunit B, iron sulfur (Ip) [Source:MGI Symbol;Acc:MGI:1914930]	ENSMUSG00000009863	27	20	64	11	6	17	1	3	1	17	18	20	9	11	22	8	18	5	14.28	18	14	10		ENSMUSG00000009863	Sdhb	protein_coding	succinate dehydrogenase complex, subunit B, iron sulfur (Ip) [Source:MGI Symbol;Acc:MGI:1914930]	ENSMUSG00000009863	4.80735	4.39232	6.02237	3.58496	2.80735	4.16993	1	2	1	4.16993	4.24793	4.39232	3.32193	3.58496	4.52356	3.16993
	ENSMUSG00000009894	Snap47	protein_coding	synaptosomal-associated protein, 47 [Source:MGI Symbol;Acc:MGI:1915076]	ENSMUSG00000009894	66	40	206	38	27	102	2	5	6	41	36	64	30	49	132	16	31	33	48.04	47	70	27		ENSMUSG00000009894	Snap47	protein_coding	synaptosomal-associated protein, 47 [Source:MGI Symbol;Acc:MGI:1915076]	ENSMUSG00000009894	6.06609	5.35755	7.69349	5.2854	4.80735	6.6865	1.58496	2.58496	2.80735	5.39232	5.20945	6.02237	4.9542	5.64386	7.05528	4.08746
	ENSMUSG00000010057	Nprl2	protein_coding	NPR2 like, GATOR1 complex subunit [Source:MGI Symbol;Acc:MGI:1914482]	ENSMUSG00000010057	6	13	22	29	6	13	1	1	1	4	12	7	23	11	17	8	6	5	10.3	8	17	6		ENSMUSG00000010057	Nprl2	protein_coding	NPR2 like, GATOR1 complex subunit [Source:MGI Symbol;Acc:MGI:1914482]	ENSMUSG00000010057	2.80735	3.80735	4.52356	4.90689	2.80735	3.80735	1	1	1	2.32193	3.70044	3	4.58496	3.58496	4.16993	3.16993
	ENSMUSG00000010066	Cacna2d2	protein_coding	calcium channel, voltage-dependent, alpha 2/delta subunit 2 [Source:MGI Symbol;Acc:MGI:1929813]	ENSMUSG00000010066	11	7	25	22	9	9	0	1	0	7	6	8	17	16	12	0	6	0	8.04	7	15	2		ENSMUSG00000010066	Cacna2d2	protein_coding	calcium channel, voltage-dependent, alpha 2/delta subunit 2 [Source:MGI Symbol;Acc:MGI:1929813]	ENSMUSG00000010066	3.58496	3	4.70044	4.52356	3.32193	3.32193	0	1	0	3	2.80735	3.16993	4.16993	4.08746	3.70044	0
	ENSMUSG00000010086	Rnf112	protein_coding	ring finger protein 112 [Source:MGI Symbol;Acc:MGI:106611]	ENSMUSG00000010086	11	23	23	21	0	34	0	0	2	7	21	7	16	0	44	0	0	11	11.81	12	20	4		ENSMUSG00000010086	Rnf112	protein_coding	ring finger protein 112 [Source:MGI Symbol;Acc:MGI:106611]	ENSMUSG00000010086	3.58496	4.58496	4.58496	4.45943	0	5.12928	0	0	1.58496	3	4.45943	3	4.08746	0	5.49185	0
	ENSMUSG00000010095	Slc3a2	protein_coding	solute carrier family 3 (activators of dibasic and neutral amino acid transport), member 2 [Source:MGI Symbol;Acc:MGI:96955]	ENSMUSG00000010095	66	40	339	64	18	66	10	10	12	41	36	105	50	33	85	82	62	66	62.23	61	56	70		ENSMUSG00000010095	Slc3a2	protein_coding	solute carrier family 3 (activators of dibasic and neutral amino acid transport), member 2 [Source:MGI Symbol;Acc:MGI:96955]	ENSMUSG00000010095	6.06609	5.35755	8.40939	6.02237	4.24793	6.06609	3.45943	3.45943	3.70044	5.39232	5.20945	6.72792	5.67243	5.08746	6.42626	6.37504
	ENSMUSG00000010097	Nxf1	protein_coding	nuclear RNA export factor 1 [Source:MGI Symbol;Acc:MGI:1858330]	ENSMUSG00000010097	29	11	60	11	10	4	5	7	1	18	10	19	9	18	5	41	43	5	18.69	16	11	30		ENSMUSG00000010097	Nxf1	protein_coding	nuclear RNA export factor 1 [Source:MGI Symbol;Acc:MGI:1858330]	ENSMUSG00000010097	4.90689	3.58496	5.93074	3.58496	3.45943	2.32193	2.58496	3	1	4.24793	3.45943	4.32193	3.32193	4.24793	2.58496	5.39232
	ENSMUSG00000010110	Stx5a	protein_coding	syntaxin 5A [Source:MGI Symbol;Acc:MGI:1928483]	ENSMUSG00000010110	24	6	61	25	3	19	2	2	1	15	5	19	20	5	25	16	12	5	13.68	13	17	11		ENSMUSG00000010110	Stx5a	protein_coding	syntaxin 5A [Source:MGI Symbol;Acc:MGI:1928483]	ENSMUSG00000010110	4.64386	2.80735	5.9542	4.70044	2	4.32193	1.58496	1.58496	1	4	2.58496	4.32193	4.39232	2.58496	4.70044	4.08746
	ENSMUSG00000010277	2610507B11Rik	protein_coding	RIKEN cDNA 2610507B11 gene [Source:MGI Symbol;Acc:MGI:1919753]	ENSMUSG00000010277	42	23	98	52	8	21	6	8	6	26	21	30	41	15	27	49	49	33	32.35	26	28	44		ENSMUSG00000010277	2610507B11Rik	protein_coding	RIKEN cDNA 2610507B11 gene [Source:MGI Symbol;Acc:MGI:1919753]	ENSMUSG00000010277	5.42626	4.58496	6.62936	5.72792	3.16993	4.45943	2.80735	3.16993	2.80735	4.75489	4.45943	4.9542	5.39232	4	4.80735	5.64386
	ENSMUSG00000010392	Gosr1	protein_coding	golgi SNAP receptor complex member 1 [Source:MGI Symbol;Acc:MGI:1858260]	ENSMUSG00000010392	4	18	23	27	0	9	0	0	2	2	16	7	21	0	12	0	0	11	7.75	8	11	4		ENSMUSG00000010392	Gosr1	protein_coding	golgi SNAP receptor complex member 1 [Source:MGI Symbol;Acc:MGI:1858260]	ENSMUSG00000010392	2.32193	4.24793	4.58496	4.80735	0	3.32193	0	0	1.58496	1.58496	4.08746	3	4.45943	0	3.70044	0
	ENSMUSG00000010453	Kansl3	protein_coding	KAT8 regulatory NSL complex subunit 3 [Source:MGI Symbol;Acc:MGI:1918055]	ENSMUSG00000010453	26	13	50	0	8	25	1	1	8	16	12	15	0	15	32	8	6	44	16.51	14	16	19		ENSMUSG00000010453	Kansl3	protein_coding	KAT8 regulatory NSL complex subunit 3 [Source:MGI Symbol;Acc:MGI:1918055]	ENSMUSG00000010453	4.75489	3.80735	5.67243	0	3.16993	4.70044	1	1	3.16993	4.08746	3.70044	4	0	4	5.04439	3.16993
	ENSMUSG00000010505	Myt1	protein_coding	myelin transcription factor 1 [Source:MGI Symbol;Acc:MGI:1100535]	ENSMUSG00000010505	20	10	47	48	9	32	4	6	7	12	9	15	38	16	41	33	37	38	26.61	12	32	36		ENSMUSG00000010505	Myt1	protein_coding	myelin transcription factor 1 [Source:MGI Symbol;Acc:MGI:1100535]	ENSMUSG00000010505	4.39232	3.45943	5.58496	5.61471	3.32193	5.04439	2.32193	2.80735	3	3.70044	3.32193	4	5.2854	4.08746	5.39232	5.08746
	ENSMUSG00000010608	Rbm25	protein_coding	RNA binding motif protein 25 [Source:MGI Symbol;Acc:MGI:1914289]	ENSMUSG00000010608	54	37	84	87	20	24	8	15	12	34	34	26	68	36	31	66	92	66	50.27	31	45	75		ENSMUSG00000010608	Rbm25	protein_coding	RNA binding motif protein 25 [Source:MGI Symbol;Acc:MGI:1914289]	ENSMUSG00000010608	5.78136	5.24793	6.40939	6.45943	4.39232	4.64386	3.16993	4	3.70044	5.12928	5.12928	4.75489	6.10852	5.20945	5	6.06609
	ENSMUSG00000010609	Psen2	protein_coding	presenilin 2 [Source:MGI Symbol;Acc:MGI:109284]	ENSMUSG00000010609	3	8	21	17	23	16	0	0	0	2	7	7	13	42	21	0	0	0	10.18	5	25	0		ENSMUSG00000010609	Psen2	protein_coding	presenilin 2 [Source:MGI Symbol;Acc:MGI:109284]	ENSMUSG00000010609	2	3.16993	4.45943	4.16993	4.58496	4.08746	0	0	0	1.58496	3	3	3.80735	5.42626	4.45943	0
	ENSMUSG00000010663	Fads1	protein_coding	fatty acid desaturase 1 [Source:MGI Symbol;Acc:MGI:1923517]	ENSMUSG00000010663	41	28	89	13	4	41	8	2	4	26	26	28	10	7	53	66	12	22	27.67	27	23	33		ENSMUSG00000010663	Fads1	protein_coding	fatty acid desaturase 1 [Source:MGI Symbol;Acc:MGI:1923517]	ENSMUSG00000010663	5.39232	4.85798	6.49185	3.80735	2.32193	5.39232	3.16993	1.58496	2.32193	4.75489	4.75489	4.85798	3.45943	3	5.75489	6.06609
	ENSMUSG00000010755	Cars	protein_coding	cysteinyl-tRNA synthetase [Source:MGI Symbol;Acc:MGI:1351477]	ENSMUSG00000010755	43	24	82	100	15	19	6	2	2	27	22	25	78	27	25	49	12	11	30.73	25	43	24		ENSMUSG00000010755	Cars	protein_coding	cysteinyl-tRNA synthetase [Source:MGI Symbol;Acc:MGI:1351477]	ENSMUSG00000010755	5.45943	4.64386	6.37504	6.65821	4	4.32193	2.80735	1.58496	1.58496	4.80735	4.52356	4.70044	6.30378	4.80735	4.70044	5.64386
	ENSMUSG00000010936	Vac14	protein_coding	Vac14 homolog (S. cerevisiae) [Source:MGI Symbol;Acc:MGI:2157980]	ENSMUSG00000010936	13	16	20	32	112	4	4	2	1	8	15	6	25	204	5	33	12	5	34.87	10	78	17		ENSMUSG00000010936	Vac14	protein_coding	Vac14 homolog (S. cerevisiae) [Source:MGI Symbol;Acc:MGI:2157980]	ENSMUSG00000010936	3.80735	4.08746	4.39232	5.04439	6.82018	2.32193	2.32193	1.58496	1	3.16993	4	2.80735	4.70044	7.67948	2.58496	5.08746
	ENSMUSG00000011114	Tbrg1	protein_coding	transforming growth factor beta regulated gene 1 [Source:MGI Symbol;Acc:MGI:1100877]	ENSMUSG00000011114	8	13	66	25	0	13	4	1	1	5	12	20	20	0	17	33	6	5	13.12	12	12	15		ENSMUSG00000011114	Tbrg1	protein_coding	transforming growth factor beta regulated gene 1 [Source:MGI Symbol;Acc:MGI:1100877]	ENSMUSG00000011114	3.16993	3.80735	6.06609	4.70044	0	3.80735	2.32193	1	1	2.58496	3.70044	4.39232	4.39232	0	4.16993	5.08746
	ENSMUSG00000011158	Brf1	protein_coding	BRF1, RNA polymerase III transcription initiation factor 90 kDa subunit [Source:MGI Symbol;Acc:MGI:1919558]	ENSMUSG00000011158	19	23	28	85	3	10	2	8	6	12	21	9	66	5	13	16	49	33	24.97	14	28	33		ENSMUSG00000011158	Brf1	protein_coding	BRF1, RNA polymerase III transcription initiation factor 90 kDa subunit [Source:MGI Symbol;Acc:MGI:1919558]	ENSMUSG00000011158	4.32193	4.58496	4.85798	6.42626	2	3.45943	1.58496	3.16993	2.80735	3.70044	4.45943	3.32193	6.06609	2.58496	3.80735	4.08746
	ENSMUSG00000011427	Zfp790	protein_coding	zinc finger protein 790 [Source:MGI Symbol;Acc:MGI:1923431]	ENSMUSG00000011427	28	5	38	39	0	1	0	0	0	17	5	12	30	0	1	0	0	0	7.28	11	10	0		ENSMUSG00000011427	Zfp790	protein_coding	zinc finger protein 790 [Source:MGI Symbol;Acc:MGI:1923431]	ENSMUSG00000011427	4.85798	2.58496	5.2854	5.32193	0	1	0	0	0	4.16993	2.58496	3.70044	4.9542	0	1	0
	ENSMUSG00000011751	Sptbn4	protein_coding	spectrin beta, non-erythrocytic 4 [Source:MGI Symbol;Acc:MGI:1890574]	ENSMUSG00000011751	46	26	59	119	24	19	4	8	9	29	24	18	93	44	25	33	49	49	40.36	24	54	44		ENSMUSG00000011751	Sptbn4	protein_coding	spectrin beta, non-erythrocytic 4 [Source:MGI Symbol;Acc:MGI:1890574]	ENSMUSG00000011751	5.55459	4.75489	5.90689	6.90689	4.64386	4.32193	2.32193	3.16993	3.32193	4.90689	4.64386	4.24793	6.55459	5.49185	4.70044	5.08746
	ENSMUSG00000011831	Evi5	protein_coding	ecotropic viral integration site 5 [Source:MGI Symbol;Acc:MGI:104736]	ENSMUSG00000011831	17	10	33	0	11	14	1	7	3	11	9	10	0	20	18	8	43	16	15.09	10	13	22		ENSMUSG00000011831	Evi5	protein_coding	ecotropic viral integration site 5 [Source:MGI Symbol;Acc:MGI:104736]	ENSMUSG00000011831	4.16993	3.45943	5.08746	0	3.58496	3.90689	1	3	2	3.58496	3.32193	3.45943	0	4.39232	4.24793	3.16993
	ENSMUSG00000011832	Evi5l	protein_coding	ecotropic viral integration site 5 like [Source:MGI Symbol;Acc:MGI:2442167]	ENSMUSG00000011832	51	22	95	66	31	44	2	10	13	32	20	29	52	57	57	16	62	71	43.93	27	55	50		ENSMUSG00000011832	Evi5l	protein_coding	ecotropic viral integration site 5 like [Source:MGI Symbol;Acc:MGI:2442167]	ENSMUSG00000011832	5.70044	4.52356	6.58496	6.06609	5	5.49185	1.58496	3.45943	3.80735	5.04439	4.39232	4.90689	5.72792	5.85798	5.85798	4.08746
	ENSMUSG00000011877	Git1	protein_coding	GIT ArfGAP 1 [Source:MGI Symbol;Acc:MGI:1927140]	ENSMUSG00000011877	58	23	94	38	2	12	2	5	5	36	21	29	30	4	16	16	31	27	23.29	29	17	25		ENSMUSG00000011877	Git1	protein_coding	GIT ArfGAP 1 [Source:MGI Symbol;Acc:MGI:1927140]	ENSMUSG00000011877	5.88264	4.58496	6.56986	5.2854	1.58496	3.70044	1.58496	2.58496	2.58496	5.20945	4.45943	4.90689	4.9542	2.32193	4.08746	4.08746
	ENSMUSG00000011960	Ccnt1	protein_coding	cyclin T1 [Source:MGI Symbol;Acc:MGI:1328363]	ENSMUSG00000011960	30	34	47	63	3	11	1	0	0	19	31	15	49	5	14	8	0	0	15.71	22	23	3		ENSMUSG00000011960	Ccnt1	protein_coding	cyclin T1 [Source:MGI Symbol;Acc:MGI:1328363]	ENSMUSG00000011960	4.9542	5.12928	5.58496	6	2	3.58496	1	0	0	4.32193	5	4	5.64386	2.58496	3.90689	3.16993
	ENSMUSG00000012114	Med15	protein_coding	mediator complex subunit 15 [Source:MGI Symbol;Acc:MGI:2137379]	ENSMUSG00000012114	34	9	51	21	6	13	0	2	1	21	8	16	16	11	17	0	12	5	11.9	15	15	6		ENSMUSG00000012114	Med15	protein_coding	mediator complex subunit 15 [Source:MGI Symbol;Acc:MGI:2137379]	ENSMUSG00000012114	5.12928	3.32193	5.70044	4.45943	2.80735	3.80735	0	1.58496	1	4.45943	3.16993	4.08746	4.08746	3.58496	4.16993	0
	ENSMUSG00000012117	Dhdds	protein_coding	dehydrodolichyl diphosphate synthase [Source:MGI Symbol;Acc:MGI:1914672]	ENSMUSG00000012117	12	3	28	24	11	9	2	0	3	7	3	9	19	20	12	16	0	16	11.35	6	17	11		ENSMUSG00000012117	Dhdds	protein_coding	dehydrodolichyl diphosphate synthase [Source:MGI Symbol;Acc:MGI:1914672]	ENSMUSG00000012117	3.70044	2	4.85798	4.64386	3.58496	3.32193	1.58496	0	2	3	2	3.32193	4.32193	4.39232	3.70044	4.08746
	ENSMUSG00000012535	Tnpo3	protein_coding	transportin 3 [Source:MGI Symbol;Acc:MGI:1196412]	ENSMUSG00000012535	31	30	208	86	23	28	2	1	3	19	27	64	67	42	36	16	6	16	32.82	37	48	13		ENSMUSG00000012535	Tnpo3	protein_coding	transportin 3 [Source:MGI Symbol;Acc:MGI:1196412]	ENSMUSG00000012535	5	4.9542	7.70736	6.44294	4.58496	4.85798	1.58496	1	2	4.32193	4.80735	6.02237	6.08746	5.42626	5.20945	4.08746
	ENSMUSG00000012848	Rps5	protein_coding	ribosomal protein S5 [Source:MGI Symbol;Acc:MGI:1097682]	ENSMUSG00000012848	50	23	72	31	41	35	12	12	16	31	21	22	24	75	45	98	74	88	53.17	25	48	87		ENSMUSG00000012848	Rps5	protein_coding	ribosomal protein S5 [Source:MGI Symbol;Acc:MGI:1097682]	ENSMUSG00000012848	5.67243	4.58496	6.18982	5	5.39232	5.16993	3.70044	3.70044	4.08746	5	4.45943	4.52356	4.64386	6.24793	5.52356	6.62936
	ENSMUSG00000013033	Adgrl1	protein_coding	adhesion G protein-coupled receptor L1 [Source:MGI Symbol;Acc:MGI:1929461]	ENSMUSG00000013033	202	80	325	203	35	134	8	17	16	126	73	101	159	64	174	66	105	88	105.9	100	132	86		ENSMUSG00000013033	Adgrl1	protein_coding	adhesion G protein-coupled receptor L1 [Source:MGI Symbol;Acc:MGI:1929461]	ENSMUSG00000013033	7.66534	6.33985	8.34873	7.67243	5.16993	7.07682	3.16993	4.16993	4.08746	6.98868	6.20945	6.67243	7.32193	6.02237	7.45121	6.06609
	ENSMUSG00000013076	Amotl1	protein_coding	angiomotin-like 1 [Source:MGI Symbol;Acc:MGI:1922973]	ENSMUSG00000013076	18	2	15	44	4	9	1	1	2	11	2	5	34	7	12	8	6	11	10.7	6	18	8		ENSMUSG00000013076	Amotl1	protein_coding	angiomotin-like 1 [Source:MGI Symbol;Acc:MGI:1922973]	ENSMUSG00000013076	4.24793	1.58496	4	5.49185	2.32193	3.32193	1	1	1.58496	3.58496	1.58496	2.58496	5.12928	3	3.70044	3.16993
	ENSMUSG00000013160	Atp6v0d1	protein_coding	ATPase, H+ transporting, lysosomal V0 subunit D1 [Source:MGI Symbol;Acc:MGI:1201778]	ENSMUSG00000013160	49	64	188	30	15	9	5	13	6	31	58	58	23	27	12	41	80	33	40.37	49	21	51		ENSMUSG00000013160	Atp6v0d1	protein_coding	ATPase, H+ transporting, lysosomal V0 subunit D1 [Source:MGI Symbol;Acc:MGI:1201778]	ENSMUSG00000013160	5.64386	6.02237	7.56224	4.9542	4	3.32193	2.58496	3.80735	2.80735	5	5.88264	5.88264	4.58496	4.80735	3.70044	5.39232
	ENSMUSG00000013236	Ptprs	protein_coding	protein tyrosine phosphatase, receptor type, S [Source:MGI Symbol;Acc:MGI:97815]	ENSMUSG00000013236	423	151	727	669	137	254	31	61	91	264	138	225	523	250	329	254	375	498	317.23	209	367	376		ENSMUSG00000013236	Ptprs	protein_coding	protein tyrosine phosphatase, receptor type, S [Source:MGI Symbol;Acc:MGI:97815]	ENSMUSG00000013236	8.72792	7.24793	9.50779	9.38802	7.10852	7.99435	5	5.9542	6.52356	8.04985	7.11894	7.82018	9.03342	7.97154	8.36632	7.99435
	ENSMUSG00000013419	Zfp651	protein_coding	zinc finger protein 651 [Source:MGI Symbol;Acc:MGI:2670992]	ENSMUSG00000013419	16	16	15	118	26	7	1	1	1	10	15	5	92	47	9	8	6	5	21.96	10	49	6		ENSMUSG00000013419	Zfp651	protein_coding	zinc finger protein 651 [Source:MGI Symbol;Acc:MGI:2670992]	ENSMUSG00000013419	4.08746	4.08746	4	6.89482	4.75489	3	1	1	1	3.45943	4	2.58496	6.53916	5.58496	3.32193	3.16993
	ENSMUSG00000013646	Sh3bp5l	protein_coding	SH3 binding domain protein 5 like [Source:MGI Symbol;Acc:MGI:1933124]	ENSMUSG00000013646	19	1	29	0	8	38	1	1	1	12	1	9	0	15	49	8	6	5	11.71	7	21	6		ENSMUSG00000013646	Sh3bp5l	protein_coding	SH3 binding domain protein 5 like [Source:MGI Symbol;Acc:MGI:1933124]	ENSMUSG00000013646	4.32193	1	4.90689	0	3.16993	5.2854	1	1	1	3.70044	1	3.32193	0	4	5.64386	3.16993
	ENSMUSG00000013662	Atad1	protein_coding	ATPase family, AAA domain containing 1 [Source:MGI Symbol;Acc:MGI:1915229]	ENSMUSG00000013662	19	18	114	0	0	2	2	2	3	12	16	35	0	0	3	16	12	16	12.36	21	1	15		ENSMUSG00000013662	Atad1	protein_coding	ATPase family, AAA domain containing 1 [Source:MGI Symbol;Acc:MGI:1915229]	ENSMUSG00000013662	4.32193	4.24793	6.84549	0	0	1.58496	1.58496	1.58496	2	3.70044	4.08746	5.16993	0	0	2	4.08746
	ENSMUSG00000013663	Pten	protein_coding	phosphatase and tensin homolog [Source:MGI Symbol;Acc:MGI:109583]	ENSMUSG00000013663	84	38	213	67	20	72	0	10	10	52	35	66	52	36	93	0	62	55	50.13	51	60	39		ENSMUSG00000013663	Pten	protein_coding	phosphatase and tensin homolog [Source:MGI Symbol;Acc:MGI:109583]	ENSMUSG00000013663	6.40939	5.2854	7.74147	6.08746	4.39232	6.18982	0	3.45943	3.45943	5.72792	5.16993	6.06609	5.72792	5.20945	6.55459	0
	ENSMUSG00000013698	Pea15a	protein_coding	phosphoprotein enriched in astrocytes 15A [Source:MGI Symbol;Acc:MGI:104799]	ENSMUSG00000013698	63	50	154	146	14	20	7	12	15	39	46	48	114	26	26	57	74	82	56.81	44	55	71		ENSMUSG00000013698	Pea15a	protein_coding	phosphoprotein enriched in astrocytes 15A [Source:MGI Symbol;Acc:MGI:104799]	ENSMUSG00000013698	6	5.67243	7.27612	7.19967	3.90689	4.39232	3	3.70044	4	5.32193	5.55459	5.61471	6.84549	4.75489	4.75489	5.85798
	ENSMUSG00000013787	Ehmt2	protein_coding	euchromatic histone lysine N-methyltransferase 2 [Source:MGI Symbol;Acc:MGI:2148922]	ENSMUSG00000013787	59	28	100	126	38	35	4	8	15	37	26	31	98	69	45	33	49	82	52.26	31	71	55		ENSMUSG00000013787	Ehmt2	protein_coding	euchromatic histone lysine N-methyltransferase 2 [Source:MGI Symbol;Acc:MGI:2148922]	ENSMUSG00000013787	5.90689	4.85798	6.65821	6.98868	5.2854	5.16993	2.32193	3.16993	4	5.24793	4.75489	5	6.62936	6.12928	5.52356	5.08746
	ENSMUSG00000013858	Tmem259	protein_coding	transmembrane protein 259 [Source:MGI Symbol;Acc:MGI:2177957]	ENSMUSG00000013858	33	11	43	36	12	19	0	6	1	21	10	13	28	22	25	0	37	5	17.88	15	25	14		ENSMUSG00000013858	Tmem259	protein_coding	transmembrane protein 259 [Source:MGI Symbol;Acc:MGI:2177957]	ENSMUSG00000013858	5.08746	3.58496	5.45943	5.20945	3.70044	4.32193	0	2.80735	1	4.45943	3.45943	3.80735	4.85798	4.52356	4.70044	0
	ENSMUSG00000013921	Clip3	protein_coding	CAP-GLY domain containing linker protein 3 [Source:MGI Symbol;Acc:MGI:1923936]	ENSMUSG00000013921	141	106	240	155	33	106	7	13	15	88	97	74	121	60	137	57	80	82	88.53	86	106	73		ENSMUSG00000013921	Clip3	protein_coding	CAP-GLY domain containing linker protein 3 [Source:MGI Symbol;Acc:MGI:1923936]	ENSMUSG00000013921	7.14975	6.74147	7.91289	7.2854	5.08746	6.74147	3	3.80735	4	6.47573	6.61471	6.22882	6.93074	5.93074	7.10852	5.85798
	ENSMUSG00000014195	Dnajc7	protein_coding	DnaJ heat shock protein family (Hsp40) member C7 [Source:MGI Symbol;Acc:MGI:1928373]	ENSMUSG00000014195	41	15	147	10	21	14	3	9	3	26	14	46	8	38	18	25	55	16	27.26	29	21	32		ENSMUSG00000014195	Dnajc7	protein_coding	DnaJ heat shock protein family (Hsp40) member C7 [Source:MGI Symbol;Acc:MGI:1928373]	ENSMUSG00000014195	5.39232	4	7.20945	3.45943	4.45943	3.90689	2	3.32193	2	4.75489	3.90689	5.55459	3.16993	5.2854	4.24793	4.70044
	ENSMUSG00000014313	Cox6c	protein_coding	cytochrome c oxidase subunit 6C [Source:MGI Symbol;Acc:MGI:104614]	ENSMUSG00000014313	10	6	31	22	5	10	2	0	1	6	5	10	17	9	13	16	0	5	9.16	7	13	7		ENSMUSG00000014313	Cox6c	protein_coding	cytochrome c oxidase subunit 6C [Source:MGI Symbol;Acc:MGI:104614]	ENSMUSG00000014313	3.45943	2.80735	5	4.52356	2.58496	3.45943	1.58496	0	1	2.80735	2.58496	3.45943	4.16993	3.32193	3.80735	4.08746
	ENSMUSG00000014349	Ube2z	protein_coding	ubiquitin-conjugating enzyme E2Z [Source:MGI Symbol;Acc:MGI:1343160]	ENSMUSG00000014349	15	4	36	16	9	18	7	2	4	9	4	11	13	16	23	57	12	22	18.66	8	17	30		ENSMUSG00000014349	Ube2z	protein_coding	ubiquitin-conjugating enzyme E2Z [Source:MGI Symbol;Acc:MGI:1343160]	ENSMUSG00000014349	4	2.32193	5.20945	4.08746	3.32193	4.24793	3	1.58496	2.32193	3.32193	2.32193	3.58496	3.80735	4.08746	4.58496	5.85798
	ENSMUSG00000014355	Anapc1	protein_coding	anaphase promoting complex subunit 1 [Source:MGI Symbol;Acc:MGI:103097]	ENSMUSG00000014355	57	36	168	25	23	43	5	3	4	36	33	52	20	42	56	41	18	22	35.43	40	39	27		ENSMUSG00000014355	Anapc1	protein_coding	anaphase promoting complex subunit 1 [Source:MGI Symbol;Acc:MGI:103097]	ENSMUSG00000014355	5.85798	5.20945	7.40088	4.70044	4.58496	5.45943	2.58496	2	2.32193	5.20945	5.08746	5.72792	4.39232	5.42626	5.83289	5.39232
	ENSMUSG00000014498	Ankrd52	protein_coding	ankyrin repeat domain 52 [Source:MGI Symbol;Acc:MGI:2444029]	ENSMUSG00000014498	101	38	89	37	10	50	5	4	7	63	35	28	29	18	65	41	25	38	37.88	42	37	35		ENSMUSG00000014498	Ankrd52	protein_coding	ankyrin repeat domain 52 [Source:MGI Symbol;Acc:MGI:2444029]	ENSMUSG00000014498	6.67243	5.2854	6.49185	5.24793	3.45943	5.67243	2.58496	2.32193	3	6	5.16993	4.85798	4.90689	4.24793	6.04439	5.39232
	ENSMUSG00000014550	Rbsn	protein_coding	rabenosyn, RAB effector [Source:MGI Symbol;Acc:MGI:1925537]	ENSMUSG00000014550	22	19	56	0	22	0	3	1	3	14	17	17	0	40	0	25	6	16	15.07	16	13	16		ENSMUSG00000014550	Rbsn	protein_coding	rabenosyn, RAB effector [Source:MGI Symbol;Acc:MGI:1925537]	ENSMUSG00000014550	4.52356	4.32193	5.83289	0	4.52356	0	2	1	2	3.90689	4.16993	4.16993	0	5.35755	0	4.70044
	ENSMUSG00000014592	Camta1	protein_coding	calmodulin binding transcription activator 1 [Source:MGI Symbol;Acc:MGI:2140230]	ENSMUSG00000014592	80	34	165	204	43	44	7	16	16	50	31	51	159	78	57	57	98	88	74.45	44	98	81		ENSMUSG00000014592	Camta1	protein_coding	calmodulin binding transcription activator 1 [Source:MGI Symbol;Acc:MGI:2140230]	ENSMUSG00000014592	6.33985	5.12928	7.37504	7.67948	5.45943	5.49185	3	4.08746	4.08746	5.67243	5	5.70044	7.32193	6.30378	5.85798	5.85798
	ENSMUSG00000014601	Strip1	protein_coding	striatin interacting protein 1 [Source:MGI Symbol;Acc:MGI:2443884]	ENSMUSG00000014601	44	11	55	13	6	3	1	5	1	27	10	17	10	11	4	8	31	5	13.77	18	8	15		ENSMUSG00000014601	Strip1	protein_coding	striatin interacting protein 1 [Source:MGI Symbol;Acc:MGI:2443884]	ENSMUSG00000014601	5.49185	3.58496	5.80735	3.80735	2.80735	2	1	2.58496	1	4.80735	3.45943	4.16993	3.45943	3.58496	2.32193	3.16993
	ENSMUSG00000014602	Kif1a	protein_coding	kinesin family member 1A [Source:MGI Symbol;Acc:MGI:108391]	ENSMUSG00000014602	417	251	1018	186	382	307	19	38	60	260	229	315	145	696	398	156	234	328	306.77	268	413	239		ENSMUSG00000014602	Kif1a	protein_coding	kinesin family member 1A [Source:MGI Symbol;Acc:MGI:108391]	ENSMUSG00000014602	8.70736	7.97728	9.99294	7.54689	8.5812	8.26679	4.32193	5.2854	5.93074	8.02791	7.84549	8.30378	7.18982	9.44501	8.64024	7.29462
	ENSMUSG00000014668	Chfr	protein_coding	checkpoint with forkhead and ring finger domains [Source:MGI Symbol;Acc:MGI:2444898]	ENSMUSG00000014668	21	7	21	9	8	13	0	0	1	13	6	7	7	15	17	0	0	5	7.77	9	13	2		ENSMUSG00000014668	Chfr	protein_coding	checkpoint with forkhead and ring finger domains [Source:MGI Symbol;Acc:MGI:2444898]	ENSMUSG00000014668	4.45943	3	4.45943	3.32193	3.16993	3.80735	0	0	1	3.80735	2.80735	3	3	4	4.16993	0
	ENSMUSG00000014763	Fam120b	protein_coding	family with sequence similarity 120, member B [Source:MGI Symbol;Acc:MGI:1914794]	ENSMUSG00000014763	26	14	56	0	3	13	1	4	0	16	13	17	0	5	17	8	25	0	11.27	15	7	11		ENSMUSG00000014763	Fam120b	protein_coding	family with sequence similarity 120, member B [Source:MGI Symbol;Acc:MGI:1914794]	ENSMUSG00000014763	4.75489	3.90689	5.83289	0	2	3.80735	1	2.32193	0	4.08746	3.80735	4.16993	0	2.58496	4.16993	3.16993
	ENSMUSG00000014769	Psmb1	protein_coding	proteasome (prosome, macropain) subunit, beta type 1 [Source:MGI Symbol;Acc:MGI:104884]	ENSMUSG00000014769	21	21	82	80	1	17	1	3	1	13	19	25	63	2	22	8	18	5	19.57	19	29	10		ENSMUSG00000014769	Psmb1	protein_coding	proteasome (prosome, macropain) subunit, beta type 1 [Source:MGI Symbol;Acc:MGI:104884]	ENSMUSG00000014769	4.45943	4.45943	6.37504	6.33985	1	4.16993	1	2	1	3.80735	4.32193	4.70044	6	1.58496	4.52356	3.16993
	ENSMUSG00000014773	Dll1	protein_coding	delta like canonical Notch ligand 1 [Source:MGI Symbol;Acc:MGI:104659]	ENSMUSG00000014773	15	16	29	0	0	0	0	5	3	9	15	9	0	0	0	0	31	16	8.9	11	0	16		ENSMUSG00000014773	Dll1	protein_coding	delta like canonical Notch ligand 1 [Source:MGI Symbol;Acc:MGI:104659]	ENSMUSG00000014773	4	4.08746	4.90689	0	0	0	0	2.58496	2	3.32193	4	3.32193	0	0	0	0
	ENSMUSG00000014786	Slc9a5	protein_coding	solute carrier family 9 (sodium/hydrogen exchanger), member 5 [Source:MGI Symbol;Acc:MGI:2685542]	ENSMUSG00000014786	21	3	20	17	13	0	1	4	0	13	3	6	13	24	0	8	25	0	10.2	7	12	11		ENSMUSG00000014786	Slc9a5	protein_coding	solute carrier family 9 (sodium/hydrogen exchanger), member 5 [Source:MGI Symbol;Acc:MGI:2685542]	ENSMUSG00000014786	4.45943	2	4.39232	4.16993	3.80735	0	1	2.32193	0	3.80735	2	2.80735	3.80735	4.64386	0	3.16993
	ENSMUSG00000014837	4931428F04Rik	protein_coding	RIKEN cDNA 4931428F04 gene [Source:MGI Symbol;Acc:MGI:1921606]	ENSMUSG00000014837	49	17	55	82	14	12	2	9	5	31	15	17	64	26	16	16	55	27	29.7	21	35	33		ENSMUSG00000014837	4931428F04Rik	protein_coding	RIKEN cDNA 4931428F04 gene [Source:MGI Symbol;Acc:MGI:1921606]	ENSMUSG00000014837	5.64386	4.16993	5.80735	6.37504	3.90689	3.70044	1.58496	3.32193	2.58496	5	4	4.16993	6.02237	4.75489	4.08746	4.08746
	ENSMUSG00000014873	Surf2	protein_coding	surfeit gene 2 [Source:MGI Symbol;Acc:MGI:98444]	ENSMUSG00000014873	18	7	32	48	14	15	1	3	5	11	6	10	38	26	19	8	18	27	18.22	9	28	18		ENSMUSG00000014873	Surf2	protein_coding	surfeit gene 2 [Source:MGI Symbol;Acc:MGI:98444]	ENSMUSG00000014873	4.24793	3	5.04439	5.61471	3.90689	4	1	2	2.58496	3.58496	2.80735	3.45943	5.2854	4.75489	4.32193	3.16993
	ENSMUSG00000014956	Ppp1cb	protein_coding	protein phosphatase 1 catalytic subunit beta [Source:MGI Symbol;Acc:MGI:104871]	ENSMUSG00000014956	58	70	305	17	8	13	5	8	11	36	64	94	13	15	17	41	49	60	43.27	65	15	50		ENSMUSG00000014956	Ppp1cb	protein_coding	protein phosphatase 1 catalytic subunit beta [Source:MGI Symbol;Acc:MGI:104871]	ENSMUSG00000014956	5.88264	6.14975	8.25739	4.16993	3.16993	3.80735	2.58496	3.16993	3.58496	5.20945	6.02237	6.56986	3.80735	4	4.16993	5.39232
	ENSMUSG00000014959	Gorasp2	protein_coding	golgi reassembly stacking protein 2 [Source:MGI Symbol;Acc:MGI:2135962]	ENSMUSG00000014959	16	7	56	14	16	9	3	3	1	10	6	17	11	29	12	25	18	5	14.89	11	17	16		ENSMUSG00000014959	Gorasp2	protein_coding	golgi reassembly stacking protein 2 [Source:MGI Symbol;Acc:MGI:2135962]	ENSMUSG00000014959	4.08746	3	5.83289	3.90689	4.08746	3.32193	2	2	1	3.45943	2.80735	4.16993	3.58496	4.90689	3.70044	4.70044
	ENSMUSG00000015002	Efr3a	protein_coding	EFR3 homolog A [Source:MGI Symbol;Acc:MGI:1923990]	ENSMUSG00000015002	15	11	38	0	2	16	0	2	2	9	10	12	0	4	21	0	12	11	8.75	10	8	8		ENSMUSG00000015002	Efr3a	protein_coding	EFR3 homolog A [Source:MGI Symbol;Acc:MGI:1923990]	ENSMUSG00000015002	4	3.58496	5.2854	0	1.58496	4.08746	0	1.58496	1.58496	3.32193	3.45943	3.70044	0	2.32193	4.45943	0
	ENSMUSG00000015087	Rabl6	protein_coding	RAB, member RAS oncogene family-like 6 [Source:MGI Symbol;Acc:MGI:2442633]	ENSMUSG00000015087	34	18	27	26	3	0	3	1	2	21	16	8	20	5	0	25	6	11	12.6	15	8	14		ENSMUSG00000015087	Rabl6	protein_coding	RAB, member RAS oncogene family-like 6 [Source:MGI Symbol;Acc:MGI:2442633]	ENSMUSG00000015087	5.12928	4.24793	4.80735	4.75489	2	0	2	1	1.58496	4.45943	4.08746	3.16993	4.39232	2.58496	0	4.70044
	ENSMUSG00000015094	Npdc1	protein_coding	neural proliferation, differentiation and control 1 [Source:MGI Symbol;Acc:MGI:1099802]	ENSMUSG00000015094	81	17	105	20	5	48	2	2	4	50	15	33	16	9	62	16	12	22	26.22	33	29	17		ENSMUSG00000015094	Npdc1	protein_coding	neural proliferation, differentiation and control 1 [Source:MGI Symbol;Acc:MGI:1099802]	ENSMUSG00000015094	6.35755	4.16993	6.72792	4.39232	2.58496	5.61471	1.58496	1.58496	2.32193	5.67243	4	5.08746	4.08746	3.32193	5.97728	4.08746
	ENSMUSG00000015143	Actn1	protein_coding	actinin, alpha 1 [Source:MGI Symbol;Acc:MGI:2137706]	ENSMUSG00000015143	29	5	27	19	2	0	3	2	4	18	5	8	15	4	0	25	12	22	12.03	10	6	20		ENSMUSG00000015143	Actn1	protein_coding	actinin, alpha 1 [Source:MGI Symbol;Acc:MGI:2137706]	ENSMUSG00000015143	4.90689	2.58496	4.80735	4.32193	1.58496	0	2	1.58496	2.32193	4.24793	2.58496	3.16993	4	2.32193	0	4.70044
	ENSMUSG00000015149	Sirt2	protein_coding	sirtuin 2 [Source:MGI Symbol;Acc:MGI:1927664]	ENSMUSG00000015149	18	11	41	18	0	11	1	1	3	11	10	13	14	0	14	8	6	16	10.33	11	9	10		ENSMUSG00000015149	Sirt2	protein_coding	sirtuin 2 [Source:MGI Symbol;Acc:MGI:1927664]	ENSMUSG00000015149	4.24793	3.58496	5.39232	4.24793	0	3.58496	1	1	2	3.58496	3.45943	3.80735	3.90689	0	3.90689	3.16993
	ENSMUSG00000015165	Hnrnpl	protein_coding	heterogeneous nuclear ribonucleoprotein L [Source:MGI Symbol;Acc:MGI:104816]	ENSMUSG00000015165	96	61	174	356	51	65	6	13	16	60	56	54	278	93	84	49	80	88	93.48	57	152	72		ENSMUSG00000015165	Hnrnpl	protein_coding	heterogeneous nuclear ribonucleoprotein L [Source:MGI Symbol;Acc:MGI:104816]	ENSMUSG00000015165	6.59991	5.9542	7.45121	8.47978	5.70044	6.04439	2.80735	3.80735	4.08746	5.93074	5.83289	5.78136	8.12412	6.55459	6.40939	5.64386
	ENSMUSG00000015222	Map2	protein_coding	microtubule-associated protein 2 [Source:MGI Symbol;Acc:MGI:97175]	ENSMUSG00000015222	343	317	1157	145	200	171	36	42	62	214	289	358	113	365	222	295	258	339	272.56	287	233	297		ENSMUSG00000015222	Map2	protein_coding	microtubule-associated protein 2 [Source:MGI Symbol;Acc:MGI:97175]	ENSMUSG00000015222	8.42626	8.31288	10.1774	7.18982	7.65105	7.42626	5.20945	5.42626	5.97728	7.74819	8.17991	8.48784	6.83289	8.5157	7.8009	8.20945
	ENSMUSG00000015243	Abca1	protein_coding	ATP-binding cassette, sub-family A (ABC1), member 1 [Source:MGI Symbol;Acc:MGI:99607]	ENSMUSG00000015243	4	35	45	22	4	12	10	5	9	2	32	14	17	7	16	82	31	49	27.82	16	13	54		ENSMUSG00000015243	Abca1	protein_coding	ATP-binding cassette, sub-family A (ABC1), member 1 [Source:MGI Symbol;Acc:MGI:99607]	ENSMUSG00000015243	2.32193	5.16993	5.52356	4.52356	2.32193	3.70044	3.45943	2.58496	3.32193	1.58496	5.04439	3.90689	4.16993	3	4.08746	6.37504
	ENSMUSG00000015291	Gdi1	protein_coding	guanosine diphosphate (GDP) dissociation inhibitor 1 [Source:MGI Symbol;Acc:MGI:99846]	ENSMUSG00000015291	97	70	359	42	33	60	7	5	13	60	64	111	33	60	78	57	31	71	62.82	78	57	53		ENSMUSG00000015291	Gdi1	protein_coding	guanosine diphosphate (GDP) dissociation inhibitor 1 [Source:MGI Symbol;Acc:MGI:99846]	ENSMUSG00000015291	6.61471	6.14975	8.49185	5.42626	5.08746	5.93074	3	2.58496	3.80735	5.93074	6.02237	6.80735	5.08746	5.93074	6.30378	5.85798
	ENSMUSG00000015363	Trabd	protein_coding	TraB domain containing [Source:MGI Symbol;Acc:MGI:1915226]	ENSMUSG00000015363	15	24	21	22	4	13	2	1	0	9	22	7	17	7	17	16	6	0	11.29	13	14	7		ENSMUSG00000015363	Trabd	protein_coding	TraB domain containing [Source:MGI Symbol;Acc:MGI:1915226]	ENSMUSG00000015363	4	4.64386	4.45943	4.52356	2.32193	3.80735	1.58496	1	0	3.32193	4.52356	3	4.16993	3	4.16993	4.08746
	ENSMUSG00000015377	Dennd6b	protein_coding	DENN/MADD domain containing 6B [Source:MGI Symbol;Acc:MGI:1916690]	ENSMUSG00000015377	26	0	27	19	10	0	3	0	5	16	0	8	15	18	0	25	0	27	12.18	8	11	17		ENSMUSG00000015377	Dennd6b	protein_coding	DENN/MADD domain containing 6B [Source:MGI Symbol;Acc:MGI:1916690]	ENSMUSG00000015377	4.75489	0	4.80735	4.32193	3.45943	0	2	0	2.58496	4.08746	0	3.16993	4	4.24793	0	4.70044
	ENSMUSG00000015461	Atf6b	protein_coding	activating transcription factor 6 beta [Source:MGI Symbol;Acc:MGI:105121]	ENSMUSG00000015461	16	16	36	15	3	9	2	1	7	10	15	11	12	5	12	16	6	38	13.93	12	10	20		ENSMUSG00000015461	Atf6b	protein_coding	activating transcription factor 6 beta [Source:MGI Symbol;Acc:MGI:105121]	ENSMUSG00000015461	4.08746	4.08746	5.20945	4	2	3.32193	1.58496	1	3	3.45943	4	3.58496	3.70044	2.58496	3.70044	4.08746
	ENSMUSG00000015501	Hivep2	protein_coding	human immunodeficiency virus type I enhancer binding protein 2 [Source:MGI Symbol;Acc:MGI:1338076]	ENSMUSG00000015501	76	35	125	35	10	25	3	6	10	47	32	39	27	18	32	25	37	55	34.68	39	26	39		ENSMUSG00000015501	Hivep2	protein_coding	human immunodeficiency virus type I enhancer binding protein 2 [Source:MGI Symbol;Acc:MGI:1338076]	ENSMUSG00000015501	6.26679	5.16993	6.97728	5.16993	3.45943	4.70044	2	2.80735	3.45943	5.58496	5.04439	5.32193	4.80735	4.24793	5.04439	4.70044
	ENSMUSG00000015575	Atp6v0e	protein_coding	ATPase, H+ transporting, lysosomal V0 subunit E [Source:MGI Symbol;Acc:MGI:1328318]	ENSMUSG00000015575	26	23	4	24	5	0	1	3	0	16	21	1	19	9	0	8	18	0	10.33	13	9	9		ENSMUSG00000015575	Atp6v0e	protein_coding	ATPase, H+ transporting, lysosomal V0 subunit E [Source:MGI Symbol;Acc:MGI:1328318]	ENSMUSG00000015575	4.75489	4.58496	2.32193	4.64386	2.58496	0	1	2	0	4.08746	4.45943	1	4.32193	3.32193	0	3.16993
	ENSMUSG00000015597	Zfp318	protein_coding	zinc finger protein 318 [Source:MGI Symbol;Acc:MGI:1889348]	ENSMUSG00000015597	23	21	45	3	4	4	0	3	5	14	19	14	2	7	5	0	18	27	12	16	5	15		ENSMUSG00000015597	Zfp318	protein_coding	zinc finger protein 318 [Source:MGI Symbol;Acc:MGI:1889348]	ENSMUSG00000015597	4.58496	4.45943	5.52356	2	2.32193	2.32193	0	2	2.58496	3.90689	4.32193	3.90689	1.58496	3	2.58496	0
	ENSMUSG00000015599	Ttbk1	protein_coding	tau tubulin kinase 1 [Source:MGI Symbol;Acc:MGI:2147036]	ENSMUSG00000015599	125	75	113	184	33	49	2	7	4	78	68	35	144	60	63	16	43	22	58.89	60	89	27		ENSMUSG00000015599	Ttbk1	protein_coding	tau tubulin kinase 1 [Source:MGI Symbol;Acc:MGI:2147036]	ENSMUSG00000015599	6.97728	6.24793	6.83289	7.53138	5.08746	5.64386	1.58496	3	2.32193	6.30378	6.10852	5.16993	7.17991	5.93074	6	4.08746
	ENSMUSG00000015697	Setdb1	protein_coding	SET domain, bifurcated 1 [Source:MGI Symbol;Acc:MGI:1934229]	ENSMUSG00000015697	24	10	64	61	11	0	3	1	2	15	9	20	48	20	0	25	6	11	17.03	15	23	14		ENSMUSG00000015697	Setdb1	protein_coding	SET domain, bifurcated 1 [Source:MGI Symbol;Acc:MGI:1934229]	ENSMUSG00000015697	4.64386	3.45943	6.02237	5.9542	3.58496	0	2	1	1.58496	4	3.32193	4.39232	5.61471	4.39232	0	4.70044
	ENSMUSG00000015709	Arnt2	protein_coding	aryl hydrocarbon receptor nuclear translocator 2 [Source:MGI Symbol;Acc:MGI:107188]	ENSMUSG00000015709	91	53	145	191	16	47	6	8	11	57	48	45	149	29	61	49	49	60	60.86	50	80	53		ENSMUSG00000015709	Arnt2	protein_coding	aryl hydrocarbon receptor nuclear translocator 2 [Source:MGI Symbol;Acc:MGI:107188]	ENSMUSG00000015709	6.52356	5.75489	7.18982	7.58496	4.08746	5.58496	2.80735	3.16993	3.58496	5.85798	5.61471	5.52356	7.22882	4.90689	5.9542	5.64386
	ENSMUSG00000015711	Prune1	protein_coding	prune exopolyphosphatase [Source:MGI Symbol;Acc:MGI:1925152]	ENSMUSG00000015711	16	1	22	44	12	13	2	0	0	10	1	7	34	22	17	16	0	0	11.91	6	24	5		ENSMUSG00000015711	Prune1	protein_coding	prune exopolyphosphatase [Source:MGI Symbol;Acc:MGI:1925152]	ENSMUSG00000015711	4.08746	1	4.52356	5.49185	3.70044	3.80735	1.58496	0	0	3.45943	1	3	5.12928	4.52356	4.16993	4.08746
	ENSMUSG00000015733	Capza2	protein_coding	capping protein (actin filament) muscle Z-line, alpha 2 [Source:MGI Symbol;Acc:MGI:106222]	ENSMUSG00000015733	26	11	76	54	26	18	1	4	6	16	10	24	42	47	23	8	25	33	25.37	17	37	22		ENSMUSG00000015733	Capza2	protein_coding	capping protein (actin filament) muscle Z-line, alpha 2 [Source:MGI Symbol;Acc:MGI:106222]	ENSMUSG00000015733	4.75489	3.58496	6.26679	5.78136	4.75489	4.24793	1	2.32193	2.80735	4.08746	3.45943	4.64386	5.42626	5.58496	4.58496	3.16993
	ENSMUSG00000015747	Vps45	protein_coding	vacuolar protein sorting 45 [Source:MGI Symbol;Acc:MGI:891965]	ENSMUSG00000015747	17	5	48	14	4	22	2	1	1	11	5	15	11	7	28	16	6	5	11.64	10	15	9		ENSMUSG00000015747	Vps45	protein_coding	vacuolar protein sorting 45 [Source:MGI Symbol;Acc:MGI:891965]	ENSMUSG00000015747	4.16993	2.58496	5.61471	3.90689	2.32193	4.52356	1.58496	1	1	3.58496	2.58496	4	3.58496	3	4.85798	4.08746
	ENSMUSG00000015749	Anp32e	protein_coding	acidic (leucine-rich) nuclear phosphoprotein 32 family, member E [Source:MGI Symbol;Acc:MGI:1913721]	ENSMUSG00000015749	34	17	34	6	3	53	3	8	8	21	15	11	5	5	69	25	49	44	27.07	16	26	39		ENSMUSG00000015749	Anp32e	protein_coding	acidic (leucine-rich) nuclear phosphoprotein 32 family, member E [Source:MGI Symbol;Acc:MGI:1913721]	ENSMUSG00000015749	5.12928	4.16993	5.12928	2.80735	2	5.75489	2	3.16993	3.16993	4.45943	4	3.58496	2.58496	2.58496	6.12928	4.70044
	ENSMUSG00000015755	Tab2	protein_coding	TGF-beta activated kinase 1/MAP3K7 binding protein 2 [Source:MGI Symbol;Acc:MGI:1915902]	ENSMUSG00000015755	30	19	32	27	1	14	2	2	1	19	17	10	21	2	18	16	12	5	13.46	15	14	11		ENSMUSG00000015755	Tab2	protein_coding	TGF-beta activated kinase 1/MAP3K7 binding protein 2 [Source:MGI Symbol;Acc:MGI:1915902]	ENSMUSG00000015755	4.9542	4.32193	5.04439	4.80735	1	3.90689	1.58496	1.58496	1	4.32193	4.16993	3.45943	4.45943	1.58496	4.24793	4.08746
	ENSMUSG00000015759	Cnih1	protein_coding	cornichon family AMPA receptor auxiliary protein 1 [Source:MGI Symbol;Acc:MGI:1277202]	ENSMUSG00000015759	7	4	44	22	8	9	0	1	1	4	4	14	17	15	12	0	6	5	8.52	7	15	4		ENSMUSG00000015759	Cnih1	protein_coding	cornichon family AMPA receptor auxiliary protein 1 [Source:MGI Symbol;Acc:MGI:1277202]	ENSMUSG00000015759	3	2.32193	5.49185	4.52356	3.16993	3.32193	0	1	1	2.32193	2.32193	3.90689	4.16993	4	3.70044	0
	ENSMUSG00000015766	Eps8	protein_coding	epidermal growth factor receptor pathway substrate 8 [Source:MGI Symbol;Acc:MGI:104684]	ENSMUSG00000015766	17	10	53	14	19	2	1	0	1	11	9	16	11	35	3	8	0	5	10.88	12	16	4		ENSMUSG00000015766	Eps8	protein_coding	epidermal growth factor receptor pathway substrate 8 [Source:MGI Symbol;Acc:MGI:104684]	ENSMUSG00000015766	4.16993	3.45943	5.75489	3.90689	4.32193	1.58496	1	0	1	3.58496	3.32193	4.08746	3.58496	5.16993	2	3.16993
	ENSMUSG00000015806	Qdpr	protein_coding	quinoid dihydropteridine reductase [Source:MGI Symbol;Acc:MGI:97836]	ENSMUSG00000015806	19	9	25	15	10	0	0	0	1	12	8	8	12	18	0	0	0	5	7.02	9	10	2		ENSMUSG00000015806	Qdpr	protein_coding	quinoid dihydropteridine reductase [Source:MGI Symbol;Acc:MGI:97836]	ENSMUSG00000015806	4.32193	3.32193	4.70044	4	3.45943	0	0	0	1	3.70044	3.16993	3.16993	3.70044	4.24793	0	0
	ENSMUSG00000015829	Tnr	protein_coding	tenascin R [Source:MGI Symbol;Acc:MGI:99516]	ENSMUSG00000015829	44	62	121	11	4	51	5	3	4	27	57	37	9	7	66	41	18	22	31.63	40	27	27		ENSMUSG00000015829	Tnr	protein_coding	tenascin R [Source:MGI Symbol;Acc:MGI:99516]	ENSMUSG00000015829	5.49185	5.97728	6.93074	3.58496	2.32193	5.70044	2.58496	2	2.32193	4.80735	5.85798	5.24793	3.32193	3	6.06609	5.39232
	ENSMUSG00000015837	Sqstm1	protein_coding	sequestosome 1 [Source:MGI Symbol;Acc:MGI:107931]	ENSMUSG00000015837	72	38	172	27	19	44	5	14	12	45	35	53	21	35	57	41	86	66	48.7	44	38	64		ENSMUSG00000015837	Sqstm1	protein_coding	sequestosome 1 [Source:MGI Symbol;Acc:MGI:107931]	ENSMUSG00000015837	6.18982	5.2854	7.43463	4.80735	4.32193	5.49185	2.58496	3.90689	3.70044	5.52356	5.16993	5.75489	4.45943	5.16993	5.85798	5.39232
	ENSMUSG00000015882	Lcorl	protein_coding	ligand dependent nuclear receptor corepressor-like [Source:MGI Symbol;Acc:MGI:2651932]	ENSMUSG00000015882	22	12	55	0	7	10	0	1	2	14	11	17	0	13	13	0	6	11	9.39	14	9	6		ENSMUSG00000015882	Lcorl	protein_coding	ligand dependent nuclear receptor corepressor-like [Source:MGI Symbol;Acc:MGI:2651932]	ENSMUSG00000015882	4.52356	3.70044	5.80735	0	3	3.45943	0	1	1.58496	3.90689	3.58496	4.16993	0	3.80735	3.80735	0
	ENSMUSG00000015932	Dstn	protein_coding	destrin [Source:MGI Symbol;Acc:MGI:1929270]	ENSMUSG00000015932	28	25	99	13	6	12	2	5	6	17	23	31	10	11	16	16	31	33	20.83	24	12	27		ENSMUSG00000015932	Dstn	protein_coding	destrin [Source:MGI Symbol;Acc:MGI:1929270]	ENSMUSG00000015932	4.85798	4.70044	6.64386	3.80735	2.80735	3.70044	1.58496	2.58496	2.80735	4.16993	4.58496	5	3.45943	3.58496	4.08746	4.08746
	ENSMUSG00000015943	Bola1	protein_coding	bolA-like 1 (E. coli) [Source:MGI Symbol;Acc:MGI:1916418]	ENSMUSG00000015943	19	8	21	24	0	0	0	1	0	12	7	7	19	0	0	0	6	0	5.62	9	6	2		ENSMUSG00000015943	Bola1	protein_coding	bolA-like 1 (E. coli) [Source:MGI Symbol;Acc:MGI:1916418]	ENSMUSG00000015943	4.32193	3.16993	4.45943	4.64386	0	0	0	1	0	3.70044	3	3	4.32193	0	0	0
	ENSMUSG00000015944	Castor2	protein_coding	cytosolic arginine sensor for mTORC1 subunit 2 [Source:MGI Symbol;Acc:MGI:1933384]	ENSMUSG00000015944	39	12	53	0	5	33	0	2	0	24	11	16	0	9	43	0	12	0	12.87	17	17	4		ENSMUSG00000015944	Castor2	protein_coding	cytosolic arginine sensor for mTORC1 subunit 2 [Source:MGI Symbol;Acc:MGI:1933384]	ENSMUSG00000015944	5.32193	3.70044	5.75489	0	2.58496	5.08746	0	1.58496	0	4.64386	3.58496	4.08746	0	3.32193	5.45943	0
	ENSMUSG00000015968	Cacna1d	protein_coding	calcium channel, voltage-dependent, L type, alpha 1D subunit [Source:MGI Symbol;Acc:MGI:88293]	ENSMUSG00000015968	20	7	26	30	4	11	1	0	3	12	6	8	23	7	14	8	0	16	10.72	9	15	8		ENSMUSG00000015968	Cacna1d	protein_coding	calcium channel, voltage-dependent, L type, alpha 1D subunit [Source:MGI Symbol;Acc:MGI:88293]	ENSMUSG00000015968	4.39232	3	4.75489	4.9542	2.32193	3.58496	1	0	2	3.70044	2.80735	3.16993	4.58496	3	3.90689	3.16993
	ENSMUSG00000015971	Actr8	protein_coding	ARP8 actin-related protein 8 [Source:MGI Symbol;Acc:MGI:1860775]	ENSMUSG00000015971	15	3	27	14	0	6	0	4	2	9	3	8	11	0	8	0	25	11	8.3	7	6	12		ENSMUSG00000015971	Actr8	protein_coding	ARP8 actin-related protein 8 [Source:MGI Symbol;Acc:MGI:1860775]	ENSMUSG00000015971	4	2	4.80735	3.90689	0	2.80735	0	2.32193	1.58496	3.32193	2	3.16993	3.58496	0	3.16993	0
	ENSMUSG00000016150	Tenm1	protein_coding	teneurin transmembrane protein 1 [Source:MGI Symbol;Acc:MGI:1345185]	ENSMUSG00000016150	79	39	250	58	9	7	3	2	5	49	36	77	45	16	9	25	12	27	33.02	54	23	21		ENSMUSG00000016150	Tenm1	protein_coding	teneurin transmembrane protein 1 [Source:MGI Symbol;Acc:MGI:1345185]	ENSMUSG00000016150	6.32193	5.32193	7.97154	5.88264	3.32193	3	2	1.58496	2.58496	5.64386	5.20945	6.2854	5.52356	4.08746	3.32193	4.70044
	ENSMUSG00000016179	Camk1g	protein_coding	calcium/calmodulin-dependent protein kinase I gamma [Source:MGI Symbol;Acc:MGI:2388073]	ENSMUSG00000016179	10	4	20	15	3	14	0	0	1	6	4	6	12	5	18	0	0	5	6.32	5	12	2		ENSMUSG00000016179	Camk1g	protein_coding	calcium/calmodulin-dependent protein kinase I gamma [Source:MGI Symbol;Acc:MGI:2388073]	ENSMUSG00000016179	3.45943	2.32193	4.39232	4	2	3.90689	0	0	1	2.80735	2.32193	2.80735	3.70044	2.58496	4.24793	0
	ENSMUSG00000016308	Ube2a	protein_coding	ubiquitin-conjugating enzyme E2A [Source:MGI Symbol;Acc:MGI:102959]	ENSMUSG00000016308	10	5	23	23	0	10	0	0	0	6	5	7	18	0	13	0	0	0	5.43	6	10	0		ENSMUSG00000016308	Ube2a	protein_coding	ubiquitin-conjugating enzyme E2A [Source:MGI Symbol;Acc:MGI:102959]	ENSMUSG00000016308	3.45943	2.58496	4.58496	4.58496	0	3.45943	0	0	0	2.80735	2.58496	3	4.24793	0	3.80735	0
	ENSMUSG00000016344	Ppdpf	protein_coding	pancreatic progenitor cell differentiation and proliferation factor [Source:MGI Symbol;Acc:MGI:1913746]	ENSMUSG00000016344	23	6	10	18	0	15	1	0	1	14	5	3	14	0	19	8	0	5	7.78	7	11	4		ENSMUSG00000016344	Ppdpf	protein_coding	pancreatic progenitor cell differentiation and proliferation factor [Source:MGI Symbol;Acc:MGI:1913746]	ENSMUSG00000016344	4.58496	2.80735	3.45943	4.24793	0	4	1	0	1	3.90689	2.58496	2	3.90689	0	4.32193	3.16993
	ENSMUSG00000016346	Kcnq2	protein_coding	potassium voltage-gated channel, subfamily Q, member 2 [Source:MGI Symbol;Acc:MGI:1309503]	ENSMUSG00000016346	82	28	92	62	19	9	3	6	7	51	26	28	48	35	12	25	37	38	33.29	35	32	33		ENSMUSG00000016346	Kcnq2	protein_coding	potassium voltage-gated channel, subfamily Q, member 2 [Source:MGI Symbol;Acc:MGI:1309503]	ENSMUSG00000016346	6.37504	4.85798	6.53916	5.97728	4.32193	3.32193	2	2.80735	3	5.70044	4.75489	4.85798	5.61471	5.16993	3.70044	4.70044
	ENSMUSG00000016349	Eef1a2	protein_coding	eukaryotic translation elongation factor 1 alpha 2 [Source:MGI Symbol;Acc:MGI:1096317]	ENSMUSG00000016349	29	43	101	162	6	16	4	5	4	18	39	31	127	11	21	33	31	22	36.91	29	53	29		ENSMUSG00000016349	Eef1a2	protein_coding	eukaryotic translation elongation factor 1 alpha 2 [Source:MGI Symbol;Acc:MGI:1096317]	ENSMUSG00000016349	4.90689	5.45943	6.67243	7.34873	2.80735	4.08746	2.32193	2.58496	2.32193	4.24793	5.32193	5	7	3.58496	4.45943	5.08746
	ENSMUSG00000016382	Pls3	protein_coding	plastin 3 (T-isoform) [Source:MGI Symbol;Acc:MGI:104807]	ENSMUSG00000016382	36	32	106	0	6	10	4	2	2	22	29	33	0	11	13	33	12	11	18.26	28	8	19		ENSMUSG00000016382	Pls3	protein_coding	plastin 3 (T-isoform) [Source:MGI Symbol;Acc:MGI:104807]	ENSMUSG00000016382	5.20945	5.04439	6.74147	0	2.80735	3.45943	2.32193	1.58496	1.58496	4.52356	4.90689	5.08746	0	3.58496	3.80735	5.08746
	ENSMUSG00000016409	Nkap	protein_coding	NFKB activating protein [Source:MGI Symbol;Acc:MGI:1914300]	ENSMUSG00000016409	17	5	25	38	10	2	1	2	0	11	5	8	30	18	3	8	12	0	10.43	8	17	7		ENSMUSG00000016409	Nkap	protein_coding	NFKB activating protein [Source:MGI Symbol;Acc:MGI:1914300]	ENSMUSG00000016409	4.16993	2.58496	4.70044	5.2854	3.45943	1.58496	1	1.58496	0	3.58496	2.58496	3.16993	4.9542	4.24793	2	3.16993
	ENSMUSG00000016528	Mapkapk2	protein_coding	MAP kinase-activated protein kinase 2 [Source:MGI Symbol;Acc:MGI:109298]	ENSMUSG00000016528	19	3	24	10	0	0	2	3	0	12	3	7	8	0	0	16	18	0	7.19	7	3	11		ENSMUSG00000016528	Mapkapk2	protein_coding	MAP kinase-activated protein kinase 2 [Source:MGI Symbol;Acc:MGI:109298]	ENSMUSG00000016528	4.32193	2	4.64386	3.45943	0	0	1.58496	2	0	3.70044	2	3	3.16993	0	0	4.08746
	ENSMUSG00000016541	Atxn10	protein_coding	ataxin 10 [Source:MGI Symbol;Acc:MGI:1859293]	ENSMUSG00000016541	69	31	313	38	17	43	5	7	5	43	28	97	30	31	56	41	43	27	44	56	39	37		ENSMUSG00000016541	Atxn10	protein_coding	ataxin 10 [Source:MGI Symbol;Acc:MGI:1859293]	ENSMUSG00000016541	6.12928	5	8.29462	5.2854	4.16993	5.45943	2.58496	3	2.58496	5.45943	4.85798	6.61471	4.9542	5	5.83289	5.39232
	ENSMUSG00000016554	Eif3d	protein_coding	eukaryotic translation initiation factor 3, subunit D [Source:MGI Symbol;Acc:MGI:1933181]	ENSMUSG00000016554	23	19	39	25	4	0	2	3	2	14	17	12	20	7	0	16	18	11	12.93	14	9	15		ENSMUSG00000016554	Eif3d	protein_coding	eukaryotic translation initiation factor 3, subunit D [Source:MGI Symbol;Acc:MGI:1933181]	ENSMUSG00000016554	4.58496	4.32193	5.32193	4.70044	2.32193	0	1.58496	2	1.58496	3.90689	4.16993	3.70044	4.39232	3	0	4.08746
	ENSMUSG00000016559	H3f3b	protein_coding	H3.3 histone B [Source:MGI Symbol;Acc:MGI:1101768]	ENSMUSG00000016559	25	20	61	47	9	10	2	3	2	16	18	19	37	16	13	16	18	11	18.29	18	22	15		ENSMUSG00000016559	H3f3b	protein_coding	H3.3 histone B [Source:MGI Symbol;Acc:MGI:1101768]	ENSMUSG00000016559	4.70044	4.39232	5.9542	5.58496	3.32193	3.45943	1.58496	2	1.58496	4.08746	4.24793	4.32193	5.24793	4.08746	3.80735	4.08746
	ENSMUSG00000016619	Nup50	protein_coding	nucleoporin 50 [Source:MGI Symbol;Acc:MGI:1351502]	ENSMUSG00000016619	15	6	24	18	6	0	3	2	3	9	5	7	14	11	0	25	12	16	11.17	7	8	18		ENSMUSG00000016619	Nup50	protein_coding	nucleoporin 50 [Source:MGI Symbol;Acc:MGI:1351502]	ENSMUSG00000016619	4	2.80735	4.64386	4.24793	2.80735	0	2	1.58496	2	3.32193	2.58496	3	3.90689	3.58496	0	4.70044
	ENSMUSG00000016757	Ttll12	protein_coding	tubulin tyrosine ligase-like family, member 12 [Source:MGI Symbol;Acc:MGI:3039573]	ENSMUSG00000016757	19	26	24	0	6	13	0	0	3	12	24	7	0	11	17	0	0	16	9.68	14	9	5		ENSMUSG00000016757	Ttll12	protein_coding	tubulin tyrosine ligase-like family, member 12 [Source:MGI Symbol;Acc:MGI:3039573]	ENSMUSG00000016757	4.32193	4.75489	4.64386	0	2.80735	3.80735	0	0	2	3.70044	4.64386	3	0	3.58496	4.16993	0
	ENSMUSG00000016763	Scube1	protein_coding	signal peptide, CUB domain, EGF-like 1 [Source:MGI Symbol;Acc:MGI:1890616]	ENSMUSG00000016763	9	3	37	51	15	46	0	1	0	6	3	11	40	27	60	0	6	0	16.97	7	42	2		ENSMUSG00000016763	Scube1	protein_coding	signal peptide, CUB domain, EGF-like 1 [Source:MGI Symbol;Acc:MGI:1890616]	ENSMUSG00000016763	3.32193	2	5.24793	5.70044	4	5.55459	0	1	0	2.80735	2	3.58496	5.35755	4.80735	5.93074	0
	ENSMUSG00000016831	Tox4	protein_coding	TOX high mobility group box family member 4 [Source:MGI Symbol;Acc:MGI:1915389]	ENSMUSG00000016831	8	13	31	25	1	13	2	3	1	5	12	10	20	2	17	16	18	5	11.66	9	13	13		ENSMUSG00000016831	Tox4	protein_coding	TOX high mobility group box family member 4 [Source:MGI Symbol;Acc:MGI:1915389]	ENSMUSG00000016831	3.16993	3.80735	5	4.70044	1	3.80735	1.58496	2	1	2.58496	3.70044	3.45943	4.39232	1.58496	4.16993	4.08746
	ENSMUSG00000016921	Srsf6	protein_coding	serine and arginine-rich splicing factor 6 [Source:MGI Symbol;Acc:MGI:1915246]	ENSMUSG00000016921	26	23	40	16	3	22	5	2	11	16	21	12	13	5	28	41	12	60	23.28	16	15	38		ENSMUSG00000016921	Srsf6	protein_coding	serine and arginine-rich splicing factor 6 [Source:MGI Symbol;Acc:MGI:1915246]	ENSMUSG00000016921	4.75489	4.58496	5.35755	4.08746	2	4.52356	2.58496	1.58496	3.58496	4.08746	4.45943	3.70044	3.80735	2.58496	4.85798	5.39232
	ENSMUSG00000016933	Plcg1	protein_coding	phospholipase C, gamma 1 [Source:MGI Symbol;Acc:MGI:97615]	ENSMUSG00000016933	44	23	75	49	39	38	8	14	16	27	21	23	38	71	49	66	86	88	52.16	24	53	80		ENSMUSG00000016933	Plcg1	protein_coding	phospholipase C, gamma 1 [Source:MGI Symbol;Acc:MGI:97615]	ENSMUSG00000016933	5.49185	4.58496	6.24793	5.64386	5.32193	5.2854	3.16993	3.90689	4.08746	4.80735	4.45943	4.58496	5.2854	6.16993	5.64386	6.06609
	ENSMUSG00000016946	Kctd5	protein_coding	potassium channel tetramerisation domain containing 5 [Source:MGI Symbol;Acc:MGI:1916509]	ENSMUSG00000016946	22	6	34	15	0	27	1	1	0	14	5	11	12	0	35	8	6	0	10.08	10	16	5		ENSMUSG00000016946	Kctd5	protein_coding	potassium channel tetramerisation domain containing 5 [Source:MGI Symbol;Acc:MGI:1916509]	ENSMUSG00000016946	4.52356	2.80735	5.12928	4	0	4.80735	1	1	0	3.90689	2.58496	3.58496	3.70044	0	5.16993	3.16993
	ENSMUSG00000017119	Nbr1	protein_coding	NBR1, autophagy cargo receptor [Source:MGI Symbol;Acc:MGI:108498]	ENSMUSG00000017119	59	38	167	53	20	47	7	7	10	37	35	52	41	36	61	57	43	55	46.34	41	46	52		ENSMUSG00000017119	Nbr1	protein_coding	NBR1, autophagy cargo receptor [Source:MGI Symbol;Acc:MGI:108498]	ENSMUSG00000017119	5.90689	5.2854	7.39232	5.75489	4.39232	5.58496	3	3	3.45943	5.24793	5.16993	5.72792	5.39232	5.20945	5.9542	5.85798
	ENSMUSG00000017144	Rnd3	protein_coding	Rho family GTPase 3 [Source:MGI Symbol;Acc:MGI:1921444]	ENSMUSG00000017144	20	5	27	9	7	19	2	0	3	12	5	8	7	13	25	16	0	16	11.4	8	15	11		ENSMUSG00000017144	Rnd3	protein_coding	Rho family GTPase 3 [Source:MGI Symbol;Acc:MGI:1921444]	ENSMUSG00000017144	4.39232	2.58496	4.80735	3.32193	3	4.32193	1.58496	0	2	3.70044	2.58496	3.16993	3	3.80735	4.70044	4.08746
	ENSMUSG00000017210	Med24	protein_coding	mediator complex subunit 24 [Source:MGI Symbol;Acc:MGI:1344385]	ENSMUSG00000017210	16	4	32	38	2	36	2	1	3	10	4	10	30	4	47	16	6	16	15.83	8	27	13		ENSMUSG00000017210	Med24	protein_coding	mediator complex subunit 24 [Source:MGI Symbol;Acc:MGI:1344385]	ENSMUSG00000017210	4.08746	2.32193	5.04439	5.2854	1.58496	5.20945	1.58496	1	2	3.45943	2.32193	3.45943	4.9542	2.32193	5.58496	4.08746
	ENSMUSG00000017221	Psmd3	protein_coding	proteasome (prosome, macropain) 26S subunit, non-ATPase, 3 [Source:MGI Symbol;Acc:MGI:98858]	ENSMUSG00000017221	63	38	89	37	28	45	5	6	2	39	35	28	29	51	58	41	37	11	36.51	34	46	30		ENSMUSG00000017221	Psmd3	protein_coding	proteasome (prosome, macropain) 26S subunit, non-ATPase, 3 [Source:MGI Symbol;Acc:MGI:98858]	ENSMUSG00000017221	6	5.2854	6.49185	5.24793	4.85798	5.52356	2.58496	2.80735	1.58496	5.32193	5.16993	4.85798	4.90689	5.70044	5.88264	5.39232
	ENSMUSG00000017264	Exosc10	protein_coding	exosome component 10 [Source:MGI Symbol;Acc:MGI:1355322]	ENSMUSG00000017264	34	25	71	0	4	0	3	5	2	21	23	22	0	7	0	25	31	11	15.51	22	2	22		ENSMUSG00000017264	Exosc10	protein_coding	exosome component 10 [Source:MGI Symbol;Acc:MGI:1355322]	ENSMUSG00000017264	5.12928	4.70044	6.16993	0	2.32193	0	2	2.58496	1.58496	4.45943	4.58496	4.52356	0	3	0	4.70044
	ENSMUSG00000017291	Taok1	protein_coding	TAO kinase 1 [Source:MGI Symbol;Acc:MGI:1914490]	ENSMUSG00000017291	48	61	187	56	11	7	5	10	18	30	56	58	44	20	9	41	62	98	46.36	48	24	67		ENSMUSG00000017291	Taok1	protein_coding	TAO kinase 1 [Source:MGI Symbol;Acc:MGI:1914490]	ENSMUSG00000017291	5.61471	5.9542	7.55459	5.83289	3.58496	3	2.58496	3.45943	4.24793	4.9542	5.83289	5.88264	5.49185	4.39232	3.32193	5.39232
	ENSMUSG00000017386	Traf4	protein_coding	TNF receptor associated factor 4 [Source:MGI Symbol;Acc:MGI:1202880]	ENSMUSG00000017386	46	32	32	11	8	14	2	3	3	29	29	10	9	15	18	16	18	16	17.81	23	14	17		ENSMUSG00000017386	Traf4	protein_coding	TNF receptor associated factor 4 [Source:MGI Symbol;Acc:MGI:1202880]	ENSMUSG00000017386	5.55459	5.04439	5.04439	3.58496	3.16993	3.90689	1.58496	2	2	4.90689	4.90689	3.45943	3.32193	4	4.24793	4.08746
	ENSMUSG00000017412	Cacnb4	protein_coding	calcium channel, voltage-dependent, beta 4 subunit [Source:MGI Symbol;Acc:MGI:103301]	ENSMUSG00000017412	19	12	34	25	3	0	0	3	3	12	11	11	20	5	0	0	18	16	10.35	11	8	11		ENSMUSG00000017412	Cacnb4	protein_coding	calcium channel, voltage-dependent, beta 4 subunit [Source:MGI Symbol;Acc:MGI:103301]	ENSMUSG00000017412	4.32193	3.70044	5.12928	4.70044	2	0	0	2	2	3.70044	3.58496	3.58496	4.39232	2.58496	0	0
	ENSMUSG00000017418	Arl5b	protein_coding	ADP-ribosylation factor-like 5B [Source:MGI Symbol;Acc:MGI:1923119]	ENSMUSG00000017418	30	31	53	0	6	5	0	1	1	19	28	16	0	11	6	0	6	5	10.27	21	6	4		ENSMUSG00000017418	Arl5b	protein_coding	ADP-ribosylation factor-like 5B [Source:MGI Symbol;Acc:MGI:1923119]	ENSMUSG00000017418	4.9542	5	5.75489	0	2.80735	2.58496	0	1	1	4.32193	4.85798	4.08746	0	3.58496	2.80735	0
	ENSMUSG00000017421	Zfp207	protein_coding	zinc finger protein 207 [Source:MGI Symbol;Acc:MGI:1340045]	ENSMUSG00000017421	28	14	73	69	6	0	2	1	1	17	13	23	54	11	0	16	6	5	16.19	18	22	9		ENSMUSG00000017421	Zfp207	protein_coding	zinc finger protein 207 [Source:MGI Symbol;Acc:MGI:1340045]	ENSMUSG00000017421	4.85798	3.90689	6.20945	6.12928	2.80735	0	1.58496	1	1	4.16993	3.80735	4.58496	5.78136	3.58496	0	4.08746
	ENSMUSG00000017466	Timp2	protein_coding	tissue inhibitor of metalloproteinase 2 [Source:MGI Symbol;Acc:MGI:98753]	ENSMUSG00000017466	78	51	158	90	20	24	1	8	2	49	46	49	70	36	31	8	49	11	38.91	48	46	23		ENSMUSG00000017466	Timp2	protein_coding	tissue inhibitor of metalloproteinase 2 [Source:MGI Symbol;Acc:MGI:98753]	ENSMUSG00000017466	6.30378	5.70044	7.31288	6.50779	4.39232	4.64386	1	3.16993	1.58496	5.64386	5.55459	5.64386	6.14975	5.20945	5	3.16993
	ENSMUSG00000017485	Top2b	protein_coding	topoisomerase (DNA) II beta [Source:MGI Symbol;Acc:MGI:98791]	ENSMUSG00000017485	79	83	356	12	25	38	5	17	14	49	76	110	9	46	49	41	105	77	62.38	78	35	74		ENSMUSG00000017485	Top2b	protein_coding	topoisomerase (DNA) II beta [Source:MGI Symbol;Acc:MGI:98791]	ENSMUSG00000017485	6.32193	6.39232	8.47978	3.70044	4.70044	5.2854	2.58496	4.16993	3.90689	5.64386	6.26679	6.79442	3.32193	5.55459	5.64386	5.39232
	ENSMUSG00000017631	Abr	protein_coding	active BCR-related gene [Source:MGI Symbol;Acc:MGI:107771]	ENSMUSG00000017631	81	62	192	39	42	42	9	6	11	50	57	59	30	77	54	74	37	60	55.42	55	54	57		ENSMUSG00000017631	Abr	protein_coding	active BCR-related gene [Source:MGI Symbol;Acc:MGI:107771]	ENSMUSG00000017631	6.35755	5.97728	7.59246	5.32193	5.42626	5.42626	3.32193	2.80735	3.58496	5.67243	5.85798	5.90689	4.9542	6.2854	5.78136	6.22882
	ENSMUSG00000017639	Rab11fip4	protein_coding	RAB11 family interacting protein 4 (class II) [Source:MGI Symbol;Acc:MGI:2442920]	ENSMUSG00000017639	86	23	104	112	18	36	4	4	7	54	21	32	88	33	47	33	25	38	41.05	36	56	32		ENSMUSG00000017639	Rab11fip4	protein_coding	RAB11 family interacting protein 4 (class II) [Source:MGI Symbol;Acc:MGI:2442920]	ENSMUSG00000017639	6.44294	4.58496	6.71425	6.82018	4.24793	5.20945	2.32193	2.32193	3	5.78136	4.45943	5.04439	6.47573	5.08746	5.58496	5.08746
	ENSMUSG00000017670	Elmo2	protein_coding	engulfment and cell motility 2 [Source:MGI Symbol;Acc:MGI:2153045]	ENSMUSG00000017670	20	17	70	50	0	0	2	1	3	12	15	22	39	0	0	16	6	16	14.18	16	13	13		ENSMUSG00000017670	Elmo2	protein_coding	engulfment and cell motility 2 [Source:MGI Symbol;Acc:MGI:2153045]	ENSMUSG00000017670	4.39232	4.16993	6.14975	5.67243	0	0	1.58496	1	2	3.70044	4	4.52356	5.32193	0	0	4.08746
	ENSMUSG00000017677	Wsb1	protein_coding	WD repeat and SOCS box-containing 1 [Source:MGI Symbol;Acc:MGI:1926139]	ENSMUSG00000017677	41	25	33	0	7	0	1	4	4	26	23	10	0	13	0	8	25	22	14	20	4	18		ENSMUSG00000017677	Wsb1	protein_coding	WD repeat and SOCS box-containing 1 [Source:MGI Symbol;Acc:MGI:1926139]	ENSMUSG00000017677	5.39232	4.70044	5.08746	0	3	0	1	2.32193	2.32193	4.75489	4.58496	3.45943	0	3.80735	0	3.16993
	ENSMUSG00000017686	Rhot1	protein_coding	ras homolog family member T1 [Source:MGI Symbol;Acc:MGI:1926078]	ENSMUSG00000017686	15	15	80	38	8	0	0	2	1	9	14	25	30	15	0	0	12	5	12.2	16	15	6		ENSMUSG00000017686	Rhot1	protein_coding	ras homolog family member T1 [Source:MGI Symbol;Acc:MGI:1926078]	ENSMUSG00000017686	4	4	6.33985	5.2854	3.16993	0	0	1.58496	1	3.32193	3.90689	4.70044	4.9542	4	0	0
	ENSMUSG00000017707	Serinc3	protein_coding	serine incorporator 3 [Source:MGI Symbol;Acc:MGI:1349457]	ENSMUSG00000017707	57	56	245	63	13	3	1	5	3	36	51	76	49	24	4	8	31	16	32.73	54	26	18		ENSMUSG00000017707	Serinc3	protein_coding	serine incorporator 3 [Source:MGI Symbol;Acc:MGI:1349457]	ENSMUSG00000017707	5.85798	5.83289	7.94251	6	3.80735	2	1	2.58496	2	5.20945	5.70044	6.26679	5.64386	4.64386	2.32193	3.16993
	ENSMUSG00000017740	Slc12a5	protein_coding	solute carrier family 12, member 5 [Source:MGI Symbol;Acc:MGI:1862037]	ENSMUSG00000017740	33	23	83	0	2	39	1	1	10	21	21	26	0	4	51	8	6	55	21.16	23	18	23		ENSMUSG00000017740	Slc12a5	protein_coding	solute carrier family 12, member 5 [Source:MGI Symbol;Acc:MGI:1862037]	ENSMUSG00000017740	5.08746	4.58496	6.39232	0	1.58496	5.32193	1	1	3.45943	4.45943	4.45943	4.75489	0	2.32193	5.70044	3.16993
	ENSMUSG00000017760	Ctsa	protein_coding	cathepsin A [Source:MGI Symbol;Acc:MGI:97748]	ENSMUSG00000017760	17	5	31	17	23	0	2	2	2	11	5	10	13	42	0	16	12	11	13.29	9	18	13		ENSMUSG00000017760	Ctsa	protein_coding	cathepsin A [Source:MGI Symbol;Acc:MGI:97748]	ENSMUSG00000017760	4.16993	2.58496	5	4.16993	4.58496	0	1.58496	1.58496	1.58496	3.58496	2.58496	3.45943	3.80735	5.42626	0	4.08746
	ENSMUSG00000017776	Crk	protein_coding	v-crk avian sarcoma virus CT10 oncogene homolog [Source:MGI Symbol;Acc:MGI:88508]	ENSMUSG00000017776	28	36	53	19	6	7	3	5	1	17	33	16	15	11	9	25	31	5	18.04	22	12	20		ENSMUSG00000017776	Crk	protein_coding	v-crk avian sarcoma virus CT10 oncogene homolog [Source:MGI Symbol;Acc:MGI:88508]	ENSMUSG00000017776	4.85798	5.20945	5.75489	4.32193	2.80735	3	2	2.58496	1	4.16993	5.08746	4.08746	4	3.58496	3.32193	4.70044
	ENSMUSG00000017781	Pitpna	protein_coding	phosphatidylinositol transfer protein, alpha [Source:MGI Symbol;Acc:MGI:99887]	ENSMUSG00000017781	44	16	86	0	8	12	5	4	5	27	15	27	0	15	16	41	25	27	21.3	23	10	31		ENSMUSG00000017781	Pitpna	protein_coding	phosphatidylinositol transfer protein, alpha [Source:MGI Symbol;Acc:MGI:99887]	ENSMUSG00000017781	5.49185	4.08746	6.44294	0	3.16993	3.70044	2.58496	2.32193	2.58496	4.80735	4	4.80735	0	4	4.08746	5.39232
	ENSMUSG00000017843	Ppp2r5c	protein_coding	protein phosphatase 2, regulatory subunit B', gamma [Source:MGI Symbol;Acc:MGI:1349475]	ENSMUSG00000017843	44	14	52	0	3	11	3	3	6	27	13	16	0	5	14	25	18	33	16.88	19	6	25		ENSMUSG00000017843	Ppp2r5c	protein_coding	protein phosphatase 2, regulatory subunit B', gamma [Source:MGI Symbol;Acc:MGI:1349475]	ENSMUSG00000017843	5.49185	3.90689	5.72792	0	2	3.58496	2	2	2.80735	4.80735	3.80735	4.08746	0	2.58496	3.90689	4.70044
	ENSMUSG00000017943	Gdap1l1	protein_coding	ganglioside-induced differentiation-associated protein 1-like 1 [Source:MGI Symbol;Acc:MGI:2385163]	ENSMUSG00000017943	47	28	66	35	12	25	2	3	8	29	26	20	27	22	32	16	18	44	26.16	25	27	26		ENSMUSG00000017943	Gdap1l1	protein_coding	ganglioside-induced differentiation-associated protein 1-like 1 [Source:MGI Symbol;Acc:MGI:2385163]	ENSMUSG00000017943	5.58496	4.85798	6.06609	5.16993	3.70044	4.70044	1.58496	2	3.16993	4.90689	4.75489	4.39232	4.80735	4.52356	5.04439	4.08746
	ENSMUSG00000017999	Ddx27	protein_coding	DEAD (Asp-Glu-Ala-Asp) box polypeptide 27 [Source:MGI Symbol;Acc:MGI:2385884]	ENSMUSG00000017999	11	18	41	20	0	27	0	2	4	7	16	13	16	0	35	0	12	22	13.42	12	17	11		ENSMUSG00000017999	Ddx27	protein_coding	DEAD (Asp-Glu-Ala-Asp) box polypeptide 27 [Source:MGI Symbol;Acc:MGI:2385884]	ENSMUSG00000017999	3.58496	4.24793	5.39232	4.39232	0	4.80735	0	1.58496	2.32193	3	4.08746	3.80735	4.08746	0	5.16993	0
	ENSMUSG00000018012	Rac3	protein_coding	Rac family small GTPase 3 [Source:MGI Symbol;Acc:MGI:2180784]	ENSMUSG00000018012	19	21	94	19	5	23	0	1	2	12	19	29	15	9	30	0	6	11	14.55	20	18	6		ENSMUSG00000018012	Rac3	protein_coding	Rac family small GTPase 3 [Source:MGI Symbol;Acc:MGI:2180784]	ENSMUSG00000018012	4.32193	4.45943	6.56986	4.32193	2.58496	4.58496	0	1	1.58496	3.70044	4.32193	4.90689	4	3.32193	4.9542	0
	ENSMUSG00000018040	Rrp7a	protein_coding	ribosomal RNA processing 7 homolog A (S. cerevisiae) [Source:MGI Symbol;Acc:MGI:1922028]	ENSMUSG00000018040	7	7	43	31	0	13	0	7	1	4	6	13	24	0	17	0	43	5	12.63	8	14	16		ENSMUSG00000018040	Rrp7a	protein_coding	ribosomal RNA processing 7 homolog A (S. cerevisiae) [Source:MGI Symbol;Acc:MGI:1922028]	ENSMUSG00000018040	3	3	5.45943	5	0	3.80735	0	3	1	2.32193	2.80735	3.80735	4.64386	0	4.16993	0
	ENSMUSG00000018042	Cyb5r3	protein_coding	cytochrome b5 reductase 3 [Source:MGI Symbol;Acc:MGI:94893]	ENSMUSG00000018042	14	23	52	0	4	36	3	3	3	9	21	16	0	7	47	25	18	16	17.69	15	18	20		ENSMUSG00000018042	Cyb5r3	protein_coding	cytochrome b5 reductase 3 [Source:MGI Symbol;Acc:MGI:94893]	ENSMUSG00000018042	3.90689	4.58496	5.72792	0	2.32193	5.20945	2	2	2	3.32193	4.45943	4.08746	0	3	5.58496	4.70044
	ENSMUSG00000018076	Med13l	protein_coding	mediator complex subunit 13-like [Source:MGI Symbol;Acc:MGI:2670178]	ENSMUSG00000018076	62	42	120	112	17	13	1	6	11	39	38	37	88	31	17	8	37	60	39.41	38	45	35		ENSMUSG00000018076	Med13l	protein_coding	mediator complex subunit 13-like [Source:MGI Symbol;Acc:MGI:2670178]	ENSMUSG00000018076	5.97728	5.42626	6.91886	6.82018	4.16993	3.80735	1	2.80735	3.58496	5.32193	5.2854	5.24793	6.47573	5	4.16993	3.16993
	ENSMUSG00000018160	Med1	protein_coding	mediator complex subunit 1 [Source:MGI Symbol;Acc:MGI:1100846]	ENSMUSG00000018160	25	17	76	0	16	13	0	4	4	16	15	24	0	29	17	0	25	22	16.34	18	15	16		ENSMUSG00000018160	Med1	protein_coding	mediator complex subunit 1 [Source:MGI Symbol;Acc:MGI:1100846]	ENSMUSG00000018160	4.70044	4.16993	6.26679	0	4.08746	3.80735	0	2.32193	2.32193	4.08746	4	4.64386	0	4.90689	4.16993	0
	ENSMUSG00000018199	Ro60	protein_coding	Ro60, Y RNA binding protein [Source:MGI Symbol;Acc:MGI:106652]	ENSMUSG00000018199	35	25	70	15	10	18	4	1	5	22	23	22	12	18	23	33	6	27	20.65	22	18	22		ENSMUSG00000018199	Ro60	protein_coding	Ro60, Y RNA binding protein [Source:MGI Symbol;Acc:MGI:106652]	ENSMUSG00000018199	5.16993	4.70044	6.14975	4	3.45943	4.24793	2.32193	1	2.58496	4.52356	4.58496	4.52356	3.70044	4.24793	4.58496	5.08746
	ENSMUSG00000018293	Pfn1	protein_coding	profilin 1 [Source:MGI Symbol;Acc:MGI:97549]	ENSMUSG00000018293	31	10	43	31	7	29	1	2	9	19	9	13	24	13	38	8	12	49	20.67	14	25	23		ENSMUSG00000018293	Pfn1	protein_coding	profilin 1 [Source:MGI Symbol;Acc:MGI:97549]	ENSMUSG00000018293	5	3.45943	5.45943	5	3	4.90689	1	1.58496	3.32193	4.32193	3.32193	3.80735	4.64386	3.80735	5.2854	3.16993
	ENSMUSG00000018326	Ywhab	protein_coding	tyrosine 3-monooxygenase/tryptophan 5-monooxygenase activation protein, beta polypeptide [Source:MGI Symbol;Acc:MGI:1891917]	ENSMUSG00000018326	92	59	261	59	36	51	3	12	11	57	54	81	46	66	66	25	74	60	58.7	64	59	53		ENSMUSG00000018326	Ywhab	protein_coding	tyrosine 3-monooxygenase/tryptophan 5-monooxygenase activation protein, beta polypeptide [Source:MGI Symbol;Acc:MGI:1891917]	ENSMUSG00000018326	6.53916	5.90689	8.03342	5.90689	5.20945	5.70044	2	3.70044	3.58496	5.85798	5.78136	6.35755	5.55459	6.06609	6.06609	4.70044
	ENSMUSG00000018334	Ksr1	protein_coding	kinase suppressor of ras 1 [Source:MGI Symbol;Acc:MGI:105051]	ENSMUSG00000018334	19	20	28	10	17	2	3	4	1	12	18	9	8	31	3	25	25	5	14.98	13	14	18		ENSMUSG00000018334	Ksr1	protein_coding	kinase suppressor of ras 1 [Source:MGI Symbol;Acc:MGI:105051]	ENSMUSG00000018334	4.32193	4.39232	4.85798	3.45943	4.16993	1.58496	2	2.32193	1	3.70044	4.24793	3.32193	3.16993	5	2	4.70044
	ENSMUSG00000018379	Srsf1	protein_coding	serine and arginine-rich splicing factor 1 [Source:MGI Symbol;Acc:MGI:98283]	ENSMUSG00000018379	37	22	82	55	10	21	2	10	6	23	20	25	43	18	27	16	62	33	29.74	23	29	37		ENSMUSG00000018379	Srsf1	protein_coding	serine and arginine-rich splicing factor 1 [Source:MGI Symbol;Acc:MGI:98283]	ENSMUSG00000018379	5.24793	4.52356	6.37504	5.80735	3.45943	4.45943	1.58496	3.45943	2.80735	4.58496	4.39232	4.70044	5.45943	4.24793	4.80735	4.08746
	ENSMUSG00000018395	Kif3a	protein_coding	kinesin family member 3A [Source:MGI Symbol;Acc:MGI:107689]	ENSMUSG00000018395	30	43	111	29	16	33	5	4	6	19	39	34	23	29	43	41	25	33	31.7	31	32	33		ENSMUSG00000018395	Kif3a	protein_coding	kinesin family member 3A [Source:MGI Symbol;Acc:MGI:107689]	ENSMUSG00000018395	4.9542	5.45943	6.80735	4.90689	4.08746	5.08746	2.58496	2.32193	2.80735	4.32193	5.32193	5.12928	4.58496	4.90689	5.45943	5.39232
	ENSMUSG00000018401	Mtmr4	protein_coding	myotubularin related protein 4 [Source:MGI Symbol;Acc:MGI:2180699]	ENSMUSG00000018401	41	16	122	65	3	49	1	8	4	26	15	38	51	5	63	8	49	22	30.77	26	40	26		ENSMUSG00000018401	Mtmr4	protein_coding	myotubularin related protein 4 [Source:MGI Symbol;Acc:MGI:2180699]	ENSMUSG00000018401	5.39232	4.08746	6.94251	6.04439	2	5.64386	1	3.16993	2.32193	4.75489	4	5.2854	5.70044	2.58496	6	3.16993
	ENSMUSG00000018411	Mapt	protein_coding	microtubule-associated protein tau [Source:MGI Symbol;Acc:MGI:97180]	ENSMUSG00000018411	289	138	536	218	75	131	9	38	30	180	126	166	170	137	170	74	234	164	157.8	157	159	157		ENSMUSG00000018411	Mapt	protein_coding	microtubule-associated protein tau [Source:MGI Symbol;Acc:MGI:97180]	ENSMUSG00000018411	8.17991	7.11894	9.06878	7.77479	6.24793	7.04439	3.32193	5.2854	4.9542	7.49985	6.98868	7.3837	7.41785	7.10852	7.41785	6.22882
	ENSMUSG00000018412	Kansl1	protein_coding	KAT8 regulatory NSL complex subunit 1 [Source:MGI Symbol;Acc:MGI:1923969]	ENSMUSG00000018412	35	6	79	15	11	14	9	4	5	22	5	24	12	20	18	74	25	27	25.27	17	17	42		ENSMUSG00000018412	Kansl1	protein_coding	KAT8 regulatory NSL complex subunit 1 [Source:MGI Symbol;Acc:MGI:1923969]	ENSMUSG00000018412	5.16993	2.80735	6.32193	4	3.58496	3.90689	3.32193	2.32193	2.58496	4.52356	2.58496	4.64386	3.70044	4.39232	4.24793	6.22882
	ENSMUSG00000018415	Gid4	protein_coding	GID complex subunit 4, VID24 homolog [Source:MGI Symbol;Acc:MGI:1914021]	ENSMUSG00000018415	49	29	67	0	134	77	1	8	3	31	26	21	0	244	100	8	49	16	55.06	26	115	24		ENSMUSG00000018415	Gid4	protein_coding	GID complex subunit 4, VID24 homolog [Source:MGI Symbol;Acc:MGI:1914021]	ENSMUSG00000018415	5.64386	4.90689	6.08746	0	7.07682	6.2854	1	3.16993	2	5	4.75489	4.45943	0	7.93664	6.65821	3.16993
	ENSMUSG00000018417	Myo1b	protein_coding	myosin IB [Source:MGI Symbol;Acc:MGI:107752]	ENSMUSG00000018417	22	9	21	39	9	22	1	1	3	14	8	7	30	16	28	8	6	16	14.95	10	25	10		ENSMUSG00000018417	Myo1b	protein_coding	myosin IB [Source:MGI Symbol;Acc:MGI:107752]	ENSMUSG00000018417	4.52356	3.32193	4.45943	5.32193	3.32193	4.52356	1	1	2	3.90689	3.16993	3	4.9542	4.08746	4.85798	3.16993
	ENSMUSG00000018442	Derl2	protein_coding	Der1-like domain family, member 2 [Source:MGI Symbol;Acc:MGI:2151483]	ENSMUSG00000018442	15	4	21	0	0	15	0	1	2	9	4	7	0	0	19	0	6	11	6.22	7	6	6		ENSMUSG00000018442	Derl2	protein_coding	Der1-like domain family, member 2 [Source:MGI Symbol;Acc:MGI:2151483]	ENSMUSG00000018442	4	2.32193	4.45943	0	0	4	0	1	1.58496	3.32193	2.32193	3	0	0	4.32193	0
	ENSMUSG00000018451	6330403K07Rik	protein_coding	RIKEN cDNA 6330403K07 gene [Source:MGI Symbol;Acc:MGI:1918001]	ENSMUSG00000018451	18	16	45	59	16	16	1	3	6	11	15	14	46	29	21	8	18	33	21.69	13	32	20		ENSMUSG00000018451	6330403K07Rik	protein_coding	RIKEN cDNA 6330403K07 gene [Source:MGI Symbol;Acc:MGI:1918001]	ENSMUSG00000018451	4.24793	4.08746	5.52356	5.90689	4.08746	4.08746	1	2	2.80735	3.58496	4	3.90689	5.55459	4.90689	4.45943	3.16993
	ENSMUSG00000018474	Chd3	protein_coding	chromodomain helicase DNA binding protein 3 [Source:MGI Symbol;Acc:MGI:1344395]	ENSMUSG00000018474	225	121	476	554	99	173	18	32	35	140	110	147	433	180	224	148	197	191	196.8	132	279	179		ENSMUSG00000018474	Chd3	protein_coding	chromodomain helicase DNA binding protein 3 [Source:MGI Symbol;Acc:MGI:1344395]	ENSMUSG00000018474	7.82018	6.93074	8.89785	9.11634	6.64386	7.44294	4.24793	5.04439	5.16993	7.13955	6.79442	7.20945	8.76155	7.49985	7.81378	7.21917
	ENSMUSG00000018476	Kdm6b	protein_coding	KDM1 lysine (K)-specific demethylase 6B [Source:MGI Symbol;Acc:MGI:2448492]	ENSMUSG00000018476	61	37	99	171	15	14	6	10	12	38	34	31	134	27	18	49	62	66	50.87	34	60	59		ENSMUSG00000018476	Kdm6b	protein_coding	KDM1 lysine (K)-specific demethylase 6B [Source:MGI Symbol;Acc:MGI:2448492]	ENSMUSG00000018476	5.9542	5.24793	6.64386	7.42626	4	3.90689	2.80735	3.45943	3.70044	5.2854	5.12928	5	7.07682	4.80735	4.24793	5.64386
	ENSMUSG00000018481	Appbp2	protein_coding	amyloid beta precursor protein (cytoplasmic tail) binding protein 2 [Source:MGI Symbol;Acc:MGI:1914134]	ENSMUSG00000018481	52	25	99	37	9	12	6	8	1	32	23	31	29	16	16	49	49	5	27.85	29	20	34		ENSMUSG00000018481	Appbp2	protein_coding	amyloid beta precursor protein (cytoplasmic tail) binding protein 2 [Source:MGI Symbol;Acc:MGI:1914134]	ENSMUSG00000018481	5.72792	4.70044	6.64386	5.24793	3.32193	3.70044	2.80735	3.16993	1	5.04439	4.58496	5	4.90689	4.08746	4.08746	5.64386
	ENSMUSG00000018501	Ncor1	protein_coding	nuclear receptor co-repressor 1 [Source:MGI Symbol;Acc:MGI:1349717]	ENSMUSG00000018501	50	20	106	38	21	11	8	2	8	31	18	33	30	38	14	66	12	44	31.79	27	27	41		ENSMUSG00000018501	Ncor1	protein_coding	nuclear receptor co-repressor 1 [Source:MGI Symbol;Acc:MGI:1349717]	ENSMUSG00000018501	5.67243	4.39232	6.74147	5.2854	4.45943	3.58496	3.16993	1.58496	3.16993	5	4.24793	5.08746	4.9542	5.2854	3.90689	6.06609
	ENSMUSG00000018537	Pcgf2	protein_coding	polycomb group ring finger 2 [Source:MGI Symbol;Acc:MGI:99161]	ENSMUSG00000018537	23	1	25	0	0	10	1	2	4	14	1	8	0	0	13	8	12	22	8.7	8	4	14		ENSMUSG00000018537	Pcgf2	protein_coding	polycomb group ring finger 2 [Source:MGI Symbol;Acc:MGI:99161]	ENSMUSG00000018537	4.58496	1	4.70044	0	0	3.45943	1	1.58496	2.32193	3.90689	1	3.16993	0	0	3.80735	3.16993
	ENSMUSG00000018547	Pip4k2b	protein_coding	phosphatidylinositol-5-phosphate 4-kinase, type II, beta [Source:MGI Symbol;Acc:MGI:1934234]	ENSMUSG00000018547	47	23	106	34	21	22	3	6	12	29	21	33	27	38	28	25	37	66	33.73	28	31	43		ENSMUSG00000018547	Pip4k2b	protein_coding	phosphatidylinositol-5-phosphate 4-kinase, type II, beta [Source:MGI Symbol;Acc:MGI:1934234]	ENSMUSG00000018547	5.58496	4.58496	6.74147	5.12928	4.45943	4.52356	2	2.80735	3.70044	4.90689	4.45943	5.08746	4.80735	5.2854	4.85798	4.70044
	ENSMUSG00000018548	Trim37	protein_coding	tripartite motif-containing 37 [Source:MGI Symbol;Acc:MGI:2153072]	ENSMUSG00000018548	36	32	81	0	21	24	3	5	7	22	29	25	0	38	31	25	31	38	26.63	25	23	31		ENSMUSG00000018548	Trim37	protein_coding	tripartite motif-containing 37 [Source:MGI Symbol;Acc:MGI:2153072]	ENSMUSG00000018548	5.20945	5.04439	6.35755	0	4.45943	4.64386	2	2.58496	3	4.52356	4.90689	4.70044	0	5.2854	5	4.70044
	ENSMUSG00000018565	Elp5	protein_coding	elongator acetyltransferase complex subunit 5 [Source:MGI Symbol;Acc:MGI:1859017]	ENSMUSG00000018565	9	13	43	49	0	31	0	1	2	6	12	13	38	0	40	0	6	11	14.03	10	26	6		ENSMUSG00000018565	Elp5	protein_coding	elongator acetyltransferase complex subunit 5 [Source:MGI Symbol;Acc:MGI:1859017]	ENSMUSG00000018565	3.32193	3.80735	5.45943	5.64386	0	5	0	1	1.58496	2.80735	3.70044	3.80735	5.2854	0	5.35755	0
	ENSMUSG00000018567	Gabarap	protein_coding	gamma-aminobutyric acid receptor associated protein [Source:MGI Symbol;Acc:MGI:1861742]	ENSMUSG00000018567	20	30	39	21	3	16	0	8	7	12	27	12	16	5	21	0	49	38	20.22	17	14	29		ENSMUSG00000018567	Gabarap	protein_coding	gamma-aminobutyric acid receptor associated protein [Source:MGI Symbol;Acc:MGI:1861742]	ENSMUSG00000018567	4.39232	4.9542	5.32193	4.45943	2	4.08746	0	3.16993	3	3.70044	4.80735	3.70044	4.08746	2.58496	4.45943	0
	ENSMUSG00000018574	Acadvl	protein_coding	acyl-Coenzyme A dehydrogenase, very long chain [Source:MGI Symbol;Acc:MGI:895149]	ENSMUSG00000018574	15	16	17	4	8	12	1	1	0	9	15	5	3	15	16	8	6	0	8.53	10	11	5		ENSMUSG00000018574	Acadvl	protein_coding	acyl-Coenzyme A dehydrogenase, very long chain [Source:MGI Symbol;Acc:MGI:895149]	ENSMUSG00000018574	4	4.08746	4.16993	2.32193	3.16993	3.70044	1	1	0	3.32193	4	2.58496	2	4	4.08746	3.16993
	ENSMUSG00000018707	Dync1h1	protein_coding	dynein cytoplasmic 1 heavy chain 1 [Source:MGI Symbol;Acc:MGI:103147]	ENSMUSG00000018707	470	274	1324	686	206	337	38	52	58	293	250	410	536	376	437	312	320	317	361.05	318	450	316		ENSMUSG00000018707	Dync1h1	protein_coding	dynein cytoplasmic 1 heavy chain 1 [Source:MGI Symbol;Acc:MGI:103147]	ENSMUSG00000018707	8.87958	8.10329	10.3718	9.42417	7.69349	8.40088	5.2854	5.72792	5.88264	8.19967	7.97154	8.68299	9.06878	8.55842	8.77479	8.29002
	ENSMUSG00000018736	Ndel1	protein_coding	nudE neurodevelopment protein 1 like 1 [Source:MGI Symbol;Acc:MGI:1932915]	ENSMUSG00000018736	17	9	65	20	0	19	1	2	0	11	8	20	16	0	25	8	12	0	11.07	13	14	7		ENSMUSG00000018736	Ndel1	protein_coding	nudE neurodevelopment protein 1 like 1 [Source:MGI Symbol;Acc:MGI:1932915]	ENSMUSG00000018736	4.16993	3.32193	6.04439	4.39232	0	4.32193	1	1.58496	0	3.58496	3.16993	4.39232	4.08746	0	4.70044	3.16993
	ENSMUSG00000018750	Zbtb4	protein_coding	zinc finger and BTB domain containing 4 [Source:MGI Symbol;Acc:MGI:1922830]	ENSMUSG00000018750	23	5	22	0	7	13	1	2	0	14	5	7	0	13	17	8	12	0	8.42	9	10	7		ENSMUSG00000018750	Zbtb4	protein_coding	zinc finger and BTB domain containing 4 [Source:MGI Symbol;Acc:MGI:1922830]	ENSMUSG00000018750	4.58496	2.58496	4.52356	0	3	3.80735	1	1.58496	0	3.90689	2.58496	3	0	3.80735	4.16993	3.16993
	ENSMUSG00000018765	Fxr2	protein_coding	fragile X mental retardation, autosomal homolog 2 [Source:MGI Symbol;Acc:MGI:1346074]	ENSMUSG00000018765	26	14	46	15	15	21	2	1	2	16	13	14	12	27	27	16	6	11	15.89	14	22	11		ENSMUSG00000018765	Fxr2	protein_coding	fragile X mental retardation, autosomal homolog 2 [Source:MGI Symbol;Acc:MGI:1346074]	ENSMUSG00000018765	4.75489	3.90689	5.55459	4	4	4.45943	1.58496	1	1.58496	4.08746	3.80735	3.90689	3.70044	4.80735	4.80735	4.08746
	ENSMUSG00000018770	Atp5g3	protein_coding	ATP synthase, H+ transporting, mitochondrial F0 complex, subunit C3 (subunit 9) [Source:MGI Symbol;Acc:MGI:2442035]	ENSMUSG00000018770	30	11	66	0	23	0	0	1	2	19	10	20	0	42	0	0	6	11	12.02	16	14	6		ENSMUSG00000018770	Atp5g3	protein_coding	ATP synthase, H+ transporting, mitochondrial F0 complex, subunit C3 (subunit 9) [Source:MGI Symbol;Acc:MGI:2442035]	ENSMUSG00000018770	4.9542	3.58496	6.06609	0	4.58496	0	0	1	1.58496	4.32193	3.45943	4.39232	0	5.42626	0	0
	ENSMUSG00000018800	Abca5	protein_coding	ATP-binding cassette, sub-family A (ABC1), member 5 [Source:MGI Symbol;Acc:MGI:2386607]	ENSMUSG00000018800	19	6	41	11	0	0	0	0	0	12	5	13	9	0	0	0	0	0	4.29	10	3	0		ENSMUSG00000018800	Abca5	protein_coding	ATP-binding cassette, sub-family A (ABC1), member 5 [Source:MGI Symbol;Acc:MGI:2386607]	ENSMUSG00000018800	4.32193	2.80735	5.39232	3.58496	0	0	0	0	0	3.70044	2.58496	3.80735	3.32193	0	0	0
	ENSMUSG00000018820	Zfyve27	protein_coding	zinc finger, FYVE domain containing 27 [Source:MGI Symbol;Acc:MGI:1919602]	ENSMUSG00000018820	42	6	45	59	12	0	4	1	2	26	5	14	46	22	0	33	6	11	18.16	15	23	17		ENSMUSG00000018820	Zfyve27	protein_coding	zinc finger, FYVE domain containing 27 [Source:MGI Symbol;Acc:MGI:1919602]	ENSMUSG00000018820	5.42626	2.80735	5.52356	5.90689	3.70044	0	2.32193	1	1.58496	4.75489	2.58496	3.90689	5.55459	4.52356	0	5.08746
	ENSMUSG00000018846	Pank3	protein_coding	pantothenate kinase 3 [Source:MGI Symbol;Acc:MGI:2387464]	ENSMUSG00000018846	33	39	97	89	3	59	3	4	2	21	36	30	70	5	76	25	25	11	33.08	29	50	20		ENSMUSG00000018846	Pank3	protein_coding	pantothenate kinase 3 [Source:MGI Symbol;Acc:MGI:2387464]	ENSMUSG00000018846	5.08746	5.32193	6.61471	6.49185	2	5.90689	2	2.32193	1.58496	4.45943	5.20945	4.9542	6.14975	2.58496	6.26679	4.70044
	ENSMUSG00000018848	Rars	protein_coding	arginyl-tRNA synthetase [Source:MGI Symbol;Acc:MGI:1914297]	ENSMUSG00000018848	13	10	57	41	5	10	2	4	0	8	9	18	32	9	13	16	25	0	14.44	12	18	14		ENSMUSG00000018848	Rars	protein_coding	arginyl-tRNA synthetase [Source:MGI Symbol;Acc:MGI:1914297]	ENSMUSG00000018848	3.80735	3.45943	5.85798	5.39232	2.58496	3.45943	1.58496	2.32193	0	3.16993	3.32193	4.24793	5.04439	3.32193	3.80735	4.08746
	ENSMUSG00000018865	Sult4a1	protein_coding	sulfotransferase family 4A, member 1 [Source:MGI Symbol;Acc:MGI:1888971]	ENSMUSG00000018865	32	25	65	10	5	25	1	2	2	20	23	20	8	9	32	8	12	11	15.96	21	16	10		ENSMUSG00000018865	Sult4a1	protein_coding	sulfotransferase family 4A, member 1 [Source:MGI Symbol;Acc:MGI:1888971]	ENSMUSG00000018865	5.04439	4.70044	6.04439	3.45943	2.58496	4.70044	1	1.58496	1.58496	4.39232	4.58496	4.39232	3.16993	3.32193	5.04439	3.16993
	ENSMUSG00000018909	Arrb1	protein_coding	arrestin, beta 1 [Source:MGI Symbol;Acc:MGI:99473]	ENSMUSG00000018909	62	25	159	16	14	23	1	10	8	39	23	49	13	26	30	8	62	44	32.44	37	23	38		ENSMUSG00000018909	Arrb1	protein_coding	arrestin, beta 1 [Source:MGI Symbol;Acc:MGI:99473]	ENSMUSG00000018909	5.97728	4.70044	7.32193	4.08746	3.90689	4.58496	1	3.45943	3.16993	5.32193	4.58496	5.64386	3.80735	4.75489	4.9542	3.16993
	ENSMUSG00000018921	Pelp1	protein_coding	proline, glutamic acid and leucine rich protein 1 [Source:MGI Symbol;Acc:MGI:1922523]	ENSMUSG00000018921	25	13	24	5	16	25	1	2	2	16	12	7	4	29	32	8	12	11	14.64	12	22	10		ENSMUSG00000018921	Pelp1	protein_coding	proline, glutamic acid and leucine rich protein 1 [Source:MGI Symbol;Acc:MGI:1922523]	ENSMUSG00000018921	4.70044	3.80735	4.64386	2.58496	4.08746	4.70044	1	1.58496	1.58496	4.08746	3.70044	3	2.32193	4.90689	5.04439	3.16993
	ENSMUSG00000018965	Ywhah	protein_coding	tyrosine 3-monooxygenase/tryptophan 5-monooxygenase activation protein, eta polypeptide [Source:MGI Symbol;Acc:MGI:109194]	ENSMUSG00000018965	40	12	146	78	6	10	4	3	5	25	11	45	61	11	13	33	18	27	27.17	27	28	26		ENSMUSG00000018965	Ywhah	protein_coding	tyrosine 3-monooxygenase/tryptophan 5-monooxygenase activation protein, eta polypeptide [Source:MGI Symbol;Acc:MGI:109194]	ENSMUSG00000018965	5.35755	3.70044	7.19967	6.30378	2.80735	3.45943	2.32193	2	2.58496	4.70044	3.58496	5.52356	5.9542	3.58496	3.80735	5.08746
	ENSMUSG00000018974	Sart3	protein_coding	squamous cell carcinoma antigen recognized by T cells 3 [Source:MGI Symbol;Acc:MGI:1858230]	ENSMUSG00000018974	27	19	36	104	4	3	6	2	12	17	17	11	81	7	4	49	12	66	29.43	15	31	42		ENSMUSG00000018974	Sart3	protein_coding	squamous cell carcinoma antigen recognized by T cells 3 [Source:MGI Symbol;Acc:MGI:1858230]	ENSMUSG00000018974	4.80735	4.32193	5.20945	6.71425	2.32193	2	2.80735	1.58496	3.70044	4.16993	4.16993	3.58496	6.35755	3	2.32193	5.64386
	ENSMUSG00000018999	Slc35b4	protein_coding	solute carrier family 35, member B4 [Source:MGI Symbol;Acc:MGI:1931249]	ENSMUSG00000018999	9	0	35	17	6	12	1	1	3	6	0	11	13	11	16	8	6	16	9.66	6	13	10		ENSMUSG00000018999	Slc35b4	protein_coding	solute carrier family 35, member B4 [Source:MGI Symbol;Acc:MGI:1931249]	ENSMUSG00000018999	3.32193	0	5.16993	4.16993	2.80735	3.70044	1	1	2	2.80735	0	3.58496	3.80735	3.58496	4.08746	3.16993
	ENSMUSG00000019054	Fis1	protein_coding	fission, mitochondrial 1 [Source:MGI Symbol;Acc:MGI:1913687]	ENSMUSG00000019054	21	12	33	0	9	10	0	1	2	13	11	10	0	16	13	0	6	11	8.97	11	10	6		ENSMUSG00000019054	Fis1	protein_coding	fission, mitochondrial 1 [Source:MGI Symbol;Acc:MGI:1913687]	ENSMUSG00000019054	4.45943	3.70044	5.08746	0	3.32193	3.45943	0	1	1.58496	3.80735	3.58496	3.45943	0	4.08746	3.80735	0
	ENSMUSG00000019082	Slc25a22	protein_coding	solute carrier family 25 (mitochondrial carrier, glutamate), member 22 [Source:MGI Symbol;Acc:MGI:1915517]	ENSMUSG00000019082	43	25	89	15	4	19	5	4	5	27	23	28	12	7	25	41	25	27	23.75	26	15	31		ENSMUSG00000019082	Slc25a22	protein_coding	solute carrier family 25 (mitochondrial carrier, glutamate), member 22 [Source:MGI Symbol;Acc:MGI:1915517]	ENSMUSG00000019082	5.45943	4.70044	6.49185	4	2.32193	4.32193	2.58496	2.32193	2.58496	4.80735	4.58496	4.85798	3.70044	3	4.70044	5.39232
	ENSMUSG00000019087	Atp6ap1	protein_coding	ATPase, H+ transporting, lysosomal accessory protein 1 [Source:MGI Symbol;Acc:MGI:109629]	ENSMUSG00000019087	39	20	160	42	16	38	4	2	3	24	18	50	33	29	49	33	12	16	29.42	31	37	20		ENSMUSG00000019087	Atp6ap1	protein_coding	ATPase, H+ transporting, lysosomal accessory protein 1 [Source:MGI Symbol;Acc:MGI:109629]	ENSMUSG00000019087	5.32193	4.39232	7.33092	5.42626	4.08746	5.2854	2.32193	1.58496	2	4.64386	4.24793	5.67243	5.08746	4.90689	5.64386	5.08746
	ENSMUSG00000019124	Scrn1	protein_coding	secernin 1 [Source:MGI Symbol;Acc:MGI:1917188]	ENSMUSG00000019124	57	26	213	91	33	97	5	11	14	36	24	66	71	60	126	41	68	77	63.04	42	86	62		ENSMUSG00000019124	Scrn1	protein_coding	secernin 1 [Source:MGI Symbol;Acc:MGI:1917188]	ENSMUSG00000019124	5.85798	4.75489	7.74147	6.52356	5.08746	6.61471	2.58496	3.58496	3.90689	5.20945	4.64386	6.06609	6.16993	5.93074	6.98868	5.39232
	ENSMUSG00000019132	BC005537	protein_coding	cDNA sequence BC005537 [Source:MGI Symbol;Acc:MGI:2441726]	ENSMUSG00000019132	60	24	131	58	25	25	4	6	5	37	22	41	45	46	32	33	37	27	35.57	33	41	32		ENSMUSG00000019132	BC005537	protein_coding	cDNA sequence BC005537 [Source:MGI Symbol;Acc:MGI:2441726]	ENSMUSG00000019132	5.93074	4.64386	7.04439	5.88264	4.70044	4.70044	2.32193	2.80735	2.58496	5.24793	4.52356	5.39232	5.52356	5.55459	5.04439	5.08746
	ENSMUSG00000019173	Rab5c	protein_coding	RAB5C, member RAS oncogene family [Source:MGI Symbol;Acc:MGI:105306]	ENSMUSG00000019173	22	11	38	59	2	53	1	4	3	14	10	12	46	4	69	8	25	16	22.57	12	40	16		ENSMUSG00000019173	Rab5c	protein_coding	RAB5C, member RAS oncogene family [Source:MGI Symbol;Acc:MGI:105306]	ENSMUSG00000019173	4.52356	3.58496	5.2854	5.90689	1.58496	5.75489	1	2.32193	2	3.90689	3.45943	3.70044	5.55459	2.32193	6.12928	3.16993
	ENSMUSG00000019179	Mdh2	protein_coding	malate dehydrogenase 2, NAD (mitochondrial) [Source:MGI Symbol;Acc:MGI:97050]	ENSMUSG00000019179	38	43	117	21	12	41	2	4	6	24	39	36	16	22	53	16	25	33	29.37	33	30	25		ENSMUSG00000019179	Mdh2	protein_coding	malate dehydrogenase 2, NAD (mitochondrial) [Source:MGI Symbol;Acc:MGI:97050]	ENSMUSG00000019179	5.2854	5.45943	6.88264	4.45943	3.70044	5.39232	1.58496	2.32193	2.80735	4.64386	5.32193	5.20945	4.08746	4.52356	5.75489	4.08746
	ENSMUSG00000019188	H13	protein_coding	histocompatibility 13 [Source:MGI Symbol;Acc:MGI:95886]	ENSMUSG00000019188	57	15	89	57	18	23	2	3	8	36	14	28	45	33	30	16	18	44	29.17	26	36	26		ENSMUSG00000019188	H13	protein_coding	histocompatibility 13 [Source:MGI Symbol;Acc:MGI:95886]	ENSMUSG00000019188	5.85798	4	6.49185	5.85798	4.24793	4.58496	1.58496	2	3.16993	5.20945	3.90689	4.85798	5.52356	5.08746	4.9542	4.08746
	ENSMUSG00000019189	Rnf145	protein_coding	ring finger protein 145 [Source:MGI Symbol;Acc:MGI:1921565]	ENSMUSG00000019189	19	19	147	67	13	10	3	2	2	12	17	46	52	24	13	25	12	11	23.5	25	30	16		ENSMUSG00000019189	Rnf145	protein_coding	ring finger protein 145 [Source:MGI Symbol;Acc:MGI:1921565]	ENSMUSG00000019189	4.32193	4.32193	7.20945	6.08746	3.80735	3.45943	2	1.58496	1.58496	3.70044	4.16993	5.55459	5.72792	4.64386	3.80735	4.70044
	ENSMUSG00000019210	Atp6v1e1	protein_coding	ATPase, H+ transporting, lysosomal V1 subunit E1 [Source:MGI Symbol;Acc:MGI:894326]	ENSMUSG00000019210	29	13	53	34	5	8	1	1	2	18	12	16	27	9	10	8	6	11	13.07	15	15	8		ENSMUSG00000019210	Atp6v1e1	protein_coding	ATPase, H+ transporting, lysosomal V1 subunit E1 [Source:MGI Symbol;Acc:MGI:894326]	ENSMUSG00000019210	4.90689	3.80735	5.75489	5.12928	2.58496	3.16993	1	1	1.58496	4.24793	3.70044	4.08746	4.80735	3.32193	3.45943	3.16993
	ENSMUSG00000019235	Rps6kl1	protein_coding	ribosomal protein S6 kinase-like 1 [Source:MGI Symbol;Acc:MGI:2443413]	ENSMUSG00000019235	7	8	29	65	3	11	1	3	1	4	7	9	51	5	14	8	18	5	13.7	7	23	10		ENSMUSG00000019235	Rps6kl1	protein_coding	ribosomal protein S6 kinase-like 1 [Source:MGI Symbol;Acc:MGI:2443413]	ENSMUSG00000019235	3	3.16993	4.90689	6.04439	2	3.58496	1	2	1	2.32193	3	3.32193	5.70044	2.58496	3.90689	3.16993
	ENSMUSG00000019254	Ppp1r12c	protein_coding	protein phosphatase 1, regulatory subunit 12C [Source:MGI Symbol;Acc:MGI:1924258]	ENSMUSG00000019254	45	32	39	41	7	35	0	4	2	28	29	12	32	13	45	0	25	11	21.66	23	30	12		ENSMUSG00000019254	Ppp1r12c	protein_coding	protein phosphatase 1, regulatory subunit 12C [Source:MGI Symbol;Acc:MGI:1924258]	ENSMUSG00000019254	5.52356	5.04439	5.32193	5.39232	3	5.16993	0	2.32193	1.58496	4.85798	4.90689	3.70044	5.04439	3.80735	5.52356	0
	ENSMUSG00000019261	Map1s	protein_coding	microtubule-associated protein 1S [Source:MGI Symbol;Acc:MGI:2443304]	ENSMUSG00000019261	39	29	51	66	18	17	0	1	3	24	26	16	52	33	22	0	6	16	21.72	22	36	7		ENSMUSG00000019261	Map1s	protein_coding	microtubule-associated protein 1S [Source:MGI Symbol;Acc:MGI:2443304]	ENSMUSG00000019261	5.32193	4.90689	5.70044	6.06609	4.24793	4.16993	0	1	2	4.64386	4.75489	4.08746	5.72792	5.08746	4.52356	0
	ENSMUSG00000019302	Atp6v0a1	protein_coding	ATPase, H+ transporting, lysosomal V0 subunit A1 [Source:MGI Symbol;Acc:MGI:103286]	ENSMUSG00000019302	137	66	263	25	10	48	5	10	6	85	60	81	20	18	62	41	62	33	51.36	75	33	45		ENSMUSG00000019302	Atp6v0a1	protein_coding	ATPase, H+ transporting, lysosomal V0 subunit A1 [Source:MGI Symbol;Acc:MGI:103286]	ENSMUSG00000019302	7.10852	6.06609	8.04439	4.70044	3.45943	5.61471	2.58496	3.45943	2.80735	6.42626	5.93074	6.35755	4.39232	4.24793	5.97728	5.39232
	ENSMUSG00000019359	Gdpd2	protein_coding	glycerophosphodiester phosphodiesterase domain containing 2 [Source:MGI Symbol;Acc:MGI:1918834]	ENSMUSG00000019359	3	11	0	70	64	50	4	3	2	2	10	0	55	117	65	33	18	11	34.47	4	79	21		ENSMUSG00000019359	Gdpd2	protein_coding	glycerophosphodiester phosphodiesterase domain containing 2 [Source:MGI Symbol;Acc:MGI:1918834]	ENSMUSG00000019359	2	3.58496	0	6.14975	6.02237	5.67243	2.32193	2	1.58496	1.58496	3.45943	0	5.80735	6.88264	6.04439	5.08746
	ENSMUSG00000019370	Calm3	protein_coding	calmodulin 3 [Source:MGI Symbol;Acc:MGI:103249]	ENSMUSG00000019370	165	81	304	216	48	98	9	15	22	103	74	94	169	88	127	74	92	120	104.49	90	128	95		ENSMUSG00000019370	Calm3	protein_coding	calmodulin 3 [Source:MGI Symbol;Acc:MGI:103249]	ENSMUSG00000019370	7.37504	6.35755	8.25267	7.76155	5.61471	6.62936	3.32193	4	4.52356	6.70044	6.22882	6.56986	7.40939	6.47573	7	6.22882
	ENSMUSG00000019428	Fkbp8	protein_coding	FK506 binding protein 8 [Source:MGI Symbol;Acc:MGI:1341070]	ENSMUSG00000019428	39	11	79	120	26	30	1	3	7	24	10	24	94	47	39	8	18	38	33.75	19	60	21		ENSMUSG00000019428	Fkbp8	protein_coding	FK506 binding protein 8 [Source:MGI Symbol;Acc:MGI:1341070]	ENSMUSG00000019428	5.32193	3.58496	6.32193	6.91886	4.75489	4.9542	1	2	3	4.64386	3.45943	4.64386	6.56986	5.58496	5.32193	3.16993
	ENSMUSG00000019432	Ddx39b	protein_coding	DEAD (Asp-Glu-Ala-Asp) box polypeptide 39B [Source:MGI Symbol;Acc:MGI:99240]	ENSMUSG00000019432	90	19	135	134	20	22	9	18	19	56	17	42	105	36	28	74	111	104	63.7	38	56	96		ENSMUSG00000019432	Ddx39b	protein_coding	DEAD (Asp-Glu-Ala-Asp) box polypeptide 39B [Source:MGI Symbol;Acc:MGI:99240]	ENSMUSG00000019432	6.50779	4.32193	7.08746	7.07682	4.39232	4.52356	3.32193	4.24793	4.32193	5.83289	4.16993	5.42626	6.72792	5.20945	4.85798	6.22882
	ENSMUSG00000019471	Cdc37	protein_coding	cell division cycle 37 [Source:MGI Symbol;Acc:MGI:109531]	ENSMUSG00000019471	12	7	41	51	16	30	1	2	4	7	6	13	40	29	39	8	12	22	19.65	9	36	14		ENSMUSG00000019471	Cdc37	protein_coding	cell division cycle 37 [Source:MGI Symbol;Acc:MGI:109531]	ENSMUSG00000019471	3.70044	3	5.39232	5.70044	4.08746	4.9542	1	1.58496	2.32193	3	2.80735	3.80735	5.35755	4.90689	5.32193	3.16993
	ENSMUSG00000019494	Cops6	protein_coding	COP9 signalosome subunit 6 [Source:MGI Symbol;Acc:MGI:1349439]	ENSMUSG00000019494	17	14	49	0	27	32	1	0	2	11	13	15	0	49	41	8	0	11	16.48	13	30	6		ENSMUSG00000019494	Cops6	protein_coding	COP9 signalosome subunit 6 [Source:MGI Symbol;Acc:MGI:1349439]	ENSMUSG00000019494	4.16993	3.90689	5.64386	0	4.80735	5.04439	1	0	1.58496	3.58496	3.80735	4	0	5.64386	5.39232	3.16993
	ENSMUSG00000019558	Slc6a8	protein_coding	solute carrier family 6 (neurotransmitter transporter, creatine), member 8 [Source:MGI Symbol;Acc:MGI:2147834]	ENSMUSG00000019558	35	46	71	9	2	32	2	3	1	22	42	22	7	4	41	16	18	5	19.8	29	17	13		ENSMUSG00000019558	Slc6a8	protein_coding	solute carrier family 6 (neurotransmitter transporter, creatine), member 8 [Source:MGI Symbol;Acc:MGI:2147834]	ENSMUSG00000019558	5.16993	5.55459	6.16993	3.32193	1.58496	5.04439	1.58496	2	1	4.52356	5.42626	4.52356	3	2.32193	5.39232	4.08746
	ENSMUSG00000019578	Ubxn6	protein_coding	UBX domain protein 6 [Source:MGI Symbol;Acc:MGI:1913780]	ENSMUSG00000019578	15	7	24	0	0	32	2	4	1	9	6	7	0	0	41	16	25	5	12.34	7	14	15		ENSMUSG00000019578	Ubxn6	protein_coding	UBX domain protein 6 [Source:MGI Symbol;Acc:MGI:1913780]	ENSMUSG00000019578	4	3	4.64386	0	0	5.04439	1.58496	2.32193	1	3.32193	2.80735	3	0	0	5.39232	4.08746
	ENSMUSG00000019647	Sema6a	protein_coding	sema domain, transmembrane domain (TM), and cytoplasmic domain, (semaphorin) 6A [Source:MGI Symbol;Acc:MGI:1203727]	ENSMUSG00000019647	47	27	93	13	11	48	3	0	1	29	25	29	10	20	62	25	0	5	22.79	28	31	10		ENSMUSG00000019647	Sema6a	protein_coding	sema domain, transmembrane domain (TM), and cytoplasmic domain, (semaphorin) 6A [Source:MGI Symbol;Acc:MGI:1203727]	ENSMUSG00000019647	5.58496	4.80735	6.55459	3.80735	3.58496	5.61471	2	0	1	4.90689	4.70044	4.90689	3.45943	4.39232	5.97728	4.70044
	ENSMUSG00000019699	Akt3	protein_coding	thymoma viral proto-oncogene 3 [Source:MGI Symbol;Acc:MGI:1345147]	ENSMUSG00000019699	33	24	118	61	14	32	5	2	5	21	22	37	48	26	41	41	12	27	30.47	27	38	27		ENSMUSG00000019699	Akt3	protein_coding	thymoma viral proto-oncogene 3 [Source:MGI Symbol;Acc:MGI:1345147]	ENSMUSG00000019699	5.08746	4.64386	6.89482	5.9542	3.90689	5.04439	2.58496	1.58496	2.58496	4.45943	4.52356	5.24793	5.61471	4.75489	5.39232	5.39232
	ENSMUSG00000019726	Lyst	protein_coding	lysosomal trafficking regulator [Source:MGI Symbol;Acc:MGI:107448]	ENSMUSG00000019726	34	9	27	11	7	11	2	0	0	21	8	8	9	13	14	16	0	0	9.97	12	12	5		ENSMUSG00000019726	Lyst	protein_coding	lysosomal trafficking regulator [Source:MGI Symbol;Acc:MGI:107448]	ENSMUSG00000019726	5.12928	3.32193	4.80735	3.58496	3	3.58496	1.58496	0	0	4.45943	3.16993	3.16993	3.32193	3.80735	3.90689	4.08746
	ENSMUSG00000019777	Hdac2	protein_coding	histone deacetylase 2 [Source:MGI Symbol;Acc:MGI:1097691]	ENSMUSG00000019777	27	26	101	62	3	53	4	6	7	17	24	31	48	5	69	33	37	38	33.6	24	41	36		ENSMUSG00000019777	Hdac2	protein_coding	histone deacetylase 2 [Source:MGI Symbol;Acc:MGI:1097691]	ENSMUSG00000019777	4.80735	4.75489	6.67243	5.97728	2	5.75489	2.32193	2.80735	3	4.16993	4.64386	5	5.61471	2.58496	6.12928	5.08746
	ENSMUSG00000019790	Stxbp5	protein_coding	syntaxin binding protein 5 (tomosyn) [Source:MGI Symbol;Acc:MGI:1926058]	ENSMUSG00000019790	21	16	64	14	1	11	3	5	6	13	15	20	11	2	14	25	31	33	18.08	16	9	30		ENSMUSG00000019790	Stxbp5	protein_coding	syntaxin binding protein 5 (tomosyn) [Source:MGI Symbol;Acc:MGI:1926058]	ENSMUSG00000019790	4.45943	4.08746	6.02237	3.90689	1	3.58496	2	2.58496	2.80735	3.80735	4	4.39232	3.58496	1.58496	3.90689	4.70044
	ENSMUSG00000019804	Snx3	protein_coding	sorting nexin 3 [Source:MGI Symbol;Acc:MGI:1860188]	ENSMUSG00000019804	15	16	47	10	9	41	0	1	2	9	15	15	8	16	53	0	6	11	14.77	13	26	6		ENSMUSG00000019804	Snx3	protein_coding	sorting nexin 3 [Source:MGI Symbol;Acc:MGI:1860188]	ENSMUSG00000019804	4	4.08746	5.58496	3.45943	3.32193	5.39232	0	1	1.58496	3.32193	4	4	3.16993	4.08746	5.75489	0
	ENSMUSG00000019818	Cd164	protein_coding	CD164 antigen [Source:MGI Symbol;Acc:MGI:1859568]	ENSMUSG00000019818	17	23	22	0	15	0	0	0	0	11	21	7	0	27	0	0	0	0	7.3	13	9	0		ENSMUSG00000019818	Cd164	protein_coding	CD164 antigen [Source:MGI Symbol;Acc:MGI:1859568]	ENSMUSG00000019818	4.16993	4.58496	4.52356	0	4	0	0	0	0	3.58496	4.45943	3	0	4.80735	0	0
	ENSMUSG00000019831	Wasf1	protein_coding	WAS protein family, member 1 [Source:MGI Symbol;Acc:MGI:1890563]	ENSMUSG00000019831	28	27	144	73	20	5	0	2	4	17	25	45	57	36	6	0	12	22	24.53	29	33	11		ENSMUSG00000019831	Wasf1	protein_coding	WAS protein family, member 1 [Source:MGI Symbol;Acc:MGI:1890563]	ENSMUSG00000019831	4.85798	4.80735	7.17991	6.20945	4.39232	2.58496	0	1.58496	2.32193	4.16993	4.70044	5.52356	5.85798	5.20945	2.80735	0
	ENSMUSG00000019841	Rev3l	protein_coding	REV3 like, DNA directed polymerase zeta catalytic subunit [Source:MGI Symbol;Acc:MGI:1337131]	ENSMUSG00000019841	113	93	224	0	15	55	10	3	7	70	85	69	0	27	71	82	18	38	51.32	75	33	46		ENSMUSG00000019841	Rev3l	protein_coding	REV3 like, DNA directed polymerase zeta catalytic subunit [Source:MGI Symbol;Acc:MGI:1337131]	ENSMUSG00000019841	6.83289	6.55459	7.81378	0	4	5.80735	3.45943	2	3	6.14975	6.42626	6.12928	0	4.80735	6.16993	6.37504
	ENSMUSG00000019843	Fyn	protein_coding	Fyn proto-oncogene [Source:MGI Symbol;Acc:MGI:95602]	ENSMUSG00000019843	71	56	258	61	14	58	5	9	13	44	51	80	48	26	75	41	55	71	54.55	58	50	56		ENSMUSG00000019843	Fyn	protein_coding	Fyn proto-oncogene [Source:MGI Symbol;Acc:MGI:95602]	ENSMUSG00000019843	6.16993	5.83289	8.01681	5.9542	3.90689	5.88264	2.58496	3.32193	3.80735	5.49185	5.70044	6.33985	5.61471	4.75489	6.24793	5.39232
	ENSMUSG00000019852	Arfgef3	protein_coding	ARFGEF family member 3 [Source:MGI Symbol;Acc:MGI:106387]	ENSMUSG00000019852	79	67	143	94	19	58	4	10	7	49	61	44	73	35	75	33	62	38	52.27	51	61	44		ENSMUSG00000019852	Arfgef3	protein_coding	ARFGEF family member 3 [Source:MGI Symbol;Acc:MGI:106387]	ENSMUSG00000019852	6.32193	6.08746	7.16993	6.56986	4.32193	5.88264	2.32193	3.45943	3	5.64386	5.9542	5.49185	6.20945	5.16993	6.24793	5.08746
	ENSMUSG00000019854	Reps1	protein_coding	RalBP1 associated Eps domain containing protein [Source:MGI Symbol;Acc:MGI:1196373]	ENSMUSG00000019854	19	4	53	0	0	9	4	1	0	12	4	16	0	0	12	33	6	0	9.17	11	4	13		ENSMUSG00000019854	Reps1	protein_coding	RalBP1 associated Eps domain containing protein [Source:MGI Symbol;Acc:MGI:1196373]	ENSMUSG00000019854	4.32193	2.32193	5.75489	0	0	3.32193	2.32193	1	0	3.70044	2.32193	4.08746	0	0	3.70044	5.08746
	ENSMUSG00000019874	Fabp7	protein_coding	fatty acid binding protein 7, brain [Source:MGI Symbol;Acc:MGI:101916]	ENSMUSG00000019874	27	29	92	0	8	13	9	10	24	17	26	28	0	15	17	74	62	131	41.09	24	11	89		ENSMUSG00000019874	Fabp7	protein_coding	fatty acid binding protein 7, brain [Source:MGI Symbol;Acc:MGI:101916]	ENSMUSG00000019874	4.80735	4.90689	6.53916	0	3.16993	3.80735	3.32193	3.45943	4.64386	4.16993	4.75489	4.85798	0	4	4.16993	6.22882
	ENSMUSG00000019877	Serinc1	protein_coding	serine incorporator 1 [Source:MGI Symbol;Acc:MGI:1926228]	ENSMUSG00000019877	131	73	712	66	24	77	2	5	1	82	67	220	52	44	100	16	31	5	68.48	123	65	17		ENSMUSG00000019877	Serinc1	protein_coding	serine incorporator 1 [Source:MGI Symbol;Acc:MGI:1926228]	ENSMUSG00000019877	7.04439	6.20945	9.47776	6.06609	4.64386	6.2854	1.58496	2.58496	1	6.37504	6.08746	7.7879	5.72792	5.49185	6.65821	4.08746
	ENSMUSG00000019889	Ptprk	protein_coding	protein tyrosine phosphatase, receptor type, K [Source:MGI Symbol;Acc:MGI:103310]	ENSMUSG00000019889	71	44	262	81	17	31	0	0	4	44	40	81	63	31	40	0	0	22	35.75	55	45	7		ENSMUSG00000019889	Ptprk	protein_coding	protein tyrosine phosphatase, receptor type, K [Source:MGI Symbol;Acc:MGI:103310]	ENSMUSG00000019889	6.16993	5.49185	8.03892	6.35755	4.16993	5	0	0	2.32193	5.49185	5.35755	6.35755	6	5	5.35755	0
	ENSMUSG00000019907	Ppp1r12a	protein_coding	protein phosphatase 1, regulatory subunit 12A [Source:MGI Symbol;Acc:MGI:1309528]	ENSMUSG00000019907	46	41	79	52	20	0	4	8	3	29	37	24	41	36	0	33	49	16	29.56	30	26	33		ENSMUSG00000019907	Ppp1r12a	protein_coding	protein phosphatase 1, regulatory subunit 12A [Source:MGI Symbol;Acc:MGI:1309528]	ENSMUSG00000019907	5.55459	5.39232	6.32193	5.72792	4.39232	0	2.32193	3.16993	2	4.90689	5.24793	4.64386	5.39232	5.20945	0	5.08746
	ENSMUSG00000019916	P4ha1	protein_coding	procollagen-proline, 2-oxoglutarate 4-dioxygenase (proline 4-hydroxylase), alpha 1 polypeptide [Source:MGI Symbol;Acc:MGI:97463]	ENSMUSG00000019916	49	71	64	10	11	51	1	3	4	31	65	20	8	20	66	8	18	22	28.61	39	31	16		ENSMUSG00000019916	P4ha1	protein_coding	procollagen-proline, 2-oxoglutarate 4-dioxygenase (proline 4-hydroxylase), alpha 1 polypeptide [Source:MGI Symbol;Acc:MGI:97463]	ENSMUSG00000019916	5.64386	6.16993	6.02237	3.45943	3.58496	5.70044	1	2	2.32193	5	6.04439	4.39232	3.16993	4.39232	6.06609	3.16993
	ENSMUSG00000019923	Zwint	protein_coding	ZW10 interactor [Source:MGI Symbol;Acc:MGI:1289227]	ENSMUSG00000019923	85	38	213	100	27	24	4	12	13	53	35	66	78	49	31	33	74	71	54.41	51	53	59		ENSMUSG00000019923	Zwint	protein_coding	ZW10 interactor [Source:MGI Symbol;Acc:MGI:1289227]	ENSMUSG00000019923	6.42626	5.2854	7.74147	6.65821	4.80735	4.64386	2.32193	3.70044	3.80735	5.75489	5.16993	6.06609	6.30378	5.64386	5	5.08746
	ENSMUSG00000019943	Atp2b1	protein_coding	ATPase, Ca++ transporting, plasma membrane 1 [Source:MGI Symbol;Acc:MGI:104653]	ENSMUSG00000019943	177	96	417	73	40	74	5	3	9	110	88	129	57	73	96	41	18	49	73.49	109	75	36		ENSMUSG00000019943	Atp2b1	protein_coding	ATPase, Ca++ transporting, plasma membrane 1 [Source:MGI Symbol;Acc:MGI:104653]	ENSMUSG00000019943	7.47573	6.59991	8.70736	6.20945	5.35755	6.22882	2.58496	2	3.32193	6.79442	6.47573	7.02237	5.85798	6.20945	6.59991	5.39232
	ENSMUSG00000019947	Arid5b	protein_coding	AT rich interactive domain 5B (MRF1-like) [Source:MGI Symbol;Acc:MGI:2175912]	ENSMUSG00000019947	33	10	30	23	2	1	3	4	0	21	9	9	18	4	1	25	25	0	12.34	13	8	17		ENSMUSG00000019947	Arid5b	protein_coding	AT rich interactive domain 5B (MRF1-like) [Source:MGI Symbol;Acc:MGI:2175912]	ENSMUSG00000019947	5.08746	3.45943	4.9542	4.58496	1.58496	1	2	2.32193	0	4.45943	3.32193	3.32193	4.24793	2.32193	1	4.70044
	ENSMUSG00000019951	Uhrf1bp1l	protein_coding	UHRF1 (ICBP90) binding protein 1-like [Source:MGI Symbol;Acc:MGI:2442888]	ENSMUSG00000019951	19	28	35	0	4	20	0	7	1	12	26	11	0	7	26	0	43	5	14.44	16	11	16		ENSMUSG00000019951	Uhrf1bp1l	protein_coding	UHRF1 (ICBP90) binding protein 1-like [Source:MGI Symbol;Acc:MGI:2442888]	ENSMUSG00000019951	4.32193	4.85798	5.16993	0	2.32193	4.39232	0	3	1	3.70044	4.75489	3.58496	0	3	4.75489	0
	ENSMUSG00000019960	Dusp6	protein_coding	dual specificity phosphatase 6 [Source:MGI Symbol;Acc:MGI:1914853]	ENSMUSG00000019960	18	29	21	14	6	15	2	2	1	11	26	7	11	11	19	16	12	5	13.29	15	14	11		ENSMUSG00000019960	Dusp6	protein_coding	dual specificity phosphatase 6 [Source:MGI Symbol;Acc:MGI:1914853]	ENSMUSG00000019960	4.24793	4.90689	4.45943	3.90689	2.80735	4	1.58496	1.58496	1	3.58496	4.75489	3	3.58496	3.58496	4.32193	4.08746
	ENSMUSG00000019961	Tmpo	protein_coding	thymopoietin [Source:MGI Symbol;Acc:MGI:106920]	ENSMUSG00000019961	19	17	27	0	11	14	3	3	5	12	15	8	0	20	18	25	18	27	16.03	12	13	23		ENSMUSG00000019961	Tmpo	protein_coding	thymopoietin [Source:MGI Symbol;Acc:MGI:106920]	ENSMUSG00000019961	4.32193	4.16993	4.80735	0	3.58496	3.90689	2	2	2.58496	3.70044	4	3.16993	0	4.39232	4.24793	4.70044
	ENSMUSG00000019966	Kitl	protein_coding	kit ligand [Source:MGI Symbol;Acc:MGI:96974]	ENSMUSG00000019966	5	16	39	30	0	0	1	1	4	3	15	12	23	0	0	8	6	22	9.94	10	8	12		ENSMUSG00000019966	Kitl	protein_coding	kit ligand [Source:MGI Symbol;Acc:MGI:96974]	ENSMUSG00000019966	2.58496	4.08746	5.32193	4.9542	0	0	1	1	2.32193	2	4	3.70044	4.58496	0	0	3.16993
	ENSMUSG00000019970	Sgk1	protein_coding	serum/glucocorticoid regulated kinase 1 [Source:MGI Symbol;Acc:MGI:1340062]	ENSMUSG00000019970	15	17	23	0	0	2	0	1	1	9	15	7	0	0	3	0	6	5	5.13	10	1	4		ENSMUSG00000019970	Sgk1	protein_coding	serum/glucocorticoid regulated kinase 1 [Source:MGI Symbol;Acc:MGI:1340062]	ENSMUSG00000019970	4	4.16993	4.58496	0	0	1.58496	0	1	1	3.32193	4	3	0	0	2	0
	ENSMUSG00000019978	Epb41l2	protein_coding	erythrocyte membrane protein band 4.1 like 2 [Source:MGI Symbol;Acc:MGI:103009]	ENSMUSG00000019978	17	1	19	18	6	17	0	3	9	11	1	6	14	11	22	0	18	49	14.68	6	16	22		ENSMUSG00000019978	Epb41l2	protein_coding	erythrocyte membrane protein band 4.1 like 2 [Source:MGI Symbol;Acc:MGI:103009]	ENSMUSG00000019978	4.16993	1	4.32193	4.24793	2.80735	4.16993	0	2	3.32193	3.58496	1	2.80735	3.90689	3.58496	4.52356	0
	ENSMUSG00000019979	Apaf1	protein_coding	apoptotic peptidase activating factor 1 [Source:MGI Symbol;Acc:MGI:1306796]	ENSMUSG00000019979	23	24	76	55	3	3	2	4	5	14	22	24	43	5	4	16	25	27	20.05	20	17	23		ENSMUSG00000019979	Apaf1	protein_coding	apoptotic peptidase activating factor 1 [Source:MGI Symbol;Acc:MGI:1306796]	ENSMUSG00000019979	4.58496	4.64386	6.26679	5.80735	2	2	1.58496	2.32193	2.58496	3.90689	4.52356	4.64386	5.45943	2.58496	2.32193	4.08746
	ENSMUSG00000019986	Ahi1	protein_coding	Abelson helper integration site 1 [Source:MGI Symbol;Acc:MGI:87971]	ENSMUSG00000019986	53	30	142	158	13	40	7	6	5	33	27	44	123	24	52	57	37	27	47.22	35	66	40		ENSMUSG00000019986	Ahi1	protein_coding	Abelson helper integration site 1 [Source:MGI Symbol;Acc:MGI:87971]	ENSMUSG00000019986	5.75489	4.9542	7.15987	7.31288	3.80735	5.35755	3	2.80735	2.58496	5.08746	4.80735	5.49185	6.9542	4.64386	5.72792	5.85798
	ENSMUSG00000019996	Map7	protein_coding	microtubule-associated protein 7 [Source:MGI Symbol;Acc:MGI:1328328]	ENSMUSG00000019996	256	85	90	48	50	50	9	14	14	160	77	28	38	91	65	74	86	77	77.2	88	65	79		ENSMUSG00000019996	Map7	protein_coding	microtubule-associated protein 7 [Source:MGI Symbol;Acc:MGI:1328328]	ENSMUSG00000019996	8.00562	6.42626	6.50779	5.61471	5.67243	5.67243	3.32193	3.90689	3.90689	7.33092	6.2854	4.85798	5.2854	6.52356	6.04439	6.22882
	ENSMUSG00000020015	Cdk17	protein_coding	cyclin-dependent kinase 17 [Source:MGI Symbol;Acc:MGI:97517]	ENSMUSG00000020015	35	20	88	25	6	2	3	0	6	22	18	27	20	11	3	25	0	33	17.53	22	11	19		ENSMUSG00000020015	Cdk17	protein_coding	cyclin-dependent kinase 17 [Source:MGI Symbol;Acc:MGI:97517]	ENSMUSG00000020015	5.16993	4.39232	6.47573	4.70044	2.80735	1.58496	2	0	2.80735	4.52356	4.24793	4.80735	4.39232	3.58496	2	4.70044
	ENSMUSG00000020029	Nudt4	protein_coding	nudix (nucleoside diphosphate linked moiety X)-type motif 4 [Source:MGI Symbol;Acc:MGI:1918457]	ENSMUSG00000020029	47	28	114	129	7	51	3	6	4	29	26	35	101	13	66	25	37	22	39.23	30	60	28		ENSMUSG00000020029	Nudt4	protein_coding	nudix (nucleoside diphosphate linked moiety X)-type motif 4 [Source:MGI Symbol;Acc:MGI:1918457]	ENSMUSG00000020029	5.58496	4.85798	6.84549	7.02237	3	5.70044	2	2.80735	2.32193	4.90689	4.75489	5.16993	6.67243	3.80735	6.06609	4.70044
	ENSMUSG00000020032	Nuak1	protein_coding	NUAK family, SNF1-like kinase, 1 [Source:MGI Symbol;Acc:MGI:1925226]	ENSMUSG00000020032	28	8	37	15	10	41	1	1	2	17	7	11	12	18	53	8	6	11	16.06	12	28	8		ENSMUSG00000020032	Nuak1	protein_coding	NUAK family, SNF1-like kinase, 1 [Source:MGI Symbol;Acc:MGI:1925226]	ENSMUSG00000020032	4.85798	3.16993	5.24793	4	3.45943	5.39232	1	1	1.58496	4.16993	3	3.58496	3.70044	4.24793	5.75489	3.16993
	ENSMUSG00000020048	Hsp90b1	protein_coding	heat shock protein 90, beta (Grp94), member 1 [Source:MGI Symbol;Acc:MGI:98817]	ENSMUSG00000020048	80	93	402	26	14	57	5	8	8	50	85	124	20	26	74	41	49	44	56.97	86	40	45		ENSMUSG00000020048	Hsp90b1	protein_coding	heat shock protein 90, beta (Grp94), member 1 [Source:MGI Symbol;Acc:MGI:98817]	ENSMUSG00000020048	6.33985	6.55459	8.65464	4.75489	3.90689	5.85798	2.58496	3.16993	3.16993	5.67243	6.42626	6.96578	4.39232	4.75489	6.22882	5.39232
	ENSMUSG00000020063	Sirt1	protein_coding	sirtuin 1 [Source:MGI Symbol;Acc:MGI:2135607]	ENSMUSG00000020063	23	26	16	16	0	0	0	1	2	14	24	5	13	0	0	0	6	11	8.06	14	4	6		ENSMUSG00000020063	Sirt1	protein_coding	sirtuin 1 [Source:MGI Symbol;Acc:MGI:2135607]	ENSMUSG00000020063	4.58496	4.75489	4.08746	4.08746	0	0	0	1	1.58496	3.90689	4.64386	2.58496	3.80735	0	0	0
	ENSMUSG00000020064	Herc4	protein_coding	hect domain and RLD 4 [Source:MGI Symbol;Acc:MGI:1914595]	ENSMUSG00000020064	9	17	45	12	3	15	2	0	4	6	15	14	9	5	19	16	0	22	11.95	12	11	13		ENSMUSG00000020064	Herc4	protein_coding	hect domain and RLD 4 [Source:MGI Symbol;Acc:MGI:1914595]	ENSMUSG00000020064	3.32193	4.16993	5.52356	3.70044	2	4	1.58496	0	2.32193	2.80735	4	3.90689	3.32193	2.58496	4.32193	4.08746
	ENSMUSG00000020070	Rufy2	protein_coding	RUN and FYVE domain-containing 2 [Source:MGI Symbol;Acc:MGI:1917682]	ENSMUSG00000020070	38	34	45	0	0	0	0	2	1	24	31	14	0	0	0	0	12	5	9.6	23	0	6		ENSMUSG00000020070	Rufy2	protein_coding	RUN and FYVE domain-containing 2 [Source:MGI Symbol;Acc:MGI:1917682]	ENSMUSG00000020070	5.2854	5.12928	5.52356	0	0	0	0	1.58496	1	4.64386	5	3.90689	0	0	0	0
	ENSMUSG00000020074	Ccar1	protein_coding	cell division cycle and apoptosis regulator 1 [Source:MGI Symbol;Acc:MGI:1914750]	ENSMUSG00000020074	20	28	72	15	0	30	0	2	2	12	26	22	12	0	39	0	12	11	14.9	20	17	8		ENSMUSG00000020074	Ccar1	protein_coding	cell division cycle and apoptosis regulator 1 [Source:MGI Symbol;Acc:MGI:1914750]	ENSMUSG00000020074	4.39232	4.85798	6.18982	4	0	4.9542	0	1.58496	1.58496	3.70044	4.75489	4.52356	3.70044	0	5.32193	0
	ENSMUSG00000020076	Ddx50	protein_coding	DEAD (Asp-Glu-Ala-Asp) box polypeptide 50 [Source:MGI Symbol;Acc:MGI:2182303]	ENSMUSG00000020076	33	0	45	0	6	9	2	1	3	21	0	14	0	11	12	16	6	16	10.67	12	8	13		ENSMUSG00000020076	Ddx50	protein_coding	DEAD (Asp-Glu-Ala-Asp) box polypeptide 50 [Source:MGI Symbol;Acc:MGI:2182303]	ENSMUSG00000020076	5.08746	0	5.52356	0	2.80735	3.32193	1.58496	1	2	4.45943	0	3.90689	0	3.58496	3.70044	4.08746
	ENSMUSG00000020088	Sar1a	protein_coding	secretion associated Ras related GTPase 1A [Source:MGI Symbol;Acc:MGI:98230]	ENSMUSG00000020088	45	9	111	40	4	6	0	1	4	28	8	34	31	7	8	0	6	22	16.11	23	15	9		ENSMUSG00000020088	Sar1a	protein_coding	secretion associated Ras related GTPase 1A [Source:MGI Symbol;Acc:MGI:98230]	ENSMUSG00000020088	5.52356	3.32193	6.80735	5.35755	2.32193	2.80735	0	1	2.32193	4.85798	3.16993	5.12928	5	3	3.16993	0
	ENSMUSG00000020091	Eif4ebp2	protein_coding	eukaryotic translation initiation factor 4E binding protein 2 [Source:MGI Symbol;Acc:MGI:109198]	ENSMUSG00000020091	31	21	29	23	13	4	4	4	4	19	19	9	18	24	5	33	25	22	19.29	16	16	27		ENSMUSG00000020091	Eif4ebp2	protein_coding	eukaryotic translation initiation factor 4E binding protein 2 [Source:MGI Symbol;Acc:MGI:109198]	ENSMUSG00000020091	5	4.45943	4.90689	4.58496	3.80735	2.32193	2.32193	2.32193	2.32193	4.32193	4.32193	3.32193	4.24793	4.64386	2.58496	5.08746
	ENSMUSG00000020097	Sgpl1	protein_coding	sphingosine phosphate lyase 1 [Source:MGI Symbol;Acc:MGI:1261415]	ENSMUSG00000020097	17	7	23	0	0	16	1	3	1	11	6	7	0	0	21	8	18	5	8.55	8	7	10		ENSMUSG00000020097	Sgpl1	protein_coding	sphingosine phosphate lyase 1 [Source:MGI Symbol;Acc:MGI:1261415]	ENSMUSG00000020097	4.16993	3	4.58496	0	0	4.08746	1	2	1	3.58496	2.80735	3	0	0	4.45943	3.16993
	ENSMUSG00000020102	Slc16a7	protein_coding	solute carrier family 16 (monocarboxylic acid transporters), member 7 [Source:MGI Symbol;Acc:MGI:1330284]	ENSMUSG00000020102	10	16	60	16	0	0	0	1	1	6	15	19	13	0	0	0	6	5	7.06	13	4	4		ENSMUSG00000020102	Slc16a7	protein_coding	solute carrier family 16 (monocarboxylic acid transporters), member 7 [Source:MGI Symbol;Acc:MGI:1330284]	ENSMUSG00000020102	3.45943	4.08746	5.93074	4.08746	0	0	0	1	1	2.80735	4	4.32193	3.80735	0	0	0
	ENSMUSG00000020108	Ddit4	protein_coding	DNA-damage-inducible transcript 4 [Source:MGI Symbol;Acc:MGI:1921997]	ENSMUSG00000020108	49	16	161	18	13	44	6	4	6	31	15	50	14	24	57	49	25	33	32.93	32	32	36		ENSMUSG00000020108	Ddit4	protein_coding	DNA-damage-inducible transcript 4 [Source:MGI Symbol;Acc:MGI:1921997]	ENSMUSG00000020108	5.64386	4.08746	7.33985	4.24793	3.80735	5.49185	2.80735	2.32193	2.80735	5	4	5.67243	3.90689	4.64386	5.85798	5.64386
	ENSMUSG00000020114	Cand1	protein_coding	cullin associated and neddylation disassociated 1 [Source:MGI Symbol;Acc:MGI:1261820]	ENSMUSG00000020114	50	33	196	44	8	18	3	4	4	31	30	61	34	15	23	25	25	22	29.48	41	24	24		ENSMUSG00000020114	Cand1	protein_coding	cullin associated and neddylation disassociated 1 [Source:MGI Symbol;Acc:MGI:1261820]	ENSMUSG00000020114	5.67243	5.08746	7.62205	5.49185	3.16993	4.24793	2	2.32193	2.32193	5	4.9542	5.9542	5.12928	4	4.58496	4.70044
	ENSMUSG00000020121	Srgap1	protein_coding	SLIT-ROBO Rho GTPase activating protein 1 [Source:MGI Symbol;Acc:MGI:2152936]	ENSMUSG00000020121	37	22	96	24	19	45	2	8	13	23	20	30	19	35	58	16	49	71	35.69	24	37	45		ENSMUSG00000020121	Srgap1	protein_coding	SLIT-ROBO Rho GTPase activating protein 1 [Source:MGI Symbol;Acc:MGI:2152936]	ENSMUSG00000020121	5.24793	4.52356	6.59991	4.64386	4.32193	5.52356	1.58496	3.16993	3.80735	4.58496	4.39232	4.9542	4.32193	5.16993	5.88264	4.08746
	ENSMUSG00000020124	Usp15	protein_coding	ubiquitin specific peptidase 15 [Source:MGI Symbol;Acc:MGI:101857]	ENSMUSG00000020124	19	17	126	22	7	17	1	2	4	12	15	39	17	13	22	8	12	22	17.86	22	17	14		ENSMUSG00000020124	Usp15	protein_coding	ubiquitin specific peptidase 15 [Source:MGI Symbol;Acc:MGI:101857]	ENSMUSG00000020124	4.32193	4.16993	6.98868	4.52356	3	4.16993	1	1.58496	2.32193	3.70044	4	5.32193	4.16993	3.80735	4.52356	3.16993
	ENSMUSG00000020132	Rab21	protein_coding	RAB21, member RAS oncogene family [Source:MGI Symbol;Acc:MGI:894308]	ENSMUSG00000020132	9	2	33	17	8	10	0	3	5	6	2	10	13	15	13	0	18	27	11.59	6	14	15		ENSMUSG00000020132	Rab21	protein_coding	RAB21, member RAS oncogene family [Source:MGI Symbol;Acc:MGI:894308]	ENSMUSG00000020132	3.32193	1.58496	5.08746	4.16993	3.16993	3.45943	0	2	2.58496	2.80735	1.58496	3.45943	3.80735	4	3.80735	0
	ENSMUSG00000020134	Peli1	protein_coding	pellino 1 [Source:MGI Symbol;Acc:MGI:1914495]	ENSMUSG00000020134	31	32	33	0	7	0	3	1	3	19	29	10	0	13	0	25	6	16	13.18	19	4	16		ENSMUSG00000020134	Peli1	protein_coding	pellino 1 [Source:MGI Symbol;Acc:MGI:1914495]	ENSMUSG00000020134	5	5.04439	5.08746	0	3	0	2	1	2	4.32193	4.90689	3.45943	0	3.80735	0	4.70044
	ENSMUSG00000020135	Apc2	protein_coding	APC regulator of WNT signaling pathway 2 [Source:MGI Symbol;Acc:MGI:1346052]	ENSMUSG00000020135	349	128	326	327	118	127	19	43	45	217	117	101	255	215	165	156	265	246	192.97	145	212	222		ENSMUSG00000020135	Apc2	protein_coding	APC regulator of WNT signaling pathway 2 [Source:MGI Symbol;Acc:MGI:1346052]	ENSMUSG00000020135	8.45121	7.01123	8.35315	8.35755	6.89482	7	4.32193	5.45943	5.52356	7.76818	6.88264	6.67243	8	7.75489	7.37504	7.29462
	ENSMUSG00000020142	Slc1a4	protein_coding	solute carrier family 1 (glutamate/neutral amino acid transporter), member 4 [Source:MGI Symbol;Acc:MGI:2135601]	ENSMUSG00000020142	74	47	208	35	13	12	1	3	4	46	43	64	27	24	16	8	18	22	29.83	51	22	16		ENSMUSG00000020142	Slc1a4	protein_coding	solute carrier family 1 (glutamate/neutral amino acid transporter), member 4 [Source:MGI Symbol;Acc:MGI:2135601]	ENSMUSG00000020142	6.22882	5.58496	7.70736	5.16993	3.80735	3.70044	1	2	2.32193	5.55459	5.45943	6.02237	4.80735	4.64386	4.08746	3.16993
	ENSMUSG00000020149	Rab1a	protein_coding	RAB1A, member RAS oncogene family [Source:MGI Symbol;Acc:MGI:97842]	ENSMUSG00000020149	54	11	151	0	4	31	3	3	9	34	10	47	0	7	40	25	18	49	25.57	30	16	31		ENSMUSG00000020149	Rab1a	protein_coding	RAB1A, member RAS oncogene family [Source:MGI Symbol;Acc:MGI:97842]	ENSMUSG00000020149	5.78136	3.58496	7.24793	0	2.32193	5	2	2	3.32193	5.12928	3.45943	5.58496	0	3	5.35755	4.70044
	ENSMUSG00000020152	Actr2	protein_coding	ARP2 actin-related protein 2 [Source:MGI Symbol;Acc:MGI:1913963]	ENSMUSG00000020152	45	46	192	16	9	27	2	6	10	28	42	59	13	16	35	16	37	55	33.48	43	21	36		ENSMUSG00000020152	Actr2	protein_coding	ARP2 actin-related protein 2 [Source:MGI Symbol;Acc:MGI:1913963]	ENSMUSG00000020152	5.52356	5.55459	7.59246	4.08746	3.32193	4.80735	1.58496	2.80735	3.45943	4.85798	5.42626	5.90689	3.80735	4.08746	5.16993	4.08746
	ENSMUSG00000020153	Ndufs7	protein_coding	NADH:ubiquinone oxidoreductase core subunit S7 [Source:MGI Symbol;Acc:MGI:1922656]	ENSMUSG00000020153	9	16	33	18	0	6	0	0	1	6	15	10	14	0	8	0	0	5	6.41	10	7	2		ENSMUSG00000020153	Ndufs7	protein_coding	NADH:ubiquinone oxidoreductase core subunit S7 [Source:MGI Symbol;Acc:MGI:1922656]	ENSMUSG00000020153	3.32193	4.08746	5.08746	4.24793	0	2.80735	0	0	1	2.80735	4	3.45943	3.90689	0	3.16993	0
	ENSMUSG00000020170	Frs2	protein_coding	fibroblast growth factor receptor substrate 2 [Source:MGI Symbol;Acc:MGI:1100860]	ENSMUSG00000020170	46	24	36	43	0	0	1	4	0	29	22	11	34	0	0	8	25	0	14.23	21	11	11		ENSMUSG00000020170	Frs2	protein_coding	fibroblast growth factor receptor substrate 2 [Source:MGI Symbol;Acc:MGI:1100860]	ENSMUSG00000020170	5.55459	4.64386	5.20945	5.45943	0	0	1	2.32193	0	4.90689	4.52356	3.58496	5.12928	0	0	3.16993
	ENSMUSG00000020175	Rab36	protein_coding	RAB36, member RAS oncogene family [Source:MGI Symbol;Acc:MGI:1924127]	ENSMUSG00000020175	17	8	27	0	0	10	0	1	1	11	7	8	0	0	13	0	6	5	5.65	9	4	4		ENSMUSG00000020175	Rab36	protein_coding	RAB36, member RAS oncogene family [Source:MGI Symbol;Acc:MGI:1924127]	ENSMUSG00000020175	4.16993	3.16993	4.80735	0	0	3.45943	0	1	1	3.58496	3	3.16993	0	0	3.80735	0
	ENSMUSG00000020181	Nav3	protein_coding	neuron navigator 3 [Source:MGI Symbol;Acc:MGI:2183703]	ENSMUSG00000020181	70	34	107	4	47	31	4	7	3	44	31	33	3	86	40	33	43	16	36.55	36	43	31		ENSMUSG00000020181	Nav3	protein_coding	neuron navigator 3 [Source:MGI Symbol;Acc:MGI:2183703]	ENSMUSG00000020181	6.14975	5.12928	6.75489	2.32193	5.58496	5	2.32193	3	2	5.49185	5	5.08746	2	6.44294	5.35755	5.08746
	ENSMUSG00000020184	Mdm2	protein_coding	transformed mouse 3T3 cell double minute 2 [Source:MGI Symbol;Acc:MGI:96952]	ENSMUSG00000020184	9	31	29	14	5	2	4	1	3	6	28	9	11	9	3	33	6	16	13.43	14	8	18		ENSMUSG00000020184	Mdm2	protein_coding	transformed mouse 3T3 cell double minute 2 [Source:MGI Symbol;Acc:MGI:96952]	ENSMUSG00000020184	3.32193	5	4.90689	3.90689	2.58496	1.58496	2.32193	1	2	2.80735	4.85798	3.32193	3.58496	3.32193	2	5.08746
	ENSMUSG00000020189	Osbpl8	protein_coding	oxysterol binding protein-like 8 [Source:MGI Symbol;Acc:MGI:2443807]	ENSMUSG00000020189	26	15	101	8	5	13	2	5	3	16	14	31	6	9	17	16	31	16	17.44	20	11	21		ENSMUSG00000020189	Osbpl8	protein_coding	oxysterol binding protein-like 8 [Source:MGI Symbol;Acc:MGI:2443807]	ENSMUSG00000020189	4.75489	4	6.67243	3.16993	2.58496	3.80735	1.58496	2.58496	2	4.08746	3.90689	5	2.80735	3.32193	4.16993	4.08746
	ENSMUSG00000020190	Mknk2	protein_coding	MAP kinase-interacting serine/threonine kinase 2 [Source:MGI Symbol;Acc:MGI:894279]	ENSMUSG00000020190	39	59	59	22	22	32	1	7	7	24	54	18	17	40	41	8	43	38	31.63	32	33	30		ENSMUSG00000020190	Mknk2	protein_coding	MAP kinase-interacting serine/threonine kinase 2 [Source:MGI Symbol;Acc:MGI:894279]	ENSMUSG00000020190	5.32193	5.90689	5.90689	4.52356	4.52356	5.04439	1	3	3	4.64386	5.78136	4.24793	4.16993	5.35755	5.39232	3.16993
	ENSMUSG00000020196	Cabin1	protein_coding	calcineurin binding protein 1 [Source:MGI Symbol;Acc:MGI:1298375]	ENSMUSG00000020196	21	32	94	41	8	0	0	2	8	13	29	29	32	15	0	0	12	44	19.34	24	16	19		ENSMUSG00000020196	Cabin1	protein_coding	calcineurin binding protein 1 [Source:MGI Symbol;Acc:MGI:1298375]	ENSMUSG00000020196	4.45943	5.04439	6.56986	5.39232	3.16993	0	0	1.58496	3.16993	3.80735	4.90689	4.90689	5.04439	4	0	0
	ENSMUSG00000020198	Ap3d1	protein_coding	adaptor-related protein complex 3, delta 1 subunit [Source:MGI Symbol;Acc:MGI:107734]	ENSMUSG00000020198	86	50	187	173	15	27	8	6	15	54	46	58	135	27	35	66	37	82	59.9	53	66	62		ENSMUSG00000020198	Ap3d1	protein_coding	adaptor-related protein complex 3, delta 1 subunit [Source:MGI Symbol;Acc:MGI:107734]	ENSMUSG00000020198	6.44294	5.67243	7.55459	7.44294	4	4.80735	3.16993	2.80735	4	5.78136	5.55459	5.88264	7.08746	4.80735	5.16993	6.06609
	ENSMUSG00000020220	Vps13d	protein_coding	vacuolar protein sorting 13D [Source:MGI Symbol;Acc:MGI:2448530]	ENSMUSG00000020220	76	36	113	5	12	32	8	9	6	47	33	35	4	22	41	66	55	33	37.36	38	22	51		ENSMUSG00000020220	Vps13d	protein_coding	vacuolar protein sorting 13D [Source:MGI Symbol;Acc:MGI:2448530]	ENSMUSG00000020220	6.26679	5.20945	6.83289	2.58496	3.70044	5.04439	3.16993	3.32193	2.80735	5.58496	5.08746	5.16993	2.32193	4.52356	5.39232	6.06609
	ENSMUSG00000020230	Prmt2	protein_coding	protein arginine N-methyltransferase 2 [Source:MGI Symbol;Acc:MGI:1316652]	ENSMUSG00000020230	18	26	65	38	12	19	1	3	3	11	24	20	30	22	25	8	18	16	19.36	18	26	14		ENSMUSG00000020230	Prmt2	protein_coding	protein arginine N-methyltransferase 2 [Source:MGI Symbol;Acc:MGI:1316652]	ENSMUSG00000020230	4.24793	4.75489	6.04439	5.2854	3.70044	4.32193	1	2	2	3.58496	4.64386	4.39232	4.9542	4.52356	4.70044	3.16993
	ENSMUSG00000020231	Dip2a	protein_coding	disco interacting protein 2 homolog A [Source:MGI Symbol;Acc:MGI:2385920]	ENSMUSG00000020231	45	23	38	18	10	10	3	2	0	28	21	12	14	18	13	25	12	0	15.88	20	15	12		ENSMUSG00000020231	Dip2a	protein_coding	disco interacting protein 2 homolog A [Source:MGI Symbol;Acc:MGI:2385920]	ENSMUSG00000020231	5.52356	4.58496	5.2854	4.24793	3.45943	3.45943	2	1.58496	0	4.85798	4.45943	3.70044	3.90689	4.24793	3.80735	4.70044
	ENSMUSG00000020235	Fzr1	protein_coding	fizzy and cell division cycle 20 related 1 [Source:MGI Symbol;Acc:MGI:1926790]	ENSMUSG00000020235	12	7	61	48	14	14	2	4	4	7	6	19	38	26	18	16	25	22	19.64	11	27	21		ENSMUSG00000020235	Fzr1	protein_coding	fizzy and cell division cycle 20 related 1 [Source:MGI Symbol;Acc:MGI:1926790]	ENSMUSG00000020235	3.70044	3	5.9542	5.61471	3.90689	3.90689	1.58496	2.32193	2.32193	3	2.80735	4.32193	5.2854	4.75489	4.24793	4.08746
	ENSMUSG00000020250	Txnrd1	protein_coding	thioredoxin reductase 1 [Source:MGI Symbol;Acc:MGI:1354175]	ENSMUSG00000020250	19	11	39	19	14	13	0	3	7	12	10	12	15	26	17	0	18	38	16.43	11	19	19		ENSMUSG00000020250	Txnrd1	protein_coding	thioredoxin reductase 1 [Source:MGI Symbol;Acc:MGI:1354175]	ENSMUSG00000020250	4.32193	3.58496	5.32193	4.32193	3.90689	3.80735	0	2	3	3.70044	3.45943	3.70044	4	4.75489	4.16993	0
	ENSMUSG00000020255	D10Wsu102e	protein_coding	DNA segment, Chr 10, Wayne State University 102, expressed [Source:MGI Symbol;Acc:MGI:106381]	ENSMUSG00000020255	55	16	64	0	19	22	4	4	8	34	15	20	0	35	28	33	25	44	25.89	23	21	34		ENSMUSG00000020255	D10Wsu102e	protein_coding	DNA segment, Chr 10, Wayne State University 102, expressed [Source:MGI Symbol;Acc:MGI:106381]	ENSMUSG00000020255	5.80735	4.08746	6.02237	0	4.32193	4.52356	2.32193	2.32193	3.16993	5.12928	4	4.39232	0	5.16993	4.85798	5.08746
	ENSMUSG00000020256	Aldh1l2	protein_coding	aldehyde dehydrogenase 1 family, member L2 [Source:MGI Symbol;Acc:MGI:2444680]	ENSMUSG00000020256	47	23	131	39	23	13	0	4	3	29	21	41	30	42	17	0	25	16	24.56	30	30	14		ENSMUSG00000020256	Aldh1l2	protein_coding	aldehyde dehydrogenase 1 family, member L2 [Source:MGI Symbol;Acc:MGI:2444680]	ENSMUSG00000020256	5.58496	4.58496	7.04439	5.32193	4.58496	3.80735	0	2.32193	2	4.90689	4.45943	5.39232	4.9542	5.42626	4.16993	0
	ENSMUSG00000020257	Wdr82	protein_coding	WD repeat domain containing 82 [Source:MGI Symbol;Acc:MGI:1924555]	ENSMUSG00000020257	43	40	167	33	4	18	7	2	7	27	36	52	26	7	23	57	12	38	31.04	38	19	36		ENSMUSG00000020257	Wdr82	protein_coding	WD repeat domain containing 82 [Source:MGI Symbol;Acc:MGI:1924555]	ENSMUSG00000020257	5.45943	5.35755	7.39232	5.08746	2.32193	4.24793	3	1.58496	3	4.80735	5.20945	5.72792	4.75489	3	4.58496	5.85798
	ENSMUSG00000020261	Slc36a1	protein_coding	solute carrier family 36 (proton/amino acid symporter), member 1 [Source:MGI Symbol;Acc:MGI:2445299]	ENSMUSG00000020261	12	8	23	14	2	10	1	5	1	7	7	7	11	4	13	8	31	5	10.43	7	9	15		ENSMUSG00000020261	Slc36a1	protein_coding	solute carrier family 36 (proton/amino acid symporter), member 1 [Source:MGI Symbol;Acc:MGI:2445299]	ENSMUSG00000020261	3.70044	3.16993	4.58496	3.90689	1.58496	3.45943	1	2.58496	1	3	3	3	3.58496	2.32193	3.80735	3.16993
	ENSMUSG00000020267	Hint1	protein_coding	histidine triad nucleotide binding protein 1 [Source:MGI Symbol;Acc:MGI:1321133]	ENSMUSG00000020267	22	28	47	33	76	26	0	12	6	14	26	15	26	139	34	0	74	33	39.83	18	66	36		ENSMUSG00000020267	Hint1	protein_coding	histidine triad nucleotide binding protein 1 [Source:MGI Symbol;Acc:MGI:1321133]	ENSMUSG00000020267	4.52356	4.85798	5.58496	5.08746	6.26679	4.75489	0	3.70044	2.80735	3.90689	4.75489	4	4.75489	7.12928	5.12928	0
	ENSMUSG00000020271	Fbxw11	protein_coding	F-box and WD-40 domain protein 11 [Source:MGI Symbol;Acc:MGI:2144023]	ENSMUSG00000020271	40	12	94	17	15	9	3	3	7	25	11	29	13	27	12	25	18	38	22.07	22	17	27		ENSMUSG00000020271	Fbxw11	protein_coding	F-box and WD-40 domain protein 11 [Source:MGI Symbol;Acc:MGI:2144023]	ENSMUSG00000020271	5.35755	3.70044	6.56986	4.16993	4	3.32193	2	2	3	4.70044	3.58496	4.90689	3.80735	4.80735	3.70044	4.70044
	ENSMUSG00000020277	Pfkl	protein_coding	phosphofructokinase, liver, B-type [Source:MGI Symbol;Acc:MGI:97547]	ENSMUSG00000020277	9	26	37	2	27	12	3	4	0	6	24	11	2	49	16	25	25	0	17.37	14	22	17		ENSMUSG00000020277	Pfkl	protein_coding	phosphofructokinase, liver, B-type [Source:MGI Symbol;Acc:MGI:97547]	ENSMUSG00000020277	3.32193	4.75489	5.24793	1.58496	4.80735	3.70044	2	2.32193	0	2.80735	4.64386	3.58496	1.58496	5.64386	4.08746	4.70044
	ENSMUSG00000020284	Cfap410	protein_coding	cilia and flagella associated protein 410 [Source:MGI Symbol;Acc:MGI:1915134]	ENSMUSG00000020284	10	4	19	21	0	18	0	0	1	6	4	6	16	0	23	0	0	5	6.77	5	13	2		ENSMUSG00000020284	Cfap410	protein_coding	cilia and flagella associated protein 410 [Source:MGI Symbol;Acc:MGI:1915134]	ENSMUSG00000020284	3.45943	2.32193	4.32193	4.45943	0	4.24793	0	0	1	2.80735	2.32193	2.80735	4.08746	0	4.58496	0
	ENSMUSG00000020290	Xpo1	protein_coding	exportin 1 [Source:MGI Symbol;Acc:MGI:2144013]	ENSMUSG00000020290	34	20	99	0	0	16	3	9	8	21	18	31	0	0	21	25	55	44	23.84	23	7	41		ENSMUSG00000020290	Xpo1	protein_coding	exportin 1 [Source:MGI Symbol;Acc:MGI:2144013]	ENSMUSG00000020290	5.12928	4.39232	6.64386	0	0	4.08746	2	3.32193	3.16993	4.45943	4.24793	5	0	0	4.45943	4.70044
	ENSMUSG00000020297	Nsg2	protein_coding	neuron specific gene family member 2 [Source:MGI Symbol;Acc:MGI:1202070]	ENSMUSG00000020297	184	89	401	309	54	88	8	21	23	115	81	124	241	98	114	66	129	126	121.6	107	151	107		ENSMUSG00000020297	Nsg2	protein_coding	neuron specific gene family member 2 [Source:MGI Symbol;Acc:MGI:1202070]	ENSMUSG00000020297	7.53138	6.49185	8.65105	8.27612	5.78136	6.47573	3.16993	4.45943	4.58496	6.85798	6.35755	6.96578	7.91886	6.62936	6.84549	6.06609
	ENSMUSG00000020300	Cpeb4	protein_coding	cytoplasmic polyadenylation element binding protein 4 [Source:MGI Symbol;Acc:MGI:1914829]	ENSMUSG00000020300	10	19	67	0	0	15	2	8	0	6	17	21	0	0	19	16	49	0	14.37	15	6	22		ENSMUSG00000020300	Cpeb4	protein_coding	cytoplasmic polyadenylation element binding protein 4 [Source:MGI Symbol;Acc:MGI:1914829]	ENSMUSG00000020300	3.45943	4.32193	6.08746	0	0	4	1.58496	3.16993	0	2.80735	4.16993	4.45943	0	0	4.32193	4.08746
	ENSMUSG00000020303	Stc2	protein_coding	stanniocalcin 2 [Source:MGI Symbol;Acc:MGI:1316731]	ENSMUSG00000020303	21	13	14	33	3	9	0	2	1	13	12	4	26	5	12	0	12	5	9.99	10	14	6		ENSMUSG00000020303	Stc2	protein_coding	stanniocalcin 2 [Source:MGI Symbol;Acc:MGI:1316731]	ENSMUSG00000020303	4.45943	3.80735	3.90689	5.08746	2	3.32193	0	1.58496	1	3.80735	3.70044	2.32193	4.75489	2.58496	3.70044	0
	ENSMUSG00000020308	Tpgs1	protein_coding	tubulin polyglutamylase complex subunit 1 [Source:MGI Symbol;Acc:MGI:106618]	ENSMUSG00000020308	17	11	14	22	0	11	1	0	1	11	10	4	17	0	14	8	0	5	7.78	8	10	4		ENSMUSG00000020308	Tpgs1	protein_coding	tubulin polyglutamylase complex subunit 1 [Source:MGI Symbol;Acc:MGI:106618]	ENSMUSG00000020308	4.16993	3.58496	3.90689	4.52356	0	3.58496	1	0	1	3.58496	3.45943	2.32193	4.16993	0	3.90689	3.16993
	ENSMUSG00000020312	Shc2	protein_coding	SHC (Src homology 2 domain containing) transforming protein 2 [Source:MGI Symbol;Acc:MGI:106180]	ENSMUSG00000020312	13	7	31	63	1	20	0	2	3	8	6	10	49	2	26	0	12	16	14.42	8	26	9		ENSMUSG00000020312	Shc2	protein_coding	SHC (Src homology 2 domain containing) transforming protein 2 [Source:MGI Symbol;Acc:MGI:106180]	ENSMUSG00000020312	3.80735	3	5	6	1	4.39232	0	1.58496	2	3.16993	2.80735	3.45943	5.64386	1.58496	4.75489	0
	ENSMUSG00000020315	Sptbn1	protein_coding	spectrin beta, non-erythrocytic 1 [Source:MGI Symbol;Acc:MGI:98388]	ENSMUSG00000020315	289	237	882	299	152	154	16	51	53	180	216	273	234	277	199	131	314	290	234.92	223	237	245		ENSMUSG00000020315	Sptbn1	protein_coding	spectrin beta, non-erythrocytic 1 [Source:MGI Symbol;Acc:MGI:98388]	ENSMUSG00000020315	8.17991	7.89482	9.78627	8.22882	7.25739	7.27612	4.08746	5.70044	5.75489	7.49985	7.76155	8.09803	7.87652	8.11894	7.64386	7.04439
	ENSMUSG00000020321	Mdh1	protein_coding	malate dehydrogenase 1, NAD (soluble) [Source:MGI Symbol;Acc:MGI:97051]	ENSMUSG00000020321	71	21	130	24	8	55	4	14	15	44	19	40	19	15	71	33	86	82	45.47	34	35	67		ENSMUSG00000020321	Mdh1	protein_coding	malate dehydrogenase 1, NAD (soluble) [Source:MGI Symbol;Acc:MGI:97051]	ENSMUSG00000020321	6.16993	4.45943	7.03342	4.64386	3.16993	5.80735	2.32193	3.90689	4	5.49185	4.32193	5.35755	4.32193	4	6.16993	5.08746
	ENSMUSG00000020326	Ccng1	protein_coding	cyclin G1 [Source:MGI Symbol;Acc:MGI:102890]	ENSMUSG00000020326	5	38	27	24	11	15	6	4	3	3	35	8	19	20	19	49	25	16	21.62	15	19	30		ENSMUSG00000020326	Ccng1	protein_coding	cyclin G1 [Source:MGI Symbol;Acc:MGI:102890]	ENSMUSG00000020326	2.58496	5.2854	4.80735	4.64386	3.58496	4	2.80735	2.32193	2	2	5.16993	3.16993	4.32193	4.39232	4.32193	5.64386
	ENSMUSG00000020331	Hcn2	protein_coding	hyperpolarization-activated, cyclic nucleotide-gated K+ 2 [Source:MGI Symbol;Acc:MGI:1298210]	ENSMUSG00000020331	15	15	20	32	5	0	2	2	3	9	14	6	25	9	0	16	12	16	12.05	10	11	15		ENSMUSG00000020331	Hcn2	protein_coding	hyperpolarization-activated, cyclic nucleotide-gated K+ 2 [Source:MGI Symbol;Acc:MGI:1298210]	ENSMUSG00000020331	4	4	4.39232	5.04439	2.58496	0	1.58496	1.58496	2	3.32193	3.90689	2.80735	4.70044	3.32193	0	4.08746
	ENSMUSG00000020333	Acsl6	protein_coding	acyl-CoA synthetase long-chain family member 6 [Source:MGI Symbol;Acc:MGI:894291]	ENSMUSG00000020333	19	23	73	0	9	0	1	2	2	12	21	23	0	16	0	8	12	11	11.47	19	5	10		ENSMUSG00000020333	Acsl6	protein_coding	acyl-CoA synthetase long-chain family member 6 [Source:MGI Symbol;Acc:MGI:894291]	ENSMUSG00000020333	4.32193	4.58496	6.20945	0	3.32193	0	1	1.58496	1.58496	3.70044	4.45943	4.58496	0	4.08746	0	3.16993
	ENSMUSG00000020340	Cyfip2	protein_coding	cytoplasmic FMR1 interacting protein 2 [Source:MGI Symbol;Acc:MGI:1924134]	ENSMUSG00000020340	102	72	194	62	57	49	9	7	14	64	66	60	48	104	63	74	43	77	66.5	63	72	65		ENSMUSG00000020340	Cyfip2	protein_coding	cytoplasmic FMR1 interacting protein 2 [Source:MGI Symbol;Acc:MGI:1924134]	ENSMUSG00000020340	6.6865	6.18982	7.60733	5.97728	5.85798	5.64386	3.32193	3	3.90689	6.02237	6.06609	5.93074	5.61471	6.71425	6	6.22882
	ENSMUSG00000020349	Ppp2ca	protein_coding	protein phosphatase 2 (formerly 2A), catalytic subunit, alpha isoform [Source:MGI Symbol;Acc:MGI:1321159]	ENSMUSG00000020349	67	17	169	23	0	14	4	8	6	42	15	52	18	0	18	33	49	33	28.95	36	12	38		ENSMUSG00000020349	Ppp2ca	protein_coding	protein phosphatase 2 (formerly 2A), catalytic subunit, alpha isoform [Source:MGI Symbol;Acc:MGI:1321159]	ENSMUSG00000020349	6.08746	4.16993	7.40939	4.58496	0	3.90689	2.32193	3.16993	2.80735	5.42626	4	5.72792	4.24793	0	4.24793	5.08746
	ENSMUSG00000020358	Hnrnpab	protein_coding	heterogeneous nuclear ribonucleoprotein A/B [Source:MGI Symbol;Acc:MGI:1330294]	ENSMUSG00000020358	81	66	159	184	25	63	6	14	13	50	60	49	144	46	82	49	86	71	70.81	53	91	69		ENSMUSG00000020358	Hnrnpab	protein_coding	heterogeneous nuclear ribonucleoprotein A/B [Source:MGI Symbol;Acc:MGI:1330294]	ENSMUSG00000020358	6.35755	6.06609	7.32193	7.53138	4.70044	6	2.80735	3.90689	3.80735	5.67243	5.93074	5.64386	7.17991	5.55459	6.37504	5.64386
	ENSMUSG00000020361	Hspa4	protein_coding	heat shock protein 4 [Source:MGI Symbol;Acc:MGI:1342292]	ENSMUSG00000020361	56	47	183	12	9	21	3	4	3	35	43	57	9	16	27	25	25	16	28.11	45	17	22		ENSMUSG00000020361	Hspa4	protein_coding	heat shock protein 4 [Source:MGI Symbol;Acc:MGI:1342292]	ENSMUSG00000020361	5.83289	5.58496	7.52356	3.70044	3.32193	4.45943	2	2.32193	2	5.16993	5.45943	5.85798	3.32193	4.08746	4.80735	4.70044
	ENSMUSG00000020362	Cnot6	protein_coding	CCR4-NOT transcription complex, subunit 6 [Source:MGI Symbol;Acc:MGI:2144529]	ENSMUSG00000020362	19	34	67	11	7	24	3	9	12	12	31	21	9	13	31	25	55	66	29.07	21	18	49		ENSMUSG00000020362	Cnot6	protein_coding	CCR4-NOT transcription complex, subunit 6 [Source:MGI Symbol;Acc:MGI:2144529]	ENSMUSG00000020362	4.32193	5.12928	6.08746	3.58496	3	4.64386	2	3.32193	3.70044	3.70044	5	4.45943	3.32193	3.80735	5	4.70044
	ENSMUSG00000020366	Mapk9	protein_coding	mitogen-activated protein kinase 9 [Source:MGI Symbol;Acc:MGI:1346862]	ENSMUSG00000020366	19	5	54	0	17	14	3	4	3	12	5	17	0	31	18	25	25	16	16.43	11	16	22		ENSMUSG00000020366	Mapk9	protein_coding	mitogen-activated protein kinase 9 [Source:MGI Symbol;Acc:MGI:1346862]	ENSMUSG00000020366	4.32193	2.58496	5.78136	0	4.16993	3.90689	2	2.32193	2	3.70044	2.58496	4.16993	0	5	4.24793	4.70044
	ENSMUSG00000020368	Canx	protein_coding	calnexin [Source:MGI Symbol;Acc:MGI:88261]	ENSMUSG00000020368	101	67	355	53	26	55	10	12	7	63	61	110	41	47	71	82	74	38	65.35	78	53	65		ENSMUSG00000020368	Canx	protein_coding	calnexin [Source:MGI Symbol;Acc:MGI:88261]	ENSMUSG00000020368	6.67243	6.08746	8.47573	5.75489	4.75489	5.80735	3.45943	3.70044	3	6	5.9542	6.79442	5.39232	5.58496	6.16993	6.37504
	ENSMUSG00000020372	Rack1	protein_coding	receptor for activated C kinase 1 [Source:MGI Symbol;Acc:MGI:101849]	ENSMUSG00000020372	86	63	116	51	78	67	9	12	14	54	57	36	40	142	87	74	74	77	71.11	49	90	75		ENSMUSG00000020372	Rack1	protein_coding	receptor for activated C kinase 1 [Source:MGI Symbol;Acc:MGI:101849]	ENSMUSG00000020372	6.44294	6	6.87036	5.70044	6.30378	6.08746	3.32193	3.70044	3.90689	5.78136	5.85798	5.20945	5.35755	7.15987	6.45943	6.22882
	ENSMUSG00000020376	Rnf130	protein_coding	ring finger protein 130 [Source:MGI Symbol;Acc:MGI:1891717]	ENSMUSG00000020376	23	22	93	11	2	6	1	5	3	14	20	29	9	4	8	8	31	16	15.4	21	7	18		ENSMUSG00000020376	Rnf130	protein_coding	ring finger protein 130 [Source:MGI Symbol;Acc:MGI:1891717]	ENSMUSG00000020376	4.58496	4.52356	6.55459	3.58496	1.58496	2.80735	1	2.58496	2	3.90689	4.39232	4.90689	3.32193	2.32193	3.16993	3.16993
	ENSMUSG00000020409	Slu7	protein_coding	SLU7 splicing factor homolog (S. cerevisiae) [Source:MGI Symbol;Acc:MGI:2385598]	ENSMUSG00000020409	24	15	46	10	8	0	0	2	0	15	14	14	8	15	0	0	12	0	8.62	14	8	4		ENSMUSG00000020409	Slu7	protein_coding	SLU7 splicing factor homolog (S. cerevisiae) [Source:MGI Symbol;Acc:MGI:2385598]	ENSMUSG00000020409	4.64386	4	5.55459	3.45943	3.16993	0	0	1.58496	0	4	3.90689	3.90689	3.16993	4	0	0
	ENSMUSG00000020423	Btg2	protein_coding	BTG anti-proliferation factor 2 [Source:MGI Symbol;Acc:MGI:108384]	ENSMUSG00000020423	28	17	25	0	2	0	2	2	2	17	15	8	0	4	0	16	12	11	9.33	13	1	13		ENSMUSG00000020423	Btg2	protein_coding	BTG anti-proliferation factor 2 [Source:MGI Symbol;Acc:MGI:108384]	ENSMUSG00000020423	4.85798	4.16993	4.70044	0	1.58496	0	1.58496	1.58496	1.58496	4.16993	4	3.16993	0	2.32193	0	4.08746
	ENSMUSG00000020431	Adcy1	protein_coding	adenylate cyclase 1 [Source:MGI Symbol;Acc:MGI:99677]	ENSMUSG00000020431	127	41	228	83	40	76	1	11	14	79	37	71	65	73	98	8	68	77	63.97	62	79	51		ENSMUSG00000020431	Adcy1	protein_coding	adenylate cyclase 1 [Source:MGI Symbol;Acc:MGI:99677]	ENSMUSG00000020431	7	5.39232	7.8392	6.39232	5.35755	6.26679	1	3.58496	3.90689	6.32193	5.24793	6.16993	6.04439	6.20945	6.62936	3.16993
	ENSMUSG00000020436	Gabrg2	protein_coding	gamma-aminobutyric acid (GABA) A receptor, subunit gamma 2 [Source:MGI Symbol;Acc:MGI:95623]	ENSMUSG00000020436	31	23	96	0	0	6	0	1	1	19	21	30	0	0	8	0	6	5	9.93	23	3	4		ENSMUSG00000020436	Gabrg2	protein_coding	gamma-aminobutyric acid (GABA) A receptor, subunit gamma 2 [Source:MGI Symbol;Acc:MGI:95623]	ENSMUSG00000020436	5	4.58496	6.59991	0	0	2.80735	0	1	1	4.32193	4.45943	4.9542	0	0	3.16993	0
	ENSMUSG00000020440	Arf5	protein_coding	ADP-ribosylation factor 5 [Source:MGI Symbol;Acc:MGI:99434]	ENSMUSG00000020440	33	14	59	4	14	23	0	2	3	21	13	18	3	26	30	0	12	16	15.42	17	20	9		ENSMUSG00000020440	Arf5	protein_coding	ADP-ribosylation factor 5 [Source:MGI Symbol;Acc:MGI:99434]	ENSMUSG00000020440	5.08746	3.90689	5.90689	2.32193	3.90689	4.58496	0	1.58496	2	4.45943	3.80735	4.24793	2	4.75489	4.9542	0
	ENSMUSG00000020444	Guk1	protein_coding	guanylate kinase 1 [Source:MGI Symbol;Acc:MGI:95871]	ENSMUSG00000020444	19	8	34	0	10	16	1	1	2	12	7	11	0	18	21	8	6	11	10.43	10	13	8		ENSMUSG00000020444	Guk1	protein_coding	guanylate kinase 1 [Source:MGI Symbol;Acc:MGI:95871]	ENSMUSG00000020444	4.32193	3.16993	5.12928	0	3.45943	4.08746	1	1	1.58496	3.70044	3	3.58496	0	4.24793	4.45943	3.16993
	ENSMUSG00000020451	Limk2	protein_coding	LIM motif-containing protein kinase 2 [Source:MGI Symbol;Acc:MGI:1197517]	ENSMUSG00000020451	46	23	65	33	0	24	7	8	16	29	21	20	26	0	31	57	49	88	35.64	23	19	65		ENSMUSG00000020451	Limk2	protein_coding	LIM motif-containing protein kinase 2 [Source:MGI Symbol;Acc:MGI:1197517]	ENSMUSG00000020451	5.55459	4.58496	6.04439	5.08746	0	4.64386	3	3.16993	4.08746	4.90689	4.45943	4.39232	4.75489	0	5	5.85798
	ENSMUSG00000020453	Patz1	protein_coding	POZ (BTB) and AT hook containing zinc finger 1 [Source:MGI Symbol;Acc:MGI:1891832]	ENSMUSG00000020453	19	26	21	0	11	15	2	1	3	12	24	7	0	20	19	16	6	16	13.39	14	13	13		ENSMUSG00000020453	Patz1	protein_coding	POZ (BTB) and AT hook containing zinc finger 1 [Source:MGI Symbol;Acc:MGI:1891832]	ENSMUSG00000020453	4.32193	4.75489	4.45943	0	3.58496	4	1.58496	1	2	3.70044	4.64386	3	0	4.39232	4.32193	4.08746
	ENSMUSG00000020454	Eif4enif1	protein_coding	eukaryotic translation initiation factor 4E nuclear import factor 1 [Source:MGI Symbol;Acc:MGI:1921453]	ENSMUSG00000020454	19	3	27	41	7	12	3	3	5	12	3	8	32	13	16	25	18	27	17.08	8	20	23		ENSMUSG00000020454	Eif4enif1	protein_coding	eukaryotic translation initiation factor 4E nuclear import factor 1 [Source:MGI Symbol;Acc:MGI:1921453]	ENSMUSG00000020454	4.32193	2	4.80735	5.39232	3	3.70044	2	2	2.58496	3.70044	2	3.16993	5.04439	3.80735	4.08746	4.70044
	ENSMUSG00000020456	Ogdh	protein_coding	oxoglutarate (alpha-ketoglutarate) dehydrogenase (lipoamide) [Source:MGI Symbol;Acc:MGI:1098267]	ENSMUSG00000020456	41	33	81	55	12	35	2	5	4	26	30	25	43	22	45	16	31	22	28.88	27	37	23		ENSMUSG00000020456	Ogdh	protein_coding	oxoglutarate (alpha-ketoglutarate) dehydrogenase (lipoamide) [Source:MGI Symbol;Acc:MGI:1098267]	ENSMUSG00000020456	5.39232	5.08746	6.35755	5.80735	3.70044	5.16993	1.58496	2.58496	2.32193	4.75489	4.9542	4.70044	5.45943	4.52356	5.52356	4.08746
	ENSMUSG00000020458	Rtn4	protein_coding	reticulon 4 [Source:MGI Symbol;Acc:MGI:1915835]	ENSMUSG00000020458	255	129	845	85	52	115	13	13	21	159	118	262	66	95	149	107	80	115	127.75	180	103	101		ENSMUSG00000020458	Rtn4	protein_coding	reticulon 4 [Source:MGI Symbol;Acc:MGI:1915835]	ENSMUSG00000020458	8	7.02237	9.72451	6.42626	5.72792	6.85798	3.80735	3.80735	4.45943	7.32193	6.89482	8.03892	6.06609	6.58496	7.22882	6.75489
	ENSMUSG00000020463	Ppp4r3b	protein_coding	protein phosphatase 4 regulatory subunit 3B [Source:MGI Symbol;Acc:MGI:2144474]	ENSMUSG00000020463	24	18	52	40	10	14	3	2	4	15	16	16	31	18	18	25	12	22	19.32	16	22	20		ENSMUSG00000020463	Ppp4r3b	protein_coding	protein phosphatase 4 regulatory subunit 3B [Source:MGI Symbol;Acc:MGI:2144474]	ENSMUSG00000020463	4.64386	4.24793	5.72792	5.35755	3.45943	3.90689	2	1.58496	2.32193	4	4.08746	4.08746	5	4.24793	4.24793	4.70044
	ENSMUSG00000020483	Dynll2	protein_coding	dynein light chain LC8-type 2 [Source:MGI Symbol;Acc:MGI:1915347]	ENSMUSG00000020483	76	42	163	202	31	77	5	10	15	47	38	50	158	57	100	41	62	82	70.53	45	105	62		ENSMUSG00000020483	Dynll2	protein_coding	dynein light chain LC8-type 2 [Source:MGI Symbol;Acc:MGI:1915347]	ENSMUSG00000020483	6.26679	5.42626	7.35755	7.66534	5	6.2854	2.58496	3.45943	4	5.58496	5.2854	5.67243	7.31288	5.85798	6.65821	5.39232
	ENSMUSG00000020496	Rnf187	protein_coding	ring finger protein 187 [Source:MGI Symbol;Acc:MGI:1914224]	ENSMUSG00000020496	90	48	134	118	13	43	6	8	14	56	44	41	92	24	56	49	49	77	54.21	47	57	58		ENSMUSG00000020496	Rnf187	protein_coding	ring finger protein 187 [Source:MGI Symbol;Acc:MGI:1914224]	ENSMUSG00000020496	6.50779	5.61471	7.07682	6.89482	3.80735	5.45943	2.80735	3.16993	3.90689	5.83289	5.49185	5.39232	6.53916	4.64386	5.83289	5.64386
	ENSMUSG00000020515	Cnot8	protein_coding	CCR4-NOT transcription complex, subunit 8 [Source:MGI Symbol;Acc:MGI:1916375]	ENSMUSG00000020515	22	27	24	48	4	9	0	5	1	14	25	7	38	7	12	0	31	5	15.38	15	19	12		ENSMUSG00000020515	Cnot8	protein_coding	CCR4-NOT transcription complex, subunit 8 [Source:MGI Symbol;Acc:MGI:1916375]	ENSMUSG00000020515	4.52356	4.80735	4.64386	5.61471	2.32193	3.32193	0	2.58496	1	3.90689	4.70044	3	5.2854	3	3.70044	0
	ENSMUSG00000020516	Rps6kb1	protein_coding	ribosomal protein S6 kinase, polypeptide 1 [Source:MGI Symbol;Acc:MGI:1270849]	ENSMUSG00000020516	8	4	30	33	0	13	3	1	6	5	4	9	26	0	17	25	6	33	13.79	6	14	21		ENSMUSG00000020516	Rps6kb1	protein_coding	ribosomal protein S6 kinase, polypeptide 1 [Source:MGI Symbol;Acc:MGI:1270849]	ENSMUSG00000020516	3.16993	2.32193	4.9542	5.08746	0	3.80735	2	1	2.80735	2.58496	2.32193	3.32193	4.75489	0	4.16993	4.70044
	ENSMUSG00000020519	Sap30l	protein_coding	SAP30-like [Source:MGI Symbol;Acc:MGI:1354709]	ENSMUSG00000020519	5	0	29	25	3	25	0	2	1	3	0	9	20	5	32	0	12	5	9.69	4	19	6		ENSMUSG00000020519	Sap30l	protein_coding	SAP30-like [Source:MGI Symbol;Acc:MGI:1354709]	ENSMUSG00000020519	2.58496	0	4.90689	4.70044	2	4.70044	0	1.58496	1	2	0	3.32193	4.39232	2.58496	5.04439	0
	ENSMUSG00000020524	Gria1	protein_coding	glutamate receptor, ionotropic, AMPA1 (alpha 1) [Source:MGI Symbol;Acc:MGI:95808]	ENSMUSG00000020524	49	46	214	3	25	29	9	9	16	31	42	66	2	46	38	74	55	88	48.99	46	29	72		ENSMUSG00000020524	Gria1	protein_coding	glutamate receptor, ionotropic, AMPA1 (alpha 1) [Source:MGI Symbol;Acc:MGI:95808]	ENSMUSG00000020524	5.64386	5.55459	7.74819	2	4.70044	4.90689	3.32193	3.32193	4.08746	5	5.42626	6.06609	1.58496	5.55459	5.2854	6.22882
	ENSMUSG00000020530	Ggnbp2	protein_coding	gametogenetin binding protein 2 [Source:MGI Symbol;Acc:MGI:2387356]	ENSMUSG00000020530	15	17	60	0	0	0	4	0	4	9	15	19	0	0	0	33	0	22	10.9	14	0	18		ENSMUSG00000020530	Ggnbp2	protein_coding	gametogenetin binding protein 2 [Source:MGI Symbol;Acc:MGI:2387356]	ENSMUSG00000020530	4	4.16993	5.93074	0	0	0	2.32193	0	2.32193	3.32193	4	4.32193	0	0	0	5.08746
	ENSMUSG00000020532	Acaca	protein_coding	acetyl-Coenzyme A carboxylase alpha [Source:MGI Symbol;Acc:MGI:108451]	ENSMUSG00000020532	10	13	74	35	5	32	3	3	3	6	12	23	27	9	41	25	18	16	19.82	14	26	20		ENSMUSG00000020532	Acaca	protein_coding	acetyl-Coenzyme A carboxylase alpha [Source:MGI Symbol;Acc:MGI:108451]	ENSMUSG00000020532	3.45943	3.80735	6.22882	5.16993	2.58496	5.04439	2	2	2	2.80735	3.70044	4.58496	4.80735	3.32193	5.39232	4.70044
	ENSMUSG00000020537	Drg2	protein_coding	developmentally regulated GTP binding protein 2 [Source:MGI Symbol;Acc:MGI:1342307]	ENSMUSG00000020537	3	0	23	21	0	12	0	0	0	2	0	7	16	0	16	0	0	0	4.55	3	11	0		ENSMUSG00000020537	Drg2	protein_coding	developmentally regulated GTP binding protein 2 [Source:MGI Symbol;Acc:MGI:1342307]	ENSMUSG00000020537	2	0	4.58496	4.45943	0	3.70044	0	0	0	1.58496	0	3	4.08746	0	4.08746	0
	ENSMUSG00000020547	Bzw2	protein_coding	basic leucine zipper and W2 domains 2 [Source:MGI Symbol;Acc:MGI:1914162]	ENSMUSG00000020547	29	33	131	0	22	0	2	0	5	18	30	41	0	40	0	16	0	27	19.17	30	13	14		ENSMUSG00000020547	Bzw2	protein_coding	basic leucine zipper and W2 domains 2 [Source:MGI Symbol;Acc:MGI:1914162]	ENSMUSG00000020547	4.90689	5.08746	7.04439	0	4.52356	0	1.58496	0	2.58496	4.24793	4.9542	5.39232	0	5.35755	0	4.08746
	ENSMUSG00000020564	Atxn7l1	protein_coding	ataxin 7-like 1 [Source:MGI Symbol;Acc:MGI:3584458]	ENSMUSG00000020564	2	24	19	0	11	13	0	2	0	1	22	6	0	20	17	0	12	0	8.69	10	12	4		ENSMUSG00000020564	Atxn7l1	protein_coding	ataxin 7-like 1 [Source:MGI Symbol;Acc:MGI:3584458]	ENSMUSG00000020564	1.58496	4.64386	4.32193	0	3.58496	3.80735	0	1.58496	0	1	4.52356	2.80735	0	4.39232	4.16993	0
	ENSMUSG00000020571	Pdia6	protein_coding	protein disulfide isomerase associated 6 [Source:MGI Symbol;Acc:MGI:1919103]	ENSMUSG00000020571	32	37	74	28	0	24	0	5	6	20	34	23	22	0	31	0	31	33	21.46	26	18	21		ENSMUSG00000020571	Pdia6	protein_coding	protein disulfide isomerase associated 6 [Source:MGI Symbol;Acc:MGI:1919103]	ENSMUSG00000020571	5.04439	5.24793	6.22882	4.85798	0	4.64386	0	2.58496	2.80735	4.39232	5.12928	4.58496	4.52356	0	5	0
	ENSMUSG00000020572	Nampt	protein_coding	nicotinamide phosphoribosyltransferase [Source:MGI Symbol;Acc:MGI:1929865]	ENSMUSG00000020572	17	35	30	20	1	21	0	0	0	11	32	9	16	2	27	0	0	0	10.71	17	15	0		ENSMUSG00000020572	Nampt	protein_coding	nicotinamide phosphoribosyltransferase [Source:MGI Symbol;Acc:MGI:1929865]	ENSMUSG00000020572	4.16993	5.16993	4.9542	4.39232	1	4.45943	0	0	0	3.58496	5.04439	3.32193	4.08746	1.58496	4.80735	0
	ENSMUSG00000020576	Nbas	protein_coding	neuroblastoma amplified sequence [Source:MGI Symbol;Acc:MGI:1918419]	ENSMUSG00000020576	26	1	39	0	4	14	2	2	4	16	1	12	0	7	18	16	12	22	11.69	10	8	17		ENSMUSG00000020576	Nbas	protein_coding	neuroblastoma amplified sequence [Source:MGI Symbol;Acc:MGI:1918419]	ENSMUSG00000020576	4.75489	1	5.32193	0	2.32193	3.90689	1.58496	1.58496	2.32193	4.08746	1	3.70044	0	3	4.24793	4.08746
	ENSMUSG00000020577	Tspan13	protein_coding	tetraspanin 13 [Source:MGI Symbol;Acc:MGI:1913359]	ENSMUSG00000020577	71	41	178	44	8	30	0	1	2	44	37	55	34	15	39	0	6	11	26.85	45	29	6		ENSMUSG00000020577	Tspan13	protein_coding	tetraspanin 13 [Source:MGI Symbol;Acc:MGI:1913359]	ENSMUSG00000020577	6.16993	5.39232	7.48382	5.49185	3.16993	4.9542	0	1	1.58496	5.49185	5.24793	5.80735	5.12928	4	5.32193	0
	ENSMUSG00000020580	Rock2	protein_coding	Rho-associated coiled-coil containing protein kinase 2 [Source:MGI Symbol;Acc:MGI:107926]	ENSMUSG00000020580	42	22	61	10	8	0	3	7	7	26	20	19	8	15	0	25	43	38	21.5	22	8	35		ENSMUSG00000020580	Rock2	protein_coding	Rho-associated coiled-coil containing protein kinase 2 [Source:MGI Symbol;Acc:MGI:107926]	ENSMUSG00000020580	5.42626	4.52356	5.9542	3.45943	3.16993	0	2	3	3	4.75489	4.39232	4.32193	3.16993	4	0	4.70044
	ENSMUSG00000020585	Laptm4a	protein_coding	lysosomal-associated protein transmembrane 4A [Source:MGI Symbol;Acc:MGI:108017]	ENSMUSG00000020585	50	39	198	52	13	28	5	5	4	31	36	61	41	24	36	41	31	22	35.81	43	34	31		ENSMUSG00000020585	Laptm4a	protein_coding	lysosomal-associated protein transmembrane 4A [Source:MGI Symbol;Acc:MGI:108017]	ENSMUSG00000020585	5.67243	5.32193	7.63662	5.72792	3.80735	4.85798	2.58496	2.58496	2.32193	5	5.20945	5.9542	5.39232	4.64386	5.20945	5.39232
	ENSMUSG00000020589	Fam49a	protein_coding	family with sequence similarity 49, member A [Source:MGI Symbol;Acc:MGI:1261783]	ENSMUSG00000020589	34	69	257	102	14	38	5	5	6	21	63	80	80	26	49	41	31	33	46.96	55	52	35		ENSMUSG00000020589	Fam49a	protein_coding	family with sequence similarity 49, member A [Source:MGI Symbol;Acc:MGI:1261783]	ENSMUSG00000020589	5.12928	6.12928	8.01123	6.6865	3.90689	5.2854	2.58496	2.58496	2.80735	4.45943	6	6.33985	6.33985	4.75489	5.64386	5.39232
	ENSMUSG00000020594	Pum2	protein_coding	pumilio RNA-binding family member 2 [Source:MGI Symbol;Acc:MGI:1931751]	ENSMUSG00000020594	36	34	137	33	13	27	3	5	13	22	31	42	26	24	35	25	31	71	34.08	32	28	42		ENSMUSG00000020594	Pum2	protein_coding	pumilio RNA-binding family member 2 [Source:MGI Symbol;Acc:MGI:1931751]	ENSMUSG00000020594	5.20945	5.12928	7.10852	5.08746	3.80735	4.80735	2	2.58496	3.80735	4.52356	5	5.42626	4.75489	4.64386	5.16993	4.70044
	ENSMUSG00000020598	Nrcam	protein_coding	neuronal cell adhesion molecule [Source:MGI Symbol;Acc:MGI:104750]	ENSMUSG00000020598	64	75	292	99	25	49	5	10	8	40	68	90	77	46	63	41	62	44	59.04	66	62	49		ENSMUSG00000020598	Nrcam	protein_coding	neuronal cell adhesion molecule [Source:MGI Symbol;Acc:MGI:104750]	ENSMUSG00000020598	6.02237	6.24793	8.19476	6.64386	4.70044	5.64386	2.58496	3.45943	3.16993	5.35755	6.10852	6.50779	6.2854	5.55459	6	5.39232
	ENSMUSG00000020601	Trib2	protein_coding	tribbles pseudokinase 2 [Source:MGI Symbol;Acc:MGI:2145021]	ENSMUSG00000020601	18	21	43	21	3	22	1	0	6	11	19	13	16	5	28	8	0	33	15.01	14	16	14		ENSMUSG00000020601	Trib2	protein_coding	tribbles pseudokinase 2 [Source:MGI Symbol;Acc:MGI:2145021]	ENSMUSG00000020601	4.24793	4.45943	5.45943	4.45943	2	4.52356	1	0	2.80735	3.58496	4.32193	3.80735	4.08746	2.58496	4.85798	3.16993
	ENSMUSG00000020607	Lratd1	protein_coding	LRAT domain containing 1 [Source:MGI Symbol;Acc:MGI:2145011]	ENSMUSG00000020607	17	11	21	104	18	8	1	3	5	11	10	7	81	33	10	8	18	27	22.84	9	41	18		ENSMUSG00000020607	Lratd1	protein_coding	LRAT domain containing 1 [Source:MGI Symbol;Acc:MGI:2145011]	ENSMUSG00000020607	4.16993	3.58496	4.45943	6.71425	4.24793	3.16993	1	2	2.58496	3.58496	3.45943	3	6.35755	5.08746	3.45943	3.16993
	ENSMUSG00000020608	Smc6	protein_coding	structural maintenance of chromosomes 6 [Source:MGI Symbol;Acc:MGI:1914491]	ENSMUSG00000020608	9	19	61	43	5	9	0	1	0	6	17	19	34	9	12	0	6	0	11.37	14	18	2		ENSMUSG00000020608	Smc6	protein_coding	structural maintenance of chromosomes 6 [Source:MGI Symbol;Acc:MGI:1914491]	ENSMUSG00000020608	3.32193	4.32193	5.9542	5.45943	2.58496	3.32193	0	1	0	2.80735	4.16993	4.32193	5.12928	3.32193	3.70044	0
	ENSMUSG00000020610	Amz2	protein_coding	archaelysin family metallopeptidase 2 [Source:MGI Symbol;Acc:MGI:104837]	ENSMUSG00000020610	16	13	67	0	14	20	3	1	5	10	12	21	0	26	26	25	6	27	16.9	14	17	19		ENSMUSG00000020610	Amz2	protein_coding	archaelysin family metallopeptidase 2 [Source:MGI Symbol;Acc:MGI:104837]	ENSMUSG00000020610	4.08746	3.80735	6.08746	0	3.90689	4.39232	2	1	2.58496	3.45943	3.70044	4.45943	0	4.75489	4.75489	4.70044
	ENSMUSG00000020612	Prkar1a	protein_coding	protein kinase, cAMP dependent regulatory, type I, alpha [Source:MGI Symbol;Acc:MGI:104878]	ENSMUSG00000020612	102	62	222	63	27	86	11	14	22	64	57	69	49	49	111	90	86	120	77.26	63	70	99		ENSMUSG00000020612	Prkar1a	protein_coding	protein kinase, cAMP dependent regulatory, type I, alpha [Source:MGI Symbol;Acc:MGI:104878]	ENSMUSG00000020612	6.6865	5.97728	7.8009	6	4.80735	6.44294	3.58496	3.90689	4.52356	6.02237	5.85798	6.12928	5.64386	5.64386	6.80735	6.50779
	ENSMUSG00000020627	Klhl29	protein_coding	kelch-like 29 [Source:MGI Symbol;Acc:MGI:2683857]	ENSMUSG00000020627	32	18	28	33	14	11	0	2	0	20	16	9	26	26	14	0	12	0	13.65	15	22	4		ENSMUSG00000020627	Klhl29	protein_coding	kelch-like 29 [Source:MGI Symbol;Acc:MGI:2683857]	ENSMUSG00000020627	5.04439	4.24793	4.85798	5.08746	3.90689	3.58496	0	1.58496	0	4.39232	4.08746	3.32193	4.75489	4.75489	3.90689	0
	ENSMUSG00000020628	Trappc12	protein_coding	trafficking protein particle complex 12 [Source:MGI Symbol;Acc:MGI:2445089]	ENSMUSG00000020628	7	18	41	0	0	17	1	0	2	4	16	13	0	0	22	8	0	11	8.29	11	7	6		ENSMUSG00000020628	Trappc12	protein_coding	trafficking protein particle complex 12 [Source:MGI Symbol;Acc:MGI:2445089]	ENSMUSG00000020628	3	4.24793	5.39232	0	0	4.16993	1	0	1.58496	2.32193	4.08746	3.80735	0	0	4.52356	3.16993
	ENSMUSG00000020640	Itsn2	protein_coding	intersectin 2 [Source:MGI Symbol;Acc:MGI:1338049]	ENSMUSG00000020640	14	10	20	18	10	11	1	1	1	9	9	6	14	18	14	8	6	5	10.04	8	15	6		ENSMUSG00000020640	Itsn2	protein_coding	intersectin 2 [Source:MGI Symbol;Acc:MGI:1338049]	ENSMUSG00000020640	3.90689	3.45943	4.39232	4.24793	3.45943	3.58496	1	1	1	3.32193	3.32193	2.80735	3.90689	4.24793	3.90689	3.16993
	ENSMUSG00000020642	Rnf144a	protein_coding	ring finger protein 144A [Source:MGI Symbol;Acc:MGI:1344401]	ENSMUSG00000020642	20	19	29	46	0	0	2	2	2	12	17	9	36	0	0	16	12	11	12.71	13	12	13		ENSMUSG00000020642	Rnf144a	protein_coding	ring finger protein 144A [Source:MGI Symbol;Acc:MGI:1344401]	ENSMUSG00000020642	4.39232	4.32193	4.90689	5.55459	0	0	1.58496	1.58496	1.58496	3.70044	4.16993	3.32193	5.20945	0	0	4.08746
	ENSMUSG00000020644	Id2	protein_coding	inhibitor of DNA binding 2 [Source:MGI Symbol;Acc:MGI:96397]	ENSMUSG00000020644	17	16	62	16	19	12	1	2	3	11	15	19	13	35	16	8	12	16	16	15	21	12		ENSMUSG00000020644	Id2	protein_coding	inhibitor of DNA binding 2 [Source:MGI Symbol;Acc:MGI:96397]	ENSMUSG00000020644	4.16993	4.08746	5.97728	4.08746	4.32193	3.70044	1	1.58496	2	3.58496	4	4.32193	3.80735	5.16993	4.08746	3.16993
[truncated: 3,938 more rows]
[truncated: 6 more columns]

## Sheet: DEGs
Cut-off	p. adj. (BH) ≤ 0,01
	log2 |FC| ≥ 1
						Raw Counts									CPM (UQ normalized)														log2(CPM+1)					Raw Counts									CPM (UQ normalized)
[truncated: 447 more rows]
[truncated: 6 more columns]
