# Supplementary material for: Distinct small non-coding RNA landscape in the axons and released extracellular vesicles of developing primary cortical neurons and the axoplasm of adult nerves
Source: RNA Biol. 2021 Dec 9;18(Suppl 2):832–55. doi: 10.1080/15476286.2021.2000792 (PMC8782166; doi:10.1080/15476286.2021.2000792)
Supplement: Supplemental Material [file KRNB_A_2000792_SM1038.zip › Supplementary information/Supplementary Table 3_miRNAs_collapsed_UQ_CPM1_EdgeR.xlsx]

## Sheet: TOP_150
		TOP 150 WC							TOP 150 AX						TOP 150 EV
	N°	miRNAs	norm_WC1	norm_WC2	norm_WC3	WC		N°	miRNAs	norm_AX1	norm_AX2	norm_AX3		N°	miRNAs	norm_EV1	norm_EV2	norm_EV3	EV
	1	mmu-miR-181a-5p	995179	748095	916578	886617		1	mmu-let-7c-5p	127502	427685	461972		1	mmu-miR-181a-5p	805261	637729	598460	680483
	2	mmu-miR-9-5p	249758	258575	284493	264275		2	mmu-miR-181a-5p	400151	252560	314078		2	mmu-miR-2137	16931	435035	455546	302504
	3	mmu-let-7f-5p	169787	249789	268488	229355		3	mmu-miR-22-3p	62178	383891	206320		3	mmu-miR-127-3p	117865	121078	128393	122445
	4	mmu-miR-127-3p	240037	188941	194157	207712		4	mmu-miR-2137	577245	13216	3726		4	mmu-let-7c-5p	24139	158995	177281	120138
	5	mmu-miR-434-3p	175984	129560	125270	143605		5	mmu-miR-434-3p	17338	197855	291256		5	mmu-miR-434-3p	93147	94792	92876	93605
	6	mmu-miR-128-3p	135836	130122	150345	138768		6	mmu-miR-127-3p	78855	105470	282213		6	mmu-miR-181b-5p	104238	90893	82530	92554
	7	mmu-let-7c-5p	175218	110796	113777	133264		7	mmu-let-7f-5p	25544	182187	167886		7	mmu-miR-9-5p	82530	103599	89004	91711
	8	mmu-miR-26a-5p	151684	108020	125790	128498		8	mmu-miR-181b-5p	135158	63446	81786		8	mmu-miR-181c-5p	201889	34690	28438	88339
	9	mmu-miR-181b-5p	93735	111007	130095	111612		9	mmu-miR-128-3p	34345	65152	123560		9	mmu-miR-26a-5p	61663	95733	99955	85784
	10	mmu-miR-30d-5p	92775	65086	74637	77499		10	mmu-miR-92a-3p	30451	76832	114641		10	mmu-miR-191-5p	116202	62186	66072	81487
	11	mmu-miR-22-3p	65004	86597	70657	74086		11	mmu-miR-9-5p	104972	59339	51019		11	mmu-let-7f-5p	14700	109851	104796	76449
	12	mmu-miR-92b-3p	92245	59192	66396	72611		12	mmu-miR-486a-5p	68778	37521	79063		12	mmu-miR-22-3p	85055	69850	71155	75353
	13	mmu-let-7i-5p	41629	68829	78826	63095		13	mmu-miR-486b-5p	66358	36613	78864		13	mmu-miR-30a-5p	167721	30925	26199	74948
	14	mmu-miR-410-3p	80192	46171	53854	60072		14	mmu-miR-541-5p	34983	51821	93183		14	mmu-miR-30d-5p	66062	54119	53003	57728
	15	mmu-miR-541-5p	78928	51899	48370	59732		15	mmu-miR-92b-3p	31793	53586	88048		15	mmu-miR-143-3p	33546	61581	59235	51454
	16	mmu-miR-30a-5p	28742	66448	67827	54339		16	mmu-miR-423-5p	5214	54419	96962		16	mmu-miR-128-3p	50698	40942	40781	44140
	17	mmu-miR-181c-5p	57619	47221	54659	53166		17	mmu-let-7a-5p	11045	64787	72536		17	mmu-miR-16-5p	35861	43766	52640	44089
	18	mmu-miR-125a-5p	65024	32480	31130	42878		18	mmu-miR-191-5p	61870	25896	58500		18	mmu-miR-27b-3p	78836	25480	26562	43626
	19	mmu-let-7a-5p	46251	37368	43565	42395		19	mmu-miR-26a-5p	17536	46750	62822		19	mmu-miR-6240	6440	57884	59114	41146
	20	mmu-miR-191-5p	49368	29392	33189	37316		20	mmu-miR-410-3p	22420	46341	57207		20	mmu-miR-410-3p	40660	32404	35638	36234
	21	mmu-miR-92a-3p	51559	26198	32166	36641		21	mmu-miR-143-3p	24532	72202	28529		21	mmu-miR-92a-3p	25307	38858	42293	35486
	22	mmu-miR-298-5p	29377	35560	43753	36230		22	mmu-miR-103-3p	46820	25627	32043		22	mmu-miR-30e-5p	85508	10958	7805	34757
	23	mmu-miR-125b-5p	56337	24678	25181	35399		23	mmu-miR-30d-5p	22090	30435	45831		23	mmu-let-7i-5p	47910	29110	24565	33862
	24	mmu-miR-16-5p	43300	28363	31477	34380		24	mmu-miR-148a-3p	23564	51384	22884		24	mmu-miR-25-3p	53897	22522	20632	32350
	25	mmu-miR-411-5p	26352	33310	33753	31138		25	mmu-let-7b-5p	13487	39811	42089		25	mmu-miR-126a-5p	31568	27093	34004	30888
	26	mmu-miR-30e-5p	8147	31191	31721	23686		26	mmu-miR-99b-5p	53795	12077	20899		26	mmu-miR-130a-3p	58748	17278	14279	30102
	27	mmu-miR-151-3p	32542	14391	15784	20906		27	mmu-miR-30a-5p	41936	30995	10617		27	mmu-miR-541-5p	18541	27833	32734	26369
	28	mmu-miR-181d-5p	12919	22608	25192	20240		28	mmu-miR-151-3p	31683	14311	36651		28	mmu-miR-92b-3p	11691	28236	29587	23171
	29	mmu-miR-30c-5p	28126	16919	15323	20123		29	mmu-miR-298-5p	15973	19477	46465		29	mmu-let-7a-5p	2578	29917	33218	21904
	30	mmu-let-7b-5p	28174	15473	16401	20016		30	mmu-let-7e-5p	6491	18362	39664		30	mmu-miR-298-5p	29485	16404	17789	21226
	31	mmu-miR-27b-3p	21751	18628	18779	19719		31	mmu-miR-125b-5p	4202	23385	36709		31	mmu-miR-486a-5p	15679	22992	24565	21079
	32	mmu-let-7e-5p	15698	19530	22945	19391		32	mmu-miR-192-5p	10693	37097	14729		32	mmu-miR-486b-5p	14953	21311	22206	19490
	33	mmu-let-7g-5p	19497	18307	19657	19154		33	mmu-miR-125a-5p	3454	17517	40576		33	mmu-miR-301a-3p	48489	2555	2844	17963
	34	mmu-miR-103-3p	18174	15138	17719	17010		34	mmu-miR-25-3p	39494	10343	10792		34	mmu-miR-151-3p	14826	17816	19059	17234
	35	mmu-miR-486a-5p	19240	10644	15656	15180		35	mmu-miR-6240	40506	8562	6444		35	mmu-miR-93-5p	34883	8067	7684	16878
	36	mmu-miR-409-3p	15945	15086	13720	14917		36	mmu-miR-320-3p	22090	11565	20895		36	mmu-miR-186-5p	27769	9748	10225	15914
	37	mmu-miR-486b-5p	18671	10349	15494	14838		37	mmu-miR-16-5p	18152	18267	17808		37	mmu-miR-99b-5p	13322	14118	18636	15359
	38	mmu-miR-204-5p	10955	17551	8398	12301		38	mmu-miR-409-3p	8119	15581	28433		38	mmu-miR-136-3p	34883	4572	5930	15128
	39	mmu-miR-381-3p	7627	13954	13825	11802		39	mmu-miR-130a-3p	23828	12990	12549		39	mmu-miR-125b-1-3p	16678	12437	14279	14465
	40	mmu-miR-340-5p	9599	10760	12494	10951		40	mmu-miR-181c-5p	14081	19743	13601		40	mmu-miR-125b-5p	3662	17816	18999	13492
	41	mmu-miR-149-5p	17628	7650	7287	10855		41	mmu-miR-99a-5p	33685	5122	7833		41	mmu-let-7g-5p	13153	12437	14400	13330
	42	mmu-miR-744-5p	12737	9276	10007	10673		42	mmu-miR-125b-1-3p	6557	13248	26469		42	mmu-miR-103-3p	15079	14387	10225	13230
	43	mmu-miR-101a-3p	8571	11257	12046	10625		43	mmu-miR-27b-3p	5963	21504	17418		43	mmu-miR-99a-5p	5303	15261	16700	12421
	44	mmu-miR-99b-5p	15799	6883	7770	10151		44	mmu-let-7i-5p	12761	18707	11040		44	mmu-let-7b-5p	5030	16068	15308	12135
	45	mmu-miR-300-3p	6330	11253	11844	9809		45	mmu-miR-30c-5p	7657	15577	16879		45	mmu-miR-125a-5p	2536	17345	16458	12113
	46	mmu-miR-148a-3p	7440	9215	12305	9653		46	mmu-miR-204-5p	8163	10332	19494		46	mmu-miR-381-3p	19825	6252	4719	10265
	47	mmu-miR-130a-3p	9724	8192	9072	8996		47	mmu-miR-149-5p	9747	13279	12259		47	mmu-miR-149-5p	12143	9681	7684	9836
	48	mmu-miR-136-3p	4325	11337	10944	8869		48	mmu-miR-411-5p	6645	11026	15445		48	mmu-miR-30c-5p	6156	11967	10952	9692
	49	mmu-let-7d-5p	9670	7790	8687	8716		49	mmu-miR-107-3p	11001	9590	12180		49	mmu-miR-181c-3p	16594	6387	5990	9657
	50	mmu-miR-129-2-3p	12012	6392	6979	8461		50	mmu-miR-181d-5p	11683	8622	10323		50	mmu-miR-204-5p	989	14051	13856	9632
	51	mmu-miR-125b-1-3p	9095	7067	8337	8166		51	mmu-miR-132-3p	6029	12073	10327		51	mmu-miR-181d-5p	14406	6857	6656	9306
	52	mmu-miR-181a-1-3p	9773	6194	7293	7753		52	mmu-miR-676-3p	3234	7943	16776		52	mmu-miR-21a-5p	11501	8672	7442	9205
	53	mmu-miR-132-3p	10718	7232	4714	7555		53	mmu-miR-744-5p	7855	4944	11177		53	mmu-miR-300-3p	14237	5042	5203	8161
	54	mmu-miR-301a-3p	4271	7559	9259	7030		54	mmu-let-7g-5p	4972	11752	5387		54	mmu-miR-378a-3p	15016	5446	3993	8152
	55	mmu-miR-186-5p	6664	7028	7228	6973		55	mmu-miR-181a-1-3p	5368	6348	9461		55	mmu-miR-340-5p	10681	5983	5627	7430
	56	mmu-miR-181c-3p	7210	6393	7071	6891		56	mmu-miR-181a-2-3p	1210	6527	13228		56	mmu-miR-320-3p	6471	7395	7684	7183
	57	mmu-miR-434-5p	4650	7331	7821	6601		57	mmu-miR-30e-5p	5589	12700	2557		57	mmu-miR-19b-3p	15353	2958	2783	7031
	58	mmu-miR-99a-5p	8742	5314	5492	6516		58	mmu-miR-370-3p	5126	7110	8396		58	mmu-miR-140-3p	12890	3765	4356	7004
	59	mmu-miR-676-3p	6335	5636	7484	6485		59	mmu-let-7d-5p	1870	7598	9005		59	mmu-miR-192-5p	11080	4773	4538	6797
	60	mmu-miR-148b-3p	8610	4939	5172	6240		60	mmu-miR-140-3p	9417	4698	3622		60	mmu-miR-125b-2-3p	12438	3496	3146	6360
	61	mmu-miR-25-3p	7794	4564	6015	6124		61	mmu-miR-342-3p	2486	6352	8210		61	mmu-miR-181a-1-3p	1547	9210	8108	6288
	62	mmu-miR-192-5p	6040	6007	5620	5889		62	mmu-miR-381-3p	5148	6955	4501		62	mmu-miR-148a-3p	4167	7328	7261	6252
	63	mmu-miR-129-5p	9652	4464	3114	5743		63	mmu-miR-10b-5p	8779	4884	2528		63	mmu-miR-411-5p	1768	8807	8108	6228
	64	mmu-miR-370-3p	5492	5170	6521	5728		64	mmu-miR-129-5p	8317	2948	4248		64	mmu-miR-423-5p	8534	4706	4296	5845
	65	mmu-miR-21a-5p	4664	6057	5660	5460		65	mmu-miR-186-5p	4224	5789	5495		65	mmu-miR-6236	642	7395	9076	5704
	66	mmu-miR-138-5p	2656	6938	5575	5056		66	mmu-miR-100-5p	8493	2944	3883		66	mmu-miR-101a-3p	11291	2689	3025	5668
	67	mmu-miR-181a-2-3p	7276	3336	3979	4864		67	mmu-miR-182-5p	5897	3031	6071		67	mmu-let-7e-5p	894	7395	7805	5365
	68	mmu-miR-151-5p	6496	3776	3737	4670		68	mmu-miR-101a-3p	5214	7300	2271		68	mmu-miR-488-3p	13922	1076	968	5322
	69	mmu-miR-423-5p	6376	3412	4090	4626		69	mmu-let-7d-3p	1298	4142	8981		69	mmu-miR-30b-5p	6945	4101	4235	5094
	70	mmu-miR-488-3p	1276	6254	5991	4507		70	mmu-miR-335-3p	2090	4063	7402		70	mmu-miR-532-5p	7482	3832	3570	4961
	71	mmu-miR-124-3p	2805	5039	5380	4408		71	mmu-miR-181c-3p	4708	4761	4020		71	mmu-miR-296-3p	5966	3899	4054	4640
	72	mmu-miR-182-5p	6125	1861	4852	4279		72	mmu-miR-222-3p	792	2170	10157		72	mmu-miR-100-5p	1673	6319	5869	4620
	73	mmu-let-7d-3p	5950	3411	3424	4262		73	mmu-miR-93-5p	7327	3650	1869		73	mmu-miR-409-3p	3178	4706	5627	4504
	74	mmu-miR-222-3p	2218	4072	4929	3740		74	mmu-miR-19b-3p	10957	1008	514		74	mmu-miR-130b-3p	9060	2353	1815	4409
	75	mmu-miR-487b-3p	3417	3747	3941	3702		75	mmu-miR-532-5p	7591	2222	2114		75	mmu-miR-132-3p	3472	4840	4659	4324
	76	mmu-let-7j	2714	3550	4696	3653		76	mmu-miR-323-3p	1408	4301	6204		76	mmu-miR-5126	410	6992	5385	4262
	77	mmu-miR-335-3p	5446	2905	2546	3632		77	mmu-miR-340-5p	2926	6011	1616		77	mmu-miR-124-3p	6082	3361	3086	4176
	78	mmu-miR-93-5p	4643	2786	3281	3570		78	mmu-miR-296-3p	6601	1412	2495		78	mmu-miR-107-3p	7313	2487	2481	4094
	79	mmu-miR-30b-5p	3763	3615	3176	3518		79	mmu-miR-6944-3p	44	3424	7004		79	mmu-miR-744-5p	3273	4639	4356	4089
	80	mmu-miR-708-3p	2987	3529	3846	3454		80	mmu-miR-423-3p	2200	4265	3929		80	mmu-miR-434-5p	8555	1882	1815	4084
	81	mmu-miR-98-5p	2931	3514	3799	3415		81	mmu-miR-21a-5p	2574	5749	1649		81	mmu-miR-138-5p	6545	3025	2178	3916
	82	mmu-miR-26b-5p	3589	2974	3567	3377		82	mmu-miR-30e-3p	3586	2150	4227		82	mmu-miR-26b-5p	3409	3563	4719	3897
	83	mmu-miR-351-5p	3584	3377	2774	3245		83	mmu-miR-130b-3p	6117	1861	1761		83	mmu-miR-129-5p	3388	2622	5082	3697
	84	mmu-miR-140-3p	4073	2617	3034	3241		84	mmu-miR-301a-3p	2002	6336	1227		84	mmu-miR-342-3p	3662	3361	3207	3410
	85	mmu-miR-100-5p	4603	2299	2815	3239		85	mmu-miR-124-3p	2794	3281	2922		85	mmu-miR-676-3p	3599	3160	3388	3382
	86	mmu-miR-323-3p	3813	2685	3156	3218		86	mmu-miR-6236	6909	1401	688		86	mmu-miR-181a-2-3p	800	4034	4477	3104
	87	mmu-miR-3099-3p	4165	2372	2706	3081		87	mmu-miR-5126	6711	750	1521		87	mmu-let-7d-5p	694	4572	3993	3086
	88	mmu-miR-342-3p	4145	2176	2410	2910		88	mmu-miR-672-5p	902	2853	5151		88	mmu-miR-708-3p	4914	2353	1694	2987
	89	mmu-miR-369-5p	3713	2520	2478	2904		89	mmu-miR-328-3p	2596	2258	3974		89	mmu-miR-341-3p	4199	2756	1876	2944
	90	mmu-miR-218-5p	2347	2898	2926	2724		90	mmu-miR-345-3p	6689	1051	982		90	mmu-miR-421-3p	4925	1748	1755	2809
	91	mmu-miR-30e-3p	3112	2357	2623	2697		91	mmu-miR-3099-3p	1540	2115	4940		91	mmu-miR-1298-5p	779	4639	2904	2774
	92	mmu-miR-125b-2-3p	1970	2909	2983	2621		92	mmu-miR-487b-3p	1562	2658	4264		92	mmu-miR-351-5p	1326	2891	3570	2596
	93	mmu-miR-666-5p	2887	2687	2284	2619		93	mmu-miR-666-5p	4730	992	2205		93	mmu-miR-98-5p	652	3361	3691	2568
	94	mmu-miR-6944-3p	3028	2297	2469	2598		94	mmu-miR-300-3p	1210	3555	3141		94	mmu-miR-146a-5p	4199	1950	1089	2413
	95	mmu-miR-540-3p	3308	2432	1774	2505		95	mmu-miR-30b-5p	990	4467	2346		95	mmu-miR-370-3p	1936	2958	2118	2337
	96	mmu-miR-433-3p	3405	1953	2021	2460		96	mmu-miR-433-3p	242	1928	5570		96	mmu-miR-9-3p	3283	1613	1997	2298
	97	mmu-miR-341-3p	903	3112	3252	2422		97	mmu-miR-24-3p	4950	1067	1372		97	mmu-miR-3099-3p	2220	2689	1876	2262
	98	mmu-miR-6240	3986	759	2373	2373		98	mmu-miR-10a-5p	22	3765	2984		98	mmu-miR-872-5p	4767	1210	787	2255
	99	mmu-miR-328-3p	2634	2101	2273	2336		99	mmu-miR-151-5p	220	2099	4339		99	mmu-miR-182-5p	2473	2151	1876	2167
	100	mmu-miR-1839-5p	2115	2241	2630	2329		100	mmu-miR-341-3p	1034	1821	3746		100	mmu-miR-335-5p	1926	2017	2057	2000
	101	mmu-miR-320-3p	2943	1638	2096	2226		101	mmu-miR-434-5p	638	2452	3378		101	mmu-miR-323-3p	1852	2420	1694	1989
	102	mmu-miR-107-3p	2309	1992	2350	2217		102	mmu-miR-708-3p	1650	2571	2138		102	mmu-let-7j	2431	1681	1452	1855
	103	mmu-miR-532-5p	2200	2299	2114	2204		103	mmu-miR-484	1584	2035	2466		103	mmu-miR-136-5p	4746	336	363	1815
	104	mmu-miR-423-3p	2350	1876	1961	2062		104	mmu-miR-30a-3p	3212	1238	1608		104	mmu-miR-1839-5p	3020	1076	1331	1809
	105	mmu-miR-484	1693	2074	2100	1956		105	mmu-miR-138-5p	3168	1825	1036		105	mmu-miR-30e-3p	610	2487	2299	1799
	106	mmu-miR-146b-5p	1600	1648	2360	1869		106	mmu-miR-148b-3p	2046	1885	2080		106	mmu-miR-218-5p	2578	1882	908	1789
	107	mmu-miR-673-5p	2553	1547	1390	1830		107	mmu-miR-351-5p	462	1797	3663		107	mmu-miR-148b-3p	842	2420	1936	1733
	108	mmu-miR-9-3p	1424	2019	1937	1793		108	mmu-miR-126a-5p	814	3122	1944		108	mmu-miR-484	2189	1479	1392	1687
	109	mmu-miR-101b-3p	1155	1938	2163	1752		109	mmu-miR-1839-5p	2442	2107	1136		109	mmu-miR-487b-3p	1431	1882	1694	1669
	110	mmu-miR-5099	2211	1009	1624	1615		110	mmu-miR-98-5p	1342	2067	2101		110	mmu-let-7d-3p	1000	2353	1634	1662
	111	mmu-miR-335-5p	1525	1625	1667	1606		111	mmu-miR-673-5p	1606	1258	2462		111	mmu-miR-151-5p	421	1950	2602	1658
	112	mmu-miR-672-5p	1600	1421	1692	1571		112	mmu-miR-668-3p	88	853	4339		112	mmu-miR-101b-3p	2873	1345	605	1608
	113	mmu-miR-378a-3p	1812	1594	1285	1564		113	mmu-miR-5100	4686	472	112		113	mmu-miR-34c-5p	1768	1412	1513	1564
	114	mmu-miR-668-3p	1278	1357	1831	1489		114	mmu-miR-598-3p	4290	298	597		114	mmu-miR-5121	1073	2151	1452	1559
	115	mmu-miR-431-5p	1710	1453	1179	1447		115	mmu-miR-382-5p	1518	1599	2043		115	mmu-miR-129-2-3p	1105	1479	1815	1466
	116	mmu-miR-127-5p	859	1642	1783	1428		116	mmu-miR-877-5p	968	1448	2719		116	mmu-miR-423-3p	1284	1815	1271	1457
	117	mmu-miR-136-5p	778	1766	1739	1428		117	mmu-miR-378a-3p	1936	2059	1119		117	mmu-miR-431-5p	1536	1748	1029	1438
	118	mmu-miR-30a-3p	1889	1170	1204	1421		118	mmu-miR-134-5p	2596	960	1384		118	mmu-miR-448-3p	526	2151	1634	1437
	119	mmu-miR-877-5p	1625	1395	1202	1407		119	mmu-miR-136-3p	880	2392	1637		119	mmu-miR-27a-3p	1820	1613	847	1427
	120	mmu-miR-671-3p	1595	1265	1344	1401		120	mmu-miR-125b-2-3p	1320	1674	1869		120	mmu-miR-15a-5p	2883	605	605	1364
	121	mmu-miR-431-3p	1580	1273	1300	1384		121	mmu-miR-369-5p	550	1615	2661		121	mmu-miR-30a-3p	979	1143	1815	1312
	122	mmu-miR-872-5p	1146	1386	1574	1369		122	mmu-miR-344d-3p	814	1631	2143		122	mmu-miR-6238	200	1950	1755	1302
	123	mmu-miR-383-5p	1570	1153	1083	1269		123	mmu-miR-26b-5p	1518	2012	887		123	mmu-miR-431-3p	1736	874	1150	1253
	124	mmu-miR-143-3p	1676	1244	591	1170		124	mmu-miR-122-5p	528	3051	816		124	mmu-miR-1983	1315	1277	1150	1247
	125	mmu-miR-1298-5p	575	2319	605	1166		125	mmu-miR-221-3p	3102	686	543		125	mmu-miR-335-3p	558	1345	1815	1239
	126	mmu-miR-344d-3p	1349	1038	1029	1139		126	mmu-miR-540-3p	132	1535	2553		126	mmu-miR-666-5p	1536	1076	1029	1214
	127	mmu-miR-3475-3p	1386	1168	850	1135		127	mmu-miR-127-5p	2222	1238	734		127	mmu-miR-376b-3p	2241	403	726	1123
	128	mmu-miR-19b-3p	725	1172	1449	1115		128	mmu-miR-146b-5p	616	1599	1840		128	mmu-miR-361-5p	1084	807	1392	1094
	129	mmu-miR-212-3p	1212	1424	670	1102		129	mmu-miR-361-5p	572	1397	2076		129	mmu-miR-1843b-3p	32	1345	1755	1044
	130	mmu-miR-421-3p	973	1122	1107	1067		130	mmu-miR-770-3p	2794	341	821		130	mmu-miR-708-5p	716	1008	1392	1039
	131	mmu-miR-488-5p	1296	862	1028	1062		131	mmu-miR-671-3p	418	805	2727		131	mmu-miR-344-3p	2641	134	303	1026
	132	mmu-miR-873a-5p	801	1113	1269	1061		132	mmu-miR-485-3p	44	897	2905		132	mmu-miR-666-3p	1894	538	605	1012
	133	mmu-miR-296-3p	903	938	1199	1013		133	mmu-miR-760-3p	1364	805	1525		133	mmu-miR-126a-3p	789	672	1573	1011
	134	mmu-miR-15a-5p	945	1023	1062	1010		134	mmu-miR-129-2-3p	528	813	2047		134	mmu-miR-1843a-3p	21	1613	1331	988
	135	mmu-miR-673-3p	1181	856	802	946		135	mmu-miR-320-5p	2926	175	58		135	mmu-miR-187-3p	873	807	1271	984
	136	mmu-miR-130b-3p	1092	711	1001	935		136	mmu-miR-3475-3p	440	754	1939		136	mmu-miR-6516-3p	105	1345	1452	967
	137	mmu-miR-153-3p	187	1324	1235	915		137	mmu-miR-501-3p	2464	131	377		137	mmu-miR-433-3p	716	941	1150	936
	138	mmu-miR-382-5p	1195	734	813	914		138	mmu-miR-7068-3p	2244	242	456		138	mmu-miR-146b-5p	1200	874	726	933
	139	mmu-miR-342-5p	873	833	894	867		139	mmu-miR-5099	2156	365	307		139	mmu-miR-19a-3p	1852	605	303	920
	140	mmu-miR-485-3p	1029	769	804	867		140	mmu-miR-486a-3p	22	1174	1533		140	mmu-miR-322-3p	1357	605	787	916
	141	mmu-miR-361-5p	1075	699	770	848		141	mmu-miR-1983	1496	425	787		141	mmu-miR-23b-3p	137	1412	1150	900
	142	mmu-miR-330-5p	608	882	972	821		142	mmu-miR-3057-5p	1232	452	999		142	mmu-miR-6538	63	1277	1331	890
	143	mmu-miR-134-5p	1056	702	687	815		143	mmu-miR-431-5p	1100	718	833		143	mmu-miR-320-5p	105	1345	1150	867
	144	mmu-miR-598-3p	1005	673	763	814		144	mmu-let-7j	902	1254	460		144	mmu-miR-127-5p	989	874	726	863
	145	mmu-miR-758-3p	810	812	754	792		145	mmu-miR-6538	2068	242	282		145	mmu-miR-212-3p	852	941	726	840
	146	mmu-miR-128-1-5p	899	836	628	788		146	mmu-miR-146a-5p	1232	663	659		146	mmu-miR-134-5p	979	807	726	837
	147	mmu-miR-485-5p	805	712	721	746		147	mmu-miR-383-5p	440	532	1558		147	mmu-miR-106b-5p	1705	336	424	822
	148	mmu-miR-369-3p	923	654	568	715		148	mmu-miR-335-5p	0	1988	539		148	mmu-miR-672-5p	579	1008	847	811
	149	mmu-miR-666-3p	435	821	864	707		149	mmu-miR-342-5p	242	635	1649		149	mmu-miR-328-3p	915	672	847	811
	150	mmu-miR-17-5p	838	583	663	695		150	mmu-miR-673-3p	374	746	1392		150	mmu-miR-383-5p	631	1210	545	795

## Sheet: AX_vs_WC
		Raw counts									Normalized counts
	miRNAs	WC1	WC2	WC3	AX1	AX2	AX3	EV1	EV2	EV3	norm_WC1	norm_WC2	norm_WC3	norm_AX1	norm_AX2	norm_AX3	norm_EV1	norm_EV2	norm_EV3	baseMean	WC	AX	EV	FC	log2FoldChange	p-value	FDR (BH)	tagwise_dispersion	trended_dispersion
	mmu-miR-181a-5p	2278833	2360918	2647985	18187	63656	75787	76526	9486	9891	995179	748095	916578	400151	252560	314078	805261	637729	598460	629788	886617	322263	680483	0.363	-1.46	0.0268986	0.0953084	0.3012	0.4876
	mmu-miR-9-5p	571913	816040	821898	4771	14956	12311	7843	1541	1471	249758	258575	284493	104972	59339	51019	82530	103599	89004	142588	264275	71777	91711	0.272	-1.881	0.00277328	0.0258975	0.2666	0.4085
	mmu-miR-127-3p	549654	596280	560917	3584	26583	68098	11201	1801	2122	240037	188941	194157	78855	105470	282213	117865	121078	128393	161890	207712	155513	122445	0.749	-0.417	0.522537	0.722845	0.3061	0.415
	mmu-miR-434-3p	402982	408879	361905	788	49868	70280	8852	1410	1535	175984	129560	125270	17338	197855	291256	93147	94792	92876	135342	143605	168816	93605	1.176	0.233	0.761647	0.885132	0.4264	0.4058
	mmu-let-7c-5p	401227	349663	328702	5795	107795	111474	2294	2365	2930	175218	110796	113777	127502	427685	461972	24139	158995	177281	197485	133264	339053	120138	2.544	1.347	0.0813143	0.206538	0.4157	0.4252
	mmu-let-7f-5p	388791	788311	775659	1161	45919	40511	1397	1634	1732	169787	249789	268488	25544	182187	167886	14700	109851	104796	143670	229355	125206	76449	0.546	-0.873	0.28142	0.492307	0.4665	0.4089
	mmu-miR-26a-5p	347336	340902	363406	797	11783	15159	5860	1424	1652	151684	108020	125790	17536	46750	62822	61663	95733	99955	85550.3	128498	42369	85784	0.33	-1.6	0.0129194	0.0585985	0.2844	0.3829
	mmu-miR-128-3p	311046	410653	434344	1561	16421	29815	4818	609	674	135836	130122	150345	34345	65152	123560	50698	40942	40781	85753.3	138768	74352	44140	0.536	-0.9	0.1506	0.32199	0.278	0.383
	mmu-miR-181b-5p	214641	350327	375844	6143	15991	19735	9906	1352	1364	93735	111007	130095	135158	63446	81786	104238	90893	82530	99209.7	111612	93463	92554	0.837	-0.256	0.66667	0.82572	0.2545	0.3902
	mmu-miR-30d-5p	212444	205406	215626	1004	7671	11059	6278	805	876	92775	65086	74637	22090	30435	45831	66062	54119	53003	56004.2	77499	32785	57728	0.423	-1.241	0.0329281	0.109989	0.2366	0.3623
	mmu-miR-92b-3p	211230	186806	191817	1445	13506	21246	1111	420	489	92245	59192	66396	31793	53586	88048	11691	28236	29587	51197.2	72611	57809	23171	0.796	-0.329	0.593803	0.78422	0.273	0.358
	mmu-miR-410-3p	183629	145713	155585	1019	11680	13804	3864	482	589	80192	46171	53854	22420	46341	57207	40660	32404	35638	46098.6	60072	41989	36234	0.699	-0.516	0.373804	0.587536	0.2415	0.353
	mmu-miR-541-5p	180735	163788	139741	1590	13061	22485	1762	414	541	78928	51899	48370	34983	51821	93183	18541	27833	32734	48698.9	59732	59996	26369	1.005	0.007	0.991154	1	0.2535	0.3556
	mmu-miR-125a-5p	148896	102504	89934	157	4415	9791	241	258	272	65024	32480	31130	3454	17517	40576	2536	17345	16458	25168.8	42878	20516	12113	0.479	-1.063	0.185534	0.370346	0.4541	0.3252
	mmu-miR-22-3p	148851	273293	204128	2826	96757	49785	8083	1039	1176	65004	86597	70657	62178	383891	206320	85055	69850	71155	122301	74086	217463	75353	2.935	1.554	0.0243548	0.0898426	0.3277	0.4007
	mmu-miR-181c-5p	131940	149024	157910	640	4976	3282	19186	516	470	57619	47221	54659	14081	19743	13601	201889	34690	28438	52437.8	53166	15808	88339	0.297	-1.75	0.0160892	0.06766	0.3593	0.3591
	mmu-miR-125b-5p	129004	77880	72748	191	5894	8858	348	265	314	56337	24678	25181	4202	23385	36709	3662	17816	18999	23440.9	35399	21432	13492	0.606	-0.723	0.341232	0.545799	0.4116	0.3221
	mmu-miR-92a-3p	118064	82680	92927	1384	19365	27663	2405	578	699	51559	26198	32166	30451	76832	114641	25307	38858	42293	48700.7	36641	73975	35486	2.019	1.014	0.105536	0.248494	0.2771	0.3556
	mmu-miR-191-5p	113047	92760	95884	2812	6527	14116	11043	925	1092	49368	29392	33189	61870	25896	58500	116202	62186	66072	55852.9	37316	48755	81487	1.306	0.386	0.523497	0.722845	0.2623	0.3622
	mmu-let-7a-5p	105908	117929	125858	502	16329	17503	245	445	549	46251	37368	43565	11045	64787	72536	2578	29917	33218	37918.1	42395	49456	21904	1.167	0.223	0.77916	0.89735	0.4535	0.3438
	mmu-miR-16-5p	99151	89511	90936	825	4604	4297	3408	651	870	43300	28363	31477	18152	18267	17808	35861	43766	52640	32181.4	34380	18076	44089	0.526	-0.928	0.0867778	0.214412	0.2076	0.3362
	mmu-let-7i-5p	95325	217217	227727	580	4715	2664	4553	433	406	41629	68829	78826	12761	18707	11040	47910	29110	24565	37041.9	63095	14169	33862	0.225	-2.154	0.000313485	0.00660012	0.2364	0.3428
	mmu-miR-151-3p	74518	45417	45599	1440	3607	8844	1409	265	315	32542	14391	15784	31683	14311	36651	14826	17816	19059	21896	20906	27548	17234	1.318	0.398	0.49669	0.699331	0.246	0.3192
	mmu-miR-298-5p	67269	112224	126402	726	4909	11212	2802	244	294	29377	35560	43753	15973	19477	46465	29485	16404	17789	28253.5	36230	27305	21226	0.754	-0.407	0.492139	0.69601	0.2526	0.3303
	mmu-miR-30a-5p	65815	209703	195951	1906	7812	2562	15939	460	433	28742	66448	67827	41936	30995	10617	167721	30925	26199	52378.9	54339	27849	74948	0.512	-0.965	0.207257	0.403707	0.4139	0.3591
	mmu-let-7b-5p	64514	48830	47383	613	10034	10156	478	239	253	28174	15473	16401	13487	39811	42089	5030	16068	15308	21315.5	20016	31796	12135	1.589	0.668	0.292484	0.504694	0.2877	0.3181
	mmu-miR-30c-5p	64406	53394	44267	348	3926	4073	585	178	181	28126	16919	15323	7657	15577	16879	6156	11967	10952	14395	20123	13371	9692	0.665	-0.589	0.301525	0.513099	0.232	0.3041
	mmu-miR-411-5p	60342	105124	97513	302	2779	3727	168	131	134	26352	33310	33753	6645	11026	15445	1768	8807	8108	16134.9	31138	11039	6228	0.355	-1.495	0.0192427	0.0763695	0.2814	0.3078
	mmu-miR-27b-3p	49806	58789	54253	271	5420	4203	7492	379	439	21751	18628	18779	5963	21504	17418	78836	25480	26562	26102.3	19719	14962	43626	0.759	-0.397	0.5341	0.730934	0.2929	0.3267
	mmu-let-7g-5p	44646	57774	56788	226	2962	1300	1250	185	238	19497	18307	19657	4972	11752	5387	13153	12437	14400	13284.8	19154	7370	13330	0.385	-1.376	0.0127379	0.0585985	0.2115	0.3018
	mmu-miR-486a-5p	44057	33591	45231	3126	9457	19078	1490	342	406	19240	10644	15656	68778	37521	79063	15679	22992	24565	32682.2	15180	61787	21079	4.07	2.025	0.000572781	0.0090929	0.231	0.3369
	mmu-miR-486b-5p	42755	32662	44763	3016	9228	19030	1421	317	367	18671	10349	15494	66358	36613	78864	14953	21311	22206	31646.7	14838	60612	19490	4.085	2.03	0.000535476	0.0090929	0.2296	0.3355
	mmu-miR-103-3p	41616	47775	51190	2128	6459	7732	1433	214	169	18174	15138	17719	46820	25627	32043	15079	14387	10225	21690.3	17010	34830	13230	2.047	1.033	0.056801	0.161021	0.2076	0.3189
	mmu-miR-149-5p	40366	24143	21051	443	3347	2958	1154	144	127	17628	7650	7287	9747	13279	12259	12143	9681	7684	10817.6	10855	11762	9836	1.084	0.116	0.834135	0.922358	0.2219	0.2971
	mmu-miR-409-3p	36511	47609	39636	369	3927	6861	302	70	93	15945	15086	13720	8119	15581	28433	3178	4706	5627	12266	14917	17378	4504	1.166	0.221	0.699649	0.847329	0.2369	0.2998
	mmu-miR-99b-5p	36177	21723	22447	2445	3044	5043	1266	210	308	15799	6883	7770	53795	12077	20899	13322	14118	18636	18144.3	10151	28924	15359	2.848	1.51	0.0187349	0.0752954	0.2844	0.3119
	mmu-let-7e-5p	35947	61635	66287	295	4628	9571	85	110	129	15698	19530	22945	6491	18362	39664	894	7395	7805	15420.5	19391	21506	5365	1.11	0.15	0.839577	0.922358	0.3955	0.3063
	mmu-miR-181d-5p	29584	71350	72779	531	2173	2491	1369	102	110	12919	22608	25192	11683	8622	10323	14406	6857	6656	13251.8	20240	10209	9306	0.504	-0.988	0.0783076	0.200578	0.2221	0.3018
	mmu-miR-744-5p	29165	29274	28909	357	1246	2697	311	69	72	12737	9276	10007	7855	4944	11177	3273	4639	4356	7584.67	10673	7992	4089	0.749	-0.417	0.437769	0.646474	0.2071	0.2935
	mmu-miR-129-2-3p	27507	20172	20161	24	205	494	105	22	30	12012	6392	6979	528	813	2047	1105	1479	1815	3685.62	8461	1129	1466	0.135	-2.891	1.10331e-05	0.000437877	0.2682	0.3097
	mmu-miR-204-5p	25086	55390	24263	371	2604	4704	94	209	229	10955	17551	8398	8163	10332	19494	989	14051	13856	11532.1	12301	12663	9632	1.03	0.042	0.954312	0.980563	0.3937	0.2984
	mmu-miR-132-3p	24543	22824	13618	274	3043	2492	330	72	77	10718	7232	4714	6029	12073	10327	3472	4840	4659	7118.35	7555	9476	4324	1.256	0.328	0.55204	0.749029	0.219	0.2936
	mmu-miR-181a-1-3p	22379	19549	21070	244	1600	2283	147	137	134	9773	6194	7293	5368	6348	9461	1547	9210	8108	7033.71	7753	7059	6288	0.911	-0.134	0.831512	0.922358	0.2865	0.2936
	mmu-miR-130a-3p	22266	25852	26208	1083	3274	3028	5583	257	236	9724	8192	9072	23828	12990	12549	58748	17278	14279	18517.7	8996	16456	30102	1.828	0.87	0.16544	0.343772	0.2792	0.3126
	mmu-let-7d-5p	22142	24583	25096	85	1915	2173	66	68	66	9670	7790	8687	1870	7598	9005	694	4572	3993	5986.52	8716	6158	3086	0.708	-0.498	0.474266	0.678285	0.3473	0.2949
	mmu-miR-129-5p	22101	14087	8997	378	743	1025	322	39	84	9652	4464	3114	8317	2948	4248	3388	2622	5082	4870.53	5743	5171	3697	0.898	-0.155	0.801484	0.907206	0.2729	0.2991
	mmu-miR-340-5p	21980	33956	36094	133	1515	390	1015	89	93	9599	10760	12494	2926	6011	1616	10681	5983	5627	7299.58	10951	3518	7430	0.322	-1.637	0.0066549	0.0384169	0.2481	0.2935
	mmu-miR-125b-1-3p	20826	22304	24085	298	3339	6387	1585	185	236	9095	7067	8337	6557	13248	26469	16678	12437	14279	12685.3	8166	15425	14465	1.891	0.919	0.113794	0.260863	0.2391	0.3006
	mmu-miR-99a-5p	20019	16769	15866	1531	1291	1890	504	227	276	8742	5314	5492	33685	5122	7833	5303	15261	16700	11494.6	6516	15547	12421	2.383	1.253	0.0761237	0.1973	0.3482	0.2983
	mmu-miR-148b-3p	19716	15588	14941	93	475	502	80	36	32	8610	4939	5172	2046	1885	2080	842	2420	1936	3325.61	6240	2004	1733	0.321	-1.639	0.00524086	0.0339586	0.234	0.3155
	mmu-miR-101a-3p	19627	35527	34802	237	1840	548	1073	40	50	8571	11257	12046	5214	7300	2271	11291	2689	3025	7074.01	10625	4928	5668	0.464	-1.108	0.0906588	0.222271	0.301	0.2936
	mmu-miR-30e-5p	18655	98436	91641	254	3201	617	8126	163	129	8147	31191	31721	5589	12700	2557	85508	10958	7805	21797.2	23686	6949	34757	0.293	-1.769	0.0403023	0.126438	0.5051	0.3191
	mmu-miR-25-3p	17848	14403	17378	1795	2607	2604	5122	335	341	7794	4564	6015	39494	10343	10792	53897	22522	20632	19561.5	6124	20210	32350	3.297	1.721	0.0100948	0.0489328	0.3047	0.3147
	mmu-miR-381-3p	17465	44039	39940	234	1753	1086	1884	93	78	7627	13954	13825	5148	6955	4501	19825	6252	4719	9200.79	11802	5535	10265	0.469	-1.092	0.0782768	0.200578	0.27	0.2947
	mmu-miR-148a-3p	17036	29081	35550	1071	12951	5522	396	109	120	7440	9215	12305	23564	51384	22884	4167	7328	7261	16172	9653	32611	6252	3.379	1.757	0.00259729	0.0249891	0.2312	0.3078
	mmu-miR-181a-2-3p	16661	10528	11494	55	1645	3192	76	60	74	7276	3336	3979	1210	6527	13228	800	4034	4477	4985.16	4864	6988	3104	1.439	0.525	0.491999	0.69601	0.4186	0.2985
	mmu-miR-181c-3p	16509	20175	20429	214	1200	970	1577	95	99	7210	6393	7071	4708	4761	4020	16594	6387	5990	7014.9	6891	4496	9657	0.652	-0.616	0.271847	0.479306	0.2239	0.2936
	mmu-miR-186-5p	15259	22179	20882	192	1459	1326	2639	145	169	6664	7028	7228	4224	5789	5495	27769	9748	10225	9352.32	6973	5169	15914	0.742	-0.43	0.446235	0.651595	0.2285	0.2949
	mmu-miR-151-5p	14875	11917	10795	10	529	1047	40	29	43	6496	3776	3737	220	2099	4339	421	1950	2602	2848.76	4670	2219	1658	0.478	-1.066	0.192868	0.382722	0.4713	0.3257
	mmu-miR-423-5p	14600	10769	11816	237	13716	23397	811	70	71	6376	3412	4090	5214	54419	96962	8534	4706	4296	20890	4626	52198	5845	11.286	3.496	2.46716e-05	0.00082455	0.4071	0.3174
	mmu-miR-676-3p	14507	17786	21622	147	2002	4048	342	47	56	6335	5636	7484	3234	7943	16776	3599	3160	3388	6395.04	6485	9318	3382	1.439	0.525	0.381946	0.593198	0.2582	0.2942
	mmu-miR-300-3p	14496	35515	34217	55	896	758	1353	75	86	6330	11253	11844	1210	3555	3141	14237	5042	5203	6868.57	9809	2635	8161	0.27	-1.89	0.00299231	0.0267623	0.2722	0.2937
	mmu-miR-182-5p	14025	5872	14016	268	764	1465	235	32	31	6125	1861	4852	5897	3031	6071	2473	2151	1876	3815.09	4279	5000	2167	1.167	0.223	0.705885	0.847329	0.251	0.3082
	mmu-miR-192-5p	13831	18957	16236	486	9350	3554	1053	71	75	6040	6007	5620	10693	37097	14729	11080	4773	4538	11175.2	5889	20840	6797	3.541	1.824	0.00344015	0.0283867	0.2631	0.2978
	mmu-let-7d-3p	13625	10765	9891	59	1044	2167	95	35	27	5950	3411	3424	1298	4142	8981	1000	2353	1634	3576.88	4262	4807	1662	1.131	0.178	0.789706	0.900587	0.3193	0.3114
	mmu-miR-370-3p	12575	16315	18838	233	1792	2026	184	44	35	5492	5170	6521	5126	7110	8396	1936	2958	2118	4980.7	5728	6877	2337	1.202	0.266	0.614459	0.794563	0.1995	0.2985
	mmu-miR-335-3p	12471	9167	7356	95	1024	1786	53	20	30	5446	2905	2546	2090	4063	7402	558	1345	1815	3129.9	3632	4518	1239	1.247	0.318	0.619991	0.796952	0.2955	0.3192
	mmu-miR-21a-5p	10679	19114	16353	117	1449	398	1093	129	123	4664	6057	5660	2574	5749	1649	11501	8672	7442	5996.58	5460	3324	9205	0.61	-0.713	0.218654	0.417407	0.2387	0.2949
	mmu-miR-434-5p	10647	23135	22594	29	618	815	813	28	30	4650	7331	7821	638	2452	3378	8555	1882	1815	4280.12	6601	2156	4084	0.328	-1.607	0.0271666	0.0953084	0.3618	0.3033
	mmu-miR-93-5p	10631	8791	9478	333	920	451	3315	120	127	4643	2786	3281	7327	3650	1869	34883	8067	7684	8243.24	3570	4282	16878	1.196	0.258	0.705307	0.847329	0.334	0.2938
	mmu-miR-100-5p	10540	7257	8133	386	742	937	159	94	97	4603	2299	2815	8493	2944	3883	1673	6319	5869	4322.11	3239	5107	4620	1.572	0.653	0.309378	0.516872	0.2935	0.3032
	mmu-miR-136-3p	9903	35778	31618	40	603	395	3315	68	98	4325	11337	10944	880	2392	1637	34883	4572	5930	8544.35	8869	1636	15128	0.185	-2.432	0.00162769	0.0189034	0.3848	0.294
	mmu-miR-301a-3p	9780	23854	26748	91	1597	296	4608	38	47	4271	7559	9259	2002	6336	1227	48489	2555	2844	9393.36	7030	3188	17963	0.454	-1.139	0.207246	0.403707	0.5718	0.295
	mmu-miR-3099-3p	9537	7485	7818	70	533	1192	211	40	31	4165	2372	2706	1540	2115	4940	2220	2689	1876	2735.84	3081	2865	2262	0.933	-0.1	0.867631	0.935502	0.256	0.3289
	mmu-miR-342-3p	9492	6866	6962	113	1601	1981	348	50	53	4145	2176	2410	2486	6352	8210	3662	3361	3207	4000.98	2910	5683	3410	1.957	0.969	0.100443	0.240684	0.2455	0.3061
	mmu-miR-140-3p	9327	8260	8765	428	1184	874	1225	56	72	4073	2617	3034	9417	4698	3622	12890	3765	4356	5385.82	3241	5912	7004	1.82	0.864	0.166616	0.343772	0.2759	0.2967
	mmu-miR-6240	9128	2394	6855	1841	2158	1555	612	861	977	3986	759	2373	40506	8562	6444	6440	57884	59114	20674.1	2373	18504	41146	7.793	2.962	0.000969352	0.0133813	0.5004	0.3168
	mmu-miR-323-3p	8732	8474	9118	64	1084	1497	176	36	28	3813	2685	3156	1408	4301	6204	1852	2420	1694	3059.31	3218	3971	1989	1.238	0.308	0.608657	0.793809	0.2603	0.3208
	mmu-miR-30b-5p	8616	11410	9176	45	1126	566	660	61	70	3763	3615	3176	990	4467	2346	6945	4101	4235	3737.65	3518	2601	5094	0.743	-0.428	0.478794	0.683223	0.261	0.3093
	mmu-miR-369-5p	8502	7953	7160	25	407	642	59	8	14	3713	2520	2478	550	1615	2661	621	538	847	1726.94	2904	1609	669	0.558	-0.841	0.199703	0.395052	0.3039	0.3705
	mmu-miR-26b-5p	8219	9385	10304	69	507	214	324	53	78	3589	2974	3567	1518	2012	887	3409	3563	4719	2915.35	3377	1472	3897	0.436	-1.198	0.033135	0.109989	0.2185	0.3246
	mmu-miR-351-5p	8208	10658	8013	21	453	884	126	43	59	3584	3377	2774	462	1797	3663	1326	2891	3570	2604.96	3245	1974	2596	0.612	-0.707	0.302203	0.513099	0.3339	0.3329
	mmu-miR-487b-3p	7825	11826	11385	71	670	1029	136	28	28	3417	3747	3941	1562	2658	4264	1431	1882	1694	2733.08	3702	2828	1669	0.767	-0.383	0.498742	0.700666	0.2284	0.3288
	mmu-miR-433-3p	7796	6165	5839	11	486	1344	68	14	19	3405	1953	2021	242	1928	5570	716	941	1150	1991.73	2460	2580	936	1.054	0.076	0.923431	0.962855	0.4442	0.3562
	mmu-miR-540-3p	7575	7676	5125	6	387	616	43	11	7	3308	2432	1774	132	1535	2553	452	740	424	1483.35	2505	1407	539	0.566	-0.82	0.295908	0.509218	0.4361	0.3872
	mmu-miR-30e-3p	7125	7437	7577	163	542	1020	58	37	38	3112	2357	2623	3586	2150	4227	610	2487	2299	2605.73	2697	3321	1799	1.231	0.3	0.627209	0.799754	0.2722	0.3328
	mmu-miR-6944-3p	6933	7248	7134	2	863	1690	10	10	10	3028	2297	2469	44	3424	7004	105	672	605	2183.11	2598	3491	461	1.347	0.43	0.652914	0.818914	0.6552	0.3472
	mmu-miR-708-3p	6840	11138	11111	75	648	516	467	35	28	2987	3529	3846	1650	2571	2138	4914	2353	1694	2853.68	3454	2120	2987	0.615	-0.701	0.226218	0.424996	0.2372	0.3257
	mmu-miR-320-3p	6738	5170	6055	1004	2915	5042	615	110	127	2943	1638	2096	22090	11565	20895	6471	7395	7684	9197.56	2226	18183	7183	8.167	3.03	1.50307e-07	9.54448e-06	0.2053	0.2947
	mmu-miR-98-5p	6711	11089	10976	61	521	507	62	50	61	2931	3514	3799	1342	2067	2101	652	3361	3691	2606.52	3415	1837	2568	0.539	-0.89	0.16761	0.344441	0.2932	0.333
	mmu-miR-666-5p	6611	8480	6599	215	250	532	146	16	17	2887	2687	2284	4730	992	2205	1536	1076	1029	2158.43	2619	2642	1214	1.003	0.004	0.995335	1	0.2888	0.3489
	mmu-miR-124-3p	6423	15903	15544	127	827	705	578	50	51	2805	5039	5380	2794	3281	2922	6082	3361	3086	3861.22	4408	2999	4176	0.681	-0.555	0.319546	0.52432	0.2209	0.3077
	mmu-let-7j	6214	11204	13566	41	316	111	231	25	24	2714	3550	4696	902	1254	460	2431	1681	1452	2126.56	3653	872	1855	0.239	-2.068	0.00101099	0.0136591	0.2591	0.3502
	mmu-miR-138-5p	6082	21897	16107	144	460	250	622	45	36	2656	6938	5575	3168	1825	1036	6545	3025	2178	3660.87	5056	2010	3916	0.395	-1.339	0.0388626	0.123649	0.2897	0.3103
	mmu-miR-328-3p	6031	6630	6567	118	569	959	87	10	14	2634	2101	2273	2596	2258	3974	915	672	847	2030.07	2336	2943	811	1.261	0.335	0.555993	0.751182	0.2306	0.3544
	mmu-miR-673-5p	5847	4882	4016	73	317	594	71	16	8	2553	1547	1390	1606	1258	2462	747	1076	484	1458.09	1830	1775	769	0.971	-0.042	0.945753	0.9781	0.2772	0.3898
	mmu-miR-423-3p	5382	5922	5664	100	1075	948	122	27	21	2350	1876	1961	2200	4265	3929	1284	1815	1271	2327.89	2062	3465	1457	1.684	0.752	0.182104	0.365524	0.2254	0.342
	mmu-miR-218-5p	5374	9147	8452	28	186	108	245	28	15	2347	2898	2926	616	738	448	2578	1882	908	1704.5	2724	601	1789	0.22	-2.182	0.000620798	0.00938587	0.2623	0.3727
	mmu-miR-107-3p	5288	6286	6788	500	2417	2939	695	37	41	2309	1992	2350	11001	9590	12180	7313	2487	2481	5744.74	2217	10924	4094	4.927	2.301	0.000120957	0.00295415	0.2343	0.2955
	mmu-miR-222-3p	5080	12851	14239	36	547	2451	56	9	16	2218	4072	4929	792	2170	10157	589	605	968	2944.61	3740	4373	721	1.173	0.23	0.759336	0.885132	0.404	0.3231
	mmu-miR-5099	5064	3185	4691	98	92	74	1	4	6	2211	1009	1624	2156	365	307	11	269	363	923.87	1615	943	214	0.576	-0.796	0.39356	0.602194	0.61	0.4459
	mmu-miR-532-5p	5038	7255	6107	345	560	510	711	57	59	2200	2299	2114	7591	2222	2114	7482	3832	3570	3713.61	2204	3976	4961	1.795	0.844	0.177134	0.359223	0.2757	0.3097
	mmu-miR-1839-5p	4842	7073	7597	111	531	274	287	16	22	2115	2241	2630	2442	2107	1136	3020	1076	1331	2010.74	2329	1895	1809	0.811	-0.302	0.623358	0.79866	0.269	0.3556
	mmu-miR-125b-2-3p	4512	9179	8617	60	422	451	1182	52	52	1970	2909	2983	1320	1674	1869	12438	3496	3146	3533.9	2621	1621	6360	0.62	-0.689	0.266485	0.472259	0.2721	0.3122
	mmu-miR-30a-3p	4326	3693	3478	146	312	388	93	17	30	1889	1170	1204	3212	1238	1608	979	1143	1815	1584.23	1421	2019	1312	1.412	0.498	0.42835	0.638503	0.2802	0.3814
	mmu-miR-378a-3p	4150	5032	3711	88	519	270	1427	81	66	1812	1594	1285	1936	2059	1119	15016	5446	3993	3806.71	1564	1705	8152	1.088	0.122	0.841016	0.922358	0.2636	0.3086
	mmu-miR-431-5p	3916	4587	3407	50	181	201	146	26	17	1710	1453	1179	1100	718	833	1536	1748	1029	1256.33	1447	884	1438	0.607	-0.721	0.23559	0.432369	0.2572	0.4089
	mmu-miR-484	3877	6545	6067	72	513	595	208	22	23	1693	2074	2100	1584	2035	2466	2189	1479	1392	1890.19	1956	2028	1687	1.04	0.057	0.921043	0.962855	0.2322	0.3619
	mmu-miR-143-3p	3838	3925	1707	1115	18198	6884	3188	916	979	1676	1244	591	24532	72202	28529	33546	61581	59235	31459.6	1170	41754	51454	35.686	5.157	5.7991e-12	1.84121e-09	0.284	0.3351
	mmu-miR-877-5p	3721	4402	3474	44	365	656	67	9	10	1625	1395	1202	968	1448	2719	705	605	605	1252.48	1407	1712	638	1.222	0.29	0.642554	0.816043	0.2782	0.4076
	mmu-miR-672-5p	3664	4485	4888	41	719	1243	55	15	14	1600	1421	1692	902	2853	5151	579	1008	847	1783.72	1571	2969	811	1.898	0.924	0.165396	0.343772	0.3136	0.3675
	mmu-miR-146b-5p	3663	5202	6819	28	403	444	114	13	12	1600	1648	2360	616	1599	1840	1200	874	726	1384.78	1869	1352	933	0.729	-0.456	0.473434	0.678285	0.2884	0.3957
	mmu-miR-671-3p	3653	3993	3884	19	203	658	39	5	7	1595	1265	1344	418	805	2727	410	336	424	1036.15	1401	1317	390	0.947	-0.079	0.913456	0.958751	0.3769	0.4306
	mmu-miR-431-3p	3618	4018	3756	24	158	305	165	13	19	1580	1273	1300	528	627	1264	1736	874	1150	1148	1384	806	1253	0.587	-0.768	0.233302	0.431915	0.2911	0.4193
	mmu-miR-383-5p	3594	3638	3128	20	134	376	60	18	9	1570	1153	1083	440	532	1558	631	1210	545	968.99	1269	843	795	0.671	-0.576	0.411628	0.621672	0.3478	0.4409
	mmu-miR-335-5p	3493	5128	4815	0	501	130	183	30	34	1525	1625	1667	0	1988	539	1926	2017	2057	1482.57	1606	842	2000	0.531	-0.914	0.317093	0.522997	0.5896	0.3893
	mmu-miR-9-3p	3260	6372	5596	6	318	89	312	24	33	1424	2019	1937	132	1262	369	3283	1613	1997	1559.5	1793	588	2298	0.334	-1.582	0.0332566	0.109989	0.3753	0.3832
	mmu-miR-3475-3p	3173	3686	2456	20	190	468	8	8	6	1386	1168	850	440	754	1939	84	538	363	835.8	1135	1044	328	0.927	-0.109	0.888201	0.94017	0.4286	0.4587
	mmu-miR-344d-3p	3089	3276	2974	37	411	517	26	9	9	1349	1038	1029	814	1631	2143	274	605	545	1047.44	1139	1529	475	1.35	0.433	0.51	0.7149	0.3081	0.4299
	mmu-miR-488-5p	2968	2719	2969	3	196	315	10	4	8	1296	862	1028	66	778	1305	105	269	484	688.07	1062	716	286	0.684	-0.548	0.523636	0.722845	0.526	0.4834
	mmu-miR-668-3p	2926	4282	5289	4	215	1047	39	9	21	1278	1357	1831	88	853	4339	410	605	1271	1336.83	1489	1760	762	1.189	0.249	0.781472	0.89735	0.5809	0.4
	mmu-miR-488-3p	2923	19738	17308	7	286	206	1323	16	16	1276	6254	5991	154	1135	854	13922	1076	968	3514.39	4507	714	5322	0.16	-2.643	0.00621155	0.0372977	0.5923	0.3123
	mmu-miR-212-3p	2775	4493	1937	7	120	58	81	14	12	1212	1424	670	154	476	240	852	941	726	744.01	1102	290	840	0.27	-1.89	0.00867792	0.0437339	0.3397	0.476
	mmu-miR-382-5p	2737	2318	2349	69	403	493	51	5	10	1195	734	813	1518	1599	2043	537	336	605	1042.32	914	1720	493	1.884	0.914	0.14638	0.314025	0.2779	0.4307
	mmu-miR-673-3p	2704	2702	2318	17	188	336	20	2	4	1181	856	802	374	746	1392	210	134	242	659.86	946	837	195	0.894	-0.162	0.819321	0.919203	0.3564	0.4881
	mmu-miR-101b-3p	2644	6117	6249	30	234	117	273	20	10	1155	1938	2163	660	928	485	2873	1345	605	1350.18	1752	691	1608	0.395	-1.34	0.0531881	0.152137	0.3283	0.3992
	mmu-miR-872-5p	2624	4373	4548	3	148	53	453	18	13	1146	1386	1574	66	587	220	4767	1210	787	1304.68	1369	291	2255	0.219	-2.189	0.008337	0.0426935	0.4474	0.4035
	mmu-miR-130b-3p	2501	2245	2892	278	469	425	861	35	30	1092	711	1001	6117	1861	1761	9060	2353	1815	2863.5	935	3246	4409	3.456	1.789	0.0134629	0.058958	0.3537	0.3257
	mmu-miR-361-5p	2462	2207	2225	26	352	501	103	12	23	1075	699	770	572	1397	2076	1084	807	1392	1096.86	848	1348	1094	1.602	0.68	0.307781	0.516277	0.3147	0.4254
	mmu-miR-134-5p	2419	2215	1984	118	242	334	93	12	12	1056	702	687	2596	960	1384	979	807	726	1099.66	815	1647	837	2.007	1.005	0.122827	0.273667	0.2956	0.4251
	mmu-miR-485-3p	2357	2428	2323	2	226	701	25	7	3	1029	769	804	44	897	2905	263	471	182	818.19	867	1282	305	1.488	0.573	0.533721	0.730934	0.6063	0.4608
	mmu-miR-598-3p	2301	2124	2205	195	75	144	36	7	4	1005	673	763	4290	298	597	379	471	242	968.59	814	1728	364	2.103	1.072	0.212075	0.409324	0.5151	0.4413
	mmu-miR-421-3p	2229	3542	3198	47	151	148	468	26	29	973	1122	1107	1034	599	613	4925	1748	1755	1541.83	1067	749	2809	0.694	-0.526	0.412164	0.621672	0.2869	0.3848
	mmu-miR-15a-5p	2163	3229	3069	1	244	80	274	9	10	945	1023	1062	22	968	332	2883	605	605	938.34	1010	441	1364	0.445	-1.167	0.202112	0.398575	0.5831	0.4444
	mmu-miR-369-3p	2113	2063	1640	0	150	40	88	7	5	923	654	568	0	595	166	926	471	303	511.57	715	254	567	0.367	-1.445	0.125227	0.277071	0.6075	0.5226
	mmu-miR-296-3p	2068	2961	3463	300	356	602	567	58	67	903	938	1199	6601	1412	2495	5966	3899	4054	3051.93	1013	3503	4640	3.437	1.781	0.00520593	0.0339586	0.2741	0.3215
	mmu-miR-341-3p	2067	9821	9395	47	459	904	399	41	31	903	3112	3252	1034	1821	3746	4199	2756	1876	2522.09	2422	2200	2944	0.912	-0.132	0.843266	0.923231	0.3208	0.3354
	mmu-miR-128-1-5p	2058	2639	1814	22	33	94	8	2	4	899	836	628	484	131	390	84	134	242	425.34	788	335	153	0.418	-1.26	0.103732	0.246703	0.4025	0.544
	mmu-miR-342-5p	2000	2629	2584	11	160	398	21	9	8	873	833	894	242	635	1649	221	605	484	715.24	867	842	437	0.982	-0.026	0.973206	0.990362	0.4145	0.4797
	mmu-miR-127-5p	1967	5181	5151	101	312	177	94	13	12	859	1642	1783	2222	1238	734	989	874	726	1229.6	1428	1398	863	0.971	-0.042	0.948133	0.978967	0.3016	0.4107
	mmu-miR-17-5p	1920	1841	1915	9	204	95	114	10	6	838	583	663	198	809	394	1200	672	363	635.63	695	467	745	0.684	-0.548	0.460216	0.665119	0.3879	0.4957
	mmu-miR-667-3p	1909	1859	1103	16	107	173	4	1	2	834	589	382	352	425	717	42	67	121	392.04	602	498	77	0.835	-0.261	0.723629	0.860006	0.3833	0.5528
	mmu-miR-582-3p	1881	1886	1713	17	67	131	53	12	8	821	598	593	374	266	543	558	807	484	560.36	671	394	616	0.589	-0.763	0.263563	0.47223	0.3206	0.5135
	mmu-miR-758-3p	1854	2562	2177	2	122	251	4	3	14	810	812	754	44	484	1040	42	202	847	559.35	792	523	364	0.67	-0.578	0.554262	0.750439	0.6793	0.5116
	mmu-miR-485-5p	1844	2248	2083	0	129	252	4	2	4	805	712	721	0	512	1044	42	134	242	468.15	746	519	139	0.706	-0.503	0.614012	0.794563	0.708	0.531
	mmu-miR-873a-5p	1834	3511	3667	25	76	129	176	2	3	801	1113	1269	550	302	535	1852	134	182	748.54	1061	462	723	0.434	-1.206	0.159163	0.338022	0.503	0.4723
	mmu-miR-106b-3p	1810	1363	1712	24	159	280	28	7	12	790	432	593	528	631	1160	295	471	726	625.05	605	773	497	1.286	0.363	0.60267	0.789063	0.3447	0.4985
	mmu-miR-136-5p	1781	5574	5023	3	72	71	451	5	6	778	1766	1739	66	286	294	4746	336	363	1152.61	1428	215	1815	0.155	-2.687	0.00496608	0.0332883	0.5718	0.4176
	mmu-miR-6540-5p	1721	1387	1203	23	82	142	10	4	6	752	439	416	506	325	588	105	269	363	418.28	536	473	246	0.881	-0.182	0.805399	0.907318	0.3825	0.5485
	mmu-miR-1983	1668	1737	1797	68	107	190	125	19	19	728	550	622	1496	425	787	1315	1277	1150	927.91	633	903	1247	1.406	0.491	0.46487	0.66937	0.3165	0.4488
	mmu-miR-19b-3p	1661	3699	4185	498	254	124	1459	44	46	725	1172	1449	10957	1008	514	15353	2958	2783	4102.07	1115	4160	7031	3.714	1.893	0.0419286	0.129876	0.5818	0.3051
	mmu-miR-212-5p	1615	1561	914	3	13	22	6	2	1	705	495	316	66	52	91	63	134	61	220.35	505	70	86	0.139	-2.849	0.000641854	0.00947854	0.3958	0.623
	mmu-miR-28a-5p	1574	1500	1284	17	89	174	14	9	11	687	475	444	374	353	721	147	605	666	497.03	535	483	473	0.907	-0.141	0.851148	0.927065	0.3977	0.5294
	mmu-miR-30c-2-3p	1563	1685	1406	28	70	145	9	6	4	683	534	487	616	278	601	95	403	242	437.55	568	498	247	0.872	-0.198	0.789964	0.900587	0.3878	0.543
	mmu-miR-15b-5p	1535	538	471	13	59	57	8	13	6	670	170	163	286	234	236	84	874	363	342.37	334	252	440	0.75	-0.416	0.642125	0.816043	0.5537	0.5817
	mmu-let-7b-3p	1501	713	766	0	65	40	11	5	1	655	226	265	0	258	166	116	336	61	231.4	382	141	171	0.39	-1.36	0.161133	0.339932	0.6398	0.6213
	mmu-miR-1249-3p	1500	1686	1647	25	119	75	15	3	0	655	534	570	550	472	311	158	202	0	383.55	586	444	120	0.752	-0.411	0.578354	0.771544	0.3811	0.5564
	mmu-miR-6236	1462	711	794	314	353	166	61	110	150	638	225	275	6909	1401	688	642	7395	9076	3027.62	379	2999	5704	7.863	2.975	0.00147765	0.0187661	0.5412	0.3229
	mmu-miR-330-5p	1393	2783	2809	58	52	84	6	4	6	608	882	972	1276	206	348	63	269	363	554.23	821	610	232	0.728	-0.459	0.584024	0.777475	0.4902	0.5129
	mmu-miR-543-3p	1378	981	919	0	147	115	27	2	3	602	311	318	0	583	477	284	134	182	321.18	410	353	200	0.882	-0.181	0.848499	0.927065	0.6409	0.5782
	mmu-miR-770-3p	1376	1203	1359	127	86	198	73	5	10	601	381	470	2794	341	821	768	336	605	790.88	484	1319	570	2.692	1.429	0.0745337	0.194769	0.439	0.4684
	mmu-miR-384-5p	1360	1589	1922	1	92	62	30	8	3	594	504	665	22	365	257	316	538	182	382.41	588	215	345	0.381	-1.39	0.0970801	0.234395	0.4769	0.5597
	mmu-miR-376b-3p	1358	1996	1872	2	88	142	213	6	12	593	632	648	44	349	588	2241	403	726	691.77	624	327	1123	0.539	-0.892	0.290539	0.502703	0.4981	0.4849
	mmu-miR-1298-5p	1316	7320	1747	2	49	64	74	69	48	575	2319	605	44	194	265	779	4639	2904	1369.36	1166	168	2774	0.151	-2.732	0.00157612	0.0189034	0.461	0.4018
	mmu-miR-132-5p	1307	2037	1172	1	35	39	5	2	1	571	645	406	22	139	162	53	134	61	243.55	541	108	83	0.213	-2.23	0.00759229	0.0415633	0.4388	0.6101
	mmu-miR-760-3p	1229	1370	1411	62	203	368	22	1	10	537	434	488	1364	805	1525	231	67	605	673.07	486	1231	301	2.528	1.338	0.0647852	0.175539	0.3614	0.4878
	mmu-miR-2137	1227	195	261	26236	3331	899	1609	6471	7529	536	62	90	577245	13216	3726	16931	435035	455546	166932	229	198062	302504	863.323	9.754	1.25057e-07	8.82349e-06	1.1545	0.4165
	mmu-miR-3057-5p	1216	1250	1370	56	114	241	41	5	9	531	396	474	1232	452	999	431	336	545	599.63	467	894	437	1.901	0.926	0.181628	0.365524	0.3342	0.5039
	mmu-miR-221-3p	1197	1681	2137	141	173	131	137	9	5	523	533	740	3102	686	543	1442	605	303	941.76	599	1444	783	2.388	1.256	0.119805	0.269773	0.4498	0.445
	mmu-miR-340-3p	1196	1111	1138	0	65	97	0	0	4	522	352	394	0	258	402	0	0	242	241.13	423	220	81	0.534	-0.906	0.439496	0.647518	0.9643	0.6122
	mmu-miR-708-5p	1195	2114	1925	15	56	61	68	15	23	522	670	666	330	222	253	716	1008	1392	642.07	619	268	1039	0.427	-1.227	0.0718129	0.188435	0.3069	0.4993
	mmu-miR-411-3p	1190	1821	1601	1	139	191	3	5	2	520	577	554	22	551	792	32	336	121	389.4	550	455	163	0.842	-0.249	0.794906	0.904597	0.6542	0.555
	mmu-miR-425-5p	1177	1212	1255	21	151	224	74	8	14	514	384	434	462	599	928	779	538	847	609.5	444	663	721	1.505	0.59	0.378465	0.591934	0.3146	0.5029
	mmu-miR-130b-5p	1157	1037	1015	0	90	193	0	2	5	505	329	351	0	357	800	0	134	303	308.79	395	386	146	0.991	-0.014	0.990746	1	0.986	0.5841
	mmu-miR-331-3p	1150	889	860	0	52	64	11	0	5	502	282	298	0	206	265	116	0	303	219.05	361	157	140	0.457	-1.13	0.249207	0.452133	0.662	0.6262
	mmu-miR-345-3p	1146	1076	1161	304	265	237	45	14	13	500	341	402	6689	1051	982	474	941	787	1351.86	414	2907	734	6.969	2.801	0.000568157	0.0090929	0.4136	0.4004
	mmu-miR-674-3p	1142	1051	1031	0	86	77	25	3	2	499	333	357	0	341	319	263	202	121	270.52	396	220	195	0.578	-0.79	0.38301	0.593198	0.5741	0.6
	mmu-miR-1843b-5p	1131	2026	2252	25	55	75	46	9	8	494	642	780	550	218	311	484	605	484	507.51	639	360	524	0.55	-0.862	0.220482	0.418505	0.3349	0.5261
	mmu-miR-361-3p	1131	1245	1169	25	103	147	12	3	3	494	394	405	550	409	609	126	202	182	374.49	431	523	170	1.21	0.276	0.690378	0.847329	0.3346	0.5611
	mmu-miR-380-3p	1113	2307	1917	2	68	44	43	2	8	486	731	664	44	270	182	452	134	484	383.08	627	165	357	0.277	-1.853	0.0221755	0.0858626	0.4288	0.5585
	mmu-miR-652-3p	1091	950	1070	0	100	116	52	5	6	476	301	370	0	397	481	547	336	363	363.52	382	293	415	0.789	-0.343	0.70404	0.847329	0.5773	0.5667
	mmu-miR-337-5p	1082	1324	831	0	42	98	9	8	4	473	420	288	0	167	406	95	538	242	291.89	394	191	292	0.506	-0.984	0.30814	0.516277	0.6476	0.5965
	mmu-miR-23b-3p	1077	767	826	2	263	157	13	21	19	470	243	286	44	1043	651	137	1412	1150	603.96	333	579	900	1.764	0.819	0.386959	0.596406	0.6331	0.5084
	mmu-miR-322-5p	1075	1746	1487	30	42	24	52	5	6	469	553	515	660	167	99	547	336	363	412.22	512	309	415	0.575	-0.798	0.329325	0.537587	0.4508	0.5518
	mmu-miR-370-5p	1044	1162	1295	0	28	52	20	4	0	456	368	448	0	111	215	210	269	0	230.93	424	109	160	0.274	-1.866	0.0537028	0.15292	0.6133	0.6191
	mmu-miR-3085-3p	1040	1043	646	1	58	9	41	2	4	454	330	224	22	230	37	431	134	242	233.96	336	96	269	0.306	-1.71	0.0649634	0.175539	0.5604	0.6206
	mmu-miR-666-3p	996	2590	2496	10	60	47	180	8	10	435	821	864	220	238	195	1894	538	605	645.49	707	218	1012	0.308	-1.699	0.0237816	0.0895412	0.3672	0.4943
	mmu-miR-126a-5p	992	1933	1902	37	787	469	3000	403	562	433	613	658	814	3122	1944	31568	27093	34004	11138.8	568	1960	30888	3.475	1.797	0.00233042	0.023868	0.2348	0.2976
	mmu-miR-106b-5p	979	901	880	0	62	24	162	5	7	428	285	305	0	246	99	1705	336	424	425.27	339	115	822	0.363	-1.462	0.118136	0.267915	0.5874	0.5478
	mmu-miR-195a-5p	969	932	603	1	56	35	13	5	5	423	295	209	22	222	145	137	336	303	232.43	309	130	259	0.446	-1.165	0.162554	0.341793	0.4685	0.6264
	mmu-miR-30c-1-3p	962	968	955	1	21	95	2	2	8	420	307	331	22	83	394	21	134	484	244	353	166	213	0.489	-1.032	0.319346	0.52432	0.7439	0.6182
	mmu-miR-24-3p	955	786	694	225	269	331	57	5	2	417	249	240	4950	1067	1372	600	336	121	1039.19	302	2463	352	8.103	3.018	0.00022285	0.00487965	0.4109	0.4322
	mmu-miR-139-5p	951	519	695	1	204	127	11	5	0	415	164	241	22	809	526	116	336	0	292.21	273	452	151	1.682	0.75	0.455135	0.661352	0.7145	0.5908
	mmu-miR-137-3p	949	2189	1905	44	57	20	5	2	4	414	694	659	968	226	83	53	134	242	385.96	589	426	143	0.701	-0.513	0.571841	0.764462	0.57	0.558
	mmu-miR-1843b-3p	926	1536	1898	13	128	281	3	20	29	404	487	657	286	508	1165	32	1345	1755	737.47	516	653	1044	1.275	0.35	0.711202	0.850495	0.6376	0.4815
	mmu-miR-1843a-5p	918	2032	1948	18	56	50	32	7	7	401	644	674	396	222	207	337	471	424	419.48	573	275	411	0.469	-1.093	0.129356	0.285213	0.3456	0.55
	mmu-miR-3078-5p	876	700	644	0	59	63	5	4	2	383	222	223	0	234	261	53	269	121	196.11	276	165	148	0.627	-0.674	0.482943	0.687598	0.6451	0.6439
	mmu-miR-322-3p	855	959	783	25	82	65	129	9	13	373	304	271	550	325	269	1357	605	787	538.01	316	381	916	1.185	0.244	0.725926	0.860006	0.3339	0.5207
	mmu-miR-872-3p	849	1249	945	0	42	40	83	8	4	371	396	327	0	167	166	873	538	242	342.14	365	111	551	0.329	-1.606	0.0621706	0.173151	0.4894	0.5763
	mmu-miR-324-3p	846	1196	1116	27	93	81	31	7	2	369	379	386	594	369	336	326	471	121	372.36	378	433	306	1.129	0.175	0.80587	0.907318	0.3527	0.5644
	mmu-miR-326-3p	830	790	750	1	31	8	10	3	1	362	250	260	22	123	33	105	202	61	157.55	291	59	123	0.221	-2.176	0.0142267	0.0614555	0.4801	0.6704
	mmu-miR-344-3p	812	1530	1431	65	38	19	251	2	5	355	485	495	1430	151	79	2641	134	303	674.73	445	553	1026	1.216	0.283	0.788205	0.900587	0.7785	0.4878
	mmu-miR-497a-5p	803	1345	852	27	109	24	57	2	7	351	426	295	594	432	99	600	134	424	372.84	357	375	386	1.031	0.044	0.956869	0.981603	0.463	0.5641
	mmu-miR-3059-5p	784	749	813	12	55	120	1	0	0	342	237	281	264	218	497	11	0	0	205.69	287	326	4	1.146	0.196	0.799662	0.906759	0.4178	0.6302
	mmu-miR-187-3p	739	995	901	44	38	49	83	12	21	323	315	312	968	151	203	873	807	1271	580.28	317	441	984	1.341	0.423	0.591595	0.78422	0.4277	0.5137
	mmu-miR-30d-3p	730	1469	1344	2	46	0	52	7	4	319	465	465	44	183	0	547	471	242	303.98	416	76	420	0.188	-2.411	0.0252595	0.0921827	0.7196	0.591
	mmu-miR-379-5p	713	637	536	24	8	0	1	1	1	311	202	186	528	32	0	11	67	61	155.2	233	187	46	0.762	-0.393	0.762468	0.885132	1.1567	0.6758
	mmu-miR-31-5p	689	725	856	1	33	25	6	0	0	301	230	296	22	131	104	63	0	0	127.4	276	86	21	0.333	-1.587	0.070198	0.184962	0.4975	0.687
	mmu-miR-20a-5p	676	864	781	1	81	6	63	3	3	295	274	270	22	321	25	663	202	182	250.41	280	123	349	0.46	-1.119	0.258179	0.467077	0.6682	0.6127
	mmu-miR-301b-3p	672	590	940	47	94	30	171	4	3	293	187	325	1034	373	124	1799	269	182	509.66	268	510	750	1.864	0.898	0.336205	0.543914	0.6033	0.5244
	mmu-miR-448-3p	669	1487	488	1	70	32	50	32	27	292	471	169	22	278	133	526	2151	1634	630.63	311	144	1437	0.49	-1.028	0.222957	0.420112	0.4848	0.5076
	mmu-miR-1198-5p	647	584	537	24	51	114	7	1	7	283	185	186	528	202	472	74	67	424	268.97	218	401	188	1.823	0.866	0.287633	0.499036	0.4567	0.6067
	mmu-miR-29a-3p	642	1061	830	1	154	86	51	5	6	280	336	287	22	611	356	537	336	363	347.68	301	330	412	1.127	0.172	0.839066	0.922358	0.5116	0.5729
	mmu-miR-433-5p	626	658	621	0	17	35	4	1	2	273	208	215	0	67	145	42	67	121	126.63	232	71	77	0.337	-1.57	0.0824911	0.208693	0.5309	0.6974
	mmu-miR-124-5p	621	571	588	41	5	0	16	3	4	271	181	204	902	20	0	168	202	242	243.29	219	307	204	1.361	0.445	0.731135	0.864564	1.1676	0.6236
	mmu-miR-676-5p	620	689	859	0	12	99	6	4	5	271	218	297	0	48	410	63	269	303	208.76	262	153	212	0.607	-0.72	0.493612	0.696542	0.7741	0.64
	mmu-miR-384-3p	617	795	916	0	48	50	60	3	5	269	252	317	0	190	207	631	202	303	263.52	279	132	379	0.506	-0.984	0.263211	0.47223	0.5291	0.6076
	mmu-miR-495-3p	617	450	338	1	61	32	24	2	4	269	143	117	22	242	133	253	134	242	172.74	176	132	210	0.793	-0.334	0.69645	0.847329	0.5059	0.6636
	mmu-miR-7224-3p	608	459	476	1	24	120	5	0	2	266	145	165	22	95	497	53	0	121	151.54	192	205	58	1.102	0.141	0.886564	0.94017	0.687	0.6708
	mmu-miR-496a-3p	597	363	406	40	13	8	33	1	2	261	115	141	880	52	33	347	67	121	224.06	172	322	178	1.799	0.847	0.446368	0.651595	0.8477	0.6306
	mmu-miR-296-5p	590	670	769	0	43	63	64	4	4	258	212	266	0	171	261	673	269	242	261.36	245	144	395	0.622	-0.686	0.441526	0.649002	0.5509	0.6092
	mmu-miR-194-5p	581	815	770	2	30	29	6	1	3	254	258	267	44	119	120	63	67	182	152.62	260	94	104	0.385	-1.377	0.0796429	0.203106	0.3973	0.6745
	mmu-miR-28a-3p	577	376	365	48	79	95	29	11	9	252	119	126	1056	313	394	305	740	545	427.77	166	588	530	3.477	1.798	0.0232174	0.0893517	0.4145	0.553
	mmu-miR-203-3p	573	582	657	43	40	19	40	3	7	250	184	227	946	159	79	421	202	424	321.3	220	395	349	1.722	0.784	0.386526	0.596406	0.5608	0.5868
	mmu-miR-92a-1-5p	563	480	464	0	2	0	8	3	1	246	152	161	0	8	0	84	202	61	101.43	186	3	116	0.02	-5.649	4.08661e-06	0.000234064	0.4837	0.7381
	mmu-miR-183-5p	542	275	609	66	13	34	23	1	1	237	87	211	1452	52	141	242	67	61	283.22	178	548	123	3.006	1.588	0.143399	0.308673	0.7927	0.6001
	mmu-miR-664-5p	537	681	581	4	46	106	5	1	1	235	216	201	88	183	439	53	67	61	171.28	217	237	60	1.121	0.165	0.839095	0.922358	0.4618	0.6557
	mmu-miR-330-3p	524	438	341	0	96	84	7	2	6	229	139	118	0	381	348	74	134	363	198.42	162	243	190	1.547	0.63	0.529522	0.729361	0.708	0.646
	mmu-miR-135a-1-3p	522	310	428	0	58	97	4	4	5	228	98	148	0	230	402	42	269	303	191.11	158	211	205	1.376	0.461	0.655964	0.819955	0.7573	0.654
	mmu-miR-99b-3p	521	694	740	41	49	41	119	1	6	228	220	256	902	194	170	1252	67	363	405.83	235	422	561	1.752	0.809	0.38252	0.593198	0.5916	0.5536
	mmu-miR-7a-2-3p	518	559	444	0	43	97	11	0	2	226	177	154	0	171	402	116	0	121	151.82	186	191	79	1.067	0.093	0.926003	0.963954	0.7139	0.6707
	mmu-miR-345-5p	517	390	459	21	62	45	33	8	3	226	124	159	462	246	186	347	538	182	274.37	170	298	356	1.715	0.778	0.303491	0.513911	0.386	0.6089
	mmu-miR-382-3p	507	432	620	1	163	35	27	7	2	221	137	215	22	647	145	284	471	121	251.38	191	271	292	1.462	0.548	0.560224	0.755292	0.6241	0.6157
	mmu-miR-27a-3p	494	681	474	1	192	116	173	24	14	216	216	164	22	762	481	1820	1613	847	682.34	199	422	1427	2.175	1.121	0.182474	0.365524	0.4918	0.4915
	mmu-miR-125a-3p	494	347	360	1	36	154	8	1	3	216	110	125	22	143	638	84	67	182	176.25	150	268	111	1.832	0.873	0.371027	0.586075	0.667	0.6556
	mmu-miR-128-2-5p	493	415	387	0	5	88	0	0	0	215	131	134	0	20	365	0	0	0	96.14	160	128	0	0.83	-0.27	0.827169	0.921495	1.0791	0.7241
	mmu-miR-3061-3p	486	502	417	0	46	113	0	0	0	212	159	144	0	183	468	0	0	0	129.61	172	217	0	1.301	0.379	0.719388	0.858388	0.791	0.6856
	mmu-miR-409-5p	485	1247	709	20	15	50	0	2	0	212	395	245	440	60	207	0	134	0	188.17	284	236	45	0.803	-0.316	0.746419	0.877734	0.6565	0.647
	mmu-miR-325-3p	468	229	217	0	16	24	1	0	1	204	73	75	0	63	99	11	0	61	65.11	117	54	24	0.513	-0.963	0.334322	0.542953	0.6599	0.7786
	mmu-miR-532-3p	465	357	392	0	48	67	1	1	2	203	113	136	0	190	278	11	67	121	124.31	151	156	66	1.083	0.115	0.908017	0.954651	0.703	0.7014
	mmu-miR-329-5p	462	1086	895	0	26	35	27	4	2	202	344	310	0	103	145	284	269	121	197.55	285	83	225	0.318	-1.652	0.0614696	0.171952	0.5079	0.6438
	mmu-miR-138-1-3p	454	1435	1261	20	150	246	16	2	1	198	455	436	440	595	1019	168	134	61	389.71	363	685	121	1.899	0.925	0.218892	0.417407	0.3958	0.5544
	mmu-miR-3068-3p	451	928	979	40	21	26	32	4	1	197	294	339	880	83	108	337	269	61	285.24	277	357	222	1.241	0.312	0.742701	0.876558	0.6226	0.5988
	mmu-miR-1298-3p	444	715	398	0	29	23	1	10	16	194	227	138	0	115	95	11	672	968	268.83	186	70	550	0.405	-1.303	0.247223	0.449818	0.8529	0.6264
	mmu-miR-874-3p	434	462	513	32	82	102	21	9	5	190	146	178	704	325	423	221	605	303	343.8	171	484	376	2.786	1.478	0.0442851	0.13455	0.3614	0.5796
	mmu-miR-299a-5p	433	174	233	0	0	0	1	0	0	189	55	81	0	0	0	11	0	0	37.27	108	0	4	0.001	-9.76	2.03783e-05	0.000718902	0.7375	0.813
	mmu-miR-702-3p	431	553	573	0	90	95	1	0	2	188	175	198	0	357	394	11	0	121	160.46	187	250	44	1.374	0.458	0.66012	0.823528	0.7692	0.6627
	mmu-miR-7068-3p	430	429	508	102	61	110	21	11	8	188	136	176	2244	242	456	221	740	484	542.91	167	981	482	5.796	2.535	0.00454272	0.0327798	0.5064	0.5211
	mmu-miR-153-3p	428	4179	3569	3	50	7	124	4	1	187	1324	1235	66	198	29	1305	269	61	519.34	915	98	545	0.109	-3.192	0.00366766	0.0286125	0.7107	0.5186
	mmu-miR-219a-1-3p	423	283	292	18	51	76	23	0	2	185	90	101	396	202	315	242	0	121	183.54	125	304	121	2.404	1.266	0.133817	0.292007	0.4802	0.6518
	mmu-miR-501-3p	421	367	393	112	33	91	69	2	7	184	116	136	2464	131	377	726	134	424	521.39	145	991	428	6.714	2.747	0.00611194	0.0372977	0.6279	0.5238
	mmu-miR-339-5p	420	313	317	0	265	240	13	11	10	183	99	110	0	1051	995	137	740	605	435.52	131	682	494	5.269	2.398	0.0270459	0.0953084	0.7622	0.5478
	mmu-miR-379-3p	404	536	461	0	29	38	3	3	3	176	170	160	0	115	157	32	202	182	132.57	169	91	139	0.583	-0.779	0.40126	0.612501	0.5872	0.7032
	mmu-miR-378c	404	515	385	0	51	48	132	5	4	176	163	133	0	202	199	1389	336	242	315.7	157	134	656	0.899	-0.154	0.868253	0.935502	0.6041	0.5863
	mmu-miR-350-5p	402	348	353	1	16	16	5	1	2	176	110	122	22	63	66	53	67	121	88.96	136	50	80	0.406	-1.301	0.105527	0.248494	0.3937	0.753
	mmu-miR-1224-5p	401	377	352	26	67	87	9	4	6	175	119	122	572	266	361	95	269	363	260.17	139	400	242	2.834	1.503	0.0521492	0.150521	0.3991	0.615
	mmu-miR-23a-3p	394	295	337	1	101	152	47	9	9	172	93	117	22	401	630	495	605	545	342.11	127	351	548	2.828	1.5	0.0866189	0.214412	0.5223	0.5807
	mmu-miR-770-5p	392	328	329	1	16	45	17	3	1	171	104	114	22	63	186	179	202	61	122.45	130	90	147	0.749	-0.418	0.625143	0.798724	0.4928	0.7118
	mmu-miR-592-5p	387	707	859	0	16	10	27	3	2	169	224	297	0	63	41	284	202	121	155.79	230	35	202	0.179	-2.483	0.00493008	0.0332883	0.4493	0.6762
	mmu-miR-377-3p	381	648	498	16	58	32	32	3	0	166	205	172	352	230	133	337	202	0	199.7	181	238	180	1.284	0.361	0.667078	0.82572	0.4802	0.6421
	mmu-let-7e-3p	376	273	321	1	23	57	10	3	1	164	87	111	22	91	236	105	202	61	119.86	121	116	123	1.024	0.035	0.967948	0.989651	0.5149	0.7146
	mmu-miR-135b-5p	373	664	719	1	10	1	11	3	2	163	210	249	22	40	4	116	202	121	125.16	207	22	146	0.107	-3.229	0.000949059	0.0133813	0.4734	0.7095
	mmu-miR-412-5p	370	485	560	0	38	109	9	0	1	162	154	194	0	151	452	95	0	61	140.76	170	201	52	1.224	0.292	0.775898	0.895809	0.7455	0.6783
	mmu-miR-1981-3p	370	408	376	1	50	79	5	3	1	162	129	130	22	198	327	53	202	61	142.62	140	182	105	1.358	0.441	0.616881	0.794563	0.5439	0.6866
	mmu-miR-154-5p	368	365	381	20	20	14	36	2	3	161	116	132	440	79	58	379	134	182	186.72	136	192	232	1.321	0.401	0.661593	0.823748	0.5571	0.6571
	mmu-miR-8114	364	346	319	0	162	92	3	1	0	159	110	110	0	643	381	32	67	0	166.87	126	341	33	2.757	1.463	0.166743	0.343772	0.7687	0.6568
	mmu-miR-129-1-3p	364	256	235	0	3	23	0	0	1	159	81	81	0	12	95	0	0	61	54.35	107	36	20	0.375	-1.416	0.206939	0.403707	0.8088	0.7965
	mmu-miR-376a-5p	360	871	627	1	16	0	14	0	5	157	276	217	22	63	0	147	0	303	131.73	217	28	150	0.137	-2.869	0.0148007	0.063077	0.7803	0.6995
	mmu-let-7c-2-3p	360	295	294	0	27	23	19	2	5	157	93	102	0	107	95	200	134	303	132.42	117	67	212	0.641	-0.641	0.448755	0.653577	0.4742	0.7099
	mmu-miR-375-3p	357	1038	713	0	189	258	8	6	2	156	329	247	0	750	1069	84	403	121	351.03	244	606	203	2.516	1.331	0.204998	0.403015	0.7649	0.5694
	mmu-miR-98-3p	355	393	349	0	45	66	5	1	6	155	125	121	0	179	274	53	67	363	148.37	134	151	161	1.183	0.242	0.807613	0.907671	0.6948	0.6879
	mmu-miR-7a-5p	352	290	398	21	1	0	1	0	0	154	92	138	462	4	0	11	0	0	95.55	128	155	4	1.156	0.209	0.888349	0.94017	1.5262	0.7438
	mmu-miR-338-3p	350	813	781	0	8	13	50	3	3	153	258	270	0	32	54	526	202	182	186.19	227	29	303	0.149	-2.745	0.00321802	0.0279571	0.4857	0.6536
	mmu-miR-135b-3p	346	393	384	0	25	49	14	2	0	151	125	133	0	99	203	147	134	0	110.29	136	101	94	0.792	-0.336	0.72505	0.860006	0.6311	0.7178
	mmu-let-7a-1-3p	344	321	286	0	32	29	21	6	1	150	102	99	0	127	120	221	403	61	142.55	117	82	228	0.769	-0.379	0.673107	0.829947	0.549	0.6998
	mmu-miR-346-5p	341	209	181	23	16	0	6	2	0	149	66	63	506	63	0	63	134	0	116.1	93	190	66	1.96	0.971	0.46087	0.665119	1.1759	0.7273
	mmu-miR-449a-5p	337	1081	670	0	36	0	19	5	2	147	343	232	0	143	0	200	336	121	169.06	241	48	219	0.217	-2.204	0.0684364	0.181829	0.9258	0.6689
	mmu-miR-667-5p	337	317	192	0	3	0	1	0	1	147	100	66	0	12	0	11	0	61	44.11	104	4	24	0.051	-4.281	0.000564934	0.0090929	0.5954	0.8107
	mmu-miR-490-3p	336	353	202	0	9	31	24	0	0	147	112	70	0	36	128	253	0	0	82.8	110	55	84	0.544	-0.878	0.436621	0.646281	0.86	0.7492
	mmu-miR-674-5p	334	317	260	0	10	30	7	2	0	146	100	90	0	40	124	74	134	0	78.71	112	55	69	0.542	-0.883	0.359427	0.569168	0.6135	0.7657
	mmu-miR-34c-5p	316	4079	1675	1	100	1	168	21	25	138	1292	580	22	397	4	1768	1412	1513	791.72	670	141	1564	0.219	-2.194	0.0485037	0.1446	0.8022	0.4711
	mmu-let-7f-2-3p	315	375	329	0	24	1	26	0	2	138	119	114	0	95	4	274	0	121	96.03	124	33	132	0.303	-1.722	0.137988	0.299053	0.8543	0.7389
	mmu-miR-338-5p	314	279	262	0	8	32	10	1	1	137	88	91	0	32	133	105	67	61	79.28	105	55	78	0.579	-0.788	0.404804	0.616428	0.5913	0.7647
	mmu-miR-3535	311	254	341	85	12	10	16	2	3	136	80	118	1870	48	41	168	134	182	308.66	111	653	161	5.743	2.522	0.0326906	0.109989	0.8856	0.5931
	mmu-miR-30b-3p	307	330	416	0	11	27	0	1	0	134	105	144	0	44	112	0	67	0	67.27	128	52	22	0.452	-1.144	0.247036	0.449818	0.6404	0.7753
	mmu-miR-376c-3p	300	671	582	0	16	30	27	1	3	131	213	201	0	63	124	284	67	182	140.64	182	62	178	0.384	-1.382	0.125152	0.277071	0.5274	0.6884
	mmu-let-7c-1-3p	297	378	280	0	0	27	2	1	1	130	120	97	0	0	112	21	67	61	67.45	116	37	50	0.356	-1.488	0.232916	0.431915	1.0161	0.7825
	mmu-miR-148a-5p	284	470	639	0	109	30	15	0	3	124	149	221	0	432	124	158	0	182	154.48	165	185	113	1.168	0.224	0.830093	0.922358	0.7721	0.6711
	mmu-miR-135a-5p	281	257	274	0	9	3	10	4	3	123	81	95	0	36	12	105	269	182	100.31	100	16	185	0.201	-2.314	0.0129035	0.0585985	0.4505	0.763
	mmu-miR-181b-1-3p	278	408	404	1	16	0	1	1	0	121	129	140	22	63	0	11	67	0	61.53	130	28	26	0.228	-2.135	0.0674344	0.180143	0.8025	0.7861
	mmu-miR-153-5p	274	492	354	0	17	11	5	3	0	120	156	123	0	67	46	53	202	0	85.05	133	38	85	0.328	-1.608	0.0831353	0.209488	0.5315	0.7606
	mmu-miR-486a-3p	267	826	845	1	296	370	26	14	11	117	262	292	22	1174	1533	274	941	666	586.77	224	910	627	4.106	2.038	0.0379583	0.123608	0.6416	0.5084
	mmu-miR-17-3p	267	332	341	0	15	3	5	2	2	117	105	118	0	60	12	53	134	121	79.98	113	24	103	0.254	-1.979	0.039794	0.125717	0.5354	0.7759
	mmu-miR-879-5p	266	2729	1749	2	41	36	87	3	6	116	865	605	44	163	149	915	202	363	380.26	529	119	493	0.234	-2.093	0.0244533	0.0898426	0.5542	0.5598
	mmu-miR-1981-5p	265	282	233	1	22	57	2	1	0	116	89	81	22	87	236	21	67	0	79.95	95	115	29	1.279	0.355	0.692224	0.847329	0.5519	0.7574
	mmu-miR-7015-3p	248	238	233	0	13	88	0	0	0	108	75	81	0	52	365	0	0	0	75.63	88	139	0	1.636	0.71	0.538034	0.734735	0.9319	0.7565
	mmu-miR-29c-3p	247	553	426	1	20	8	7	0	0	108	175	147	22	79	33	74	0	0	70.97	143	45	25	0.337	-1.571	0.0856883	0.213381	0.5112	0.7641
	mmu-miR-25-5p	240	151	163	0	6	49	8	3	3	105	48	56	0	24	203	84	202	182	100.37	70	76	156	1.17	0.227	0.824712	0.920751	0.7234	0.7562
	mmu-miR-210-3p	229	341	433	1	150	10	80	6	0	100	108	150	22	595	41	842	403	0	251.3	119	219	415	1.884	0.914	0.42559	0.635881	0.9218	0.6141
	mmu-miR-27b-5p	229	201	208	1	0	11	8	0	1	100	64	72	22	0	46	84	0	61	49.77	79	23	48	0.288	-1.795	0.115227	0.262255	0.735	0.808
	mmu-miR-148b-5p	225	469	332	0	26	1	24	1	1	98	149	115	0	103	4	253	67	61	94.37	121	36	127	0.335	-1.579	0.157477	0.335563	0.7964	0.7421
	mmu-miR-7688-5p	215	241	208	0	7	13	0	1	3	94	76	72	0	28	54	0	67	182	63.63	81	27	83	0.389	-1.364	0.212868	0.40961	0.7483	0.8037
	mmu-miR-18a-3p	215	65	137	0	23	67	5	4	1	94	21	47	0	91	278	53	269	61	101.43	54	123	128	2.39	1.257	0.245066	0.448464	0.7989	0.7492
	mmu-miR-664-3p	208	164	136	0	26	40	1	0	0	91	52	47	0	103	166	11	0	0	52.15	63	90	4	1.52	0.604	0.542538	0.737769	0.6761	0.7963
	mmu-miR-677-5p	204	227	426	31	16	10	6	4	5	89	72	147	682	63	41	63	269	303	192.23	103	262	212	2.43	1.281	0.228653	0.427031	0.7551	0.6641
	mmu-miR-6540-3p	204	200	221	0	16	0	11	1	0	89	63	76	0	63	0	116	67	0	52.82	76	21	61	0.322	-1.637	0.186048	0.370346	0.9478	0.8044
	mmu-miR-543-5p	199	121	133	0	4	13	0	0	0	87	38	46	0	16	54	0	0	0	26.78	57	23	0	0.478	-1.066	0.313709	0.520118	0.6853	0.8129
	mmu-miR-329-3p	199	114	119	0	16	24	2	1	0	87	36	41	0	63	99	21	67	0	46.16	55	54	29	1.106	0.146	0.876788	0.94017	0.5921	0.8118
	mmu-miR-672-3p	198	185	159	0	18	47	2	0	0	86	59	55	0	71	195	21	0	0	54.15	67	89	7	1.424	0.51	0.615882	0.794563	0.7125	0.7932
	mmu-miR-374b-5p	192	253	217	0	17	23	19	3	3	84	80	75	0	67	95	200	202	182	109.45	80	54	195	0.777	-0.364	0.65322	0.818914	0.424	0.7422
	mmu-miR-504-5p	191	136	174	0	10	52	1	0	0	83	43	60	0	40	215	11	0	0	50.27	62	85	4	1.457	0.543	0.614958	0.794563	0.8051	0.7993
	mmu-miR-323-5p	189	181	224	0	12	27	0	0	0	83	57	78	0	48	112	0	0	0	41.88	73	53	0	0.809	-0.305	0.766339	0.886385	0.7093	0.8098
	mmu-miR-6538	189	57	125	94	61	68	6	19	22	83	18	43	2068	242	282	63	1277	1331	600.83	48	864	890	17.756	4.15	0.000348236	0.00691031	0.7441	0.5127
	mmu-miR-135a-2-3p	188	161	173	0	46	12	6	4	1	82	51	60	0	183	50	63	269	61	90.87	64	78	131	1.304	0.383	0.698576	0.847329	0.6699	0.7679
	mmu-miR-146a-5p	187	561	300	56	167	159	399	29	18	82	178	104	1232	663	659	4199	1950	1089	1128.24	121	851	2413	6.959	2.799	0.000157936	0.00358177	0.3399	0.4238
	mmu-miR-670-3p	185	699	438	1	8	14	43	3	2	81	221	152	22	32	58	452	202	121	148.98	151	37	258	0.264	-1.923	0.0328919	0.109989	0.4725	0.6861
	mmu-miR-679-5p	184	88	116	0	21	10	3	1	4	80	28	40	0	83	41	32	67	242	68.22	49	41	114	0.95	-0.074	0.940876	0.974643	0.6532	0.8058
	mmu-miR-7226-3p	183	286	292	0	24	26	3	1	4	80	91	101	0	95	108	32	67	242	90.6	91	68	114	0.821	-0.284	0.762296	0.885132	0.5956	0.7629
	mmu-miR-137-5p	180	143	129	0	7	7	0	1	0	79	45	45	0	28	29	0	67	0	32.51	56	19	22	0.413	-1.276	0.165755	0.343772	0.4714	0.8132
	mmu-miR-669c-5p	180	134	109	0	8	14	0	0	1	79	42	38	0	32	58	0	0	61	34.34	53	30	20	0.66	-0.6	0.530654	0.729361	0.5704	0.8155
	mmu-miR-324-5p	178	262	290	0	24	0	13	1	0	78	83	100	0	95	0	137	67	0	62.26	87	32	68	0.406	-1.299	0.313295	0.520118	1.0889	0.7892
	mmu-miR-1943-5p	178	147	140	44	31	97	12	0	1	78	47	48	968	123	402	126	0	61	205.85	58	498	62	8.462	3.081	0.00152375	0.0189034	0.5694	0.6405
	mmu-miR-542-3p	174	251	270	1	26	0	51	1	3	76	80	93	22	103	0	537	67	182	128.84	83	42	262	0.531	-0.913	0.42198	0.633469	0.8408	0.7076
	mmu-miR-5121	173	109	219	24	15	0	102	32	24	76	35	76	528	60	0	1073	2151	1452	605.58	62	196	1559	2.967	1.569	0.164089	0.343772	0.8263	0.5146
	mmu-miR-671-5p	171	157	162	0	0	0	3	1	2	75	50	56	0	0	0	32	67	121	44.48	60	0	73	0.002	-8.913	3.72985e-05	0.00118423	0.5441	0.8154
	mmu-miR-449c-5p	171	136	75	0	9	0	3	0	0	75	43	26	0	36	0	32	0	0	23.45	48	12	11	0.302	-1.726	0.174122	0.354383	0.9241	0.8024
	mmu-miR-376b-5p	170	298	336	0	22	0	15	0	0	74	94	116	0	87	0	158	0	0	58.9	95	29	53	0.34	-1.557	0.264565	0.47223	1.2678	0.7873
	mmu-miR-7a-1-3p	170	202	222	3	10	0	8	3	0	74	64	77	66	40	0	84	202	0	67.4	72	35	95	0.428	-1.226	0.285833	0.497271	0.7565	0.7998
	mmu-miR-3093-5p	170	97	112	0	4	16	1	0	2	74	31	39	0	16	66	11	0	121	39.72	48	27	44	0.661	-0.597	0.570075	0.763709	0.697	0.8156
	mmu-miR-5126	168	78	188	305	189	367	39	104	89	73	25	65	6711	750	1521	410	6992	5385	2436.86	54	2994	4262	54.707	5.774	8.74646e-08	6.9425e-06	0.5539	0.3401
	mmu-miR-18a-5p	166	251	235	0	3	8	21	0	0	72	80	81	0	12	33	221	0	0	55.49	78	15	74	0.234	-2.098	0.062857	0.173708	0.712	0.7956
	mmu-miR-1947-5p	163	132	133	0	12	0	1	0	1	71	42	46	0	48	0	11	0	61	30.85	53	16	24	0.357	-1.485	0.220795	0.418505	0.8784	0.811
	mmu-miR-140-5p	161	197	242	0	28	0	4	1	0	70	62	84	0	111	0	42	67	0	48.55	72	37	36	0.566	-0.822	0.518201	0.721617	1.0886	0.8086
	mmu-miR-193b-3p	161	120	124	45	171	86	20	0	3	70	38	43	990	678	356	210	0	182	285.35	50	675	131	13.245	3.727	1.92018e-05	0.000717243	0.4345	0.5975
	mmu-miR-93-3p	161	107	79	0	17	10	12	2	3	70	34	27	0	67	41	126	134	182	75.86	44	36	147	0.965	-0.051	0.953865	0.980563	0.4827	0.797
	mmu-miR-99a-3p	157	1120	980	1	28	1	125	0	1	69	355	339	22	111	4	1315	0	61	252.86	254	46	459	0.189	-2.406	0.0697761	0.184616	1.0906	0.6075
	mmu-miR-19a-3p	157	332	466	55	30	18	176	9	5	69	105	161	1210	119	75	1852	605	303	499.82	112	468	920	4.065	2.023	0.0496496	0.146016	0.6924	0.5302
	mmu-miR-377-5p	155	184	131	0	1	9	0	0	0	68	58	45	0	4	37	0	0	0	23.62	57	14	0	0.292	-1.776	0.120621	0.270651	0.7346	0.807
	mmu-miR-3060-3p	147	181	133	0	4	14	0	1	0	64	57	46	0	16	58	0	67	0	34.3	56	25	22	0.521	-0.941	0.337484	0.543914	0.5829	0.8151
	mmu-miR-935	147	135	173	0	25	17	2	0	0	64	43	60	0	99	70	21	0	0	39.73	56	56	7	1.137	0.185	0.837846	0.922358	0.5466	0.8131
	mmu-miR-6989-3p	147	166	115	0	8	10	3	0	1	64	53	40	0	32	41	32	0	61	35.76	52	24	31	0.566	-0.822	0.340297	0.545678	0.4285	0.8159
	mmu-miR-877-3p	146	160	116	0	12	26	1	0	0	64	51	40	0	48	108	11	0	0	35.61	52	52	4	1.126	0.171	0.854079	0.928664	0.5725	0.8159
	mmu-miR-1843a-3p	145	148	167	54	43	22	2	24	22	63	47	58	1188	171	91	21	1613	1331	509.28	56	483	988	8.433	3.076	0.00935461	0.0467731	0.8483	0.5391
	mmu-miR-7b-5p	145	121	164	0	1	1	0	0	1	63	38	57	0	4	4	0	0	61	25.23	53	3	20	0.071	-3.822	0.0012959	0.0167938	0.4479	0.7949
	mmu-miR-8112	144	82	74	0	17	0	1	0	2	63	26	26	0	67	0	11	0	121	34.83	38	22	44	0.668	-0.581	0.66528	0.82572	1.1852	0.807
	mmu-miR-873a-3p	141	165	120	0	7	27	6	0	0	62	52	42	0	28	112	63	0	0	39.8	52	47	21	1.002	0.002	0.997942	1	0.6855	0.814
	mmu-miR-188-5p	136	407	248	0	17	14	30	0	1	59	129	86	0	67	58	316	0	61	86.21	91	42	126	0.516	-0.956	0.346054	0.552121	0.6701	0.7512
	mmu-miR-26b-3p	135	116	186	1	3	5	1	1	1	59	37	64	22	12	21	11	67	61	39.22	53	18	46	0.324	-1.627	0.075206	0.195721	0.3965	0.8139
	mmu-miR-1839-3p	135	115	111	0	10	0	7	0	1	59	36	38	0	40	0	74	0	61	34.18	44	13	45	0.362	-1.467	0.21201	0.409324	0.7913	0.8131
	mmu-miR-3102-3p	134	97	58	1	30	10	2	2	2	59	31	20	22	119	41	21	134	121	63.15	37	61	92	1.788	0.838	0.374308	0.587536	0.582	0.8097
	mmu-miR-339-3p	131	274	247	0	34	13	14	1	2	57	87	85	0	135	54	147	67	121	83.76	76	63	112	0.915	-0.129	0.886091	0.94017	0.5381	0.7656
	mmu-miR-126a-3p	131	233	215	0	37	0	75	10	26	57	74	74	0	147	0	789	672	1573	376.32	68	49	1011	0.79	-0.34	0.75094	0.879791	0.7746	0.5795
	mmu-miR-6238	125	40	54	0	75	18	19	29	29	55	13	19	0	298	75	200	1950	1755	484.7	29	124	1302	4.548	2.185	0.043941	0.134147	0.7604	0.5505
	mmu-miR-185-5p	123	89	184	0	23	0	4	0	0	54	28	64	0	91	0	42	0	0	30.99	49	30	14	0.695	-0.525	0.695283	0.847329	1.2111	0.8156
	mmu-miR-3082-3p	120	183	198	0	4	33	4	0	0	52	58	69	0	16	137	42	0	0	41.52	60	51	14	0.935	-0.097	0.929462	0.965971	0.8091	0.8117
	mmu-miR-12194-3p	120	103	189	0	0	0	0	0	0	52	33	65	0	0	0	0	0	0	16.72	50	0	0	0.002	-8.652	8.59249e-05	0.00218249	0.5571	0.7747
	mmu-miR-493-5p	118	154	135	0	23	19	2	0	0	52	49	47	0	91	79	21	0	0	37.57	49	57	7	1.297	0.375	0.671205	0.829212	0.5158	0.815
	mmu-miR-195a-3p	117	184	127	0	3	0	0	0	1	51	58	44	0	12	0	0	0	61	25.09	51	4	20	0.106	-3.244	0.00649967	0.037865	0.5468	0.7938
	mmu-miR-221-5p	116	255	227	0	1	10	0	0	1	51	81	79	0	4	41	0	0	61	35.11	70	15	20	0.261	-1.938	0.0843524	0.210881	0.7106	0.8163
	mmu-miR-191-3p	114	159	183	0	15	24	1	0	1	50	50	63	0	60	99	11	0	61	43.72	54	53	24	1.093	0.129	0.885843	0.94017	0.5305	0.8133
	mmu-miR-350-3p	114	126	132	0	3	0	14	1	2	50	40	46	0	12	0	147	67	121	53.65	45	4	112	0.121	-3.053	0.00580159	0.036228	0.4387	0.8155
	mmu-miR-412-3p	111	97	116	0	2	21	2	0	0	48	31	40	0	8	87	21	0	0	26.15	40	32	7	0.902	-0.149	0.891966	0.942427	0.7816	0.8089
	mmu-miR-505-5p	100	44	63	0	10	0	0	2	0	44	14	22	0	40	0	0	134	0	28.17	27	13	45	0.587	-0.768	0.591144	0.78422	1.2792	0.7544
	mmu-miR-3074-5p	98	89	61	0	4	0	8	0	0	43	28	21	0	16	0	84	0	0	21.35	31	5	28	0.227	-2.138	0.0839954	0.210819	0.6925	0.7782
	mmu-miR-1964-3p	94	132	117	0	4	26	2	1	0	41	42	40	0	16	108	21	67	0	37.25	41	41	29	1.126	0.172	0.864765	0.935479	0.6716	0.8161
	mmu-miR-500-3p	94	95	129	12	1	23	26	0	0	41	30	45	264	4	95	274	0	0	83.63	39	121	91	2.972	1.571	0.221445	0.418505	1.0735	0.7644
	mmu-miR-92b-5p	94	40	55	0	5	0	1	0	2	41	13	19	0	20	0	11	0	121	24.9	24	7	44	0.351	-1.511	0.229319	0.427031	0.7885	0.7255
	mmu-miR-222-5p	93	170	253	0	12	25	0	0	1	41	54	88	0	48	104	0	0	61	43.75	61	51	20	0.923	-0.115	0.908046	0.954651	0.6598	0.8129
	mmu-miR-7046-3p	93	253	164	0	21	26	0	0	1	41	80	57	0	83	108	0	0	61	47.68	59	64	20	1.181	0.24	0.804026	0.907318	0.6364	0.8086
	mmu-miR-6911-3p	92	52	84	0	2	0	2	0	0	40	16	29	0	8	0	21	0	0	12.75	28	3	7	0.129	-2.95	0.016664	0.0692455	0.492	0.7063
	mmu-miR-331-5p	90	98	136	0	10	0	3	3	0	39	31	47	0	40	0	32	202	0	43.37	39	13	78	0.407	-1.296	0.300993	0.513099	0.9277	0.8099
	mmu-miR-3081-3p	86	101	87	0	13	8	7	0	0	38	32	30	0	52	33	74	0	0	28.67	33	28	25	1.008	0.012	0.989003	1	0.4867	0.8106
	mmu-miR-139-3p	85	118	169	0	16	50	0	0	0	37	37	58	0	63	207	0	0	0	44.86	44	90	0	2.154	1.107	0.324648	0.531319	0.8634	0.8076
	mmu-miR-879-3p	85	99	106	2	5	5	2	0	0	37	31	37	44	20	21	21	0	0	23.42	35	28	7	0.692	-0.532	0.515145	0.718938	0.3197	0.7896
	mmu-miR-1968-5p	85	106	92	0	1	0	13	0	0	37	34	32	0	4	0	137	0	0	27.04	34	1	46	0.056	-4.146	0.00474191	0.0332883	0.6064	0.8019
	mmu-miR-425-3p	84	73	151	0	7	16	3	0	2	37	23	52	0	28	66	32	0	121	39.86	37	31	51	0.978	-0.032	0.972869	0.990362	0.5421	0.8149
	mmu-miR-376a-3p	82	587	420	0	19	0	36	3	0	36	186	145	0	75	0	379	202	0	113.68	122	25	194	0.232	-2.108	0.118594	0.267998	1.1344	0.7217
	mmu-miR-24-2-5p	81	230	130	0	3	10	21	0	0	35	73	45	0	12	41	221	0	0	47.51	51	18	74	0.412	-1.279	0.264747	0.47223	0.7876	0.809
	mmu-miR-6948-3p	79	75	91	0	7	33	0	2	1	34	24	31	0	28	137	0	134	61	49.92	30	55	65	1.986	0.99	0.388483	0.597305	0.8881	0.8164
	mmu-miR-5100	79	24	25	213	119	27	1	6	2	34	8	9	4686	472	112	11	403	121	650.68	17	1757	178	102.684	6.682	4.42325e-06	0.000234064	0.9265	0.4961
	mmu-miR-299a-3p	78	195	197	31	48	0	9	5	5	34	62	68	682	190	0	95	336	303	196.66	55	291	245	5.166	2.369	0.0596183	0.167512	1.0071	0.6636
	mmu-miR-490-5p	78	88	64	0	0	0	2	0	0	34	28	22	0	0	0	21	0	0	11.68	28	0	7	0.004	-7.815	0.000413079	0.00794863	0.462	0.6895
	mmu-miR-744-3p	78	43	70	0	3	0	0	2	1	34	14	24	0	12	0	0	134	61	30.98	24	4	65	0.221	-2.179	0.107649	0.251313	0.7998	0.7202
	mmu-miR-539-5p	77	121	82	0	4	0	3	0	1	34	38	28	0	16	0	32	0	61	23.14	33	5	31	0.212	-2.235	0.0389446	0.123649	0.4709	0.7664
	mmu-miR-700-5p	75	25	19	0	0	0	2	0	0	33	8	7	0	0	0	21	0	0	7.59	16	0	7	0.008	-6.984	0.00735323	0.0409588	0.7727	0.5649
	mmu-miR-199a-3p	74	188	120	8	281	78	55	11	7	32	60	42	176	1115	323	579	740	424	387.71	45	538	581	12.247	3.614	4.13949e-05	0.0012517	0.4509	0.5639
	mmu-miR-215-5p	72	95	68	1	10	0	11	1	1	31	30	24	22	40	0	116	67	61	43.36	28	21	81	0.719	-0.477	0.64814	0.818914	0.6019	0.8141
	mmu-miR-1306-5p	72	64	91	0	20	11	3	0	0	31	20	31	0	79	46	32	0	0	26.64	27	42	11	1.721	0.784	0.382868	0.593198	0.5124	0.8076
	mmu-miR-325-5p	72	59	70	0	4	0	0	0	1	31	19	24	0	16	0	0	0	61	16.75	25	5	20	0.285	-1.812	0.108638	0.252533	0.5333	0.6898
	mmu-miR-34a-5p	70	138	86	0	6	0	14	1	0	31	44	30	0	24	0	147	67	0	38.05	35	8	71	0.292	-1.775	0.135558	0.294792	0.7162	0.8142
	mmu-miR-3083b-5p	70	93	99	0	10	12	5	0	1	31	29	34	0	40	50	53	0	61	32.98	31	30	38	1.134	0.181	0.825051	0.920751	0.3993	0.8105
	mmu-miR-3061-5p	70	86	59	0	1	11	0	0	0	31	27	20	0	4	46	0	0	0	14.2	26	17	0	0.762	-0.392	0.710718	0.850495	0.6466	0.7308
	mmu-miR-341-5p	69	152	137	0	0	0	1	2	3	30	48	47	0	0	0	11	134	182	50.25	42	0	109	0.003	-8.394	0.000526187	0.0090929	0.7605	0.8061
	mmu-miR-134-3p	69	121	75	0	1	8	1	0	0	30	38	26	0	4	33	11	0	0	15.79	31	12	4	0.489	-1.032	0.308007	0.516277	0.5386	0.7504
	mmu-miR-1933-3p	69	34	55	0	7	0	1	1	2	30	11	19	0	28	0	11	67	121	31.83	20	9	66	0.581	-0.784	0.513959	0.718864	0.7803	0.732
	mmu-miR-32-5p	67	103	87	0	6	15	0	0	0	29	33	30	0	24	62	0	0	0	19.78	31	29	0	1.103	0.141	0.874725	0.939848	0.4897	0.7836
	mmu-miR-344c-3p	66	141	122	0	8	0	17	0	0	29	45	42	0	32	0	179	0	0	36.26	39	11	60	0.334	-1.581	0.234785	0.432141	1.0181	0.8163
	mmu-miR-1969	66	81	104	0	0	29	1	0	1	29	26	36	0	0	120	11	0	61	31.3	30	40	24	1.438	0.524	0.696843	0.847329	1.2378	0.8088
	mmu-let-7i-3p	66	87	73	0	3	0	3	0	1	29	28	25	0	12	0	32	0	61	20.63	27	4	31	0.2	-2.321	0.0315315	0.108723	0.3984	0.734
	mmu-miR-219a-2-3p	61	131	46	0	52	36	6	2	1	27	42	16	0	206	149	63	134	61	77.52	28	118	86	4.471	2.16	0.0316752	0.108723	0.6513	0.7785
	mmu-miR-1197-3p	60	120	95	4	16	5	0	0	0	26	38	33	88	63	21	0	0	0	29.92	32	57	0	1.636	0.71	0.429805	0.639172	0.4817	0.8077
	mmu-miR-185-3p	60	82	91	0	0	7	3	4	0	26	26	31	0	0	29	32	269	0	45.91	28	10	100	0.424	-1.238	0.332139	0.540791	0.9065	0.7959
	mmu-miR-210-5p	60	80	55	0	0	0	0	0	0	26	25	19	0	0	0	0	0	0	7.84	23	0	0	0.005	-7.564	0.00165327	0.0189034	0.6248	0.6228
	mmu-miR-365-3p	60	60	44	0	126	46	1	0	0	26	19	15	0	500	191	11	0	0	84.61	20	230	4	11.69	3.547	0.00285057	0.026005	0.8259	0.7451
	mmu-miR-101a-5p	59	79	113	0	4	0	3	0	0	26	25	39	0	16	0	32	0	0	15.26	30	5	11	0.236	-2.085	0.0642677	0.175217	0.5307	0.7364
	mmu-miR-218-1-3p	59	89	68	1	15	0	10	0	1	26	28	24	22	60	0	105	0	61	36.08	26	27	55	1.085	0.118	0.917317	0.961215	0.8001	0.8113
	mmu-miR-344d-3-5p	59	42	59	0	0	0	0	0	0	26	13	20	0	0	0	0	0	0	6.61	20	0	0	0.006	-7.317	0.00205452	0.0221123	0.5479	0.5814
	mmu-miR-10b-5p	58	45	52	399	1231	610	19	10	14	25	14	18	8779	4884	2528	200	672	847	1996.42	19	5397	573	279.257	8.125	9.42824e-19	5.98693e-16	0.3244	0.3567
	mmu-miR-211-5p	58	34	45	0	1	8	0	1	0	25	11	16	0	4	33	0	67	0	17.34	17	12	22	0.886	-0.175	0.869207	0.935502	0.6032	0.6696
	mmu-miR-301a-5p	57	68	66	0	1	0	3	0	0	25	22	23	0	4	0	32	0	0	11.65	23	1	11	0.084	-3.569	0.0049243	0.0332883	0.333	0.6722
	mmu-let-7f-1-3p	57	38	34	0	0	0	1	1	0	25	12	12	0	0	0	11	67	0	14.05	16	0	26	0.008	-7.029	0.00316611	0.0279233	0.5011	0.5817
	mmu-miR-320-5p	57	13	28	133	44	14	10	20	19	25	4	10	2926	175	58	105	1345	1150	644.11	13	1053	867	80.191	6.325	1.06601e-05	0.000437877	0.9303	0.503
	mmu-miR-665-3p	56	235	151	0	4	9	24	0	2	24	74	52	0	16	37	253	0	121	64.21	50	18	125	0.423	-1.241	0.234754	0.432141	0.6321	0.797
	mmu-miR-764-3p	56	122	46	0	2	0	1	0	0	24	39	16	0	8	0	11	0	0	10.83	26	3	4	0.14	-2.833	0.0189128	0.0755324	0.4566	0.6788
	mmu-miR-190a-5p	56	85	57	0	0	0	1	0	0	24	27	20	0	0	0	11	0	0	9.07	24	0	4	0.005	-7.575	0.000611396	0.00938587	0.4233	0.64
	mmu-miR-34b-3p	56	77	17	0	0	0	1	1	1	24	24	6	0	0	0	11	67	61	21.44	18	0	46	0.007	-7.199	0.00356818	0.0286125	0.6389	0.6353
	mmu-miR-7b-3p	56	38	46	0	0	0	0	0	0	24	12	16	0	0	0	0	0	0	5.82	17	0	0	0.007	-7.135	0.0028667	0.026005	0.535	0.5506
	mmu-miR-1247-5p	56	8	30	0	21	11	0	0	0	24	3	10	0	83	46	0	0	0	18.48	12	43	0	3.775	1.916	0.114488	0.26151	0.9415	0.7622
	mmu-miR-6899-3p	55	102	126	0	2	26	1	1	0	24	32	44	0	8	108	11	67	0	32.6	33	39	26	1.287	0.364	0.744039	0.876558	0.83	0.8105
	mmu-miR-467d-5p	55	57	56	0	0	9	1	0	0	24	18	19	0	0	37	11	0	0	12.14	20	12	4	0.738	-0.438	0.700761	0.847329	0.7321	0.6876
	mmu-miR-6988-3p	54	91	67	0	0	6	0	0	0	24	29	23	0	0	25	0	0	0	11.16	25	8	0	0.414	-1.271	0.266994	0.472259	0.6563	0.6876
	mmu-miR-22-5p	54	80	32	0	31	34	6	0	1	24	25	11	0	123	141	63	0	61	49.73	20	88	41	4.718	2.238	0.0259288	0.0940844	0.6396	0.8096
	mmu-miR-669a-5p	54	41	44	0	0	0	7	1	0	24	13	15	0	0	0	74	67	0	21.41	17	0	47	0.007	-7.118	0.00258324	0.0249891	0.4973	0.6967
	mmu-miR-574-3p	54	27	5	0	1	10	2	1	0	24	9	2	0	4	41	21	67	0	18.62	12	15	29	1.579	0.659	0.595024	0.78422	0.933	0.6636
	mmu-miR-410-5p	53	101	83	0	0	0	0	0	0	23	32	29	0	0	0	0	0	0	9.32	28	0	0	0.004	-7.812	0.00116519	0.0154145	0.6659	0.6632
	mmu-miR-1193-3p	53	36	44	0	0	1	0	0	0	23	11	15	0	0	4	0	0	0	5.99	16	1	0	0.118	-3.087	0.0234043	0.0895285	0.4172	0.5506
	mmu-miR-344b-3p	52	209	215	0	4	0	8	0	0	23	66	74	0	16	0	84	0	0	29.27	54	5	28	0.127	-2.976	0.0244768	0.0898426	0.807	0.8134
	mmu-miR-6986-5p	52	55	64	0	13	32	1	0	0	23	17	22	0	52	133	11	0	0	28.56	21	62	4	3.254	1.702	0.0783361	0.200578	0.5989	0.8117
	mmu-miR-12185-3p	51	89	52	0	1	18	0	0	0	22	28	18	0	4	75	0	0	0	16.34	23	26	0	1.299	0.377	0.75252	0.880018	0.9338	0.7506
	mmu-miR-155-5p	50	49	30	0	0	3	1	0	1	22	16	10	0	0	12	11	0	61	14.58	16	4	24	0.346	-1.532	0.171879	0.352075	0.4374	0.6128
	mmu-miR-1982-3p	50	14	11	0	2	0	2	0	0	22	4	4	0	8	0	21	0	0	6.56	10	3	7	0.363	-1.464	0.300059	0.513099	0.7359	0.4999
	mmu-miR-7070-3p	49	56	53	0	0	12	2	0	0	21	18	18	0	0	50	21	0	0	14.25	19	17	7	1.016	0.023	0.98403	0.998178	0.8824	0.7121
	mmu-miR-3102-5p,2-5p	48	80	82	0	1	0	1	0	0	21	25	28	0	4	0	11	0	0	9.91	25	1	4	0.078	-3.678	0.00358247	0.0286125	0.332	0.6593
	mmu-miR-7220-5p	48	56	65	0	12	0	0	0	0	21	18	22	0	48	0	0	0	0	12.09	20	16	0	0.921	-0.119	0.92316	0.962855	0.9281	0.6937
	mmu-miR-20a-3p	48	31	27	0	0	0	2	0	1	21	10	9	0	0	0	21	0	61	13.52	13	0	27	0.009	-6.751	0.0049672	0.0332883	0.4657	0.5609
	mmu-miR-7075-3p	47	30	22	0	3	0	0	0	0	21	10	8	0	12	0	0	0	0	5.51	13	4	0	0.428	-1.225	0.310123	0.516872	0.5539	0.5141
	mmu-miR-669a-3p	46	4	10	0	0	0	0	0	0	NA	NA	NA	NA	NA	NA	NA	NA	NA	NA	NA	NA	NA	NA	NA	NA	NA	NA	NA
	mmu-miR-3076-3p	46	39	63	0	0	0	3	0	0	20	12	22	0	0	0	32	0	0	9.54	18	0	11	0.007	-7.185	0.00166933	0.0189034	0.4295	0.614
	mmu-miR-494-3p	46	70	24	0	13	0	0	0	1	20	22	8	0	52	0	0	0	61	18.07	17	17	20	1.184	0.244	0.850826	0.927065	1.0789	0.6963
	mmu-miR-670-5p	46	23	14	0	5	0	0	0	0	20	7	5	0	20	0	0	0	0	5.78	11	7	0	0.782	-0.356	0.788262	0.900587	0.9078	0.5112
	mmu-miR-187-5p	45	47	68	0	4	33	6	2	0	20	15	24	0	16	137	63	134	0	45.37	20	51	66	2.878	1.525	0.160689	0.339932	0.7684	0.8163
	mmu-miR-6516-5p	44	59	33	0	0	0	1	0	0	19	19	11	0	0	0	11	0	0	6.65	16	0	4	0.008	-7.05	0.00252292	0.0249891	0.4533	0.556
	mmu-miR-6418-3p	44	17	37	0	0	0	1	0	1	19	5	13	0	0	0	11	0	61	12.05	12	0	24	0.01	-6.651	0.00799207	0.0419419	0.5678	0.5239
	mmu-miR-33-3p	43	84	52	0	6	0	1	0	0	19	27	18	0	24	0	11	0	0	10.86	21	8	4	0.485	-1.044	0.338451	0.544092	0.5723	0.6677
	mmu-miR-1948-3p	43	34	55	0	0	5	0	0	0	19	11	19	0	0	21	0	0	0	7.7	16	7	0	0.544	-0.879	0.446098	0.651595	0.6254	0.5928
	mmu-miR-7240-5p	43	41	39	25	9	15	0	1	0	19	13	13	550	36	62	0	67	0	84.49	15	216	22	13.531	3.758	0.00242163	0.0244085	0.8595	0.783
	mmu-miR-149-3p	42	57	65	0	0	0	0	0	0	18	18	22	0	0	0	0	0	0	6.54	19	0	0	0.006	-7.305	0.00190419	0.0208476	0.5223	0.5794
	mmu-miR-1191b-5p	42	33	16	0	0	0	5	0	0	18	10	6	0	0	0	53	0	0	9.66	11	0	18	0.011	-6.529	0.0117638	0.0557465	0.6498	0.5647
	mmu-miR-298-3p	42	23	23	18	0	0	3	0	0	18	7	8	396	0	0	32	0	0	51.24	11	132	11	11.188	3.484	0.0675181	0.180143	2.1068	0.8156
	mmu-miR-764-5p	41	18	2	0	0	0	0	0	0	NA	NA	NA	NA	NA	NA	NA	NA	NA	NA	NA	NA	NA	NA	NA	NA	NA	NA	NA
	mmu-miR-874-5p	41	63	33	0	9	0	1	0	0	18	20	11	0	36	0	11	0	0	10.61	16	12	4	0.892	-0.165	0.885615	0.94017	0.7314	0.6509
	mmu-miR-467c-5p	41	33	18	0	0	0	0	0	0	18	10	6	0	0	0	0	0	0	3.84	11	0	0	0.011	-6.539	0.00782845	0.0419419	0.4807	0.4527
	mmu-miR-337-3p	40	44	63	0	0	0	7	1	0	17	14	22	0	0	0	74	67	0	21.57	18	0	47	0.007	-7.159	0.0022901	0.0238396	0.4891	0.7006
	mmu-miR-100-3p	39	63	76	0	0	0	0	0	0	17	20	26	0	0	0	0	0	0	7.03	21	0	0	0.006	-7.408	0.00225644	0.0238396	0.6236	0.5969
	mmu-miR-3087-3p	39	53	52	0	18	0	0	0	0	17	17	18	0	71	0	0	0	0	13.69	17	24	0	1.545	0.627	0.646175	0.818914	1.2395	0.7126
	mmu-miR-450b-5p	39	46	25	0	0	0	19	1	1	17	15	9	0	0	0	200	67	61	40.88	14	0	109	0.009	-6.758	0.00622607	0.0372977	0.5473	0.8027
	mmu-miR-467a-5p	39	24	32	0	3	0	0	3	0	17	8	11	0	12	0	0	202	0	27.7	12	4	67	0.437	-1.196	0.419353	0.631017	1.0411	0.6004
	mmu-miR-582-5p	38	77	52	0	0	0	3	0	0	17	24	18	0	0	0	32	0	0	10.06	20	0	11	0.006	-7.308	0.00165222	0.0189034	0.4903	0.6316
	mmu-miR-6769b-3p	38	36	31	0	7	8	0	1	1	17	11	11	0	28	33	0	67	61	25.27	13	20	43	1.922	0.943	0.281429	0.492307	0.4163	0.706
	mmu-miR-466b-3p	38	9	43	0	0	12	0	0	1	17	3	15	0	0	50	0	0	61	16.06	12	17	20	1.656	0.728	0.601778	0.789063	1.2434	0.6412
	mmu-miR-451a	38	30	15	0	5	14	30	2	5	17	10	5	0	20	58	316	134	303	95.76	11	26	251	2.919	1.546	0.111039	0.255469	0.5513	0.7809
	mmu-miR-15b-3p	38	16	31	0	9	0	0	0	0	17	5	11	0	36	0	0	0	0	7.57	11	12	0	1.317	0.397	0.765223	0.886385	1.0735	0.566
	mmu-miR-142a-5p	37	100	58	0	348	98	27	5	4	16	32	20	0	1381	406	284	336	242	301.89	23	596	287	26.484	4.727	8.17494e-05	0.00218249	0.7565	0.5907
	mmu-miR-3086-5p	37	57	29	0	6	44	0	0	0	16	18	10	0	24	182	0	0	0	27.82	15	69	0	4.934	2.303	0.0652484	0.175562	0.9931	0.81
	mmu-miR-700-3p	36	30	57	0	0	0	0	0	1	16	10	20	0	0	0	0	0	61	11.72	15	0	20	0.008	-6.917	0.00373991	0.0286125	0.4825	0.5435
	mmu-miR-487b-5p	36	38	12	0	2	11	0	1	0	16	12	4	0	8	46	0	67	0	16.96	11	18	22	1.991	0.993	0.355899	0.566146	0.6771	0.6428
	mmu-miR-328-5p	36	33	19	0	0	0	0	1	0	16	10	7	0	0	0	0	67	0	11.11	11	0	22	0.011	-6.462	0.00972585	0.0482493	0.5114	0.4725
	mmu-miR-653-5p	35	5	19	0	0	0	0	0	0	NA	NA	NA	NA	NA	NA	NA	NA	NA	NA	NA	NA	NA	NA	NA	NA	NA	NA	NA
	mmu-miR-598-5p	35	58	43	21	2	0	0	0	0	15	18	15	462	8	0	0	0	0	57.61	16	157	0	9.219	3.205	0.0642921	0.175217	1.7813	0.8156
	mmu-miR-154-3p	35	39	35	0	10	0	1	0	1	15	12	12	0	40	0	11	0	61	16.72	13	13	24	1.219	0.286	0.797247	0.905639	0.7123	0.6543
	mmu-miR-1927	35	40	24	0	0	0	8	1	1	15	13	8	0	0	0	84	67	61	27.58	12	0	71	0.01	-6.608	0.00560971	0.0359815	0.4137	0.6925
	mmu-miR-505-3p	35	39	27	0	3	0	4	0	0	15	12	9	0	12	0	42	0	0	10.11	12	4	14	0.44	-1.186	0.28408	0.495579	0.406	0.5949
	mmu-miR-7235-3p	35	22	23	0	0	0	0	0	0	15	7	8	0	0	0	0	0	0	3.36	10	0	0	0.012	-6.346	0.0132241	0.0587224	0.5609	0.4229
	mmu-miR-6953-3p	35	12	23	0	0	0	0	0	0	15	4	8	0	0	0	0	0	0	3.01	9	0	0	0.014	-6.185	0.0154702	0.0654905	0.5069	0.3991
	mmu-miR-6997-5p	35	11	17	0	0	0	0	0	0	15	3	6	0	0	0	0	0	0	2.74	8	0	0	0.015	-6.053	0.0238307	0.0895412	0.6434	0.3801
	mmu-miR-152-3p	34	39	27	19	118	80	4	2	3	15	12	9	418	468	332	42	134	182	179.15	12	406	119	32.996	5.044	1.79471e-08	1.62806e-06	0.4012	0.6626
	mmu-miR-380-5p	34	31	35	0	0	0	0	0	0	15	10	12	0	0	0	0	0	0	4.09	12	0	0	0.01	-6.629	0.00731558	0.0409588	0.5184	0.4671
	mmu-miR-1934-5p	34	35	23	0	5	35	4	0	0	15	11	8	0	20	145	42	0	0	26.76	11	55	14	5.256	2.394	0.0386649	0.123649	0.8335	0.8037
	mmu-miR-7010-5p	34	11	33	0	1	0	0	0	0	15	3	11	0	4	0	0	0	0	3.75	10	1	0	0.194	-2.365	0.108967	0.252533	0.5284	0.4354
	mmu-miR-7687-5p	34	11	12	0	8	0	3	0	0	15	3	4	0	32	0	32	0	0	9.53	7	11	11	1.715	0.779	0.542579	0.737769	0.9413	0.5671
	mmu-miR-3104-3p	33	10	6	0	0	0	0	0	0	NA	NA	NA	NA	NA	NA	NA	NA	NA	NA	NA	NA	NA	NA	NA	NA	NA	NA	NA
	mmu-miR-8111	33	64	73	0	8	0	1	1	0	14	20	25	0	32	0	11	67	0	18.83	20	11	26	0.662	-0.595	0.595266	0.78422	0.6777	0.6968
	mmu-miR-152-5p	33	85	55	0	15	0	4	0	0	14	27	19	0	60	0	42	0	0	18	20	20	14	1.137	0.185	0.882441	0.94017	1.0171	0.7522
	mmu-miR-203b-3p	33	21	33	0	0	0	1	1	0	14	7	11	0	0	0	11	67	0	12.25	11	0	26	0.011	-6.45	0.00823343	0.0426935	0.4372	0.4947
	mmu-miR-3064-5p	33	22	28	0	8	14	0	2	0	14	7	10	0	32	58	0	134	0	28.37	10	30	45	3.317	1.73	0.0921054	0.22495	0.6377	0.7376
	mmu-miR-122-5p	33	3	18	24	769	197	1	1	0	14	1	6	528	3051	816	11	67	0	499.43	7	1465	26	202.447	7.661	1.43838e-09	2.28343e-07	0.6401	0.5232
	mmu-miR-3072-3p	33	7	13	18	19	26	1	0	0	14	2	4	396	75	108	11	0	0	67.87	7	193	4	26.004	4.701	8.4091e-05	0.00218249	0.7301	0.7973
	mmu-miR-1966-3p	32	73	50	0	6	0	0	0	0	14	23	17	0	24	0	0	0	0	8.69	18	8	0	0.557	-0.844	0.473662	0.678285	0.7078	0.6242
	mmu-miR-5128	32	13	58	0	5	0	0	0	0	14	4	20	0	20	0	0	0	0	6.45	13	7	0	0.657	-0.606	0.653841	0.818914	0.9658	0.5438
	mmu-miR-362-5p	32	36	37	0	0	0	0	0	0	14	11	13	0	0	0	0	0	0	4.24	13	0	0	0.01	-6.683	0.00586313	0.036228	0.4765	0.4759
	mmu-miR-33-5p	31	475	141	0	15	0	8	0	0	14	151	49	0	60	0	84	0	0	39.62	71	20	28	0.317	-1.658	0.261383	0.47153	1.3868	0.8136
	mmu-miR-544-5p	31	70	46	0	1	0	2	0	0	14	22	16	0	4	0	21	0	0	8.52	17	1	7	0.113	-3.15	0.0139177	0.0605326	0.32	0.5969
	mmu-miR-378d	31	28	35	0	0	3	6	0	0	14	9	12	0	0	12	63	0	0	12.23	12	4	21	0.475	-1.073	0.356628	0.566146	0.4856	0.6245
	mmu-miR-6960-5p	31	19	29	0	5	0	3	0	0	14	6	10	0	20	0	32	0	0	9	10	7	11	0.874	-0.194	0.863269	0.935454	0.5605	0.5637
	mmu-miR-6928-3p	31	15	12	0	0	0	1	0	1	14	5	4	0	0	0	11	0	61	10.39	8	0	24	0.017	-5.918	0.02366	0.0895412	0.5098	0.4212
	mmu-miR-188-3p	30	67	28	0	0	0	1	0	0	13	21	10	0	0	0	11	0	0	6.06	15	0	4	0.008	-6.889	0.00368311	0.0286125	0.462	0.5303
	mmu-miR-3083b-3p	30	62	29	0	0	0	1	0	0	13	20	10	0	0	0	11	0	0	5.92	14	0	4	0.009	-6.848	0.00344217	0.0283867	0.4194	0.5238
	mmu-miR-6952-3p	30	30	6	0	2	1	1	0	0	13	10	2	0	8	4	11	0	0	5.25	8	4	4	0.655	-0.61	0.608795	0.793809	0.5096	0.4569
	mmu-miR-199b-3p	29	100	48	6	134	40	24	4	1	13	32	17	132	532	166	253	269	61	163.6	21	277	194	13.774	3.784	6.78199e-05	0.00195753	0.5109	0.6743
	mmu-miR-300-5p	29	66	81	0	0	0	0	2	0	13	21	28	0	0	0	0	134	0	21.79	21	0	45	0.006	-7.37	0.00484464	0.0332883	0.8617	0.6435
	mmu-miR-133a-3p	29	51	24	0	16	16	4	2	4	13	16	8	0	63	66	42	134	242	65.05	12	43	139	3.961	1.986	0.0328477	0.109989	0.5252	0.8164
	mmu-miR-702-5p	29	29	30	0	0	0	0	0	0	13	9	10	0	0	0	0	0	0	3.58	11	0	0	0.012	-6.44	0.00779591	0.0419419	0.4114	0.4375
	mmu-miR-26a-2-3p	29	37	17	0	0	0	0	0	0	13	12	6	0	0	0	0	0	0	3.36	10	0	0	0.012	-6.351	0.0131811	0.0587224	0.5643	0.4239
	mmu-miR-551b-5p	28	62	67	0	0	1	0	0	0	12	20	23	0	0	4	0	0	0	6.58	18	1	0	0.106	-3.237	0.0170627	0.0703559	0.4205	0.575
	mmu-miR-1264-3p	28	74	31	0	0	0	1	0	2	12	23	11	0	0	0	11	0	121	19.77	15	0	44	0.008	-6.965	0.00498014	0.0332883	0.6044	0.6016
	mmu-miR-6977-3p	28	51	36	0	10	0	1	0	0	12	16	12	0	40	0	11	0	0	10.12	13	13	4	1.18	0.239	0.834698	0.922358	0.7636	0.6318
	mmu-miR-3473g	28	30	6	0	3	0	0	0	1	12	10	2	0	12	0	0	0	61	10.69	8	4	20	0.665	-0.588	0.652703	0.818914	0.7001	0.459
	mmu-miR-10a-5p	28	16	5	1	949	720	15	3	14	12	5	2	22	3765	2984	158	202	847	888.52	6	2257	402	351.907	8.459	1.10643e-08	1.17097e-06	0.8206	0.451
	mmu-miR-3083-5p	27	59	55	0	0	0	0	0	0	12	19	19	0	0	0	0	0	0	5.5	17	0	0	0.008	-7.058	0.00330202	0.0279571	0.5306	0.5378
	mmu-miR-12191-3p	27	23	28	0	0	0	1	1	0	12	7	10	0	0	0	11	67	0	11.84	10	0	26	0.013	-6.276	0.00791232	0.0419419	0.3052	0.4701
	mmu-miR-542-5p	27	22	24	0	4	0	8	2	0	12	7	8	0	16	0	84	134	0	29.06	9	5	73	0.779	-0.36	0.748983	0.879121	0.5016	0.7006
	mmu-miR-7047-3p	27	35	10	1	7	0	0	0	0	12	11	3	22	28	0	0	0	0	8.46	9	17	0	1.752	0.809	0.486815	0.691561	0.7108	0.5346
	mmu-miR-29b-2-5p	27	22	16	0	0	0	0	0	0	12	7	6	0	0	0	0	0	0	2.7	8	0	0	0.015	-6.036	0.0208991	0.0824282	0.5436	0.378
	mmu-miR-5620-5p	26	13	4	0	0	0	0	0	0	NA	NA	NA	NA	NA	NA	NA	NA	NA	NA	NA	NA	NA	NA	NA	NA	NA	NA	NA
	mmu-miR-7021-5p	26	6	3	0	6	0	0	0	0	NA	NA	NA	NA	NA	NA	NA	NA	NA	NA	NA	NA	NA	NA	NA	NA	NA	NA	NA
	mmu-miR-6945-3p	26	46	31	0	0	0	0	0	0	11	15	11	0	0	0	0	0	0	4.07	12	0	0	0.01	-6.627	0.00723894	0.0409588	0.5133	0.4668
	mmu-miR-1306-3p	26	15	28	0	5	0	0	1	0	11	5	10	0	20	0	0	67	0	12.54	9	7	22	0.998	-0.003	0.99888	1	0.5946	0.5057
	mmu-miR-7042-5p	26	25	25	0	0	0	0	0	0	11	8	9	0	0	0	0	0	0	3.1	9	0	0	0.013	-6.235	0.0111359	0.0535702	0.3987	0.4066
	mmu-miR-29c-5p	25	57	36	0	0	0	1	0	0	11	18	12	0	0	0	11	0	0	5.77	14	0	4	0.009	-6.803	0.00329481	0.0279571	0.3824	0.5167
	mmu-miR-1224-3p	25	33	31	1	1	7	0	1	0	11	10	11	22	4	29	0	67	0	17.15	11	18	22	1.607	0.685	0.456291	0.661518	0.3882	0.6115
	mmu-miR-467e-5p	25	15	36	0	0	0	0	1	0	11	5	12	0	0	0	0	67	0	10.6	9	0	22	0.013	-6.245	0.0132177	0.0587224	0.4806	0.4404
	mmu-miR-344f-3p	24	80	74	0	2	9	1	1	1	10	25	26	0	8	37	11	67	61	27.21	20	15	46	0.901	-0.151	0.879425	0.94017	0.5397	0.7412
	mmu-miR-6956-3p	24	43	60	0	0	9	0	0	0	10	14	21	0	0	37	0	0	0	9.13	15	12	0	0.997	-0.004	0.998099	1	0.8548	0.622
	mmu-miR-101c	24	38	56	0	5	0	1	0	0	10	12	19	0	20	0	11	0	0	8.03	14	7	4	0.621	-0.686	0.522604	0.722845	0.5004	0.5819
	mmu-miR-455-5p	24	47	25	0	0	0	1	1	0	10	15	9	0	0	0	11	67	0	12.42	11	0	26	0.011	-6.521	0.00577709	0.036228	0.3675	0.5051
	mmu-miR-5129-3p	24	33	28	6	0	0	1	0	0	10	10	10	132	0	0	11	0	0	19.24	10	44	4	3.602	1.849	0.26568	0.472259	1.6176	0.6261
	mmu-miR-138-2-3p	24	33	19	30	20	39	6	1	0	10	10	7	660	79	162	63	67	0	117.66	9	300	43	31.115	4.96	5.89936e-06	0.000288161	0.6012	0.7279
	mmu-miR-224-5p	24	22	10	0	7	0	1	2	0	10	7	3	0	28	0	11	134	0	21.52	7	9	48	1.641	0.714	0.562089	0.7562	0.8291	0.5668
	mmu-miR-701-3p	24	12	21	0	2	0	0	0	0	10	4	7	0	8	0	0	0	0	3.28	7	3	0	0.513	-0.963	0.433877	0.643719	0.4084	0.3901
	mmu-miR-452-5p	24	17	8	0	3	12	3	1	0	10	5	3	0	12	50	32	67	0	19.9	6	21	33	3.923	1.972	0.0493181	0.146016	0.5558	0.6686
	mmu-miR-3093-3p	24	12	5	0	0	0	1	0	0	10	4	2	0	0	0	11	0	0	2.95	5	0	4	0.023	-5.438	0.0514379	0.149831	0.6159	0.3288
	mmu-miR-551b-3p	23	255	245	0	8	1	10	1	0	10	81	85	0	32	4	105	67	0	42.67	59	12	57	0.249	-2.003	0.10605	0.248494	0.8626	0.8157
	mmu-miR-6979-3p	22	18	8	0	0	0	0	0	0	NA	NA	NA	NA	NA	NA	NA	NA	NA	NA	NA	NA	NA	NA	NA	NA	NA	NA	NA
	mmu-miR-760-5p	22	8	7	0	0	0	0	0	0	NA	NA	NA	NA	NA	NA	NA	NA	NA	NA	NA	NA	NA	NA	NA	NA	NA	NA	NA
	mmu-miR-362-3p	22	69	66	19	9	0	30	0	0	10	22	23	418	36	0	316	0	0	91.53	18	151	105	7.936	2.988	0.0629178	0.173708	1.5548	0.7603
	mmu-miR-501-5p	22	29	21	0	4	0	0	1	0	10	9	7	0	16	0	0	67	0	12.13	9	5	22	0.816	-0.294	0.780174	0.89735	0.3922	0.4919
	mmu-miR-186-3p	22	38	15	0	0	0	1	0	0	10	12	5	0	0	0	11	0	0	4.15	9	0	4	0.014	-6.182	0.0126085	0.0584407	0.4103	0.4231
	mmu-miR-1960	22	18	12	0	0	0	1	0	0	10	6	4	0	0	0	11	0	0	3.33	7	0	4	0.019	-5.718	0.0261285	0.0942704	0.3826	0.3619
	mmu-miR-1231-3p	22	25	13	0	0	0	0	0	0	10	8	4	0	0	0	0	0	0	2.45	7	0	0	0.017	-5.898	0.024421	0.0898426	0.5119	0.3594
	mmu-let-7g-3p	21	74	41	0	0	0	4	0	0	9	23	14	0	0	0	42	0	0	9.88	15	0	14	0.008	-6.978	0.00427596	0.0312096	0.5616	0.6031
	mmu-miR-1251-5p	21	41	45	0	11	0	14	0	1	9	13	16	0	44	0	147	0	61	32.13	13	15	69	1.376	0.46	0.705527	0.847329	0.9003	0.7943
	mmu-miR-374b-3p	21	32	37	0	0	0	1	1	1	9	10	13	0	0	0	11	67	61	18.93	11	0	46	0.012	-6.438	0.00720534	0.0409588	0.3834	0.527
	mmu-miR-12189-3p	21	29	32	0	6	0	0	0	0	9	9	11	0	24	0	0	0	0	5.92	10	8	0	1.03	0.043	0.96939	0.989651	0.6482	0.5103
	mmu-miR-6975-3p	21	43	16	0	0	0	0	0	0	9	14	6	0	0	0	0	0	0	3.15	10	0	0	0.013	-6.26	0.0123623	0.057721	0.4624	0.4103
	mmu-miR-8103	21	32	17	0	7	6	0	0	0	9	10	6	0	28	25	0	0	0	8.65	8	18	0	2.596	1.376	0.101094	0.241333	0.3446	0.5842
	mmu-miR-3102-3p,2-3p	21	15	20	0	0	0	2	0	0	9	5	7	0	0	0	21	0	0	4.65	7	0	7	0.018	-5.816	0.0216027	0.0841576	0.3652	0.4005
	mmu-miR-483-5p	21	15	0	0	3	0	0	0	1	9	5	0	0	12	0	0	0	61	9.59	5	4	20	1.076	0.106	0.949806	0.979102	1.5933	0.3753
	mmu-miR-6925-5p	20	3	2	0	0	0	0	0	0	NA	NA	NA	NA	NA	NA	NA	NA	NA	NA	NA	NA	NA	NA	NA	NA	NA	NA	NA
	mmu-miR-450a-5p	20	34	36	0	0	0	6	2	0	9	11	12	0	0	0	63	134	0	25.51	11	0	66	0.012	-6.432	0.00759267	0.0415633	0.397	0.6406
	mmu-miR-3078-3p	20	19	20	0	0	0	0	0	0	9	6	7	0	0	0	0	0	0	2.41	7	0	0	0.017	-5.874	0.0174625	0.0714535	0.3092	0.3564
	mmu-miR-7666-3p	20	19	11	0	7	0	1	0	1	9	6	4	0	28	0	11	0	61	13.04	6	9	24	1.886	0.915	0.40589	0.616604	0.6007	0.5156
	mmu-miR-7004-5p	20	11	19	0	0	13	0	0	0	9	3	7	0	0	54	0	0	0	8.07	6	18	0	3.252	1.702	0.209205	0.406255	1.1288	0.5543
	mmu-miR-7117-5p	19	20	2	0	0	0	0	0	0	NA	NA	NA	NA	NA	NA	NA	NA	NA	NA	NA	NA	NA	NA	NA	NA	NA	NA	NA
	mmu-miR-363-3p	19	41	27	0	6	0	9	1	1	8	13	9	0	24	0	95	67	61	30.76	10	8	74	1.005	0.007	0.994178	1	0.4953	0.7386
	mmu-miR-7063-5p	19	8	16	16	0	0	1	1	0	8	3	6	352	0	0	11	67	0	49.57	6	117	26	20.055	4.326	0.0269533	0.0953084	2.0541	0.8025
	mmu-miR-3473d	19	11	18	0	0	0	1	0	0	8	3	6	0	0	0	11	0	0	3.17	6	0	4	0.021	-5.608	0.0310952	0.108412	0.3855	0.3487
	mmu-miR-3084-3p	19	21	13	8	5	0	0	0	0	8	7	4	176	20	0	0	0	0	23.92	6	65	0	8.796	3.137	0.0374235	0.123129	1.2776	0.6721
	mmu-miR-7006-3p	19	12	8	0	12	7	0	0	0	8	4	3	0	48	29	0	0	0	10.17	5	26	0	6.071	2.602	0.00648955	0.037865	0.4926	0.6103
	mmu-miR-7080-5p	19	20	0	0	4	0	0	0	0	8	6	0	0	16	0	0	0	0	3.39	5	5	0	1.317	0.397	0.820869	0.919315	1.8311	0.3666
	mmu-miR-540-5p	18	32	50	6	0	0	9	1	1	8	10	17	132	0	0	95	67	61	43.31	12	44	74	3.017	1.593	0.297461	0.510507	1.3368	0.7934
	mmu-miR-9b-5p	18	19	48	0	0	0	1	0	0	8	6	17	0	0	0	11	0	0	4.56	10	0	4	0.012	-6.364	0.0114471	0.0546532	0.5083	0.4494
	mmu-miR-130a-5p	18	36	19	0	0	0	0	1	1	8	11	7	0	0	0	0	67	61	17.06	9	0	43	0.014	-6.129	0.0166844	0.0692455	0.5008	0.4584
	mmu-miR-184-3p	18	12	47	2	32	53	6	0	0	8	4	16	44	127	220	63	0	0	53.52	9	130	21	14.347	3.843	0.000322211	0.00660012	0.6365	0.8012
	mmu-miR-493-3p	18	24	35	0	0	0	1	0	0	8	8	12	0	0	0	11	0	0	4.23	9	0	4	0.013	-6.221	0.0100863	0.0489328	0.3508	0.4287
	mmu-miR-8094	18	8	38	0	5	0	4	4	5	8	3	13	0	20	0	42	269	303	72.99	8	7	205	1.069	0.096	0.939596	0.974643	0.835	0.7993
	mmu-miR-6915-3p	18	11	12	0	0	0	0	0	0	8	3	4	0	0	0	0	0	0	1.72	5	0	0	0.024	-5.393	0.0429146	0.132285	0.3945	0.2981
	mmu-miR-378a-5p	18	9	4	0	0	8	0	1	0	8	3	1	0	0	33	0	67	0	12.5	4	11	22	3.221	1.688	0.215001	0.412464	1.0594	0.4621
	mmu-miR-3572-3p	18	8	6	0	0	2	0	1	0	8	3	2	0	0	8	0	67	0	9.78	4	3	22	0.888	-0.171	0.897366	0.946558	0.4887	0.3408
	mmu-miR-466c-3p	18	4	10	0	0	4	0	0	1	8	1	3	0	0	17	0	0	61	9.96	4	6	20	1.665	0.736	0.567542	0.761922	0.7504	0.3845
	mmu-miR-183-3p	17	2	15	0	0	0	0	0	0	NA	NA	NA	NA	NA	NA	NA	NA	NA	NA	NA	NA	NA	NA	NA	NA	NA	NA	NA
	mmu-miR-6994-5p	17	4	19	0	0	0	0	0	0	NA	NA	NA	NA	NA	NA	NA	NA	NA	NA	NA	NA	NA	NA	NA	NA	NA	NA	NA
	mmu-miR-7653-5p	17	2	5	0	0	0	0	0	0	NA	NA	NA	NA	NA	NA	NA	NA	NA	NA	NA	NA	NA	NA	NA	NA	NA	NA	NA
	mmu-miR-3552	17	52	16	0	1	0	2	0	0	7	16	6	0	4	0	21	0	0	6.05	10	1	7	0.196	-2.354	0.0932992	0.226992	0.4179	0.4823
	mmu-miR-5615-5p	17	35	26	0	0	0	1	0	1	7	11	9	0	0	0	11	0	61	10.95	9	0	24	0.013	-6.22	0.00831827	0.0426935	0.2844	0.4616
	mmu-miR-7648-3p	17	42	23	0	7	1	0	0	0	7	13	8	0	28	4	0	0	0	6.73	9	11	0	1.41	0.496	0.613894	0.794563	0.466	0.5349
	mmu-miR-3968	17	35	20	14	27	23	2	0	0	7	11	7	308	107	95	21	0	0	61.88	8	170	7	18.743	4.228	1.06711e-05	0.000437877	0.4823	0.8025
	mmu-miR-3103-3p	17	29	24	0	0	10	0	0	0	7	9	8	0	0	41	0	0	0	7.37	8	14	0	1.965	0.974	0.423286	0.633931	0.8699	0.5451
	mmu-miR-3103-5p	17	5	31	0	0	9	0	0	0	7	2	11	0	0	37	0	0	0	6.34	7	12	0	2.203	1.139	0.4093	0.620299	1.1517	0.4989
	mmu-miR-365-2-5p	17	23	12	0	5	0	0	0	0	7	7	4	0	20	0	0	0	0	4.3	6	7	0	1.358	0.441	0.697816	0.847329	0.5791	0.422
	mmu-miR-3074-1-3p	17	8	11	0	0	12	3	0	1	7	3	4	0	0	50	32	0	61	17.29	5	17	31	4.177	2.062	0.0959268	0.232494	0.8859	0.6149
	mmu-let-7a-2-3p	17	16	8	0	0	0	1	0	0	7	5	3	0	0	0	11	0	0	2.87	5	0	4	0.024	-5.374	0.0433374	0.132943	0.3814	0.3221
	mmu-miR-5621-3p	16	20	8	0	0	0	0	0	0	NA	NA	NA	NA	NA	NA	NA	NA	NA	NA	NA	NA	NA	NA	NA	NA	NA	NA	NA
	mmu-miR-5113	16	16	16	0	0	15	3	0	0	7	5	6	0	0	62	32	0	0	12.37	6	21	11	3.988	1.996	0.12211	0.273028	1.0098	0.6368
	mmu-miR-181b-2-3p	16	16	8	0	0	0	1	0	0	7	5	3	0	0	0	11	0	0	2.82	5	0	4	0.025	-5.333	0.0447066	0.135184	0.3614	0.3177
	mmu-miR-6994-3p	16	17	9	0	0	13	0	0	0	7	5	3	0	0	54	0	0	0	7.71	5	18	0	3.939	1.978	0.140328	0.303089	1.0855	0.5357
	mmu-miR-28c	16	12	14	0	0	1	0	0	0	7	4	5	0	0	4	0	0	0	2.2	5	1	0	0.371	-1.431	0.308102	0.516277	0.3127	0.3191
	mmu-miR-669l-5p	15	2	2	0	0	0	0	0	0	NA	NA	NA	NA	NA	NA	NA	NA	NA	NA	NA	NA	NA	NA	NA	NA	NA	NA	NA
	mmu-miR-6971-3p	15	3	7	0	0	0	1	0	0	NA	NA	NA	NA	NA	NA	NA	NA	NA	NA	NA	NA	NA	NA	NA	NA	NA	NA	NA
	mmu-miR-1193-5p	15	27	27	0	0	0	0	0	0	7	9	9	0	0	0	0	0	0	2.72	8	0	0	0.015	-6.052	0.011922	0.0560775	0.2906	0.3803
	mmu-miR-3068-5p	15	19	26	0	4	0	0	1	0	7	6	9	0	16	0	0	67	0	11.63	7	5	22	0.981	-0.028	0.979497	0.995169	0.406	0.4604
	mmu-miR-5114	15	1	34	0	11	0	1	1	2	7	0	12	0	44	0	11	67	121	29	6	15	66	2.677	1.421	0.336711	0.543914	1.3706	0.6438
	mmu-miR-6946-3p	15	12	17	0	0	0	0	0	0	7	4	6	0	0	0	0	0	0	1.8	6	0	0	0.023	-5.465	0.0412807	0.128496	0.444	0.306
	mmu-miR-7668-5p	15	20	10	0	0	0	1	0	0	7	6	3	0	0	0	11	0	0	2.99	5	0	4	0.022	-5.476	0.0328753	0.109989	0.2912	0.3333
	mmu-miR-6958-3p	15	9	15	0	4	0	0	0	0	7	3	5	0	16	0	0	0	0	3.38	5	5	0	1.446	0.532	0.623835	0.79866	0.4112	0.3663
	mmu-miR-3070-2-3p	15	2	10	0	11	0	1	4	1	7	1	3	0	44	0	11	269	61	43.8	4	15	114	4.662	2.221	0.131077	0.287945	1.2923	0.6783
	mmu-miR-6991-5p	15	11	1	0	1	0	0	0	0	7	3	0	0	4	0	0	0	0	1.59	3	1	0	0.543	-0.881	0.596564	0.784302	0.7235	0.2617
	mmu-miR-466q	14	0	0	0	0	0	0	0	0	NA	NA	NA	NA	NA	NA	NA	NA	NA	NA	NA	NA	NA	NA	NA	NA	NA	NA	NA
	mmu-miR-6941-3p	14	32	40	0	0	9	0	0	1	6	10	14	0	0	37	0	0	61	14.21	10	12	20	1.476	0.562	0.648737	0.818914	0.8913	0.5893
	mmu-miR-32-3p	14	32	17	0	0	0	0	0	0	6	10	6	0	0	0	0	0	0	2.46	7	0	0	0.017	-5.912	0.0175539	0.0714535	0.344	0.3612
	mmu-miR-5122	14	12	24	12	0	0	0	0	0	6	4	8	264	0	0	0	0	0	31.36	6	88	0	13.401	3.744	0.0641249	0.175217	2.3048	0.7159
	mmu-miR-503-3p	14	24	7	0	3	11	3	0	0	6	8	2	0	12	46	32	0	0	11.69	5	19	11	4.218	2.077	0.0381867	0.123649	0.5424	0.6182
	mmu-miR-3066-3p	14	0	15	0	0	0	0	1	0	6	0	5	0	0	0	0	67	0	8.73	4	0	22	0.032	-4.955	0.131502	0.287945	1.5381	0.2846
	mmu-miR-194-2-3p	13	7	3	0	0	0	0	0	0	NA	NA	NA	NA	NA	NA	NA	NA	NA	NA	NA	NA	NA	NA	NA	NA	NA	NA	NA
	mmu-miR-201-5p	13	4	4	0	0	0	0	0	0	NA	NA	NA	NA	NA	NA	NA	NA	NA	NA	NA	NA	NA	NA	NA	NA	NA	NA	NA
	mmu-miR-3072-5p	13	3	1	0	0	0	0	0	2	NA	NA	NA	NA	NA	NA	NA	NA	NA	NA	NA	NA	NA	NA	NA	NA	NA	NA	NA
	mmu-miR-455-3p	13	1	1	0	0	0	0	0	0	NA	NA	NA	NA	NA	NA	NA	NA	NA	NA	NA	NA	NA	NA	NA	NA	NA	NA	NA
	mmu-miR-5709-5p	13	0	0	0	0	0	0	0	0	NA	NA	NA	NA	NA	NA	NA	NA	NA	NA	NA	NA	NA	NA	NA	NA	NA	NA	NA
	mmu-miR-669o-5p	13	9	2	0	0	0	0	0	0	NA	NA	NA	NA	NA	NA	NA	NA	NA	NA	NA	NA	NA	NA	NA	NA	NA	NA	NA
	mmu-miR-669p-5p	13	8	6	0	0	0	1	0	0	NA	NA	NA	NA	NA	NA	NA	NA	NA	NA	NA	NA	NA	NA	NA	NA	NA	NA	NA
	mmu-miR-96-5p	13	10	8	0	0	0	0	0	0	NA	NA	NA	NA	NA	NA	NA	NA	NA	NA	NA	NA	NA	NA	NA	NA	NA	NA	NA
	mmu-miR-9768-5p	13	32	28	31	4	0	1	1	0	6	10	10	682	16	0	11	67	0	89.02	9	233	26	26.088	4.705	0.00587635	0.036228	1.5218	0.7835
	mmu-miR-5615-3p	13	22	33	0	4	0	0	0	0	6	7	11	0	16	0	0	0	0	4.44	8	5	0	0.869	-0.203	0.860105	0.933618	0.5372	0.4447
	mmu-miR-1912-3p	13	42	6	0	0	0	2	3	1	6	13	2	0	0	0	21	202	61	33.81	7	0	95	0.017	-5.84	0.0383806	0.123649	0.8103	0.5585
	mmu-miR-7093-3p	13	22	14	0	11	0	1	1	0	6	7	5	0	44	0	11	67	0	15.43	6	15	26	2.974	1.572	0.172511	0.352233	0.7539	0.5711
	mmu-miR-199a-5p	13	29	9	0	11	0	0	0	0	6	9	3	0	44	0	0	0	0	6.85	6	15	0	2.808	1.49	0.272487	0.479306	1.1228	0.5157
	mmu-miR-1231-5p	13	13	15	0	5	11	1	1	0	6	4	5	0	20	46	11	67	0	17.57	5	22	26	5.269	2.398	0.00520636	0.0339586	0.3648	0.6279
	mmu-miR-3080-3p	13	21	6	0	0	0	1	0	0	6	7	2	0	0	0	11	0	0	2.77	5	0	4	0.025	-5.3	0.0511028	0.14954	0.441	0.3139
	mmu-miR-7689-3p	13	12	8	0	3	0	0	0	1	6	4	3	0	12	0	0	0	61	9.41	4	4	20	1.317	0.397	0.720505	0.858388	0.3303	0.3592
	mmu-miR-21a-3p	12	157	56	8	24	39	32	1	0	5	50	19	176	95	162	337	67	0	101.24	25	144	135	5.723	2.517	0.0212387	0.0832505	0.7404	0.7385
	mmu-miR-486b-3p	12	72	52	0	34	37	8	2	3	5	23	18	0	135	153	84	134	182	81.6	15	96	133	6.64	2.731	0.00863826	0.0437339	0.664	0.7867
	mmu-miR-3069-3p	12	19	18	0	0	0	1	1	3	5	6	6	0	0	0	11	67	182	30.75	6	0	87	0.021	-5.576	0.0377948	0.123608	0.4962	0.5001
	mmu-miR-190b-5p	12	15	9	0	0	0	3	1	0	5	5	3	0	0	0	32	67	0	12.43	4	0	33	0.028	-5.164	0.052747	0.151558	0.3056	0.3957
	mmu-miR-6900-3p	12	11	5	0	4	0	1	1	0	5	3	2	0	16	0	11	67	0	11.56	3	5	26	1.994	0.996	0.374727	0.587536	0.4448	0.3928
	mmu-miR-12200-5p	11	0	4	0	0	0	0	0	0	NA	NA	NA	NA	NA	NA	NA	NA	NA	NA	NA	NA	NA	NA	NA	NA	NA	NA	NA
	mmu-miR-3087-5p	11	10	6	0	0	0	0	0	0	NA	NA	NA	NA	NA	NA	NA	NA	NA	NA	NA	NA	NA	NA	NA	NA	NA	NA	NA
	mmu-miR-466c-5p	11	11	1	0	0	0	0	0	0	NA	NA	NA	NA	NA	NA	NA	NA	NA	NA	NA	NA	NA	NA	NA	NA	NA	NA	NA
	mmu-miR-704	11	5	8	0	0	0	0	0	0	NA	NA	NA	NA	NA	NA	NA	NA	NA	NA	NA	NA	NA	NA	NA	NA	NA	NA	NA
	mmu-miR-7056-5p	11	14	0	0	0	0	0	0	0	NA	NA	NA	NA	NA	NA	NA	NA	NA	NA	NA	NA	NA	NA	NA	NA	NA	NA	NA
	mmu-miR-7060-5p	11	10	8	0	0	0	0	0	0	NA	NA	NA	NA	NA	NA	NA	NA	NA	NA	NA	NA	NA	NA	NA	NA	NA	NA	NA
	mmu-miR-7667-3p	11	2	2	0	0	0	0	0	0	NA	NA	NA	NA	NA	NA	NA	NA	NA	NA	NA	NA	NA	NA	NA	NA	NA	NA	NA
	mmu-miR-544-3p	11	55	49	0	0	2	0	0	0	5	17	17	0	0	8	0	0	0	5.28	13	3	0	0.282	-1.824	0.177632	0.359223	0.6482	0.5113
	mmu-miR-27a-5p	11	40	27	0	0	0	0	1	1	5	13	9	0	0	0	0	67	61	17.17	9	0	43	0.014	-6.185	0.0187191	0.0752954	0.6141	0.4662
	mmu-miR-7682-3p	11	5	35	0	0	0	0	1	0	5	2	12	0	0	0	0	67	0	9.53	6	0	22	0.02	-5.653	0.0455417	0.137057	0.759	0.3608
	mmu-miR-1188-5p	11	25	17	0	0	0	0	0	0	5	8	6	0	0	0	0	0	0	2.07	6	0	0	0.02	-5.666	0.0312431	0.108412	0.4492	0.3297
	mmu-miR-6913-3p	11	18	20	0	0	0	0	0	0	5	6	7	0	0	0	0	0	0	1.94	6	0	0	0.021	-5.573	0.0270099	0.0953084	0.2679	0.3183
	mmu-miR-150-5p	11	14	10	0	30	57	1	2	3	5	4	3	0	119	236	11	134	182	77.16	4	118	109	28.584	4.837	0.000136717	0.00321539	0.8233	0.7938
	mmu-miR-34c-3p	11	12	3	0	0	0	2	3	1	5	4	1	0	0	0	21	202	61	32.54	3	0	95	0.038	-4.733	0.110007	0.254016	0.6364	0.4614
	mmu-miR-6990-5p	11	7	8	0	0	0	2	1	0	5	2	3	0	0	0	21	67	0	10.9	3	0	29	0.037	-4.744	0.0900087	0.221533	0.3226	0.3275
	mmu-miR-1955-5p	10	6	7	0	0	0	0	1	0	NA	NA	NA	NA	NA	NA	NA	NA	NA	NA	NA	NA	NA	NA	NA	NA	NA	NA	NA
	mmu-miR-466a-3p	10	2	2	0	0	0	0	0	0	NA	NA	NA	NA	NA	NA	NA	NA	NA	NA	NA	NA	NA	NA	NA	NA	NA	NA	NA
	mmu-miR-6916-5p	10	13	0	0	0	0	0	0	0	NA	NA	NA	NA	NA	NA	NA	NA	NA	NA	NA	NA	NA	NA	NA	NA	NA	NA	NA
	mmu-miR-7034-3p	10	0	7	0	0	0	0	0	0	NA	NA	NA	NA	NA	NA	NA	NA	NA	NA	NA	NA	NA	NA	NA	NA	NA	NA	NA
	mmu-miR-7116-3p	10	0	15	0	0	0	0	0	0	NA	NA	NA	NA	NA	NA	NA	NA	NA	NA	NA	NA	NA	NA	NA	NA	NA	NA	NA
	mmu-miR-7118-3p	10	2	6	0	0	0	0	0	0	NA	NA	NA	NA	NA	NA	NA	NA	NA	NA	NA	NA	NA	NA	NA	NA	NA	NA	NA
	mmu-miR-219a-5p	10	62	52	0	6	0	2	0	1	4	20	18	0	24	0	21	0	61	16.37	14	8	27	0.716	-0.481	0.689528	0.847329	0.7521	0.6404
	mmu-miR-3080-5p	10	8	29	0	0	10	1	0	1	4	3	10	0	0	41	11	0	61	14.38	6	14	24	2.859	1.516	0.228544	0.427031	0.9231	0.557
	mmu-miR-6952-5p	10	4	15	1	0	3	0	0	1	4	1	5	22	0	12	0	0	61	11.75	3	11	20	2.278	1.188	0.317072	0.522997	0.5176	0.381
	mmu-miR-1943-3p	9	12	2	0	0	0	0	0	0	NA	NA	NA	NA	NA	NA	NA	NA	NA	NA	NA	NA	NA	NA	NA	NA	NA	NA	NA
	mmu-miR-1945	9	7	8	19	0	0	0	0	0	NA	NA	NA	NA	NA	NA	NA	NA	NA	NA	NA	NA	NA	NA	NA	NA	NA	NA	NA
	mmu-miR-204-3p	9	46	6	0	0	0	1	0	0	NA	NA	NA	NA	NA	NA	NA	NA	NA	NA	NA	NA	NA	NA	NA	NA	NA	NA	NA
	mmu-miR-3066-5p	9	58	30	0	0	0	0	0	0	NA	NA	NA	NA	NA	NA	NA	NA	NA	NA	NA	NA	NA	NA	NA	NA	NA	NA	NA
	mmu-miR-344e-3p	9	10	0	0	0	0	0	0	0	NA	NA	NA	NA	NA	NA	NA	NA	NA	NA	NA	NA	NA	NA	NA	NA	NA	NA	NA
	mmu-miR-344g-3p	9	12	0	0	0	0	0	0	0	NA	NA	NA	NA	NA	NA	NA	NA	NA	NA	NA	NA	NA	NA	NA	NA	NA	NA	NA
	mmu-miR-491-5p	9	10	6	0	0	16	0	0	0	NA	NA	NA	NA	NA	NA	NA	NA	NA	NA	NA	NA	NA	NA	NA	NA	NA	NA	NA
	mmu-miR-669m-5p	9	8	7	0	0	0	0	0	0	NA	NA	NA	NA	NA	NA	NA	NA	NA	NA	NA	NA	NA	NA	NA	NA	NA	NA	NA
	mmu-miR-6998-3p	9	13	0	0	0	0	0	0	0	NA	NA	NA	NA	NA	NA	NA	NA	NA	NA	NA	NA	NA	NA	NA	NA	NA	NA	NA
	mmu-miR-7066-5p	9	7	19	0	0	0	0	0	0	NA	NA	NA	NA	NA	NA	NA	NA	NA	NA	NA	NA	NA	NA	NA	NA	NA	NA	NA
	mmu-miR-7653-3p	9	30	19	0	0	0	0	0	0	NA	NA	NA	NA	NA	NA	NA	NA	NA	NA	NA	NA	NA	NA	NA	NA	NA	NA	NA
	mmu-miR-7071-3p	9	11	16	0	0	12	0	0	0	4	3	6	0	0	50	0	0	0	6.96	4	17	0	4.366	2.126	0.105952	0.248494	1.0181	0.5039
	mmu-miR-6932-5p	9	8	12	0	4	6	0	0	0	4	3	4	0	16	25	0	0	0	5.71	4	14	0	4.824	2.27	0.00645931	0.037865	0.2622	0.449
	mmu-miR-205-5p	9	12	5	0	15	9	0	1	1	4	4	2	0	60	37	0	67	61	26	3	32	43	11.518	3.526	0.000558932	0.0090929	0.549	0.6991
	mmu-miR-6239	9	0	0	12	10	0	4	12	10	4	0	0	264	40	0	42	807	605	195.72	1	101	485	68.439	6.097	0.00169684	0.0189034	1.7161	0.7001
	mmu-miR-103-1-5p	8	4	0	0	0	0	0	0	0	NA	NA	NA	NA	NA	NA	NA	NA	NA	NA	NA	NA	NA	NA	NA	NA	NA	NA	NA
	mmu-miR-1191a	8	3	11	0	0	0	0	0	0	NA	NA	NA	NA	NA	NA	NA	NA	NA	NA	NA	NA	NA	NA	NA	NA	NA	NA	NA
	mmu-miR-1249-5p	8	2	0	0	0	0	0	0	0	NA	NA	NA	NA	NA	NA	NA	NA	NA	NA	NA	NA	NA	NA	NA	NA	NA	NA	NA
	mmu-miR-1906	8	4	3	0	0	0	1	0	6	NA	NA	NA	NA	NA	NA	NA	NA	NA	NA	NA	NA	NA	NA	NA	NA	NA	NA	NA
	mmu-miR-193a-3p	8	76	10	0	4	0	0	0	0	NA	NA	NA	NA	NA	NA	NA	NA	NA	NA	NA	NA	NA	NA	NA	NA	NA	NA	NA
	mmu-miR-208b-3p	8	33	21	0	0	0	0	0	0	NA	NA	NA	NA	NA	NA	NA	NA	NA	NA	NA	NA	NA	NA	NA	NA	NA	NA	NA
	mmu-miR-3097-5p	8	0	5	0	0	0	0	0	0	NA	NA	NA	NA	NA	NA	NA	NA	NA	NA	NA	NA	NA	NA	NA	NA	NA	NA	NA
	mmu-miR-466d-3p	8	2	1	0	0	0	0	0	0	NA	NA	NA	NA	NA	NA	NA	NA	NA	NA	NA	NA	NA	NA	NA	NA	NA	NA	NA
	mmu-miR-5626-3p	8	1	2	0	0	0	0	0	0	NA	NA	NA	NA	NA	NA	NA	NA	NA	NA	NA	NA	NA	NA	NA	NA	NA	NA	NA
	mmu-miR-6934-3p	8	0	3	0	0	0	0	0	0	NA	NA	NA	NA	NA	NA	NA	NA	NA	NA	NA	NA	NA	NA	NA	NA	NA	NA	NA
	mmu-miR-7000-3p	8	5	5	0	0	7	0	0	0	NA	NA	NA	NA	NA	NA	NA	NA	NA	NA	NA	NA	NA	NA	NA	NA	NA	NA	NA
	mmu-miR-7052-3p	8	7	0	0	0	0	0	0	0	NA	NA	NA	NA	NA	NA	NA	NA	NA	NA	NA	NA	NA	NA	NA	NA	NA	NA	NA
	mmu-miR-7079-3p	8	9	7	0	0	0	0	0	0	NA	NA	NA	NA	NA	NA	NA	NA	NA	NA	NA	NA	NA	NA	NA	NA	NA	NA	NA
	mmu-miR-7668-3p	8	6	13	0	0	0	0	0	0	NA	NA	NA	NA	NA	NA	NA	NA	NA	NA	NA	NA	NA	NA	NA	NA	NA	NA	NA
	mmu-miR-871-3p	8	10	31	0	0	0	0	0	0	NA	NA	NA	NA	NA	NA	NA	NA	NA	NA	NA	NA	NA	NA	NA	NA	NA	NA	NA
	mmu-miR-7237-3p	8	19	13	0	0	0	0	1	0	3	6	4	0	0	0	0	67	0	9.03	4	0	22	0.026	-5.269	0.0475439	0.142408	0.3408	0.3165
	mmu-miR-1247-3p	7	7	3	0	0	0	0	0	0	NA	NA	NA	NA	NA	NA	NA	NA	NA	NA	NA	NA	NA	NA	NA	NA	NA	NA	NA
	mmu-miR-144-5p	7	5	10	0	0	0	4	1	0	NA	NA	NA	NA	NA	NA	NA	NA	NA	NA	NA	NA	NA	NA	NA	NA	NA	NA	NA
	mmu-miR-1966-5p	7	5	1	0	0	0	0	0	0	NA	NA	NA	NA	NA	NA	NA	NA	NA	NA	NA	NA	NA	NA	NA	NA	NA	NA	NA
	mmu-miR-3069-5p	7	24	3	0	0	0	0	0	1	NA	NA	NA	NA	NA	NA	NA	NA	NA	NA	NA	NA	NA	NA	NA	NA	NA	NA	NA
	mmu-miR-3089-3p	7	10	6	0	0	0	0	0	0	NA	NA	NA	NA	NA	NA	NA	NA	NA	NA	NA	NA	NA	NA	NA	NA	NA	NA	NA
	mmu-miR-346-3p	7	2	0	0	0	0	0	0	0	NA	NA	NA	NA	NA	NA	NA	NA	NA	NA	NA	NA	NA	NA	NA	NA	NA	NA	NA
	mmu-miR-3547-3p	7	3	4	1	0	0	0	0	0	NA	NA	NA	NA	NA	NA	NA	NA	NA	NA	NA	NA	NA	NA	NA	NA	NA	NA	NA
	mmu-miR-494-5p	7	7	9	0	0	8	0	0	0	NA	NA	NA	NA	NA	NA	NA	NA	NA	NA	NA	NA	NA	NA	NA	NA	NA	NA	NA
	mmu-miR-504-3p	7	10	10	0	0	0	0	0	0	NA	NA	NA	NA	NA	NA	NA	NA	NA	NA	NA	NA	NA	NA	NA	NA	NA	NA	NA
	mmu-miR-5101	7	0	0	0	0	0	0	0	0	NA	NA	NA	NA	NA	NA	NA	NA	NA	NA	NA	NA	NA	NA	NA	NA	NA	NA	NA
	mmu-miR-541-3p	7	19	4	0	0	0	0	0	0	NA	NA	NA	NA	NA	NA	NA	NA	NA	NA	NA	NA	NA	NA	NA	NA	NA	NA	NA
	mmu-miR-6537-3p	7	13	0	0	0	0	0	0	0	NA	NA	NA	NA	NA	NA	NA	NA	NA	NA	NA	NA	NA	NA	NA	NA	NA	NA	NA
	mmu-miR-669d-5p	7	0	5	0	0	0	0	0	0	NA	NA	NA	NA	NA	NA	NA	NA	NA	NA	NA	NA	NA	NA	NA	NA	NA	NA	NA
	mmu-miR-6918-5p	7	21	11	0	0	0	0	0	0	NA	NA	NA	NA	NA	NA	NA	NA	NA	NA	NA	NA	NA	NA	NA	NA	NA	NA	NA
	mmu-miR-6922-5p	7	2	7	0	0	0	0	0	0	NA	NA	NA	NA	NA	NA	NA	NA	NA	NA	NA	NA	NA	NA	NA	NA	NA	NA	NA
	mmu-miR-694	7	1	7	0	0	0	0	0	0	NA	NA	NA	NA	NA	NA	NA	NA	NA	NA	NA	NA	NA	NA	NA	NA	NA	NA	NA
	mmu-miR-6996-5p	7	2	1	0	0	0	1	0	0	NA	NA	NA	NA	NA	NA	NA	NA	NA	NA	NA	NA	NA	NA	NA	NA	NA	NA	NA
	mmu-miR-7012-3p	7	11	2	0	0	0	1	0	0	NA	NA	NA	NA	NA	NA	NA	NA	NA	NA	NA	NA	NA	NA	NA	NA	NA	NA	NA
	mmu-miR-7017-5p	7	0	0	0	0	0	0	0	1	NA	NA	NA	NA	NA	NA	NA	NA	NA	NA	NA	NA	NA	NA	NA	NA	NA	NA	NA
	mmu-miR-7030-3p	7	3	9	0	4	0	0	0	0	NA	NA	NA	NA	NA	NA	NA	NA	NA	NA	NA	NA	NA	NA	NA	NA	NA	NA	NA
	mmu-miR-6914-3p	7	16	8	0	3	7	0	0	0	3	5	3	0	12	29	0	0	0	5.76	4	14	0	4.614	2.206	0.0133172	0.0587252	0.3372	0.452
	mmu-miR-16-2-3p	7	8	13	0	0	12	3	0	0	3	3	4	0	0	50	32	0	0	10.15	3	17	11	5.597	2.485	0.0518297	0.150283	0.9273	0.5614
	mmu-miR-1188-3p	6	7	12	7	0	0	0	0	0	NA	NA	NA	NA	NA	NA	NA	NA	NA	NA	NA	NA	NA	NA	NA	NA	NA	NA	NA
	mmu-miR-1903	6	0	0	0	0	0	0	0	0	NA	NA	NA	NA	NA	NA	NA	NA	NA	NA	NA	NA	NA	NA	NA	NA	NA	NA	NA
	mmu-miR-1912-5p	6	7	0	0	0	0	1	0	1	NA	NA	NA	NA	NA	NA	NA	NA	NA	NA	NA	NA	NA	NA	NA	NA	NA	NA	NA
	mmu-miR-1970c-3p	6	13	10	0	4	0	0	0	0	NA	NA	NA	NA	NA	NA	NA	NA	NA	NA	NA	NA	NA	NA	NA	NA	NA	NA	NA
	mmu-miR-29a-5p	6	4	9	0	0	0	0	0	0	NA	NA	NA	NA	NA	NA	NA	NA	NA	NA	NA	NA	NA	NA	NA	NA	NA	NA	NA
	mmu-miR-3075-5p	6	6	0	0	0	0	0	0	0	NA	NA	NA	NA	NA	NA	NA	NA	NA	NA	NA	NA	NA	NA	NA	NA	NA	NA	NA
	mmu-miR-3094-5p	6	10	5	0	0	0	0	0	0	NA	NA	NA	NA	NA	NA	NA	NA	NA	NA	NA	NA	NA	NA	NA	NA	NA	NA	NA
	mmu-miR-3098-3p	6	17	18	0	0	0	0	0	0	NA	NA	NA	NA	NA	NA	NA	NA	NA	NA	NA	NA	NA	NA	NA	NA	NA	NA	NA
	mmu-miR-3101-3p	6	4	0	0	0	0	0	0	0	NA	NA	NA	NA	NA	NA	NA	NA	NA	NA	NA	NA	NA	NA	NA	NA	NA	NA	NA
	mmu-miR-3963	6	5	4	0	0	1	0	0	0	NA	NA	NA	NA	NA	NA	NA	NA	NA	NA	NA	NA	NA	NA	NA	NA	NA	NA	NA
	mmu-miR-429-3p	6	8	0	0	8	7	0	0	0	NA	NA	NA	NA	NA	NA	NA	NA	NA	NA	NA	NA	NA	NA	NA	NA	NA	NA	NA
	mmu-miR-465c-5p	6	13	1	0	0	0	0	0	0	NA	NA	NA	NA	NA	NA	NA	NA	NA	NA	NA	NA	NA	NA	NA	NA	NA	NA	NA
	mmu-miR-466e-3p	6	1	5	0	0	0	0	0	0	NA	NA	NA	NA	NA	NA	NA	NA	NA	NA	NA	NA	NA	NA	NA	NA	NA	NA	NA
	mmu-miR-466p-3p	6	1	2	0	0	1	0	0	0	NA	NA	NA	NA	NA	NA	NA	NA	NA	NA	NA	NA	NA	NA	NA	NA	NA	NA	NA
	mmu-miR-467b-5p	6	2	8	0	0	0	0	0	0	NA	NA	NA	NA	NA	NA	NA	NA	NA	NA	NA	NA	NA	NA	NA	NA	NA	NA	NA
	mmu-miR-7008-3p	6	0	4	0	0	0	0	0	0	NA	NA	NA	NA	NA	NA	NA	NA	NA	NA	NA	NA	NA	NA	NA	NA	NA	NA	NA
	mmu-miR-7022-5p	6	0	0	0	0	0	0	0	0	NA	NA	NA	NA	NA	NA	NA	NA	NA	NA	NA	NA	NA	NA	NA	NA	NA	NA	NA
	mmu-miR-7032-3p	6	3	9	0	0	0	0	0	0	NA	NA	NA	NA	NA	NA	NA	NA	NA	NA	NA	NA	NA	NA	NA	NA	NA	NA	NA
	mmu-miR-7036a-3p	6	0	0	0	0	0	0	0	0	NA	NA	NA	NA	NA	NA	NA	NA	NA	NA	NA	NA	NA	NA	NA	NA	NA	NA	NA
	mmu-miR-7041-3p	6	5	0	0	0	0	0	0	0	NA	NA	NA	NA	NA	NA	NA	NA	NA	NA	NA	NA	NA	NA	NA	NA	NA	NA	NA
	mmu-miR-7060-3p	6	12	4	0	0	0	0	0	0	NA	NA	NA	NA	NA	NA	NA	NA	NA	NA	NA	NA	NA	NA	NA	NA	NA	NA	NA
	mmu-miR-7066-3p	6	9	31	0	4	0	0	0	0	NA	NA	NA	NA	NA	NA	NA	NA	NA	NA	NA	NA	NA	NA	NA	NA	NA	NA	NA
	mmu-miR-7093-5p	6	4	8	0	0	0	1	0	0	NA	NA	NA	NA	NA	NA	NA	NA	NA	NA	NA	NA	NA	NA	NA	NA	NA	NA	NA
	mmu-miR-7658-3p	6	2	2	0	0	0	0	0	0	NA	NA	NA	NA	NA	NA	NA	NA	NA	NA	NA	NA	NA	NA	NA	NA	NA	NA	NA
	mmu-miR-7658-5p	6	0	2	0	0	0	0	1	1	NA	NA	NA	NA	NA	NA	NA	NA	NA	NA	NA	NA	NA	NA	NA	NA	NA	NA	NA
	mmu-miR-7659-3p	6	0	3	0	0	0	0	0	0	NA	NA	NA	NA	NA	NA	NA	NA	NA	NA	NA	NA	NA	NA	NA	NA	NA	NA	NA
	mmu-miR-7661-3p	6	12	6	0	6	0	0	0	0	NA	NA	NA	NA	NA	NA	NA	NA	NA	NA	NA	NA	NA	NA	NA	NA	NA	NA	NA
	mmu-miR-767	6	2	4	0	0	0	0	0	0	NA	NA	NA	NA	NA	NA	NA	NA	NA	NA	NA	NA	NA	NA	NA	NA	NA	NA	NA
	mmu-miR-218-2-3p	6	18	21	0	0	0	1	0	0	3	6	7	0	0	0	11	0	0	2.9	5	0	4	0.023	-5.421	0.0404205	0.126438	0.3811	0.3267
	mmu-miR-145a-5p	6	3	0	30	102	11	27	8	5	3	1	0	660	405	46	284	538	303	248.71	1	370	375	284.169	8.151	2.97625e-09	3.77984e-07	0.7058	0.6294
	mmu-miR-1291	5	0	11	0	0	0	0	0	0	NA	NA	NA	NA	NA	NA	NA	NA	NA	NA	NA	NA	NA	NA	NA	NA	NA	NA	NA
	mmu-miR-15a-3p	5	5	0	0	0	0	0	0	0	NA	NA	NA	NA	NA	NA	NA	NA	NA	NA	NA	NA	NA	NA	NA	NA	NA	NA	NA
	mmu-miR-181d-3p	5	6	6	0	0	0	0	0	0	NA	NA	NA	NA	NA	NA	NA	NA	NA	NA	NA	NA	NA	NA	NA	NA	NA	NA	NA
	mmu-miR-1893	5	0	1	0	0	0	0	0	0	NA	NA	NA	NA	NA	NA	NA	NA	NA	NA	NA	NA	NA	NA	NA	NA	NA	NA	NA
	mmu-miR-1930-5p	5	6	3	0	0	0	0	0	0	NA	NA	NA	NA	NA	NA	NA	NA	NA	NA	NA	NA	NA	NA	NA	NA	NA	NA	NA
	mmu-miR-1949	5	0	8	0	0	0	0	0	0	NA	NA	NA	NA	NA	NA	NA	NA	NA	NA	NA	NA	NA	NA	NA	NA	NA	NA	NA
	mmu-miR-1951	5	0	0	0	9	0	0	0	0	NA	NA	NA	NA	NA	NA	NA	NA	NA	NA	NA	NA	NA	NA	NA	NA	NA	NA	NA
	mmu-miR-1955-3p	5	7	4	0	0	0	0	0	2	NA	NA	NA	NA	NA	NA	NA	NA	NA	NA	NA	NA	NA	NA	NA	NA	NA	NA	NA
	mmu-miR-214-3p	5	5	4	0	24	0	0	0	0	NA	NA	NA	NA	NA	NA	NA	NA	NA	NA	NA	NA	NA	NA	NA	NA	NA	NA	NA
	mmu-miR-219c-3p	5	4	0	0	0	0	2	0	0	NA	NA	NA	NA	NA	NA	NA	NA	NA	NA	NA	NA	NA	NA	NA	NA	NA	NA	NA
	mmu-miR-219c-5p	5	5	1	0	0	6	1	0	0	NA	NA	NA	NA	NA	NA	NA	NA	NA	NA	NA	NA	NA	NA	NA	NA	NA	NA	NA
	mmu-miR-3058-3p	5	4	4	0	0	0	0	0	0	NA	NA	NA	NA	NA	NA	NA	NA	NA	NA	NA	NA	NA	NA	NA	NA	NA	NA	NA
	mmu-miR-3077-3p	5	22	6	0	0	0	0	0	0	NA	NA	NA	NA	NA	NA	NA	NA	NA	NA	NA	NA	NA	NA	NA	NA	NA	NA	NA
	mmu-miR-3081-5p	5	0	0	0	0	0	0	0	0	NA	NA	NA	NA	NA	NA	NA	NA	NA	NA	NA	NA	NA	NA	NA	NA	NA	NA	NA
	mmu-miR-3085-5p	5	12	2	0	0	0	0	0	0	NA	NA	NA	NA	NA	NA	NA	NA	NA	NA	NA	NA	NA	NA	NA	NA	NA	NA	NA
	mmu-miR-31-3p	5	7	9	0	3	0	0	0	0	NA	NA	NA	NA	NA	NA	NA	NA	NA	NA	NA	NA	NA	NA	NA	NA	NA	NA	NA
	mmu-miR-421-5p	5	20	2	0	0	0	1	0	0	NA	NA	NA	NA	NA	NA	NA	NA	NA	NA	NA	NA	NA	NA	NA	NA	NA	NA	NA
	mmu-miR-466o-3p	5	0	0	0	0	0	0	0	0	NA	NA	NA	NA	NA	NA	NA	NA	NA	NA	NA	NA	NA	NA	NA	NA	NA	NA	NA
	mmu-miR-467a-3p	5	7	7	0	0	0	0	0	0	NA	NA	NA	NA	NA	NA	NA	NA	NA	NA	NA	NA	NA	NA	NA	NA	NA	NA	NA
	mmu-miR-500-5p	5	6	1	0	3	0	0	0	0	NA	NA	NA	NA	NA	NA	NA	NA	NA	NA	NA	NA	NA	NA	NA	NA	NA	NA	NA
	mmu-miR-503-5p	5	5	4	0	9	0	0	0	0	NA	NA	NA	NA	NA	NA	NA	NA	NA	NA	NA	NA	NA	NA	NA	NA	NA	NA	NA
	mmu-miR-5627-3p	5	0	0	0	0	0	0	0	1	NA	NA	NA	NA	NA	NA	NA	NA	NA	NA	NA	NA	NA	NA	NA	NA	NA	NA	NA
	mmu-miR-669e-5p	5	0	2	0	0	0	1	0	0	NA	NA	NA	NA	NA	NA	NA	NA	NA	NA	NA	NA	NA	NA	NA	NA	NA	NA	NA
	mmu-miR-6903-3p	5	0	0	0	0	0	0	0	0	NA	NA	NA	NA	NA	NA	NA	NA	NA	NA	NA	NA	NA	NA	NA	NA	NA	NA	NA
	mmu-miR-6922-3p	5	4	1	0	0	0	0	0	0	NA	NA	NA	NA	NA	NA	NA	NA	NA	NA	NA	NA	NA	NA	NA	NA	NA	NA	NA
	mmu-miR-6940-3p	5	1	4	0	0	0	0	0	0	NA	NA	NA	NA	NA	NA	NA	NA	NA	NA	NA	NA	NA	NA	NA	NA	NA	NA	NA
	mmu-miR-6959-3p	5	3	0	0	0	0	1	0	0	NA	NA	NA	NA	NA	NA	NA	NA	NA	NA	NA	NA	NA	NA	NA	NA	NA	NA	NA
	mmu-miR-6962-3p	5	3	3	0	0	0	0	0	0	NA	NA	NA	NA	NA	NA	NA	NA	NA	NA	NA	NA	NA	NA	NA	NA	NA	NA	NA
	mmu-miR-6970-5p	5	3	11	0	0	0	0	0	1	NA	NA	NA	NA	NA	NA	NA	NA	NA	NA	NA	NA	NA	NA	NA	NA	NA	NA	NA
	mmu-miR-6993-5p	5	16	13	0	0	0	0	0	0	NA	NA	NA	NA	NA	NA	NA	NA	NA	NA	NA	NA	NA	NA	NA	NA	NA	NA	NA
	mmu-miR-6998-5p	5	0	0	0	0	0	0	0	0	NA	NA	NA	NA	NA	NA	NA	NA	NA	NA	NA	NA	NA	NA	NA	NA	NA	NA	NA
	mmu-miR-7024-5p	5	5	0	0	0	0	0	0	0	NA	NA	NA	NA	NA	NA	NA	NA	NA	NA	NA	NA	NA	NA	NA	NA	NA	NA	NA
	mmu-miR-7054-5p	5	18	11	0	0	0	0	0	0	NA	NA	NA	NA	NA	NA	NA	NA	NA	NA	NA	NA	NA	NA	NA	NA	NA	NA	NA
	mmu-miR-7069-5p	5	4	5	0	0	0	0	0	0	NA	NA	NA	NA	NA	NA	NA	NA	NA	NA	NA	NA	NA	NA	NA	NA	NA	NA	NA
	mmu-miR-7080-3p	5	11	9	0	0	0	0	0	0	NA	NA	NA	NA	NA	NA	NA	NA	NA	NA	NA	NA	NA	NA	NA	NA	NA	NA	NA
	mmu-miR-7231-5p	5	6	7	0	0	0	0	0	0	NA	NA	NA	NA	NA	NA	NA	NA	NA	NA	NA	NA	NA	NA	NA	NA	NA	NA	NA
	mmu-miR-7663-3p	5	3	0	0	0	0	0	0	0	NA	NA	NA	NA	NA	NA	NA	NA	NA	NA	NA	NA	NA	NA	NA	NA	NA	NA	NA
	mmu-miR-876-5p	5	8	9	0	0	0	0	0	0	NA	NA	NA	NA	NA	NA	NA	NA	NA	NA	NA	NA	NA	NA	NA	NA	NA	NA	NA
	mmu-miR-34b-5p	5	134	30	0	0	0	2	0	0	2	42	10	0	0	0	21	0	0	8.45	18	0	7	0.007	-7.21	0.00991326	0.0487978	1.1036	0.6006
	mmu-miR-7059-5p	5	47	45	0	0	0	3	1	0	2	15	16	0	0	0	32	67	0	14.61	11	0	33	0.011	-6.465	0.0144689	0.0620796	0.7092	0.5446
	mmu-miR-29b-3p	5	40	13	0	4	0	0	0	0	2	13	4	0	16	0	0	0	0	3.91	6	5	0	1.045	0.064	0.961467	0.984728	0.8804	0.4093
	mmu-miR-539-3p	5	22	18	0	0	0	4	0	0	2	7	6	0	0	0	42	0	0	6.39	5	0	14	0.024	-5.402	0.0496686	0.146016	0.5402	0.4093
	mmu-miR-141-3p	5	11	29	0	17	12	2	0	0	2	3	10	0	67	50	21	0	0	17.1	5	39	7	8.276	3.049	0.00369855	0.0286125	0.6261	0.7315
	mmu-miR-6906-5p	5	6	11	0	2	10	0	0	0	2	2	4	0	8	41	0	0	0	6.36	3	16	0	7.355	2.879	0.00419356	0.031065	0.4888	0.4662
	mmu-miR-107-5p	4	6	23	0	0	0	1	0	0	NA	NA	NA	NA	NA	NA	NA	NA	NA	NA	NA	NA	NA	NA	NA	NA	NA	NA	NA
	mmu-miR-12193-3p	4	8	2	0	0	0	0	0	0	NA	NA	NA	NA	NA	NA	NA	NA	NA	NA	NA	NA	NA	NA	NA	NA	NA	NA	NA
	mmu-miR-12199-3p	4	6	0	0	0	0	1	0	0	NA	NA	NA	NA	NA	NA	NA	NA	NA	NA	NA	NA	NA	NA	NA	NA	NA	NA	NA
	mmu-miR-1668	4	0	0	0	0	0	0	0	0	NA	NA	NA	NA	NA	NA	NA	NA	NA	NA	NA	NA	NA	NA	NA	NA	NA	NA	NA
	mmu-miR-216a-3p	4	0	0	0	0	0	0	1	0	NA	NA	NA	NA	NA	NA	NA	NA	NA	NA	NA	NA	NA	NA	NA	NA	NA	NA	NA
	mmu-miR-301b-5p	4	2	0	0	0	0	0	1	0	NA	NA	NA	NA	NA	NA	NA	NA	NA	NA	NA	NA	NA	NA	NA	NA	NA	NA	NA
	mmu-miR-3077-5p	4	0	4	0	0	0	0	0	0	NA	NA	NA	NA	NA	NA	NA	NA	NA	NA	NA	NA	NA	NA	NA	NA	NA	NA	NA
	mmu-miR-3100-3p	4	3	0	0	0	0	0	0	0	NA	NA	NA	NA	NA	NA	NA	NA	NA	NA	NA	NA	NA	NA	NA	NA	NA	NA	NA
	mmu-miR-3112-5p	4	0	0	0	0	0	0	0	0	NA	NA	NA	NA	NA	NA	NA	NA	NA	NA	NA	NA	NA	NA	NA	NA	NA	NA	NA
	mmu-miR-344-5p	4	0	11	0	0	0	1	0	0	NA	NA	NA	NA	NA	NA	NA	NA	NA	NA	NA	NA	NA	NA	NA	NA	NA	NA	NA
	mmu-miR-3572-5p	4	3	1	0	0	0	0	0	0	NA	NA	NA	NA	NA	NA	NA	NA	NA	NA	NA	NA	NA	NA	NA	NA	NA	NA	NA
	mmu-miR-383-3p	4	6	4	0	0	0	0	0	0	NA	NA	NA	NA	NA	NA	NA	NA	NA	NA	NA	NA	NA	NA	NA	NA	NA	NA	NA
	mmu-miR-450b-3p	4	0	2	0	0	0	0	0	0	NA	NA	NA	NA	NA	NA	NA	NA	NA	NA	NA	NA	NA	NA	NA	NA	NA	NA	NA
	mmu-miR-495-5p	4	0	1	0	0	0	0	0	0	NA	NA	NA	NA	NA	NA	NA	NA	NA	NA	NA	NA	NA	NA	NA	NA	NA	NA	NA
	mmu-miR-496a-5p	4	22	8	0	0	0	0	0	0	NA	NA	NA	NA	NA	NA	NA	NA	NA	NA	NA	NA	NA	NA	NA	NA	NA	NA	NA
	mmu-miR-5616-5p	4	0	0	0	0	0	0	0	0	NA	NA	NA	NA	NA	NA	NA	NA	NA	NA	NA	NA	NA	NA	NA	NA	NA	NA	NA
	mmu-miR-5617-3p	4	2	5	0	0	12	0	0	0	NA	NA	NA	NA	NA	NA	NA	NA	NA	NA	NA	NA	NA	NA	NA	NA	NA	NA	NA
	mmu-miR-668-5p	4	0	4	0	0	0	0	0	1	NA	NA	NA	NA	NA	NA	NA	NA	NA	NA	NA	NA	NA	NA	NA	NA	NA	NA	NA
	mmu-miR-688	4	1	0	0	0	0	0	0	0	NA	NA	NA	NA	NA	NA	NA	NA	NA	NA	NA	NA	NA	NA	NA	NA	NA	NA	NA
	mmu-miR-6905-5p	4	15	1	0	0	0	0	0	0	NA	NA	NA	NA	NA	NA	NA	NA	NA	NA	NA	NA	NA	NA	NA	NA	NA	NA	NA
	mmu-miR-6907-3p	4	0	1	0	0	0	0	0	0	NA	NA	NA	NA	NA	NA	NA	NA	NA	NA	NA	NA	NA	NA	NA	NA	NA	NA	NA
	mmu-miR-6928-5p	4	2	16	0	0	0	0	0	0	NA	NA	NA	NA	NA	NA	NA	NA	NA	NA	NA	NA	NA	NA	NA	NA	NA	NA	NA
	mmu-miR-6942-3p	4	0	0	0	0	0	0	0	0	NA	NA	NA	NA	NA	NA	NA	NA	NA	NA	NA	NA	NA	NA	NA	NA	NA	NA	NA
	mmu-miR-6943-3p	4	9	4	0	0	0	0	0	0	NA	NA	NA	NA	NA	NA	NA	NA	NA	NA	NA	NA	NA	NA	NA	NA	NA	NA	NA
	mmu-miR-6954-3p	4	0	0	0	0	0	0	0	0	NA	NA	NA	NA	NA	NA	NA	NA	NA	NA	NA	NA	NA	NA	NA	NA	NA	NA	NA
	mmu-miR-6985-3p	4	5	6	0	0	0	0	0	0	NA	NA	NA	NA	NA	NA	NA	NA	NA	NA	NA	NA	NA	NA	NA	NA	NA	NA	NA
	mmu-miR-7004-3p	4	8	5	0	0	0	0	0	2	NA	NA	NA	NA	NA	NA	NA	NA	NA	NA	NA	NA	NA	NA	NA	NA	NA	NA	NA
	mmu-miR-7016-3p	4	11	0	0	0	0	0	0	0	NA	NA	NA	NA	NA	NA	NA	NA	NA	NA	NA	NA	NA	NA	NA	NA	NA	NA	NA
	mmu-miR-7019-3p	4	6	3	0	0	13	0	0	0	NA	NA	NA	NA	NA	NA	NA	NA	NA	NA	NA	NA	NA	NA	NA	NA	NA	NA	NA
	mmu-miR-7022-3p	4	5	0	0	0	0	1	0	0	NA	NA	NA	NA	NA	NA	NA	NA	NA	NA	NA	NA	NA	NA	NA	NA	NA	NA	NA
	mmu-miR-703	4	6	7	0	1	0	0	2	0	NA	NA	NA	NA	NA	NA	NA	NA	NA	NA	NA	NA	NA	NA	NA	NA	NA	NA	NA
	mmu-miR-7048-3p	4	0	7	0	0	0	0	0	0	NA	NA	NA	NA	NA	NA	NA	NA	NA	NA	NA	NA	NA	NA	NA	NA	NA	NA	NA
	mmu-miR-7067-3p	4	3	0	0	0	0	0	0	0	NA	NA	NA	NA	NA	NA	NA	NA	NA	NA	NA	NA	NA	NA	NA	NA	NA	NA	NA
	mmu-miR-7081-3p	4	0	6	0	0	0	0	0	0	NA	NA	NA	NA	NA	NA	NA	NA	NA	NA	NA	NA	NA	NA	NA	NA	NA	NA	NA
	mmu-miR-7672-5p	4	0	0	0	0	0	0	0	1	NA	NA	NA	NA	NA	NA	NA	NA	NA	NA	NA	NA	NA	NA	NA	NA	NA	NA	NA
	mmu-miR-8105	4	4	0	0	0	0	0	0	1	NA	NA	NA	NA	NA	NA	NA	NA	NA	NA	NA	NA	NA	NA	NA	NA	NA	NA	NA
	mmu-miR-9769-3p	4	4	1	0	0	0	0	0	0	NA	NA	NA	NA	NA	NA	NA	NA	NA	NA	NA	NA	NA	NA	NA	NA	NA	NA	NA
	mmu-miR-145a-3p	4	1	1	0	22	0	10	3	2	2	0	0	0	87	0	105	202	121	57.51	1	29	143	36.008	5.17	0.000729216	0.0105239	1.1304	0.8105
	mmu-miR-103-2-5p	3	4	0	0	0	0	0	0	0	NA	NA	NA	NA	NA	NA	NA	NA	NA	NA	NA	NA	NA	NA	NA	NA	NA	NA	NA
	mmu-miR-12187-3p	3	0	6	0	0	0	0	0	0	NA	NA	NA	NA	NA	NA	NA	NA	NA	NA	NA	NA	NA	NA	NA	NA	NA	NA	NA
	mmu-miR-12201-3p	3	1	1	0	0	0	0	0	0	NA	NA	NA	NA	NA	NA	NA	NA	NA	NA	NA	NA	NA	NA	NA	NA	NA	NA	NA
	mmu-miR-12202-3p	3	2	0	0	0	0	0	0	0	NA	NA	NA	NA	NA	NA	NA	NA	NA	NA	NA	NA	NA	NA	NA	NA	NA	NA	NA
	mmu-miR-142a-3p	3	7	0	0	0	0	4	0	0	NA	NA	NA	NA	NA	NA	NA	NA	NA	NA	NA	NA	NA	NA	NA	NA	NA	NA	NA
	mmu-miR-147-3p	3	16	8	0	6	0	0	0	0	NA	NA	NA	NA	NA	NA	NA	NA	NA	NA	NA	NA	NA	NA	NA	NA	NA	NA	NA
	mmu-miR-196a-5p	3	7	15	0	0	0	0	0	0	NA	NA	NA	NA	NA	NA	NA	NA	NA	NA	NA	NA	NA	NA	NA	NA	NA	NA	NA
	mmu-miR-1970c-5p	3	0	0	0	0	0	0	0	0	NA	NA	NA	NA	NA	NA	NA	NA	NA	NA	NA	NA	NA	NA	NA	NA	NA	NA	NA
	mmu-miR-20b-5p	3	0	9	0	0	0	1	1	0	NA	NA	NA	NA	NA	NA	NA	NA	NA	NA	NA	NA	NA	NA	NA	NA	NA	NA	NA
	mmu-miR-216b-5p	3	0	0	0	0	0	0	0	0	NA	NA	NA	NA	NA	NA	NA	NA	NA	NA	NA	NA	NA	NA	NA	NA	NA	NA	NA
	mmu-miR-3057-3p	3	0	0	0	0	7	0	0	0	NA	NA	NA	NA	NA	NA	NA	NA	NA	NA	NA	NA	NA	NA	NA	NA	NA	NA	NA
	mmu-miR-3063-3p	3	0	0	0	0	0	0	0	0	NA	NA	NA	NA	NA	NA	NA	NA	NA	NA	NA	NA	NA	NA	NA	NA	NA	NA	NA
	mmu-miR-3064-3p	3	5	3	0	0	0	0	0	0	NA	NA	NA	NA	NA	NA	NA	NA	NA	NA	NA	NA	NA	NA	NA	NA	NA	NA	NA
	mmu-miR-3067-5p	3	0	0	0	0	0	0	1	0	NA	NA	NA	NA	NA	NA	NA	NA	NA	NA	NA	NA	NA	NA	NA	NA	NA	NA	NA
	mmu-miR-3070-5p	3	0	0	0	0	0	0	0	0	NA	NA	NA	NA	NA	NA	NA	NA	NA	NA	NA	NA	NA	NA	NA	NA	NA	NA	NA
	mmu-miR-3101-5p	3	8	5	0	0	0	0	0	0	NA	NA	NA	NA	NA	NA	NA	NA	NA	NA	NA	NA	NA	NA	NA	NA	NA	NA	NA
	mmu-miR-3104-5p	3	0	8	15	0	10	0	0	0	NA	NA	NA	NA	NA	NA	NA	NA	NA	NA	NA	NA	NA	NA	NA	NA	NA	NA	NA
	mmu-miR-3569-5p	3	0	0	0	0	0	0	0	1	NA	NA	NA	NA	NA	NA	NA	NA	NA	NA	NA	NA	NA	NA	NA	NA	NA	NA	NA
	mmu-miR-3618-5p	3	0	0	0	0	0	0	0	0	NA	NA	NA	NA	NA	NA	NA	NA	NA	NA	NA	NA	NA	NA	NA	NA	NA	NA	NA
	mmu-miR-470-5p	3	21	8	0	0	0	0	0	0	NA	NA	NA	NA	NA	NA	NA	NA	NA	NA	NA	NA	NA	NA	NA	NA	NA	NA	NA
	mmu-miR-5123	3	2	0	0	0	0	0	0	0	NA	NA	NA	NA	NA	NA	NA	NA	NA	NA	NA	NA	NA	NA	NA	NA	NA	NA	NA
	mmu-miR-5129-5p	3	0	2	0	0	0	0	0	0	NA	NA	NA	NA	NA	NA	NA	NA	NA	NA	NA	NA	NA	NA	NA	NA	NA	NA	NA
	mmu-miR-5132-5p	3	0	2	0	0	0	0	0	0	NA	NA	NA	NA	NA	NA	NA	NA	NA	NA	NA	NA	NA	NA	NA	NA	NA	NA	NA
	mmu-miR-5133	3	3	13	0	0	0	0	0	0	NA	NA	NA	NA	NA	NA	NA	NA	NA	NA	NA	NA	NA	NA	NA	NA	NA	NA	NA
	mmu-miR-547-5p	3	0	0	0	0	0	0	0	0	NA	NA	NA	NA	NA	NA	NA	NA	NA	NA	NA	NA	NA	NA	NA	NA	NA	NA	NA
	mmu-miR-6539	3	3	0	0	0	0	0	0	0	NA	NA	NA	NA	NA	NA	NA	NA	NA	NA	NA	NA	NA	NA	NA	NA	NA	NA	NA
	mmu-miR-665-5p	3	2	0	0	0	0	0	0	0	NA	NA	NA	NA	NA	NA	NA	NA	NA	NA	NA	NA	NA	NA	NA	NA	NA	NA	NA
	mmu-miR-669e-3p	3	0	0	0	0	0	0	0	0	NA	NA	NA	NA	NA	NA	NA	NA	NA	NA	NA	NA	NA	NA	NA	NA	NA	NA	NA
	mmu-miR-669f-3p	3	0	0	0	0	0	0	0	0	NA	NA	NA	NA	NA	NA	NA	NA	NA	NA	NA	NA	NA	NA	NA	NA	NA	NA	NA
	mmu-miR-6769b-5p	3	13	2	0	0	0	0	0	0	NA	NA	NA	NA	NA	NA	NA	NA	NA	NA	NA	NA	NA	NA	NA	NA	NA	NA	NA
	mmu-miR-6896-5p	3	5	7	0	0	0	0	0	0	NA	NA	NA	NA	NA	NA	NA	NA	NA	NA	NA	NA	NA	NA	NA	NA	NA	NA	NA
	mmu-miR-6899-5p	3	5	0	0	0	0	0	0	0	NA	NA	NA	NA	NA	NA	NA	NA	NA	NA	NA	NA	NA	NA	NA	NA	NA	NA	NA
	mmu-miR-6912-3p	3	0	0	0	0	0	0	0	0	NA	NA	NA	NA	NA	NA	NA	NA	NA	NA	NA	NA	NA	NA	NA	NA	NA	NA	NA
	mmu-miR-6912-5p	3	6	0	0	0	0	0	0	0	NA	NA	NA	NA	NA	NA	NA	NA	NA	NA	NA	NA	NA	NA	NA	NA	NA	NA	NA
	mmu-miR-6921-3p	3	2	0	0	0	0	0	0	0	NA	NA	NA	NA	NA	NA	NA	NA	NA	NA	NA	NA	NA	NA	NA	NA	NA	NA	NA
	mmu-miR-6931-3p	3	3	8	0	0	0	0	0	0	NA	NA	NA	NA	NA	NA	NA	NA	NA	NA	NA	NA	NA	NA	NA	NA	NA	NA	NA
	mmu-miR-6934-5p	3	0	1	0	0	0	0	0	0	NA	NA	NA	NA	NA	NA	NA	NA	NA	NA	NA	NA	NA	NA	NA	NA	NA	NA	NA
	mmu-miR-6946-5p	3	0	7	0	0	0	0	0	0	NA	NA	NA	NA	NA	NA	NA	NA	NA	NA	NA	NA	NA	NA	NA	NA	NA	NA	NA
	mmu-miR-6959-5p	3	0	2	0	0	0	0	0	0	NA	NA	NA	NA	NA	NA	NA	NA	NA	NA	NA	NA	NA	NA	NA	NA	NA	NA	NA
	mmu-miR-6962-5p	3	0	0	0	0	0	0	0	0	NA	NA	NA	NA	NA	NA	NA	NA	NA	NA	NA	NA	NA	NA	NA	NA	NA	NA	NA
	mmu-miR-6964-3p	3	13	4	0	0	0	0	0	0	NA	NA	NA	NA	NA	NA	NA	NA	NA	NA	NA	NA	NA	NA	NA	NA	NA	NA	NA
	mmu-miR-6967-5p	3	0	0	0	0	0	0	0	0	NA	NA	NA	NA	NA	NA	NA	NA	NA	NA	NA	NA	NA	NA	NA	NA	NA	NA	NA
	mmu-miR-7023-3p	3	0	0	0	0	0	0	0	0	NA	NA	NA	NA	NA	NA	NA	NA	NA	NA	NA	NA	NA	NA	NA	NA	NA	NA	NA
	mmu-miR-7041-5p	3	0	1	0	0	2	0	0	0	NA	NA	NA	NA	NA	NA	NA	NA	NA	NA	NA	NA	NA	NA	NA	NA	NA	NA	NA
	mmu-miR-7055-3p	3	0	0	0	0	0	0	0	0	NA	NA	NA	NA	NA	NA	NA	NA	NA	NA	NA	NA	NA	NA	NA	NA	NA	NA	NA
	mmu-miR-7062-5p	3	0	8	0	0	0	0	0	0	NA	NA	NA	NA	NA	NA	NA	NA	NA	NA	NA	NA	NA	NA	NA	NA	NA	NA	NA
	mmu-miR-7073-5p	3	1	13	0	0	0	0	0	0	NA	NA	NA	NA	NA	NA	NA	NA	NA	NA	NA	NA	NA	NA	NA	NA	NA	NA	NA
	mmu-miR-7082-3p	3	3	8	0	0	0	0	0	0	NA	NA	NA	NA	NA	NA	NA	NA	NA	NA	NA	NA	NA	NA	NA	NA	NA	NA	NA
	mmu-miR-7090-5p	3	0	1	0	0	0	0	0	0	NA	NA	NA	NA	NA	NA	NA	NA	NA	NA	NA	NA	NA	NA	NA	NA	NA	NA	NA
	mmu-miR-7211-5p	3	3	0	0	0	0	0	0	0	NA	NA	NA	NA	NA	NA	NA	NA	NA	NA	NA	NA	NA	NA	NA	NA	NA	NA	NA
	mmu-miR-7651-5p	3	10	3	0	0	0	0	0	0	NA	NA	NA	NA	NA	NA	NA	NA	NA	NA	NA	NA	NA	NA	NA	NA	NA	NA	NA
	mmu-miR-7654-3p	3	0	0	0	0	0	0	0	0	NA	NA	NA	NA	NA	NA	NA	NA	NA	NA	NA	NA	NA	NA	NA	NA	NA	NA	NA
	mmu-miR-7654-5p	3	0	0	0	0	4	0	0	0	NA	NA	NA	NA	NA	NA	NA	NA	NA	NA	NA	NA	NA	NA	NA	NA	NA	NA	NA
	mmu-miR-7655-3p	3	6	17	0	3	0	0	0	0	NA	NA	NA	NA	NA	NA	NA	NA	NA	NA	NA	NA	NA	NA	NA	NA	NA	NA	NA
	mmu-miR-7672-3p	3	0	2	0	0	0	0	0	0	NA	NA	NA	NA	NA	NA	NA	NA	NA	NA	NA	NA	NA	NA	NA	NA	NA	NA	NA
	mmu-miR-7675-3p	3	7	8	0	0	0	0	0	0	NA	NA	NA	NA	NA	NA	NA	NA	NA	NA	NA	NA	NA	NA	NA	NA	NA	NA	NA
	mmu-miR-8092	3	0	3	0	0	0	0	0	0	NA	NA	NA	NA	NA	NA	NA	NA	NA	NA	NA	NA	NA	NA	NA	NA	NA	NA	NA
	mmu-miR-8101	3	2	6	0	0	0	0	0	0	NA	NA	NA	NA	NA	NA	NA	NA	NA	NA	NA	NA	NA	NA	NA	NA	NA	NA	NA
	mmu-miR-16-1-3p	3	88	80	0	1	0	0	0	1	1	28	28	0	4	0	0	0	61	13.48	19	1	20	0.1	-3.322	0.0586868	0.165627	1.0645	0.6096
	mmu-miR-381-5p	3	17	9	16	0	10	0	0	0	1	5	3	352	0	41	0	0	0	44.81	3	131	0	36.754	5.2	0.00420723	0.031065	1.6362	0.8066
	mmu-let-7k	2	1	4	0	0	0	0	0	0	NA	NA	NA	NA	NA	NA	NA	NA	NA	NA	NA	NA	NA	NA	NA	NA	NA	NA	NA
	mmu-miR-1198-3p	2	1	0	0	0	0	0	0	0	NA	NA	NA	NA	NA	NA	NA	NA	NA	NA	NA	NA	NA	NA	NA	NA	NA	NA	NA
	mmu-miR-1199-5p	2	0	4	0	0	0	0	0	0	NA	NA	NA	NA	NA	NA	NA	NA	NA	NA	NA	NA	NA	NA	NA	NA	NA	NA	NA
	mmu-miR-12187-5p	2	0	0	0	0	0	0	0	0	NA	NA	NA	NA	NA	NA	NA	NA	NA	NA	NA	NA	NA	NA	NA	NA	NA	NA	NA
	mmu-miR-146b-3p	2	2	0	0	0	0	0	0	0	NA	NA	NA	NA	NA	NA	NA	NA	NA	NA	NA	NA	NA	NA	NA	NA	NA	NA	NA
	mmu-miR-206-3p	2	0	3	0	0	0	0	0	0	NA	NA	NA	NA	NA	NA	NA	NA	NA	NA	NA	NA	NA	NA	NA	NA	NA	NA	NA
	mmu-miR-214-5p	2	2	0	0	0	0	0	0	0	NA	NA	NA	NA	NA	NA	NA	NA	NA	NA	NA	NA	NA	NA	NA	NA	NA	NA	NA
	mmu-miR-219b-3p	2	0	0	0	0	0	0	0	0	NA	NA	NA	NA	NA	NA	NA	NA	NA	NA	NA	NA	NA	NA	NA	NA	NA	NA	NA
	mmu-miR-3059-3p	2	6	0	0	0	0	0	0	0	NA	NA	NA	NA	NA	NA	NA	NA	NA	NA	NA	NA	NA	NA	NA	NA	NA	NA	NA
	mmu-miR-3062-5p	2	6	8	0	3	0	0	1	0	NA	NA	NA	NA	NA	NA	NA	NA	NA	NA	NA	NA	NA	NA	NA	NA	NA	NA	NA
	mmu-miR-3098-5p	2	3	0	0	0	0	0	0	0	NA	NA	NA	NA	NA	NA	NA	NA	NA	NA	NA	NA	NA	NA	NA	NA	NA	NA	NA
	mmu-miR-3102-5p	2	5	0	0	0	0	0	0	0	NA	NA	NA	NA	NA	NA	NA	NA	NA	NA	NA	NA	NA	NA	NA	NA	NA	NA	NA
	mmu-miR-3473h-5p	2	0	2	0	0	0	0	0	1	NA	NA	NA	NA	NA	NA	NA	NA	NA	NA	NA	NA	NA	NA	NA	NA	NA	NA	NA
	mmu-miR-3474	2	0	4	0	0	0	0	0	0	NA	NA	NA	NA	NA	NA	NA	NA	NA	NA	NA	NA	NA	NA	NA	NA	NA	NA	NA
	mmu-miR-351-3p	2	0	6	0	0	0	3	1	0	NA	NA	NA	NA	NA	NA	NA	NA	NA	NA	NA	NA	NA	NA	NA	NA	NA	NA	NA
	mmu-miR-363-5p	2	4	0	0	0	0	0	0	0	NA	NA	NA	NA	NA	NA	NA	NA	NA	NA	NA	NA	NA	NA	NA	NA	NA	NA	NA
	mmu-miR-378b	2	0	2	0	1	0	0	0	0	NA	NA	NA	NA	NA	NA	NA	NA	NA	NA	NA	NA	NA	NA	NA	NA	NA	NA	NA
	mmu-miR-466h-3p	2	0	0	0	0	0	0	0	0	NA	NA	NA	NA	NA	NA	NA	NA	NA	NA	NA	NA	NA	NA	NA	NA	NA	NA	NA
	mmu-miR-547-3p	2	5	6	0	0	0	0	0	0	NA	NA	NA	NA	NA	NA	NA	NA	NA	NA	NA	NA	NA	NA	NA	NA	NA	NA	NA
	mmu-miR-5617-5p	2	0	3	0	0	0	0	0	0	NA	NA	NA	NA	NA	NA	NA	NA	NA	NA	NA	NA	NA	NA	NA	NA	NA	NA	NA
	mmu-miR-6546-5p	2	0	0	0	1	0	0	0	0	NA	NA	NA	NA	NA	NA	NA	NA	NA	NA	NA	NA	NA	NA	NA	NA	NA	NA	NA
	mmu-miR-669m-3p	2	0	0	0	0	0	0	0	0	NA	NA	NA	NA	NA	NA	NA	NA	NA	NA	NA	NA	NA	NA	NA	NA	NA	NA	NA
	mmu-miR-679-3p	2	10	0	0	0	0	0	0	0	NA	NA	NA	NA	NA	NA	NA	NA	NA	NA	NA	NA	NA	NA	NA	NA	NA	NA	NA
	mmu-miR-6896-3p	2	0	0	0	0	0	0	0	0	NA	NA	NA	NA	NA	NA	NA	NA	NA	NA	NA	NA	NA	NA	NA	NA	NA	NA	NA
	mmu-miR-690	2	0	0	0	0	0	0	0	0	NA	NA	NA	NA	NA	NA	NA	NA	NA	NA	NA	NA	NA	NA	NA	NA	NA	NA	NA
	mmu-miR-6911-5p	2	0	0	0	0	0	0	0	0	NA	NA	NA	NA	NA	NA	NA	NA	NA	NA	NA	NA	NA	NA	NA	NA	NA	NA	NA
	mmu-miR-6920-3p	2	0	2	0	0	0	0	0	0	NA	NA	NA	NA	NA	NA	NA	NA	NA	NA	NA	NA	NA	NA	NA	NA	NA	NA	NA
	mmu-miR-6937-5p	2	0	0	0	0	0	0	0	0	NA	NA	NA	NA	NA	NA	NA	NA	NA	NA	NA	NA	NA	NA	NA	NA	NA	NA	NA
	mmu-miR-6939-3p	2	0	0	0	0	0	0	0	0	NA	NA	NA	NA	NA	NA	NA	NA	NA	NA	NA	NA	NA	NA	NA	NA	NA	NA	NA
	mmu-miR-6950-5p	2	0	0	0	0	0	0	0	0	NA	NA	NA	NA	NA	NA	NA	NA	NA	NA	NA	NA	NA	NA	NA	NA	NA	NA	NA
	mmu-miR-6953-5p	2	0	2	0	0	0	0	0	0	NA	NA	NA	NA	NA	NA	NA	NA	NA	NA	NA	NA	NA	NA	NA	NA	NA	NA	NA
	mmu-miR-6988-5p	2	0	0	0	0	0	0	0	0	NA	NA	NA	NA	NA	NA	NA	NA	NA	NA	NA	NA	NA	NA	NA	NA	NA	NA	NA
	mmu-miR-6989-5p	2	0	2	0	0	0	0	0	0	NA	NA	NA	NA	NA	NA	NA	NA	NA	NA	NA	NA	NA	NA	NA	NA	NA	NA	NA
	mmu-miR-6999-5p	2	0	0	0	0	0	0	0	0	NA	NA	NA	NA	NA	NA	NA	NA	NA	NA	NA	NA	NA	NA	NA	NA	NA	NA	NA
	mmu-miR-7025-5p	2	0	0	0	0	3	0	0	0	NA	NA	NA	NA	NA	NA	NA	NA	NA	NA	NA	NA	NA	NA	NA	NA	NA	NA	NA
	mmu-miR-7026-3p	2	8	4	0	0	0	0	0	0	NA	NA	NA	NA	NA	NA	NA	NA	NA	NA	NA	NA	NA	NA	NA	NA	NA	NA	NA
	mmu-miR-7035-3p	2	3	0	0	9	0	0	0	0	NA	NA	NA	NA	NA	NA	NA	NA	NA	NA	NA	NA	NA	NA	NA	NA	NA	NA	NA
	mmu-miR-7036a-5p	2	0	3	0	4	0	0	0	0	NA	NA	NA	NA	NA	NA	NA	NA	NA	NA	NA	NA	NA	NA	NA	NA	NA	NA	NA
	mmu-miR-7043-3p	2	4	8	0	0	0	0	0	0	NA	NA	NA	NA	NA	NA	NA	NA	NA	NA	NA	NA	NA	NA	NA	NA	NA	NA	NA
	mmu-miR-7047-5p	2	0	0	0	0	0	0	0	0	NA	NA	NA	NA	NA	NA	NA	NA	NA	NA	NA	NA	NA	NA	NA	NA	NA	NA	NA
	mmu-miR-7049-5p	2	0	5	0	0	0	0	0	0	NA	NA	NA	NA	NA	NA	NA	NA	NA	NA	NA	NA	NA	NA	NA	NA	NA	NA	NA
	mmu-miR-7061-5p	2	2	0	0	0	0	0	0	0	NA	NA	NA	NA	NA	NA	NA	NA	NA	NA	NA	NA	NA	NA	NA	NA	NA	NA	NA
	mmu-miR-7078-5p	2	0	0	0	0	0	0	0	0	NA	NA	NA	NA	NA	NA	NA	NA	NA	NA	NA	NA	NA	NA	NA	NA	NA	NA	NA
	mmu-miR-7084-5p	2	1	0	0	0	0	0	0	0	NA	NA	NA	NA	NA	NA	NA	NA	NA	NA	NA	NA	NA	NA	NA	NA	NA	NA	NA
	mmu-miR-7085-5p	2	0	2	0	0	0	0	0	0	NA	NA	NA	NA	NA	NA	NA	NA	NA	NA	NA	NA	NA	NA	NA	NA	NA	NA	NA
	mmu-miR-7225-3p	2	0	0	0	0	0	0	0	0	NA	NA	NA	NA	NA	NA	NA	NA	NA	NA	NA	NA	NA	NA	NA	NA	NA	NA	NA
	mmu-miR-7227-3p	2	5	0	0	0	0	1	0	0	NA	NA	NA	NA	NA	NA	NA	NA	NA	NA	NA	NA	NA	NA	NA	NA	NA	NA	NA
	mmu-miR-761	2	0	0	0	0	0	0	0	0	NA	NA	NA	NA	NA	NA	NA	NA	NA	NA	NA	NA	NA	NA	NA	NA	NA	NA	NA
	mmu-miR-7674-5p	2	0	3	0	0	0	0	0	0	NA	NA	NA	NA	NA	NA	NA	NA	NA	NA	NA	NA	NA	NA	NA	NA	NA	NA	NA
	mmu-miR-871-5p	2	0	5	0	0	0	0	0	0	NA	NA	NA	NA	NA	NA	NA	NA	NA	NA	NA	NA	NA	NA	NA	NA	NA	NA	NA
	mmu-miR-448-5p	2	28	6	0	0	0	4	0	3	1	9	2	0	0	0	42	0	182	26.16	4	0	75	0.03	-5.035	0.0976591	0.2349	0.9524	0.5043
	mmu-miR-26a-1-3p	2	0	11	24	0	9	0	0	0	1	0	4	528	0	37	0	0	0	63.34	2	188	0	108.954	6.768	0.00265854	0.0251966	2.209	0.8135
	mmu-miR-106a-5p	1	6	0	0	0	0	0	0	0	NA	NA	NA	NA	NA	NA	NA	NA	NA	NA	NA	NA	NA	NA	NA	NA	NA	NA	NA
	mmu-miR-1258-3p	1	0	0	0	0	0	0	0	0	NA	NA	NA	NA	NA	NA	NA	NA	NA	NA	NA	NA	NA	NA	NA	NA	NA	NA	NA
	mmu-miR-155-3p	1	0	0	0	0	0	0	0	0	NA	NA	NA	NA	NA	NA	NA	NA	NA	NA	NA	NA	NA	NA	NA	NA	NA	NA	NA
	mmu-miR-1931	1	0	10	0	0	0	0	0	0	NA	NA	NA	NA	NA	NA	NA	NA	NA	NA	NA	NA	NA	NA	NA	NA	NA	NA	NA
	mmu-miR-1934-3p	1	0	2	0	0	0	0	0	0	NA	NA	NA	NA	NA	NA	NA	NA	NA	NA	NA	NA	NA	NA	NA	NA	NA	NA	NA
	mmu-miR-1948-5p	1	6	2	0	0	0	0	0	0	NA	NA	NA	NA	NA	NA	NA	NA	NA	NA	NA	NA	NA	NA	NA	NA	NA	NA	NA
	mmu-miR-202-3p	1	0	0	0	0	0	0	0	0	NA	NA	NA	NA	NA	NA	NA	NA	NA	NA	NA	NA	NA	NA	NA	NA	NA	NA	NA
	mmu-miR-202-5p	1	1	0	0	0	0	0	0	0	NA	NA	NA	NA	NA	NA	NA	NA	NA	NA	NA	NA	NA	NA	NA	NA	NA	NA	NA
	mmu-miR-29b-1-5p	1	3	0	0	0	0	0	0	0	NA	NA	NA	NA	NA	NA	NA	NA	NA	NA	NA	NA	NA	NA	NA	NA	NA	NA	NA
	mmu-miR-3091-3p	1	0	6	0	0	0	0	0	0	NA	NA	NA	NA	NA	NA	NA	NA	NA	NA	NA	NA	NA	NA	NA	NA	NA	NA	NA
	mmu-miR-30f	1	0	6	0	0	0	0	0	0	NA	NA	NA	NA	NA	NA	NA	NA	NA	NA	NA	NA	NA	NA	NA	NA	NA	NA	NA
	mmu-miR-3109-3p	1	11	0	0	0	0	0	0	0	NA	NA	NA	NA	NA	NA	NA	NA	NA	NA	NA	NA	NA	NA	NA	NA	NA	NA	NA
	mmu-miR-3110-5p	1	6	4	0	0	0	9	2	0	NA	NA	NA	NA	NA	NA	NA	NA	NA	NA	NA	NA	NA	NA	NA	NA	NA	NA	NA
	mmu-miR-3113-3p	1	5	4	0	0	0	0	0	0	NA	NA	NA	NA	NA	NA	NA	NA	NA	NA	NA	NA	NA	NA	NA	NA	NA	NA	NA
	mmu-miR-3113-5p	1	0	0	0	0	0	0	0	0	NA	NA	NA	NA	NA	NA	NA	NA	NA	NA	NA	NA	NA	NA	NA	NA	NA	NA	NA
	mmu-miR-344h-3p	1	1	0	0	0	0	0	0	0	NA	NA	NA	NA	NA	NA	NA	NA	NA	NA	NA	NA	NA	NA	NA	NA	NA	NA	NA
	mmu-miR-376c-5p	1	4	11	0	0	0	1	0	0	NA	NA	NA	NA	NA	NA	NA	NA	NA	NA	NA	NA	NA	NA	NA	NA	NA	NA	NA
	mmu-miR-3970	1	6	2	0	0	0	0	0	0	NA	NA	NA	NA	NA	NA	NA	NA	NA	NA	NA	NA	NA	NA	NA	NA	NA	NA	NA
	mmu-miR-452-3p	1	0	0	0	0	0	0	0	0	NA	NA	NA	NA	NA	NA	NA	NA	NA	NA	NA	NA	NA	NA	NA	NA	NA	NA	NA
	mmu-miR-463-5p	1	0	0	0	0	0	0	0	0	NA	NA	NA	NA	NA	NA	NA	NA	NA	NA	NA	NA	NA	NA	NA	NA	NA	NA	NA
	mmu-miR-483-3p	1	12	0	0	4	0	0	0	0	NA	NA	NA	NA	NA	NA	NA	NA	NA	NA	NA	NA	NA	NA	NA	NA	NA	NA	NA
	mmu-miR-5125	1	0	0	0	0	0	0	0	0	NA	NA	NA	NA	NA	NA	NA	NA	NA	NA	NA	NA	NA	NA	NA	NA	NA	NA	NA
	mmu-miR-5130	1	0	0	0	0	0	0	0	0	NA	NA	NA	NA	NA	NA	NA	NA	NA	NA	NA	NA	NA	NA	NA	NA	NA	NA	NA
	mmu-miR-546	1	0	0	0	0	0	0	0	0	NA	NA	NA	NA	NA	NA	NA	NA	NA	NA	NA	NA	NA	NA	NA	NA	NA	NA	NA
	mmu-miR-5616-3p	1	1	0	0	0	0	0	0	0	NA	NA	NA	NA	NA	NA	NA	NA	NA	NA	NA	NA	NA	NA	NA	NA	NA	NA	NA
	mmu-miR-615-3p	1	4	0	0	0	0	0	0	0	NA	NA	NA	NA	NA	NA	NA	NA	NA	NA	NA	NA	NA	NA	NA	NA	NA	NA	NA
	mmu-miR-669b-5p	1	3	5	0	0	0	0	0	0	NA	NA	NA	NA	NA	NA	NA	NA	NA	NA	NA	NA	NA	NA	NA	NA	NA	NA	NA
	mmu-miR-669f-5p	1	1	5	0	0	0	0	0	0	NA	NA	NA	NA	NA	NA	NA	NA	NA	NA	NA	NA	NA	NA	NA	NA	NA	NA	NA
	mmu-miR-669o-3p	1	0	0	0	0	0	0	0	0	NA	NA	NA	NA	NA	NA	NA	NA	NA	NA	NA	NA	NA	NA	NA	NA	NA	NA	NA
	mmu-miR-677-3p	1	8	26	0	6	0	0	0	0	NA	NA	NA	NA	NA	NA	NA	NA	NA	NA	NA	NA	NA	NA	NA	NA	NA	NA	NA
	mmu-miR-678	1	0	0	0	0	0	0	0	1	NA	NA	NA	NA	NA	NA	NA	NA	NA	NA	NA	NA	NA	NA	NA	NA	NA	NA	NA
	mmu-miR-6898-3p	1	0	0	0	0	0	0	0	0	NA	NA	NA	NA	NA	NA	NA	NA	NA	NA	NA	NA	NA	NA	NA	NA	NA	NA	NA
	mmu-miR-6901-5p	1	0	0	0	0	0	0	0	0	NA	NA	NA	NA	NA	NA	NA	NA	NA	NA	NA	NA	NA	NA	NA	NA	NA	NA	NA
	mmu-miR-6906-3p	1	11	3	0	0	0	0	0	0	NA	NA	NA	NA	NA	NA	NA	NA	NA	NA	NA	NA	NA	NA	NA	NA	NA	NA	NA
	mmu-miR-6907-5p	1	0	0	0	0	0	0	0	0	NA	NA	NA	NA	NA	NA	NA	NA	NA	NA	NA	NA	NA	NA	NA	NA	NA	NA	NA
	mmu-miR-6919-3p	1	0	0	0	0	0	0	0	0	NA	NA	NA	NA	NA	NA	NA	NA	NA	NA	NA	NA	NA	NA	NA	NA	NA	NA	NA
	mmu-miR-692	1	0	2	0	0	0	0	0	1	NA	NA	NA	NA	NA	NA	NA	NA	NA	NA	NA	NA	NA	NA	NA	NA	NA	NA	NA
	mmu-miR-6948-5p	1	7	0	0	0	0	0	0	0	NA	NA	NA	NA	NA	NA	NA	NA	NA	NA	NA	NA	NA	NA	NA	NA	NA	NA	NA
	mmu-miR-6951-3p	1	0	0	0	0	0	0	0	0	NA	NA	NA	NA	NA	NA	NA	NA	NA	NA	NA	NA	NA	NA	NA	NA	NA	NA	NA
	mmu-miR-6966-3p	1	4	1	0	0	0	0	0	0	NA	NA	NA	NA	NA	NA	NA	NA	NA	NA	NA	NA	NA	NA	NA	NA	NA	NA	NA
	mmu-miR-6970-3p	1	3	3	0	1	0	0	0	0	NA	NA	NA	NA	NA	NA	NA	NA	NA	NA	NA	NA	NA	NA	NA	NA	NA	NA	NA
	mmu-miR-6976-3p	1	0	7	0	0	0	0	0	0	NA	NA	NA	NA	NA	NA	NA	NA	NA	NA	NA	NA	NA	NA	NA	NA	NA	NA	NA
	mmu-miR-698-5p	1	0	0	0	0	0	0	0	0	NA	NA	NA	NA	NA	NA	NA	NA	NA	NA	NA	NA	NA	NA	NA	NA	NA	NA	NA
	mmu-miR-6982-5p	1	10	0	0	0	0	0	0	0	NA	NA	NA	NA	NA	NA	NA	NA	NA	NA	NA	NA	NA	NA	NA	NA	NA	NA	NA
	mmu-miR-6991-3p	1	0	0	0	3	0	1	0	0	NA	NA	NA	NA	NA	NA	NA	NA	NA	NA	NA	NA	NA	NA	NA	NA	NA	NA	NA
	mmu-miR-6993-3p	1	4	0	0	0	0	0	0	0	NA	NA	NA	NA	NA	NA	NA	NA	NA	NA	NA	NA	NA	NA	NA	NA	NA	NA	NA
	mmu-miR-7016-5p	1	5	0	0	0	0	0	0	0	NA	NA	NA	NA	NA	NA	NA	NA	NA	NA	NA	NA	NA	NA	NA	NA	NA	NA	NA
	mmu-miR-7020-5p	1	0	0	0	0	0	0	0	0	NA	NA	NA	NA	NA	NA	NA	NA	NA	NA	NA	NA	NA	NA	NA	NA	NA	NA	NA
	mmu-miR-7029-5p	1	2	0	0	0	0	0	0	0	NA	NA	NA	NA	NA	NA	NA	NA	NA	NA	NA	NA	NA	NA	NA	NA	NA	NA	NA
	mmu-miR-7034-5p	1	1	0	0	0	0	0	0	0	NA	NA	NA	NA	NA	NA	NA	NA	NA	NA	NA	NA	NA	NA	NA	NA	NA	NA	NA
	mmu-miR-7037-3p	1	0	0	0	0	0	0	0	0	NA	NA	NA	NA	NA	NA	NA	NA	NA	NA	NA	NA	NA	NA	NA	NA	NA	NA	NA
	mmu-miR-7038-3p	1	0	0	0	0	0	0	0	0	NA	NA	NA	NA	NA	NA	NA	NA	NA	NA	NA	NA	NA	NA	NA	NA	NA	NA	NA
	mmu-miR-7038-5p	1	0	0	0	0	0	0	0	0	NA	NA	NA	NA	NA	NA	NA	NA	NA	NA	NA	NA	NA	NA	NA	NA	NA	NA	NA
	mmu-miR-7053-3p	1	0	2	0	0	0	0	0	0	NA	NA	NA	NA	NA	NA	NA	NA	NA	NA	NA	NA	NA	NA	NA	NA	NA	NA	NA
	mmu-miR-7054-3p	1	0	0	0	0	0	0	0	0	NA	NA	NA	NA	NA	NA	NA	NA	NA	NA	NA	NA	NA	NA	NA	NA	NA	NA	NA
	mmu-miR-7056-3p	1	0	0	0	0	0	0	0	0	NA	NA	NA	NA	NA	NA	NA	NA	NA	NA	NA	NA	NA	NA	NA	NA	NA	NA	NA
	mmu-miR-7065-3p	1	0	0	0	0	0	0	0	0	NA	NA	NA	NA	NA	NA	NA	NA	NA	NA	NA	NA	NA	NA	NA	NA	NA	NA	NA
	mmu-miR-7083-5p	1	1	1	0	0	0	0	0	0	NA	NA	NA	NA	NA	NA	NA	NA	NA	NA	NA	NA	NA	NA	NA	NA	NA	NA	NA
	mmu-miR-7085-3p	1	0	4	0	0	0	0	0	0	NA	NA	NA	NA	NA	NA	NA	NA	NA	NA	NA	NA	NA	NA	NA	NA	NA	NA	NA
	mmu-miR-7092-3p	1	0	4	0	0	0	0	0	0	NA	NA	NA	NA	NA	NA	NA	NA	NA	NA	NA	NA	NA	NA	NA	NA	NA	NA	NA
	mmu-miR-7117-3p	1	7	2	0	3	0	0	0	0	NA	NA	NA	NA	NA	NA	NA	NA	NA	NA	NA	NA	NA	NA	NA	NA	NA	NA	NA
	mmu-miR-7119-3p	1	0	0	0	0	0	0	0	0	NA	NA	NA	NA	NA	NA	NA	NA	NA	NA	NA	NA	NA	NA	NA	NA	NA	NA	NA
	mmu-miR-7236-3p	1	10	9	0	0	0	0	0	0	NA	NA	NA	NA	NA	NA	NA	NA	NA	NA	NA	NA	NA	NA	NA	NA	NA	NA	NA
	mmu-miR-7647-3p	1	0	0	0	0	0	0	0	0	NA	NA	NA	NA	NA	NA	NA	NA	NA	NA	NA	NA	NA	NA	NA	NA	NA	NA	NA
	mmu-miR-802-3p	1	2	6	0	0	0	0	0	0	NA	NA	NA	NA	NA	NA	NA	NA	NA	NA	NA	NA	NA	NA	NA	NA	NA	NA	NA
	mmu-miR-101b-5p	0	0	0	0	0	0	0	0	0	NA	NA	NA	NA	NA	NA	NA	NA	NA	NA	NA	NA	NA	NA	NA	NA	NA	NA	NA
	mmu-miR-105	0	0	0	0	0	0	0	0	0	NA	NA	NA	NA	NA	NA	NA	NA	NA	NA	NA	NA	NA	NA	NA	NA	NA	NA	NA
	mmu-miR-106a-3p	0	0	0	0	0	0	0	0	0	NA	NA	NA	NA	NA	NA	NA	NA	NA	NA	NA	NA	NA	NA	NA	NA	NA	NA	NA
	mmu-miR-10a-3p	0	0	0	0	2	0	0	0	0	NA	NA	NA	NA	NA	NA	NA	NA	NA	NA	NA	NA	NA	NA	NA	NA	NA	NA	NA
	mmu-miR-10b-3p	0	0	0	0	7	0	0	0	0	NA	NA	NA	NA	NA	NA	NA	NA	NA	NA	NA	NA	NA	NA	NA	NA	NA	NA	NA
	mmu-miR-1187	0	0	0	0	0	0	0	0	0	NA	NA	NA	NA	NA	NA	NA	NA	NA	NA	NA	NA	NA	NA	NA	NA	NA	NA	NA
	mmu-miR-1190	0	0	0	0	0	0	0	0	0	NA	NA	NA	NA	NA	NA	NA	NA	NA	NA	NA	NA	NA	NA	NA	NA	NA	NA	NA
	mmu-miR-1191b-3p	0	0	0	0	0	0	0	0	0	NA	NA	NA	NA	NA	NA	NA	NA	NA	NA	NA	NA	NA	NA	NA	NA	NA	NA	NA
	mmu-miR-1192	0	0	0	0	0	0	0	0	0	NA	NA	NA	NA	NA	NA	NA	NA	NA	NA	NA	NA	NA	NA	NA	NA	NA	NA	NA
	mmu-miR-1195	0	0	0	0	0	0	0	0	0	NA	NA	NA	NA	NA	NA	NA	NA	NA	NA	NA	NA	NA	NA	NA	NA	NA	NA	NA
	mmu-miR-1197-5p	0	0	0	0	0	0	0	0	0	NA	NA	NA	NA	NA	NA	NA	NA	NA	NA	NA	NA	NA	NA	NA	NA	NA	NA	NA
	mmu-miR-1199-3p	0	2	0	0	0	0	0	0	0	NA	NA	NA	NA	NA	NA	NA	NA	NA	NA	NA	NA	NA	NA	NA	NA	NA	NA	NA
	mmu-miR-12178-3p	0	0	0	0	0	0	0	0	0	NA	NA	NA	NA	NA	NA	NA	NA	NA	NA	NA	NA	NA	NA	NA	NA	NA	NA	NA
	mmu-miR-12178-5p	0	0	0	0	0	0	0	0	0	NA	NA	NA	NA	NA	NA	NA	NA	NA	NA	NA	NA	NA	NA	NA	NA	NA	NA	NA
	mmu-miR-12179-5p	0	0	0	0	0	0	0	0	0	NA	NA	NA	NA	NA	NA	NA	NA	NA	NA	NA	NA	NA	NA	NA	NA	NA	NA	NA
	mmu-miR-12180-3p	0	0	0	0	0	0	0	0	0	NA	NA	NA	NA	NA	NA	NA	NA	NA	NA	NA	NA	NA	NA	NA	NA	NA	NA	NA
	mmu-miR-12181-3p	0	0	0	0	0	0	0	0	0	NA	NA	NA	NA	NA	NA	NA	NA	NA	NA	NA	NA	NA	NA	NA	NA	NA	NA	NA
	mmu-miR-12181-5p	0	0	0	0	0	0	0	0	0	NA	NA	NA	NA	NA	NA	NA	NA	NA	NA	NA	NA	NA	NA	NA	NA	NA	NA	NA
	mmu-miR-12182-3p	0	0	0	0	0	0	0	0	0	NA	NA	NA	NA	NA	NA	NA	NA	NA	NA	NA	NA	NA	NA	NA	NA	NA	NA	NA
	mmu-miR-12182-5p	0	0	0	0	0	0	0	0	0	NA	NA	NA	NA	NA	NA	NA	NA	NA	NA	NA	NA	NA	NA	NA	NA	NA	NA	NA
	mmu-miR-12183-5p	0	0	0	0	0	0	0	0	0	NA	NA	NA	NA	NA	NA	NA	NA	NA	NA	NA	NA	NA	NA	NA	NA	NA	NA	NA
	mmu-miR-12184-3p	0	0	0	0	0	0	0	0	0	NA	NA	NA	NA	NA	NA	NA	NA	NA	NA	NA	NA	NA	NA	NA	NA	NA	NA	NA
	mmu-miR-12184-5p	0	0	0	0	0	0	0	0	0	NA	NA	NA	NA	NA	NA	NA	NA	NA	NA	NA	NA	NA	NA	NA	NA	NA	NA	NA
	mmu-miR-12185-5p	0	2	0	0	0	0	0	0	0	NA	NA	NA	NA	NA	NA	NA	NA	NA	NA	NA	NA	NA	NA	NA	NA	NA	NA	NA
	mmu-miR-12186-3p	0	0	0	0	0	0	0	0	0	NA	NA	NA	NA	NA	NA	NA	NA	NA	NA	NA	NA	NA	NA	NA	NA	NA	NA	NA
	mmu-miR-12186-5p	0	0	0	0	0	0	0	0	0	NA	NA	NA	NA	NA	NA	NA	NA	NA	NA	NA	NA	NA	NA	NA	NA	NA	NA	NA
	mmu-miR-12188-3p	0	0	0	0	0	0	0	0	0	NA	NA	NA	NA	NA	NA	NA	NA	NA	NA	NA	NA	NA	NA	NA	NA	NA	NA	NA
	mmu-miR-12188-5p	0	0	0	0	0	0	0	0	0	NA	NA	NA	NA	NA	NA	NA	NA	NA	NA	NA	NA	NA	NA	NA	NA	NA	NA	NA
	mmu-miR-12190-3p	0	0	0	0	0	0	0	0	0	NA	NA	NA	NA	NA	NA	NA	NA	NA	NA	NA	NA	NA	NA	NA	NA	NA	NA	NA
	mmu-miR-12191-5p	0	0	0	0	0	0	0	0	0	NA	NA	NA	NA	NA	NA	NA	NA	NA	NA	NA	NA	NA	NA	NA	NA	NA	NA	NA
	mmu-miR-12192-5p	0	0	0	0	0	0	0	0	0	NA	NA	NA	NA	NA	NA	NA	NA	NA	NA	NA	NA	NA	NA	NA	NA	NA	NA	NA
	mmu-miR-12193-5p	0	0	0	0	0	0	0	0	0	NA	NA	NA	NA	NA	NA	NA	NA	NA	NA	NA	NA	NA	NA	NA	NA	NA	NA	NA
	mmu-miR-12195-3p	0	0	0	0	0	0	0	0	0	NA	NA	NA	NA	NA	NA	NA	NA	NA	NA	NA	NA	NA	NA	NA	NA	NA	NA	NA
	mmu-miR-12195-5p	0	0	0	0	0	0	0	0	0	NA	NA	NA	NA	NA	NA	NA	NA	NA	NA	NA	NA	NA	NA	NA	NA	NA	NA	NA
	mmu-miR-12196-3p	0	0	0	0	0	0	0	0	0	NA	NA	NA	NA	NA	NA	NA	NA	NA	NA	NA	NA	NA	NA	NA	NA	NA	NA	NA
	mmu-miR-12196-5p	0	0	0	0	0	0	0	0	0	NA	NA	NA	NA	NA	NA	NA	NA	NA	NA	NA	NA	NA	NA	NA	NA	NA	NA	NA
	mmu-miR-12197-3p	0	0	0	0	0	0	0	0	0	NA	NA	NA	NA	NA	NA	NA	NA	NA	NA	NA	NA	NA	NA	NA	NA	NA	NA	NA
	mmu-miR-12198-3p	0	0	0	0	0	0	0	0	0	NA	NA	NA	NA	NA	NA	NA	NA	NA	NA	NA	NA	NA	NA	NA	NA	NA	NA	NA
	mmu-miR-122-3p	0	0	0	0	24	0	0	0	0	NA	NA	NA	NA	NA	NA	NA	NA	NA	NA	NA	NA	NA	NA	NA	NA	NA	NA	NA
	mmu-miR-12200-3p	0	0	0	0	0	0	0	0	0	NA	NA	NA	NA	NA	NA	NA	NA	NA	NA	NA	NA	NA	NA	NA	NA	NA	NA	NA
	mmu-miR-12201-5p	0	0	0	0	0	0	0	0	0	NA	NA	NA	NA	NA	NA	NA	NA	NA	NA	NA	NA	NA	NA	NA	NA	NA	NA	NA
	mmu-miR-12202-5p	0	4	0	0	0	0	0	0	0	NA	NA	NA	NA	NA	NA	NA	NA	NA	NA	NA	NA	NA	NA	NA	NA	NA	NA	NA
	mmu-miR-12203-3p	0	0	0	0	0	0	0	0	0	NA	NA	NA	NA	NA	NA	NA	NA	NA	NA	NA	NA	NA	NA	NA	NA	NA	NA	NA
	mmu-miR-12203-5p	0	0	0	0	0	0	0	0	0	NA	NA	NA	NA	NA	NA	NA	NA	NA	NA	NA	NA	NA	NA	NA	NA	NA	NA	NA
	mmu-miR-12204-5p	0	0	0	0	0	0	0	0	0	NA	NA	NA	NA	NA	NA	NA	NA	NA	NA	NA	NA	NA	NA	NA	NA	NA	NA	NA
	mmu-miR-12205-3p	0	0	0	0	0	0	0	0	0	NA	NA	NA	NA	NA	NA	NA	NA	NA	NA	NA	NA	NA	NA	NA	NA	NA	NA	NA
	mmu-miR-12205-5p	0	0	0	0	0	0	0	0	0	NA	NA	NA	NA	NA	NA	NA	NA	NA	NA	NA	NA	NA	NA	NA	NA	NA	NA	NA
	mmu-miR-12206-5p	0	2	0	0	0	0	0	0	0	NA	NA	NA	NA	NA	NA	NA	NA	NA	NA	NA	NA	NA	NA	NA	NA	NA	NA	NA
	mmu-miR-122b-3p	0	0	0	0	0	0	0	0	0	NA	NA	NA	NA	NA	NA	NA	NA	NA	NA	NA	NA	NA	NA	NA	NA	NA	NA	NA
	mmu-miR-122b-5p	0	0	0	0	0	0	0	0	0	NA	NA	NA	NA	NA	NA	NA	NA	NA	NA	NA	NA	NA	NA	NA	NA	NA	NA	NA
	mmu-miR-124b-3p	0	1	0	0	0	0	0	0	0	NA	NA	NA	NA	NA	NA	NA	NA	NA	NA	NA	NA	NA	NA	NA	NA	NA	NA	NA
	mmu-miR-1251-3p	0	0	3	0	0	0	0	0	0	NA	NA	NA	NA	NA	NA	NA	NA	NA	NA	NA	NA	NA	NA	NA	NA	NA	NA	NA
	mmu-miR-1258-5p	0	0	0	0	0	0	0	0	1	NA	NA	NA	NA	NA	NA	NA	NA	NA	NA	NA	NA	NA	NA	NA	NA	NA	NA	NA
	mmu-miR-1264-5p	0	0	2	0	0	0	0	0	0	NA	NA	NA	NA	NA	NA	NA	NA	NA	NA	NA	NA	NA	NA	NA	NA	NA	NA	NA
	mmu-miR-126b-3p	0	0	0	0	0	0	0	0	0	NA	NA	NA	NA	NA	NA	NA	NA	NA	NA	NA	NA	NA	NA	NA	NA	NA	NA	NA
	mmu-miR-126b-5p	0	0	0	0	0	0	0	0	0	NA	NA	NA	NA	NA	NA	NA	NA	NA	NA	NA	NA	NA	NA	NA	NA	NA	NA	NA
	mmu-miR-1271-3p	0	0	0	0	0	0	0	0	0	NA	NA	NA	NA	NA	NA	NA	NA	NA	NA	NA	NA	NA	NA	NA	NA	NA	NA	NA
	mmu-miR-1271-5p	0	0	0	0	0	0	0	0	0	NA	NA	NA	NA	NA	NA	NA	NA	NA	NA	NA	NA	NA	NA	NA	NA	NA	NA	NA
	mmu-miR-129b-3p	0	0	0	0	0	0	0	0	0	NA	NA	NA	NA	NA	NA	NA	NA	NA	NA	NA	NA	NA	NA	NA	NA	NA	NA	NA
	mmu-miR-129b-5p	0	0	0	0	0	0	0	0	0	NA	NA	NA	NA	NA	NA	NA	NA	NA	NA	NA	NA	NA	NA	NA	NA	NA	NA	NA
	mmu-miR-130c	0	0	0	0	0	0	0	0	0	NA	NA	NA	NA	NA	NA	NA	NA	NA	NA	NA	NA	NA	NA	NA	NA	NA	NA	NA
	mmu-miR-133a-5p	0	0	0	0	0	0	0	0	0	NA	NA	NA	NA	NA	NA	NA	NA	NA	NA	NA	NA	NA	NA	NA	NA	NA	NA	NA
	mmu-miR-133b-3p	0	1	1	0	0	0	0	0	0	NA	NA	NA	NA	NA	NA	NA	NA	NA	NA	NA	NA	NA	NA	NA	NA	NA	NA	NA
	mmu-miR-133b-5p	0	0	0	0	0	0	0	0	0	NA	NA	NA	NA	NA	NA	NA	NA	NA	NA	NA	NA	NA	NA	NA	NA	NA	NA	NA
	mmu-miR-133c	0	0	0	0	0	0	0	0	0	NA	NA	NA	NA	NA	NA	NA	NA	NA	NA	NA	NA	NA	NA	NA	NA	NA	NA	NA
	mmu-miR-141-5p	0	0	0	0	0	0	1	0	0	NA	NA	NA	NA	NA	NA	NA	NA	NA	NA	NA	NA	NA	NA	NA	NA	NA	NA	NA
	mmu-miR-142b	0	0	0	0	0	0	0	0	0	NA	NA	NA	NA	NA	NA	NA	NA	NA	NA	NA	NA	NA	NA	NA	NA	NA	NA	NA
	mmu-miR-143-5p	0	4	8	0	0	0	0	1	0	NA	NA	NA	NA	NA	NA	NA	NA	NA	NA	NA	NA	NA	NA	NA	NA	NA	NA	NA
	mmu-miR-144-3p	0	3	0	0	0	0	2	0	0	NA	NA	NA	NA	NA	NA	NA	NA	NA	NA	NA	NA	NA	NA	NA	NA	NA	NA	NA
	mmu-miR-145b	0	0	0	0	0	0	0	0	0	NA	NA	NA	NA	NA	NA	NA	NA	NA	NA	NA	NA	NA	NA	NA	NA	NA	NA	NA
	mmu-miR-146a-3p	0	0	0	0	0	0	0	0	0	NA	NA	NA	NA	NA	NA	NA	NA	NA	NA	NA	NA	NA	NA	NA	NA	NA	NA	NA
	mmu-miR-147-5p	0	0	0	0	0	0	0	0	0	NA	NA	NA	NA	NA	NA	NA	NA	NA	NA	NA	NA	NA	NA	NA	NA	NA	NA	NA
	mmu-miR-150-3p	0	0	0	0	0	0	0	0	0	NA	NA	NA	NA	NA	NA	NA	NA	NA	NA	NA	NA	NA	NA	NA	NA	NA	NA	NA
	mmu-miR-182-3p	0	0	0	0	0	0	0	0	0	NA	NA	NA	NA	NA	NA	NA	NA	NA	NA	NA	NA	NA	NA	NA	NA	NA	NA	NA
	mmu-miR-184-5p	0	0	0	0	0	0	0	0	0	NA	NA	NA	NA	NA	NA	NA	NA	NA	NA	NA	NA	NA	NA	NA	NA	NA	NA	NA
	mmu-miR-1892	0	0	0	0	0	0	0	0	0	NA	NA	NA	NA	NA	NA	NA	NA	NA	NA	NA	NA	NA	NA	NA	NA	NA	NA	NA
	mmu-miR-1894-3p	0	0	4	0	0	0	0	0	0	NA	NA	NA	NA	NA	NA	NA	NA	NA	NA	NA	NA	NA	NA	NA	NA	NA	NA	NA
	mmu-miR-1894-5p	0	0	0	0	0	0	0	0	0	NA	NA	NA	NA	NA	NA	NA	NA	NA	NA	NA	NA	NA	NA	NA	NA	NA	NA	NA
	mmu-miR-1895	0	0	0	0	0	0	0	0	0	NA	NA	NA	NA	NA	NA	NA	NA	NA	NA	NA	NA	NA	NA	NA	NA	NA	NA	NA
	mmu-miR-1896	0	0	0	0	0	0	0	0	0	NA	NA	NA	NA	NA	NA	NA	NA	NA	NA	NA	NA	NA	NA	NA	NA	NA	NA	NA
	mmu-miR-1897-3p	0	0	0	0	0	0	0	0	0	NA	NA	NA	NA	NA	NA	NA	NA	NA	NA	NA	NA	NA	NA	NA	NA	NA	NA	NA
	mmu-miR-1897-5p	0	0	0	0	0	0	0	0	0	NA	NA	NA	NA	NA	NA	NA	NA	NA	NA	NA	NA	NA	NA	NA	NA	NA	NA	NA
	mmu-miR-1898	0	0	0	0	0	0	0	0	0	NA	NA	NA	NA	NA	NA	NA	NA	NA	NA	NA	NA	NA	NA	NA	NA	NA	NA	NA
	mmu-miR-1899	0	0	0	0	0	0	0	0	0	NA	NA	NA	NA	NA	NA	NA	NA	NA	NA	NA	NA	NA	NA	NA	NA	NA	NA	NA
	mmu-miR-18b-3p	0	0	0	0	0	0	0	0	0	NA	NA	NA	NA	NA	NA	NA	NA	NA	NA	NA	NA	NA	NA	NA	NA	NA	NA	NA
	mmu-miR-18b-5p	0	6	5	0	0	0	0	0	0	NA	NA	NA	NA	NA	NA	NA	NA	NA	NA	NA	NA	NA	NA	NA	NA	NA	NA	NA
	mmu-miR-1900	0	0	0	0	0	0	0	0	0	NA	NA	NA	NA	NA	NA	NA	NA	NA	NA	NA	NA	NA	NA	NA	NA	NA	NA	NA
	mmu-miR-1901	0	0	0	0	0	0	0	0	0	NA	NA	NA	NA	NA	NA	NA	NA	NA	NA	NA	NA	NA	NA	NA	NA	NA	NA	NA
	mmu-miR-1902	0	0	0	0	0	0	0	0	0	NA	NA	NA	NA	NA	NA	NA	NA	NA	NA	NA	NA	NA	NA	NA	NA	NA	NA	NA
	mmu-miR-1904	0	0	0	0	0	0	0	0	0	NA	NA	NA	NA	NA	NA	NA	NA	NA	NA	NA	NA	NA	NA	NA	NA	NA	NA	NA
	mmu-miR-1905	0	0	0	0	0	0	0	0	0	NA	NA	NA	NA	NA	NA	NA	NA	NA	NA	NA	NA	NA	NA	NA	NA	NA	NA	NA
	mmu-miR-1907	0	0	0	0	0	0	0	0	0	NA	NA	NA	NA	NA	NA	NA	NA	NA	NA	NA	NA	NA	NA	NA	NA	NA	NA	NA
	mmu-miR-190a-3p	0	2	0	0	0	0	0	0	0	NA	NA	NA	NA	NA	NA	NA	NA	NA	NA	NA	NA	NA	NA	NA	NA	NA	NA	NA
	mmu-miR-190b-3p	0	0	0	0	0	0	0	0	0	NA	NA	NA	NA	NA	NA	NA	NA	NA	NA	NA	NA	NA	NA	NA	NA	NA	NA	NA
	mmu-miR-1911-3p	0	0	0	0	0	0	0	0	0	NA	NA	NA	NA	NA	NA	NA	NA	NA	NA	NA	NA	NA	NA	NA	NA	NA	NA	NA
	mmu-miR-1911-5p	0	0	0	0	0	0	0	0	0	NA	NA	NA	NA	NA	NA	NA	NA	NA	NA	NA	NA	NA	NA	NA	NA	NA	NA	NA
	mmu-miR-192-3p	0	1	0	0	0	0	0	0	0	NA	NA	NA	NA	NA	NA	NA	NA	NA	NA	NA	NA	NA	NA	NA	NA	NA	NA	NA
	mmu-miR-1928	0	0	0	0	0	0	0	0	0	NA	NA	NA	NA	NA	NA	NA	NA	NA	NA	NA	NA	NA	NA	NA	NA	NA	NA	NA
	mmu-miR-1929-3p	0	0	0	0	0	0	0	0	0	NA	NA	NA	NA	NA	NA	NA	NA	NA	NA	NA	NA	NA	NA	NA	NA	NA	NA	NA
	mmu-miR-1929-5p	0	0	3	0	0	0	0	0	0	NA	NA	NA	NA	NA	NA	NA	NA	NA	NA	NA	NA	NA	NA	NA	NA	NA	NA	NA
	mmu-miR-1930-3p	0	7	0	0	0	0	0	0	0	NA	NA	NA	NA	NA	NA	NA	NA	NA	NA	NA	NA	NA	NA	NA	NA	NA	NA	NA
	mmu-miR-1932	0	0	0	0	0	0	0	0	1	NA	NA	NA	NA	NA	NA	NA	NA	NA	NA	NA	NA	NA	NA	NA	NA	NA	NA	NA
	mmu-miR-1933-5p	0	1	2	0	0	0	0	0	0	NA	NA	NA	NA	NA	NA	NA	NA	NA	NA	NA	NA	NA	NA	NA	NA	NA	NA	NA
	mmu-miR-1936	0	0	2	0	0	0	0	0	0	NA	NA	NA	NA	NA	NA	NA	NA	NA	NA	NA	NA	NA	NA	NA	NA	NA	NA	NA
	mmu-miR-1938	0	0	0	16	0	0	0	0	0	NA	NA	NA	NA	NA	NA	NA	NA	NA	NA	NA	NA	NA	NA	NA	NA	NA	NA	NA
	mmu-miR-193a-5p	0	0	0	0	8	7	0	0	0	NA	NA	NA	NA	NA	NA	NA	NA	NA	NA	NA	NA	NA	NA	NA	NA	NA	NA	NA
	mmu-miR-194-1-3p	0	0	0	0	0	0	0	0	0	NA	NA	NA	NA	NA	NA	NA	NA	NA	NA	NA	NA	NA	NA	NA	NA	NA	NA	NA
	mmu-miR-1941-3p	0	0	0	0	0	0	0	0	0	NA	NA	NA	NA	NA	NA	NA	NA	NA	NA	NA	NA	NA	NA	NA	NA	NA	NA	NA
	mmu-miR-1941-5p	0	0	0	0	0	0	0	0	0	NA	NA	NA	NA	NA	NA	NA	NA	NA	NA	NA	NA	NA	NA	NA	NA	NA	NA	NA
	mmu-miR-1942	0	0	0	0	0	0	0	0	0	NA	NA	NA	NA	NA	NA	NA	NA	NA	NA	NA	NA	NA	NA	NA	NA	NA	NA	NA
	mmu-miR-1946a	0	0	0	0	0	0	0	0	0	NA	NA	NA	NA	NA	NA	NA	NA	NA	NA	NA	NA	NA	NA	NA	NA	NA	NA	NA
	mmu-miR-1946b	0	0	0	0	0	0	0	0	0	NA	NA	NA	NA	NA	NA	NA	NA	NA	NA	NA	NA	NA	NA	NA	NA	NA	NA	NA
	mmu-miR-1947-3p	0	0	0	0	0	0	0	0	0	NA	NA	NA	NA	NA	NA	NA	NA	NA	NA	NA	NA	NA	NA	NA	NA	NA	NA	NA
	mmu-miR-1950	0	1	0	0	0	0	0	0	0	NA	NA	NA	NA	NA	NA	NA	NA	NA	NA	NA	NA	NA	NA	NA	NA	NA	NA	NA
	mmu-miR-1952	0	0	0	0	0	0	0	0	0	NA	NA	NA	NA	NA	NA	NA	NA	NA	NA	NA	NA	NA	NA	NA	NA	NA	NA	NA
	mmu-miR-1953	0	4	0	0	0	0	0	0	0	NA	NA	NA	NA	NA	NA	NA	NA	NA	NA	NA	NA	NA	NA	NA	NA	NA	NA	NA
	mmu-miR-1954	0	0	0	0	0	0	0	0	0	NA	NA	NA	NA	NA	NA	NA	NA	NA	NA	NA	NA	NA	NA	NA	NA	NA	NA	NA
	mmu-miR-1956	0	0	0	0	0	0	0	0	0	NA	NA	NA	NA	NA	NA	NA	NA	NA	NA	NA	NA	NA	NA	NA	NA	NA	NA	NA
	mmu-miR-1958	0	0	0	0	0	0	0	0	0	NA	NA	NA	NA	NA	NA	NA	NA	NA	NA	NA	NA	NA	NA	NA	NA	NA	NA	NA
	mmu-miR-195b	0	0	0	0	0	0	0	0	0	NA	NA	NA	NA	NA	NA	NA	NA	NA	NA	NA	NA	NA	NA	NA	NA	NA	NA	NA
	mmu-miR-1961	0	0	0	0	0	0	0	0	0	NA	NA	NA	NA	NA	NA	NA	NA	NA	NA	NA	NA	NA	NA	NA	NA	NA	NA	NA
	mmu-miR-1962	0	3	0	0	0	0	0	0	0	NA	NA	NA	NA	NA	NA	NA	NA	NA	NA	NA	NA	NA	NA	NA	NA	NA	NA	NA
	mmu-miR-1963	0	0	0	0	0	0	0	0	0	NA	NA	NA	NA	NA	NA	NA	NA	NA	NA	NA	NA	NA	NA	NA	NA	NA	NA	NA
	mmu-miR-1964-5p	0	0	0	0	0	0	0	0	0	NA	NA	NA	NA	NA	NA	NA	NA	NA	NA	NA	NA	NA	NA	NA	NA	NA	NA	NA
	mmu-miR-1967	0	0	0	0	0	0	0	0	0	NA	NA	NA	NA	NA	NA	NA	NA	NA	NA	NA	NA	NA	NA	NA	NA	NA	NA	NA
	mmu-miR-1968-3p	0	2	0	0	0	0	0	0	0	NA	NA	NA	NA	NA	NA	NA	NA	NA	NA	NA	NA	NA	NA	NA	NA	NA	NA	NA
	mmu-miR-196a-1-3p	0	0	0	0	0	0	0	0	0	NA	NA	NA	NA	NA	NA	NA	NA	NA	NA	NA	NA	NA	NA	NA	NA	NA	NA	NA
	mmu-miR-196a-2-3p	0	0	0	0	0	0	0	0	0	NA	NA	NA	NA	NA	NA	NA	NA	NA	NA	NA	NA	NA	NA	NA	NA	NA	NA	NA
	mmu-miR-196b-3p	0	0	0	0	0	0	0	0	0	NA	NA	NA	NA	NA	NA	NA	NA	NA	NA	NA	NA	NA	NA	NA	NA	NA	NA	NA
	mmu-miR-196b-5p	0	0	0	0	0	0	0	0	0	NA	NA	NA	NA	NA	NA	NA	NA	NA	NA	NA	NA	NA	NA	NA	NA	NA	NA	NA
	mmu-miR-1970	0	0	0	0	0	0	0	0	0	NA	NA	NA	NA	NA	NA	NA	NA	NA	NA	NA	NA	NA	NA	NA	NA	NA	NA	NA
	mmu-miR-1970b-5p	0	0	0	0	0	0	0	0	0	NA	NA	NA	NA	NA	NA	NA	NA	NA	NA	NA	NA	NA	NA	NA	NA	NA	NA	NA
	mmu-miR-1971	0	0	0	0	0	0	0	0	0	NA	NA	NA	NA	NA	NA	NA	NA	NA	NA	NA	NA	NA	NA	NA	NA	NA	NA	NA
	mmu-miR-1982-5p	0	2	0	0	5	0	0	0	0	NA	NA	NA	NA	NA	NA	NA	NA	NA	NA	NA	NA	NA	NA	NA	NA	NA	NA	NA
	mmu-miR-199b-5p	0	5	3	0	0	0	1	0	0	NA	NA	NA	NA	NA	NA	NA	NA	NA	NA	NA	NA	NA	NA	NA	NA	NA	NA	NA
	mmu-miR-19a-5p	0	14	14	0	0	0	0	0	0	NA	NA	NA	NA	NA	NA	NA	NA	NA	NA	NA	NA	NA	NA	NA	NA	NA	NA	NA
	mmu-miR-19b-1-5p	0	0	0	0	0	0	0	0	0	NA	NA	NA	NA	NA	NA	NA	NA	NA	NA	NA	NA	NA	NA	NA	NA	NA	NA	NA
	mmu-miR-19b-2-5p	0	0	0	0	0	0	0	0	0	NA	NA	NA	NA	NA	NA	NA	NA	NA	NA	NA	NA	NA	NA	NA	NA	NA	NA	NA
	mmu-miR-1a-1-5p	0	0	0	0	0	0	0	0	0	NA	NA	NA	NA	NA	NA	NA	NA	NA	NA	NA	NA	NA	NA	NA	NA	NA	NA	NA
	mmu-miR-1a-2-5p	0	0	0	0	0	0	0	0	0	NA	NA	NA	NA	NA	NA	NA	NA	NA	NA	NA	NA	NA	NA	NA	NA	NA	NA	NA
	mmu-miR-1a-3p	0	0	0	0	0	0	0	0	0	NA	NA	NA	NA	NA	NA	NA	NA	NA	NA	NA	NA	NA	NA	NA	NA	NA	NA	NA
	mmu-miR-1b-3p	0	8	1	0	0	0	0	0	0	NA	NA	NA	NA	NA	NA	NA	NA	NA	NA	NA	NA	NA	NA	NA	NA	NA	NA	NA
	mmu-miR-1b-5p	0	0	0	0	0	0	0	0	0	NA	NA	NA	NA	NA	NA	NA	NA	NA	NA	NA	NA	NA	NA	NA	NA	NA	NA	NA
	mmu-miR-200a-3p	0	3	0	0	3	0	0	0	0	NA	NA	NA	NA	NA	NA	NA	NA	NA	NA	NA	NA	NA	NA	NA	NA	NA	NA	NA
	mmu-miR-200a-5p	0	0	0	0	0	0	0	0	0	NA	NA	NA	NA	NA	NA	NA	NA	NA	NA	NA	NA	NA	NA	NA	NA	NA	NA	NA
	mmu-miR-200b-3p	0	5	4	0	19	0	0	0	0	NA	NA	NA	NA	NA	NA	NA	NA	NA	NA	NA	NA	NA	NA	NA	NA	NA	NA	NA
	mmu-miR-200b-5p	0	0	0	0	0	0	0	0	0	NA	NA	NA	NA	NA	NA	NA	NA	NA	NA	NA	NA	NA	NA	NA	NA	NA	NA	NA
	mmu-miR-200c-3p	0	0	0	0	0	0	0	0	0	NA	NA	NA	NA	NA	NA	NA	NA	NA	NA	NA	NA	NA	NA	NA	NA	NA	NA	NA
	mmu-miR-200c-5p	0	0	0	0	0	0	0	0	0	NA	NA	NA	NA	NA	NA	NA	NA	NA	NA	NA	NA	NA	NA	NA	NA	NA	NA	NA
	mmu-miR-201-3p	0	0	0	0	0	0	0	0	0	NA	NA	NA	NA	NA	NA	NA	NA	NA	NA	NA	NA	NA	NA	NA	NA	NA	NA	NA
	mmu-miR-203-5p	0	4	10	0	0	0	0	0	0	NA	NA	NA	NA	NA	NA	NA	NA	NA	NA	NA	NA	NA	NA	NA	NA	NA	NA	NA
	mmu-miR-203b-5p	0	0	0	0	0	0	0	0	0	NA	NA	NA	NA	NA	NA	NA	NA	NA	NA	NA	NA	NA	NA	NA	NA	NA	NA	NA
	mmu-miR-205-3p	0	5	0	0	0	0	0	0	0	NA	NA	NA	NA	NA	NA	NA	NA	NA	NA	NA	NA	NA	NA	NA	NA	NA	NA	NA
	mmu-miR-206-5p	0	0	0	0	0	0	0	0	0	NA	NA	NA	NA	NA	NA	NA	NA	NA	NA	NA	NA	NA	NA	NA	NA	NA	NA	NA
	mmu-miR-207	0	0	0	17	0	11	0	0	0	NA	NA	NA	NA	NA	NA	NA	NA	NA	NA	NA	NA	NA	NA	NA	NA	NA	NA	NA
	mmu-miR-208a-3p	0	0	0	0	0	0	0	0	0	NA	NA	NA	NA	NA	NA	NA	NA	NA	NA	NA	NA	NA	NA	NA	NA	NA	NA	NA
	mmu-miR-208a-5p	0	0	0	0	0	0	0	0	0	NA	NA	NA	NA	NA	NA	NA	NA	NA	NA	NA	NA	NA	NA	NA	NA	NA	NA	NA
	mmu-miR-208b-5p	0	0	0	0	0	0	0	0	0	NA	NA	NA	NA	NA	NA	NA	NA	NA	NA	NA	NA	NA	NA	NA	NA	NA	NA	NA
	mmu-miR-20b-3p	0	0	0	0	0	0	0	0	0	NA	NA	NA	NA	NA	NA	NA	NA	NA	NA	NA	NA	NA	NA	NA	NA	NA	NA	NA
	mmu-miR-211-3p	0	0	0	0	0	0	0	0	0	NA	NA	NA	NA	NA	NA	NA	NA	NA	NA	NA	NA	NA	NA	NA	NA	NA	NA	NA
	mmu-miR-2136	0	0	0	0	0	0	0	0	0	NA	NA	NA	NA	NA	NA	NA	NA	NA	NA	NA	NA	NA	NA	NA	NA	NA	NA	NA
	mmu-miR-2139	0	0	0	0	0	0	0	0	0	NA	NA	NA	NA	NA	NA	NA	NA	NA	NA	NA	NA	NA	NA	NA	NA	NA	NA	NA
	mmu-miR-215-3p	0	0	0	0	0	0	0	0	0	NA	NA	NA	NA	NA	NA	NA	NA	NA	NA	NA	NA	NA	NA	NA	NA	NA	NA	NA
	mmu-miR-216a-5p	0	0	0	0	0	0	0	0	0	NA	NA	NA	NA	NA	NA	NA	NA	NA	NA	NA	NA	NA	NA	NA	NA	NA	NA	NA
	mmu-miR-216b-3p	0	0	0	0	0	0	0	0	0	NA	NA	NA	NA	NA	NA	NA	NA	NA	NA	NA	NA	NA	NA	NA	NA	NA	NA	NA
	mmu-miR-216c-3p	0	0	0	0	0	0	0	0	0	NA	NA	NA	NA	NA	NA	NA	NA	NA	NA	NA	NA	NA	NA	NA	NA	NA	NA	NA
	mmu-miR-216c-5p	0	0	0	0	0	0	0	0	0	NA	NA	NA	NA	NA	NA	NA	NA	NA	NA	NA	NA	NA	NA	NA	NA	NA	NA	NA
	mmu-miR-217-3p	0	0	0	0	0	0	0	0	0	NA	NA	NA	NA	NA	NA	NA	NA	NA	NA	NA	NA	NA	NA	NA	NA	NA	NA	NA
	mmu-miR-217-5p	0	7	0	0	0	0	4	0	0	NA	NA	NA	NA	NA	NA	NA	NA	NA	NA	NA	NA	NA	NA	NA	NA	NA	NA	NA
	mmu-miR-219b-5p	0	0	3	0	0	0	0	0	0	NA	NA	NA	NA	NA	NA	NA	NA	NA	NA	NA	NA	NA	NA	NA	NA	NA	NA	NA
	mmu-miR-21b	0	0	4	0	0	0	0	0	0	NA	NA	NA	NA	NA	NA	NA	NA	NA	NA	NA	NA	NA	NA	NA	NA	NA	NA	NA
	mmu-miR-21c	0	0	0	0	0	0	0	0	0	NA	NA	NA	NA	NA	NA	NA	NA	NA	NA	NA	NA	NA	NA	NA	NA	NA	NA	NA
	mmu-miR-223-3p	0	7	0	0	0	0	0	0	1	NA	NA	NA	NA	NA	NA	NA	NA	NA	NA	NA	NA	NA	NA	NA	NA	NA	NA	NA
	mmu-miR-223-5p	0	5	0	0	0	0	0	0	0	NA	NA	NA	NA	NA	NA	NA	NA	NA	NA	NA	NA	NA	NA	NA	NA	NA	NA	NA
	mmu-miR-224-3p	0	0	0	0	0	0	0	0	0	NA	NA	NA	NA	NA	NA	NA	NA	NA	NA	NA	NA	NA	NA	NA	NA	NA	NA	NA
	mmu-miR-23a-5p	0	0	1	0	0	0	0	0	0	NA	NA	NA	NA	NA	NA	NA	NA	NA	NA	NA	NA	NA	NA	NA	NA	NA	NA	NA
	mmu-miR-23b-5p	0	0	0	0	1	0	0	1	0	NA	NA	NA	NA	NA	NA	NA	NA	NA	NA	NA	NA	NA	NA	NA	NA	NA	NA	NA
	mmu-miR-24-1-5p	0	11	0	0	0	0	0	0	0	NA	NA	NA	NA	NA	NA	NA	NA	NA	NA	NA	NA	NA	NA	NA	NA	NA	NA	NA
	mmu-miR-2861	0	0	0	0	0	0	0	0	0	NA	NA	NA	NA	NA	NA	NA	NA	NA	NA	NA	NA	NA	NA	NA	NA	NA	NA	NA
	mmu-miR-28b	0	0	0	0	0	0	0	0	0	NA	NA	NA	NA	NA	NA	NA	NA	NA	NA	NA	NA	NA	NA	NA	NA	NA	NA	NA
	mmu-miR-290a-3p	0	0	0	0	0	0	0	0	0	NA	NA	NA	NA	NA	NA	NA	NA	NA	NA	NA	NA	NA	NA	NA	NA	NA	NA	NA
	mmu-miR-290a-5p	0	0	0	0	0	0	0	0	0	NA	NA	NA	NA	NA	NA	NA	NA	NA	NA	NA	NA	NA	NA	NA	NA	NA	NA	NA
	mmu-miR-290b-3p	0	0	0	0	0	0	0	0	0	NA	NA	NA	NA	NA	NA	NA	NA	NA	NA	NA	NA	NA	NA	NA	NA	NA	NA	NA
	mmu-miR-290b-5p	0	0	0	0	0	0	0	0	0	NA	NA	NA	NA	NA	NA	NA	NA	NA	NA	NA	NA	NA	NA	NA	NA	NA	NA	NA
	mmu-miR-291a-3p	0	0	0	0	0	0	0	0	0	NA	NA	NA	NA	NA	NA	NA	NA	NA	NA	NA	NA	NA	NA	NA	NA	NA	NA	NA
	mmu-miR-291a-5p	0	0	0	0	0	0	0	0	0	NA	NA	NA	NA	NA	NA	NA	NA	NA	NA	NA	NA	NA	NA	NA	NA	NA	NA	NA
	mmu-miR-291b-3p	0	0	0	0	0	0	0	0	0	NA	NA	NA	NA	NA	NA	NA	NA	NA	NA	NA	NA	NA	NA	NA	NA	NA	NA	NA
	mmu-miR-291b-5p	0	0	0	0	0	0	0	0	0	NA	NA	NA	NA	NA	NA	NA	NA	NA	NA	NA	NA	NA	NA	NA	NA	NA	NA	NA
	mmu-miR-292a-3p	0	0	0	0	0	0	0	0	0	NA	NA	NA	NA	NA	NA	NA	NA	NA	NA	NA	NA	NA	NA	NA	NA	NA	NA	NA
	mmu-miR-292a-5p	0	0	0	0	0	0	0	0	0	NA	NA	NA	NA	NA	NA	NA	NA	NA	NA	NA	NA	NA	NA	NA	NA	NA	NA	NA
	mmu-miR-292b-3p	0	0	0	0	0	0	0	0	0	NA	NA	NA	NA	NA	NA	NA	NA	NA	NA	NA	NA	NA	NA	NA	NA	NA	NA	NA
	mmu-miR-292b-5p	0	0	0	0	0	0	0	0	0	NA	NA	NA	NA	NA	NA	NA	NA	NA	NA	NA	NA	NA	NA	NA	NA	NA	NA	NA
	mmu-miR-293-3p	0	0	0	0	0	0	0	0	0	NA	NA	NA	NA	NA	NA	NA	NA	NA	NA	NA	NA	NA	NA	NA	NA	NA	NA	NA
	mmu-miR-293-5p	0	0	0	0	0	0	0	0	0	NA	NA	NA	NA	NA	NA	NA	NA	NA	NA	NA	NA	NA	NA	NA	NA	NA	NA	NA
	mmu-miR-294-3p	0	0	0	0	0	0	0	0	0	NA	NA	NA	NA	NA	NA	NA	NA	NA	NA	NA	NA	NA	NA	NA	NA	NA	NA	NA
	mmu-miR-294-5p	0	0	0	0	0	0	0	0	0	NA	NA	NA	NA	NA	NA	NA	NA	NA	NA	NA	NA	NA	NA	NA	NA	NA	NA	NA
	mmu-miR-295-3p	0	0	0	0	0	0	0	0	0	NA	NA	NA	NA	NA	NA	NA	NA	NA	NA	NA	NA	NA	NA	NA	NA	NA	NA	NA
	mmu-miR-295-5p	0	0	0	0	0	0	0	0	0	NA	NA	NA	NA	NA	NA	NA	NA	NA	NA	NA	NA	NA	NA	NA	NA	NA	NA	NA
	mmu-miR-297a-3p	0	4	0	0	3	0	0	0	0	NA	NA	NA	NA	NA	NA	NA	NA	NA	NA	NA	NA	NA	NA	NA	NA	NA	NA	NA
	mmu-miR-297a-5p	0	0	0	0	0	0	0	0	0	NA	NA	NA	NA	NA	NA	NA	NA	NA	NA	NA	NA	NA	NA	NA	NA	NA	NA	NA
	mmu-miR-297b-3p	0	2	1	0	0	0	0	0	0	NA	NA	NA	NA	NA	NA	NA	NA	NA	NA	NA	NA	NA	NA	NA	NA	NA	NA	NA
	mmu-miR-297b-5p	0	0	3	0	0	0	0	0	0	NA	NA	NA	NA	NA	NA	NA	NA	NA	NA	NA	NA	NA	NA	NA	NA	NA	NA	NA
	mmu-miR-297c-3p	0	5	0	0	0	0	0	0	0	NA	NA	NA	NA	NA	NA	NA	NA	NA	NA	NA	NA	NA	NA	NA	NA	NA	NA	NA
	mmu-miR-297c-5p	0	0	0	0	0	0	0	0	0	NA	NA	NA	NA	NA	NA	NA	NA	NA	NA	NA	NA	NA	NA	NA	NA	NA	NA	NA
	mmu-miR-299b-5p	0	0	0	0	0	0	0	0	0	NA	NA	NA	NA	NA	NA	NA	NA	NA	NA	NA	NA	NA	NA	NA	NA	NA	NA	NA
	mmu-miR-302a-3p	0	0	0	0	0	0	0	0	0	NA	NA	NA	NA	NA	NA	NA	NA	NA	NA	NA	NA	NA	NA	NA	NA	NA	NA	NA
	mmu-miR-302a-5p	0	0	0	0	0	0	0	0	0	NA	NA	NA	NA	NA	NA	NA	NA	NA	NA	NA	NA	NA	NA	NA	NA	NA	NA	NA
	mmu-miR-302b-3p	0	2	0	0	0	0	0	0	0	NA	NA	NA	NA	NA	NA	NA	NA	NA	NA	NA	NA	NA	NA	NA	NA	NA	NA	NA
	mmu-miR-302b-5p	0	0	0	0	0	0	0	0	0	NA	NA	NA	NA	NA	NA	NA	NA	NA	NA	NA	NA	NA	NA	NA	NA	NA	NA	NA
	mmu-miR-302c-3p	0	0	0	0	0	0	0	0	0	NA	NA	NA	NA	NA	NA	NA	NA	NA	NA	NA	NA	NA	NA	NA	NA	NA	NA	NA
	mmu-miR-302c-5p	0	0	0	0	0	0	0	0	0	NA	NA	NA	NA	NA	NA	NA	NA	NA	NA	NA	NA	NA	NA	NA	NA	NA	NA	NA
	mmu-miR-302d-3p	0	0	0	0	0	0	0	0	0	NA	NA	NA	NA	NA	NA	NA	NA	NA	NA	NA	NA	NA	NA	NA	NA	NA	NA	NA
	mmu-miR-302d-5p	0	0	0	0	0	0	0	0	0	NA	NA	NA	NA	NA	NA	NA	NA	NA	NA	NA	NA	NA	NA	NA	NA	NA	NA	NA
	mmu-miR-3058-5p	0	0	0	0	0	0	0	0	0	NA	NA	NA	NA	NA	NA	NA	NA	NA	NA	NA	NA	NA	NA	NA	NA	NA	NA	NA
	mmu-miR-3060-5p	0	0	0	0	0	0	0	0	0	NA	NA	NA	NA	NA	NA	NA	NA	NA	NA	NA	NA	NA	NA	NA	NA	NA	NA	NA
	mmu-miR-3062-3p	0	0	0	0	0	0	0	0	0	NA	NA	NA	NA	NA	NA	NA	NA	NA	NA	NA	NA	NA	NA	NA	NA	NA	NA	NA
	mmu-miR-3063-5p	0	0	0	0	0	0	0	0	0	NA	NA	NA	NA	NA	NA	NA	NA	NA	NA	NA	NA	NA	NA	NA	NA	NA	NA	NA
	mmu-miR-3065-3p	0	0	0	0	0	0	0	0	0	NA	NA	NA	NA	NA	NA	NA	NA	NA	NA	NA	NA	NA	NA	NA	NA	NA	NA	NA
	mmu-miR-3065-5p	0	0	0	0	0	0	0	0	0	NA	NA	NA	NA	NA	NA	NA	NA	NA	NA	NA	NA	NA	NA	NA	NA	NA	NA	NA
	mmu-miR-3067-3p	0	0	0	0	0	0	0	0	0	NA	NA	NA	NA	NA	NA	NA	NA	NA	NA	NA	NA	NA	NA	NA	NA	NA	NA	NA
	mmu-miR-3070-3p	0	2	0	0	0	0	0	0	0	NA	NA	NA	NA	NA	NA	NA	NA	NA	NA	NA	NA	NA	NA	NA	NA	NA	NA	NA
	mmu-miR-3071-3p	0	0	0	0	0	0	0	0	0	NA	NA	NA	NA	NA	NA	NA	NA	NA	NA	NA	NA	NA	NA	NA	NA	NA	NA	NA
	mmu-miR-3071-5p	0	0	0	0	0	0	0	0	0	NA	NA	NA	NA	NA	NA	NA	NA	NA	NA	NA	NA	NA	NA	NA	NA	NA	NA	NA
	mmu-miR-3073a-3p	0	0	0	0	0	0	0	0	0	NA	NA	NA	NA	NA	NA	NA	NA	NA	NA	NA	NA	NA	NA	NA	NA	NA	NA	NA
	mmu-miR-3073a-5p	0	0	0	0	0	0	0	0	0	NA	NA	NA	NA	NA	NA	NA	NA	NA	NA	NA	NA	NA	NA	NA	NA	NA	NA	NA
	mmu-miR-3073b-3p	0	0	0	0	0	0	0	0	0	NA	NA	NA	NA	NA	NA	NA	NA	NA	NA	NA	NA	NA	NA	NA	NA	NA	NA	NA
	mmu-miR-3073b-5p	0	0	0	0	0	0	0	0	0	NA	NA	NA	NA	NA	NA	NA	NA	NA	NA	NA	NA	NA	NA	NA	NA	NA	NA	NA
	mmu-miR-3074-2-3p	0	0	0	0	0	0	0	0	0	NA	NA	NA	NA	NA	NA	NA	NA	NA	NA	NA	NA	NA	NA	NA	NA	NA	NA	NA
	mmu-miR-3075-3p	0	0	0	0	0	0	0	0	0	NA	NA	NA	NA	NA	NA	NA	NA	NA	NA	NA	NA	NA	NA	NA	NA	NA	NA	NA
	mmu-miR-3076-5p	0	0	0	0	0	0	0	0	0	NA	NA	NA	NA	NA	NA	NA	NA	NA	NA	NA	NA	NA	NA	NA	NA	NA	NA	NA
	mmu-miR-3079-3p	0	0	0	0	0	0	0	0	0	NA	NA	NA	NA	NA	NA	NA	NA	NA	NA	NA	NA	NA	NA	NA	NA	NA	NA	NA
	mmu-miR-3079-5p	0	0	1	0	0	19	0	0	0	NA	NA	NA	NA	NA	NA	NA	NA	NA	NA	NA	NA	NA	NA	NA	NA	NA	NA	NA
	mmu-miR-3082-5p	0	0	0	0	0	0	0	0	0	NA	NA	NA	NA	NA	NA	NA	NA	NA	NA	NA	NA	NA	NA	NA	NA	NA	NA	NA
	mmu-miR-3083-3p	0	4	3	0	0	0	0	0	0	NA	NA	NA	NA	NA	NA	NA	NA	NA	NA	NA	NA	NA	NA	NA	NA	NA	NA	NA
	mmu-miR-3084-5p	0	5	0	0	0	0	0	0	0	NA	NA	NA	NA	NA	NA	NA	NA	NA	NA	NA	NA	NA	NA	NA	NA	NA	NA	NA
	mmu-miR-3086-3p	0	0	0	0	0	0	0	0	0	NA	NA	NA	NA	NA	NA	NA	NA	NA	NA	NA	NA	NA	NA	NA	NA	NA	NA	NA
	mmu-miR-3088-3p	0	3	0	0	0	0	0	0	0	NA	NA	NA	NA	NA	NA	NA	NA	NA	NA	NA	NA	NA	NA	NA	NA	NA	NA	NA
	mmu-miR-3088-5p	0	0	0	0	0	0	0	0	0	NA	NA	NA	NA	NA	NA	NA	NA	NA	NA	NA	NA	NA	NA	NA	NA	NA	NA	NA
	mmu-miR-3089-5p	0	0	0	0	0	0	0	0	0	NA	NA	NA	NA	NA	NA	NA	NA	NA	NA	NA	NA	NA	NA	NA	NA	NA	NA	NA
	mmu-miR-3090-3p	0	0	0	0	0	0	0	0	0	NA	NA	NA	NA	NA	NA	NA	NA	NA	NA	NA	NA	NA	NA	NA	NA	NA	NA	NA
	mmu-miR-3090-5p	0	0	0	0	0	0	0	0	0	NA	NA	NA	NA	NA	NA	NA	NA	NA	NA	NA	NA	NA	NA	NA	NA	NA	NA	NA
	mmu-miR-3091-5p	0	0	2	0	0	0	1	0	0	NA	NA	NA	NA	NA	NA	NA	NA	NA	NA	NA	NA	NA	NA	NA	NA	NA	NA	NA
	mmu-miR-3092-3p	0	0	0	0	0	0	0	0	0	NA	NA	NA	NA	NA	NA	NA	NA	NA	NA	NA	NA	NA	NA	NA	NA	NA	NA	NA
	mmu-miR-3092-5p	0	0	0	0	0	0	0	0	0	NA	NA	NA	NA	NA	NA	NA	NA	NA	NA	NA	NA	NA	NA	NA	NA	NA	NA	NA
	mmu-miR-3094-3p	0	0	3	0	0	0	0	0	0	NA	NA	NA	NA	NA	NA	NA	NA	NA	NA	NA	NA	NA	NA	NA	NA	NA	NA	NA
	mmu-miR-3095-3p	0	0	0	0	0	0	0	0	0	NA	NA	NA	NA	NA	NA	NA	NA	NA	NA	NA	NA	NA	NA	NA	NA	NA	NA	NA
	mmu-miR-3095-5p	0	0	0	0	0	0	0	0	0	NA	NA	NA	NA	NA	NA	NA	NA	NA	NA	NA	NA	NA	NA	NA	NA	NA	NA	NA
	mmu-miR-3097-3p	0	0	0	0	0	0	0	0	0	NA	NA	NA	NA	NA	NA	NA	NA	NA	NA	NA	NA	NA	NA	NA	NA	NA	NA	NA
	mmu-miR-3099-5p	0	0	0	0	0	0	0	1	0	NA	NA	NA	NA	NA	NA	NA	NA	NA	NA	NA	NA	NA	NA	NA	NA	NA	NA	NA
	mmu-miR-3100-5p	0	0	0	0	0	0	0	0	0	NA	NA	NA	NA	NA	NA	NA	NA	NA	NA	NA	NA	NA	NA	NA	NA	NA	NA	NA
	mmu-miR-3105-3p	0	0	0	0	0	0	0	0	0	NA	NA	NA	NA	NA	NA	NA	NA	NA	NA	NA	NA	NA	NA	NA	NA	NA	NA	NA
	mmu-miR-3105-5p	0	0	0	0	0	0	0	0	0	NA	NA	NA	NA	NA	NA	NA	NA	NA	NA	NA	NA	NA	NA	NA	NA	NA	NA	NA
	mmu-miR-3106-3p	0	0	0	0	0	0	0	0	0	NA	NA	NA	NA	NA	NA	NA	NA	NA	NA	NA	NA	NA	NA	NA	NA	NA	NA	NA
	mmu-miR-3106-5p	0	3	8	0	0	0	0	0	0	NA	NA	NA	NA	NA	NA	NA	NA	NA	NA	NA	NA	NA	NA	NA	NA	NA	NA	NA
	mmu-miR-3108-3p	0	0	0	0	0	0	0	0	0	NA	NA	NA	NA	NA	NA	NA	NA	NA	NA	NA	NA	NA	NA	NA	NA	NA	NA	NA
	mmu-miR-3108-5p	0	0	0	0	0	0	0	0	0	NA	NA	NA	NA	NA	NA	NA	NA	NA	NA	NA	NA	NA	NA	NA	NA	NA	NA	NA
	mmu-miR-3109-5p	0	0	0	0	0	0	0	0	0	NA	NA	NA	NA	NA	NA	NA	NA	NA	NA	NA	NA	NA	NA	NA	NA	NA	NA	NA
	mmu-miR-3110-3p	0	0	0	0	0	0	0	0	0	NA	NA	NA	NA	NA	NA	NA	NA	NA	NA	NA	NA	NA	NA	NA	NA	NA	NA	NA
	mmu-miR-3112-3p	0	0	0	0	0	0	0	0	0	NA	NA	NA	NA	NA	NA	NA	NA	NA	NA	NA	NA	NA	NA	NA	NA	NA	NA	NA
	mmu-miR-3154	0	0	0	0	0	0	0	0	0	NA	NA	NA	NA	NA	NA	NA	NA	NA	NA	NA	NA	NA	NA	NA	NA	NA	NA	NA
	mmu-miR-326-5p	0	11	8	0	0	0	0	0	1	NA	NA	NA	NA	NA	NA	NA	NA	NA	NA	NA	NA	NA	NA	NA	NA	NA	NA	NA
	mmu-miR-327	0	0	0	0	0	0	0	0	0	NA	NA	NA	NA	NA	NA	NA	NA	NA	NA	NA	NA	NA	NA	NA	NA	NA	NA	NA
	mmu-miR-343	0	0	0	0	0	0	0	0	0	NA	NA	NA	NA	NA	NA	NA	NA	NA	NA	NA	NA	NA	NA	NA	NA	NA	NA	NA
	mmu-miR-344b-5p	0	0	0	0	0	0	0	0	0	NA	NA	NA	NA	NA	NA	NA	NA	NA	NA	NA	NA	NA	NA	NA	NA	NA	NA	NA
	mmu-miR-344c-5p	0	7	0	0	0	0	0	0	0	NA	NA	NA	NA	NA	NA	NA	NA	NA	NA	NA	NA	NA	NA	NA	NA	NA	NA	NA
	mmu-miR-344d-1-5p	0	1	3	0	0	0	0	0	0	NA	NA	NA	NA	NA	NA	NA	NA	NA	NA	NA	NA	NA	NA	NA	NA	NA	NA	NA
	mmu-miR-344d-2-5p	0	0	0	0	0	0	0	0	0	NA	NA	NA	NA	NA	NA	NA	NA	NA	NA	NA	NA	NA	NA	NA	NA	NA	NA	NA
	mmu-miR-344e-5p	0	3	0	0	0	0	0	0	0	NA	NA	NA	NA	NA	NA	NA	NA	NA	NA	NA	NA	NA	NA	NA	NA	NA	NA	NA
	mmu-miR-344f-5p	0	3	0	0	0	0	4	0	0	NA	NA	NA	NA	NA	NA	NA	NA	NA	NA	NA	NA	NA	NA	NA	NA	NA	NA	NA
	mmu-miR-344g-5p	0	0	0	0	0	0	0	0	0	NA	NA	NA	NA	NA	NA	NA	NA	NA	NA	NA	NA	NA	NA	NA	NA	NA	NA	NA
	mmu-miR-344h-5p	0	2	2	0	0	0	0	0	0	NA	NA	NA	NA	NA	NA	NA	NA	NA	NA	NA	NA	NA	NA	NA	NA	NA	NA	NA
	mmu-miR-344i	0	0	0	0	0	0	0	0	0	NA	NA	NA	NA	NA	NA	NA	NA	NA	NA	NA	NA	NA	NA	NA	NA	NA	NA	NA
	mmu-miR-3470a	0	0	0	0	1	0	0	0	0	NA	NA	NA	NA	NA	NA	NA	NA	NA	NA	NA	NA	NA	NA	NA	NA	NA	NA	NA
	mmu-miR-3470b	0	0	0	0	0	0	1	0	0	NA	NA	NA	NA	NA	NA	NA	NA	NA	NA	NA	NA	NA	NA	NA	NA	NA	NA	NA
	mmu-miR-3471	0	0	0	0	0	0	0	0	0	NA	NA	NA	NA	NA	NA	NA	NA	NA	NA	NA	NA	NA	NA	NA	NA	NA	NA	NA
	mmu-miR-3472	0	0	0	0	0	0	0	0	0	NA	NA	NA	NA	NA	NA	NA	NA	NA	NA	NA	NA	NA	NA	NA	NA	NA	NA	NA
	mmu-miR-3473a	0	0	0	0	0	0	0	0	0	NA	NA	NA	NA	NA	NA	NA	NA	NA	NA	NA	NA	NA	NA	NA	NA	NA	NA	NA
	mmu-miR-3473b	0	0	0	0	0	0	0	0	0	NA	NA	NA	NA	NA	NA	NA	NA	NA	NA	NA	NA	NA	NA	NA	NA	NA	NA	NA
	mmu-miR-3473c	0	0	0	0	0	0	0	0	0	NA	NA	NA	NA	NA	NA	NA	NA	NA	NA	NA	NA	NA	NA	NA	NA	NA	NA	NA
	mmu-miR-3473e	0	0	0	0	0	0	0	0	0	NA	NA	NA	NA	NA	NA	NA	NA	NA	NA	NA	NA	NA	NA	NA	NA	NA	NA	NA
	mmu-miR-3473f	0	0	0	0	0	16	0	0	0	NA	NA	NA	NA	NA	NA	NA	NA	NA	NA	NA	NA	NA	NA	NA	NA	NA	NA	NA
	mmu-miR-3475-5p	0	0	0	0	0	0	0	0	0	NA	NA	NA	NA	NA	NA	NA	NA	NA	NA	NA	NA	NA	NA	NA	NA	NA	NA	NA
	mmu-miR-34a-3p	0	14	1	0	0	0	1	0	0	NA	NA	NA	NA	NA	NA	NA	NA	NA	NA	NA	NA	NA	NA	NA	NA	NA	NA	NA
	mmu-miR-3544-3p	0	0	0	0	0	0	0	0	0	NA	NA	NA	NA	NA	NA	NA	NA	NA	NA	NA	NA	NA	NA	NA	NA	NA	NA	NA
	mmu-miR-3544-5p	0	0	0	0	0	0	0	0	0	NA	NA	NA	NA	NA	NA	NA	NA	NA	NA	NA	NA	NA	NA	NA	NA	NA	NA	NA
	mmu-miR-3547-5p	0	0	0	0	0	0	0	0	0	NA	NA	NA	NA	NA	NA	NA	NA	NA	NA	NA	NA	NA	NA	NA	NA	NA	NA	NA
	mmu-miR-3569-3p	0	0	3	0	4	0	0	0	0	NA	NA	NA	NA	NA	NA	NA	NA	NA	NA	NA	NA	NA	NA	NA	NA	NA	NA	NA
	mmu-miR-3618-3p	0	0	0	0	0	0	0	0	0	NA	NA	NA	NA	NA	NA	NA	NA	NA	NA	NA	NA	NA	NA	NA	NA	NA	NA	NA
	mmu-miR-3620-3p	0	0	0	0	0	0	0	0	0	NA	NA	NA	NA	NA	NA	NA	NA	NA	NA	NA	NA	NA	NA	NA	NA	NA	NA	NA
	mmu-miR-3620-5p	0	1	0	0	0	0	0	0	0	NA	NA	NA	NA	NA	NA	NA	NA	NA	NA	NA	NA	NA	NA	NA	NA	NA	NA	NA
	mmu-miR-365-1-5p	0	2	6	18	0	0	0	0	0	NA	NA	NA	NA	NA	NA	NA	NA	NA	NA	NA	NA	NA	NA	NA	NA	NA	NA	NA
	mmu-miR-367-3p	0	0	0	0	0	0	0	0	0	NA	NA	NA	NA	NA	NA	NA	NA	NA	NA	NA	NA	NA	NA	NA	NA	NA	NA	NA
	mmu-miR-367-5p	0	0	0	0	0	0	0	0	0	NA	NA	NA	NA	NA	NA	NA	NA	NA	NA	NA	NA	NA	NA	NA	NA	NA	NA	NA
	mmu-miR-374c-3p	0	2	0	0	0	0	0	0	0	NA	NA	NA	NA	NA	NA	NA	NA	NA	NA	NA	NA	NA	NA	NA	NA	NA	NA	NA
	mmu-miR-374c-5p	0	0	0	0	0	0	0	0	0	NA	NA	NA	NA	NA	NA	NA	NA	NA	NA	NA	NA	NA	NA	NA	NA	NA	NA	NA
	mmu-miR-375-5p	0	0	0	0	0	0	0	0	0	NA	NA	NA	NA	NA	NA	NA	NA	NA	NA	NA	NA	NA	NA	NA	NA	NA	NA	NA
	mmu-miR-3960	0	0	0	0	0	0	0	0	0	NA	NA	NA	NA	NA	NA	NA	NA	NA	NA	NA	NA	NA	NA	NA	NA	NA	NA	NA
	mmu-miR-3961	0	0	0	0	0	0	0	0	0	NA	NA	NA	NA	NA	NA	NA	NA	NA	NA	NA	NA	NA	NA	NA	NA	NA	NA	NA
	mmu-miR-3962	0	0	0	0	0	0	0	0	0	NA	NA	NA	NA	NA	NA	NA	NA	NA	NA	NA	NA	NA	NA	NA	NA	NA	NA	NA
	mmu-miR-3964	0	0	0	0	0	0	0	0	0	NA	NA	NA	NA	NA	NA	NA	NA	NA	NA	NA	NA	NA	NA	NA	NA	NA	NA	NA
	mmu-miR-3965	0	0	0	0	0	0	0	0	0	NA	NA	NA	NA	NA	NA	NA	NA	NA	NA	NA	NA	NA	NA	NA	NA	NA	NA	NA
	mmu-miR-3966	0	0	0	0	0	0	0	0	0	NA	NA	NA	NA	NA	NA	NA	NA	NA	NA	NA	NA	NA	NA	NA	NA	NA	NA	NA
	mmu-miR-3967	0	0	0	0	0	0	0	0	0	NA	NA	NA	NA	NA	NA	NA	NA	NA	NA	NA	NA	NA	NA	NA	NA	NA	NA	NA
	mmu-miR-3969	0	0	0	0	0	0	0	0	0	NA	NA	NA	NA	NA	NA	NA	NA	NA	NA	NA	NA	NA	NA	NA	NA	NA	NA	NA
	mmu-miR-3971	0	0	0	0	0	0	0	0	0	NA	NA	NA	NA	NA	NA	NA	NA	NA	NA	NA	NA	NA	NA	NA	NA	NA	NA	NA
	mmu-miR-429-5p	0	0	0	0	0	0	0	0	0	NA	NA	NA	NA	NA	NA	NA	NA	NA	NA	NA	NA	NA	NA	NA	NA	NA	NA	NA
	mmu-miR-432	0	0	0	0	0	0	0	0	0	NA	NA	NA	NA	NA	NA	NA	NA	NA	NA	NA	NA	NA	NA	NA	NA	NA	NA	NA
	mmu-miR-449a-3p	0	0	3	0	0	0	0	0	0	NA	NA	NA	NA	NA	NA	NA	NA	NA	NA	NA	NA	NA	NA	NA	NA	NA	NA	NA
	mmu-miR-449b	0	0	0	0	0	0	0	0	0	NA	NA	NA	NA	NA	NA	NA	NA	NA	NA	NA	NA	NA	NA	NA	NA	NA	NA	NA
	mmu-miR-449c-3p	0	0	0	0	0	0	0	0	0	NA	NA	NA	NA	NA	NA	NA	NA	NA	NA	NA	NA	NA	NA	NA	NA	NA	NA	NA
	mmu-miR-450a-1-3p	0	0	0	0	0	0	0	0	0	NA	NA	NA	NA	NA	NA	NA	NA	NA	NA	NA	NA	NA	NA	NA	NA	NA	NA	NA
	mmu-miR-450a-2-3p	0	0	0	0	0	0	0	0	0	NA	NA	NA	NA	NA	NA	NA	NA	NA	NA	NA	NA	NA	NA	NA	NA	NA	NA	NA
	mmu-miR-451b	0	0	0	0	0	0	0	0	0	NA	NA	NA	NA	NA	NA	NA	NA	NA	NA	NA	NA	NA	NA	NA	NA	NA	NA	NA
	mmu-miR-453	0	0	0	0	0	0	0	0	0	NA	NA	NA	NA	NA	NA	NA	NA	NA	NA	NA	NA	NA	NA	NA	NA	NA	NA	NA
	mmu-miR-463-3p	0	0	0	0	0	0	0	0	0	NA	NA	NA	NA	NA	NA	NA	NA	NA	NA	NA	NA	NA	NA	NA	NA	NA	NA	NA
	mmu-miR-465a-3p	0	1	0	0	0	0	0	0	0	NA	NA	NA	NA	NA	NA	NA	NA	NA	NA	NA	NA	NA	NA	NA	NA	NA	NA	NA
	mmu-miR-465a-5p	0	0	0	0	0	0	0	0	0	NA	NA	NA	NA	NA	NA	NA	NA	NA	NA	NA	NA	NA	NA	NA	NA	NA	NA	NA
	mmu-miR-465b-3p	0	1	0	0	0	0	0	0	0	NA	NA	NA	NA	NA	NA	NA	NA	NA	NA	NA	NA	NA	NA	NA	NA	NA	NA	NA
	mmu-miR-465b-5p	0	1	0	0	0	0	0	0	0	NA	NA	NA	NA	NA	NA	NA	NA	NA	NA	NA	NA	NA	NA	NA	NA	NA	NA	NA
	mmu-miR-465c-3p	0	0	0	0	0	0	0	0	0	NA	NA	NA	NA	NA	NA	NA	NA	NA	NA	NA	NA	NA	NA	NA	NA	NA	NA	NA
	mmu-miR-465d-3p	0	0	0	0	0	0	0	0	0	NA	NA	NA	NA	NA	NA	NA	NA	NA	NA	NA	NA	NA	NA	NA	NA	NA	NA	NA
	mmu-miR-465d-5p	0	0	0	0	0	0	0	0	0	NA	NA	NA	NA	NA	NA	NA	NA	NA	NA	NA	NA	NA	NA	NA	NA	NA	NA	NA
	mmu-miR-466a-5p	0	0	0	0	0	0	0	0	0	NA	NA	NA	NA	NA	NA	NA	NA	NA	NA	NA	NA	NA	NA	NA	NA	NA	NA	NA
	mmu-miR-466b-5p	0	4	0	0	0	0	0	0	0	NA	NA	NA	NA	NA	NA	NA	NA	NA	NA	NA	NA	NA	NA	NA	NA	NA	NA	NA
	mmu-miR-466d-5p	0	3	5	0	0	0	0	0	0	NA	NA	NA	NA	NA	NA	NA	NA	NA	NA	NA	NA	NA	NA	NA	NA	NA	NA	NA
	mmu-miR-466e-5p	0	0	0	0	0	0	0	0	0	NA	NA	NA	NA	NA	NA	NA	NA	NA	NA	NA	NA	NA	NA	NA	NA	NA	NA	NA
	mmu-miR-466f	0	0	0	0	0	0	0	0	0	NA	NA	NA	NA	NA	NA	NA	NA	NA	NA	NA	NA	NA	NA	NA	NA	NA	NA	NA
	mmu-miR-466f-3p	0	0	0	0	0	0	0	0	0	NA	NA	NA	NA	NA	NA	NA	NA	NA	NA	NA	NA	NA	NA	NA	NA	NA	NA	NA
	mmu-miR-466f-5p	0	0	0	0	0	0	0	0	0	NA	NA	NA	NA	NA	NA	NA	NA	NA	NA	NA	NA	NA	NA	NA	NA	NA	NA	NA
	mmu-miR-466g	0	0	0	0	0	0	0	0	0	NA	NA	NA	NA	NA	NA	NA	NA	NA	NA	NA	NA	NA	NA	NA	NA	NA	NA	NA
	mmu-miR-466h-5p	0	0	0	0	0	0	0	0	0	NA	NA	NA	NA	NA	NA	NA	NA	NA	NA	NA	NA	NA	NA	NA	NA	NA	NA	NA
	mmu-miR-466i-3p	0	0	0	0	0	0	0	0	0	NA	NA	NA	NA	NA	NA	NA	NA	NA	NA	NA	NA	NA	NA	NA	NA	NA	NA	NA
	mmu-miR-466i-5p	0	0	0	0	0	0	0	0	0	NA	NA	NA	NA	NA	NA	NA	NA	NA	NA	NA	NA	NA	NA	NA	NA	NA	NA	NA
	mmu-miR-466j	0	0	0	0	0	0	0	0	0	NA	NA	NA	NA	NA	NA	NA	NA	NA	NA	NA	NA	NA	NA	NA	NA	NA	NA	NA
	mmu-miR-466k	0	0	0	0	0	0	0	0	0	NA	NA	NA	NA	NA	NA	NA	NA	NA	NA	NA	NA	NA	NA	NA	NA	NA	NA	NA
	mmu-miR-466l-3p	0	0	0	0	0	0	0	0	0	NA	NA	NA	NA	NA	NA	NA	NA	NA	NA	NA	NA	NA	NA	NA	NA	NA	NA	NA
	mmu-miR-466l-5p	0	0	0	0	0	0	0	0	0	NA	NA	NA	NA	NA	NA	NA	NA	NA	NA	NA	NA	NA	NA	NA	NA	NA	NA	NA
	mmu-miR-466m-3p	0	0	0	0	0	0	0	0	0	NA	NA	NA	NA	NA	NA	NA	NA	NA	NA	NA	NA	NA	NA	NA	NA	NA	NA	NA
	mmu-miR-466m-5p	0	0	0	0	0	0	0	0	0	NA	NA	NA	NA	NA	NA	NA	NA	NA	NA	NA	NA	NA	NA	NA	NA	NA	NA	NA
	mmu-miR-466n-3p	0	0	0	0	0	0	0	0	0	NA	NA	NA	NA	NA	NA	NA	NA	NA	NA	NA	NA	NA	NA	NA	NA	NA	NA	NA
	mmu-miR-466n-5p	0	3	5	0	0	0	0	0	0	NA	NA	NA	NA	NA	NA	NA	NA	NA	NA	NA	NA	NA	NA	NA	NA	NA	NA	NA
	mmu-miR-466o-5p	0	0	0	0	0	0	0	0	0	NA	NA	NA	NA	NA	NA	NA	NA	NA	NA	NA	NA	NA	NA	NA	NA	NA	NA	NA
	mmu-miR-466p-5p	0	0	0	0	0	0	0	0	0	NA	NA	NA	NA	NA	NA	NA	NA	NA	NA	NA	NA	NA	NA	NA	NA	NA	NA	NA
	mmu-miR-467b-3p	0	0	0	0	0	0	0	0	0	NA	NA	NA	NA	NA	NA	NA	NA	NA	NA	NA	NA	NA	NA	NA	NA	NA	NA	NA
	mmu-miR-467c-3p	0	0	0	0	0	0	0	0	0	NA	NA	NA	NA	NA	NA	NA	NA	NA	NA	NA	NA	NA	NA	NA	NA	NA	NA	NA
	mmu-miR-467d-3p	0	2	0	0	0	0	0	0	0	NA	NA	NA	NA	NA	NA	NA	NA	NA	NA	NA	NA	NA	NA	NA	NA	NA	NA	NA
	mmu-miR-467e-3p	0	0	0	0	0	0	0	0	0	NA	NA	NA	NA	NA	NA	NA	NA	NA	NA	NA	NA	NA	NA	NA	NA	NA	NA	NA
	mmu-miR-467f	0	0	0	0	0	0	0	0	0	NA	NA	NA	NA	NA	NA	NA	NA	NA	NA	NA	NA	NA	NA	NA	NA	NA	NA	NA
	mmu-miR-467g	0	0	0	0	0	0	0	0	0	NA	NA	NA	NA	NA	NA	NA	NA	NA	NA	NA	NA	NA	NA	NA	NA	NA	NA	NA
	mmu-miR-467h	0	0	0	0	0	0	0	0	0	NA	NA	NA	NA	NA	NA	NA	NA	NA	NA	NA	NA	NA	NA	NA	NA	NA	NA	NA
	mmu-miR-468-3p	0	0	0	0	0	0	0	0	0	NA	NA	NA	NA	NA	NA	NA	NA	NA	NA	NA	NA	NA	NA	NA	NA	NA	NA	NA
	mmu-miR-468-5p	0	0	0	0	0	0	0	0	0	NA	NA	NA	NA	NA	NA	NA	NA	NA	NA	NA	NA	NA	NA	NA	NA	NA	NA	NA
	mmu-miR-470-3p	0	0	0	0	0	0	0	0	0	NA	NA	NA	NA	NA	NA	NA	NA	NA	NA	NA	NA	NA	NA	NA	NA	NA	NA	NA
	mmu-miR-471-3p	0	0	0	0	0	0	0	0	0	NA	NA	NA	NA	NA	NA	NA	NA	NA	NA	NA	NA	NA	NA	NA	NA	NA	NA	NA
	mmu-miR-471-5p	0	0	0	0	0	0	0	0	0	NA	NA	NA	NA	NA	NA	NA	NA	NA	NA	NA	NA	NA	NA	NA	NA	NA	NA	NA
	mmu-miR-489-3p	0	0	4	0	0	0	0	0	0	NA	NA	NA	NA	NA	NA	NA	NA	NA	NA	NA	NA	NA	NA	NA	NA	NA	NA	NA
	mmu-miR-489-5p	0	0	0	0	0	0	0	0	0	NA	NA	NA	NA	NA	NA	NA	NA	NA	NA	NA	NA	NA	NA	NA	NA	NA	NA	NA
	mmu-miR-491-3p	0	0	4	0	0	0	0	0	0	NA	NA	NA	NA	NA	NA	NA	NA	NA	NA	NA	NA	NA	NA	NA	NA	NA	NA	NA
	mmu-miR-496b	0	0	0	0	0	0	0	0	0	NA	NA	NA	NA	NA	NA	NA	NA	NA	NA	NA	NA	NA	NA	NA	NA	NA	NA	NA
	mmu-miR-497a-3p	0	2	0	0	0	0	0	0	0	NA	NA	NA	NA	NA	NA	NA	NA	NA	NA	NA	NA	NA	NA	NA	NA	NA	NA	NA
	mmu-miR-497b	0	0	0	0	0	0	0	0	0	NA	NA	NA	NA	NA	NA	NA	NA	NA	NA	NA	NA	NA	NA	NA	NA	NA	NA	NA
	mmu-miR-499-3p	0	0	0	0	0	0	0	0	0	NA	NA	NA	NA	NA	NA	NA	NA	NA	NA	NA	NA	NA	NA	NA	NA	NA	NA	NA
	mmu-miR-499-5p	0	6	0	1	7	0	0	0	0	NA	NA	NA	NA	NA	NA	NA	NA	NA	NA	NA	NA	NA	NA	NA	NA	NA	NA	NA
	mmu-miR-5046	0	0	0	0	0	0	0	0	0	NA	NA	NA	NA	NA	NA	NA	NA	NA	NA	NA	NA	NA	NA	NA	NA	NA	NA	NA
	mmu-miR-509-3p	0	0	0	0	0	0	0	0	0	NA	NA	NA	NA	NA	NA	NA	NA	NA	NA	NA	NA	NA	NA	NA	NA	NA	NA	NA
	mmu-miR-509-5p	0	0	0	0	0	0	0	0	0	NA	NA	NA	NA	NA	NA	NA	NA	NA	NA	NA	NA	NA	NA	NA	NA	NA	NA	NA
	mmu-miR-5098	0	0	0	0	0	0	0	0	0	NA	NA	NA	NA	NA	NA	NA	NA	NA	NA	NA	NA	NA	NA	NA	NA	NA	NA	NA
	mmu-miR-5103	0	0	0	0	0	0	0	0	0	NA	NA	NA	NA	NA	NA	NA	NA	NA	NA	NA	NA	NA	NA	NA	NA	NA	NA	NA
	mmu-miR-5104	0	0	0	0	0	0	0	0	0	NA	NA	NA	NA	NA	NA	NA	NA	NA	NA	NA	NA	NA	NA	NA	NA	NA	NA	NA
	mmu-miR-5104b-5p	0	0	0	0	0	0	0	0	0	NA	NA	NA	NA	NA	NA	NA	NA	NA	NA	NA	NA	NA	NA	NA	NA	NA	NA	NA
	mmu-miR-5106	0	0	0	0	0	0	0	0	0	NA	NA	NA	NA	NA	NA	NA	NA	NA	NA	NA	NA	NA	NA	NA	NA	NA	NA	NA
	mmu-miR-5107-3p	0	0	0	0	0	0	0	0	0	NA	NA	NA	NA	NA	NA	NA	NA	NA	NA	NA	NA	NA	NA	NA	NA	NA	NA	NA
	mmu-miR-5107-5p	0	0	0	0	0	0	0	0	0	NA	NA	NA	NA	NA	NA	NA	NA	NA	NA	NA	NA	NA	NA	NA	NA	NA	NA	NA
	mmu-miR-5108	0	0	0	0	190	7	0	0	0	NA	NA	NA	NA	NA	NA	NA	NA	NA	NA	NA	NA	NA	NA	NA	NA	NA	NA	NA
	mmu-miR-511-3p	0	0	0	0	0	0	1	0	0	NA	NA	NA	NA	NA	NA	NA	NA	NA	NA	NA	NA	NA	NA	NA	NA	NA	NA	NA
	mmu-miR-511-5p	0	0	0	0	0	0	0	0	0	NA	NA	NA	NA	NA	NA	NA	NA	NA	NA	NA	NA	NA	NA	NA	NA	NA	NA	NA
	mmu-miR-5110	0	0	0	0	2	0	0	0	0	NA	NA	NA	NA	NA	NA	NA	NA	NA	NA	NA	NA	NA	NA	NA	NA	NA	NA	NA
	mmu-miR-5112	0	0	0	0	0	0	0	0	0	NA	NA	NA	NA	NA	NA	NA	NA	NA	NA	NA	NA	NA	NA	NA	NA	NA	NA	NA
	mmu-miR-5116	0	0	0	0	0	0	0	0	0	NA	NA	NA	NA	NA	NA	NA	NA	NA	NA	NA	NA	NA	NA	NA	NA	NA	NA	NA
	mmu-miR-5118	0	0	0	0	0	0	0	0	0	NA	NA	NA	NA	NA	NA	NA	NA	NA	NA	NA	NA	NA	NA	NA	NA	NA	NA	NA
	mmu-miR-5120	0	0	0	0	0	0	0	0	0	NA	NA	NA	NA	NA	NA	NA	NA	NA	NA	NA	NA	NA	NA	NA	NA	NA	NA	NA
	mmu-miR-5124a	0	0	0	0	0	0	0	0	0	NA	NA	NA	NA	NA	NA	NA	NA	NA	NA	NA	NA	NA	NA	NA	NA	NA	NA	NA
	mmu-miR-5124b	0	0	0	0	0	0	0	0	0	NA	NA	NA	NA	NA	NA	NA	NA	NA	NA	NA	NA	NA	NA	NA	NA	NA	NA	NA
	mmu-miR-5127	0	0	0	0	0	0	0	0	0	NA	NA	NA	NA	NA	NA	NA	NA	NA	NA	NA	NA	NA	NA	NA	NA	NA	NA	NA
	mmu-miR-5131	0	0	0	0	0	0	0	0	0	NA	NA	NA	NA	NA	NA	NA	NA	NA	NA	NA	NA	NA	NA	NA	NA	NA	NA	NA
	mmu-miR-5132-3p	0	0	0	0	0	0	1	0	0	NA	NA	NA	NA	NA	NA	NA	NA	NA	NA	NA	NA	NA	NA	NA	NA	NA	NA	NA
	mmu-miR-5134-3p	0	0	0	0	0	0	0	0	0	NA	NA	NA	NA	NA	NA	NA	NA	NA	NA	NA	NA	NA	NA	NA	NA	NA	NA	NA
	mmu-miR-5134-5p	0	0	0	0	0	0	0	0	0	NA	NA	NA	NA	NA	NA	NA	NA	NA	NA	NA	NA	NA	NA	NA	NA	NA	NA	NA
	mmu-miR-5135	0	0	0	0	0	0	0	0	0	NA	NA	NA	NA	NA	NA	NA	NA	NA	NA	NA	NA	NA	NA	NA	NA	NA	NA	NA
	mmu-miR-5136	0	0	0	0	0	0	0	0	0	NA	NA	NA	NA	NA	NA	NA	NA	NA	NA	NA	NA	NA	NA	NA	NA	NA	NA	NA
	mmu-miR-5618-3p	0	0	0	0	0	0	0	0	0	NA	NA	NA	NA	NA	NA	NA	NA	NA	NA	NA	NA	NA	NA	NA	NA	NA	NA	NA
	mmu-miR-5618-5p	0	0	0	0	0	0	0	0	0	NA	NA	NA	NA	NA	NA	NA	NA	NA	NA	NA	NA	NA	NA	NA	NA	NA	NA	NA
	mmu-miR-5619-3p	0	0	6	0	0	0	0	0	0	NA	NA	NA	NA	NA	NA	NA	NA	NA	NA	NA	NA	NA	NA	NA	NA	NA	NA	NA
	mmu-miR-5619-5p	0	0	0	0	0	0	0	0	0	NA	NA	NA	NA	NA	NA	NA	NA	NA	NA	NA	NA	NA	NA	NA	NA	NA	NA	NA
	mmu-miR-5620-3p	0	2	0	0	0	0	0	0	0	NA	NA	NA	NA	NA	NA	NA	NA	NA	NA	NA	NA	NA	NA	NA	NA	NA	NA	NA
	mmu-miR-5621-5p	0	0	0	0	0	0	0	0	0	NA	NA	NA	NA	NA	NA	NA	NA	NA	NA	NA	NA	NA	NA	NA	NA	NA	NA	NA
	mmu-miR-5622-3p	0	0	0	0	0	0	0	0	0	NA	NA	NA	NA	NA	NA	NA	NA	NA	NA	NA	NA	NA	NA	NA	NA	NA	NA	NA
	mmu-miR-5622-5p	0	0	0	0	0	0	0	0	0	NA	NA	NA	NA	NA	NA	NA	NA	NA	NA	NA	NA	NA	NA	NA	NA	NA	NA	NA
	mmu-miR-5623-3p	0	2	0	0	0	0	0	0	0	NA	NA	NA	NA	NA	NA	NA	NA	NA	NA	NA	NA	NA	NA	NA	NA	NA	NA	NA
	mmu-miR-5623-5p	0	0	0	0	0	0	0	0	0	NA	NA	NA	NA	NA	NA	NA	NA	NA	NA	NA	NA	NA	NA	NA	NA	NA	NA	NA
	mmu-miR-5624-3p	0	0	0	0	0	0	0	0	0	NA	NA	NA	NA	NA	NA	NA	NA	NA	NA	NA	NA	NA	NA	NA	NA	NA	NA	NA
	mmu-miR-5624-5p	0	0	0	0	0	0	1	0	0	NA	NA	NA	NA	NA	NA	NA	NA	NA	NA	NA	NA	NA	NA	NA	NA	NA	NA	NA
	mmu-miR-5625-3p	0	0	3	0	0	0	0	0	0	NA	NA	NA	NA	NA	NA	NA	NA	NA	NA	NA	NA	NA	NA	NA	NA	NA	NA	NA
	mmu-miR-5625-5p	0	0	0	0	0	0	0	0	0	NA	NA	NA	NA	NA	NA	NA	NA	NA	NA	NA	NA	NA	NA	NA	NA	NA	NA	NA
	mmu-miR-5626-5p	0	1	0	0	0	0	0	0	0	NA	NA	NA	NA	NA	NA	NA	NA	NA	NA	NA	NA	NA	NA	NA	NA	NA	NA	NA
	mmu-miR-5627-5p	0	0	0	0	6	0	0	0	0	NA	NA	NA	NA	NA	NA	NA	NA	NA	NA	NA	NA	NA	NA	NA	NA	NA	NA	NA
	mmu-miR-568	0	0	0	0	0	0	0	0	0	NA	NA	NA	NA	NA	NA	NA	NA	NA	NA	NA	NA	NA	NA	NA	NA	NA	NA	NA
	mmu-miR-5709-3p	0	0	0	0	0	0	0	0	0	NA	NA	NA	NA	NA	NA	NA	NA	NA	NA	NA	NA	NA	NA	NA	NA	NA	NA	NA
	mmu-miR-5710	0	0	0	0	0	0	0	0	0	NA	NA	NA	NA	NA	NA	NA	NA	NA	NA	NA	NA	NA	NA	NA	NA	NA	NA	NA
	mmu-miR-574-5p	0	0	0	0	0	0	0	0	0	NA	NA	NA	NA	NA	NA	NA	NA	NA	NA	NA	NA	NA	NA	NA	NA	NA	NA	NA
	mmu-miR-592-3p	0	0	2	0	0	0	0	0	0	NA	NA	NA	NA	NA	NA	NA	NA	NA	NA	NA	NA	NA	NA	NA	NA	NA	NA	NA
	mmu-miR-599	0	0	0	0	0	0	0	0	0	NA	NA	NA	NA	NA	NA	NA	NA	NA	NA	NA	NA	NA	NA	NA	NA	NA	NA	NA
	mmu-miR-615-5p	0	0	0	0	0	0	0	0	0	NA	NA	NA	NA	NA	NA	NA	NA	NA	NA	NA	NA	NA	NA	NA	NA	NA	NA	NA
	mmu-miR-6237	0	0	0	0	0	0	0	0	0	NA	NA	NA	NA	NA	NA	NA	NA	NA	NA	NA	NA	NA	NA	NA	NA	NA	NA	NA
	mmu-miR-6241	0	0	0	0	0	0	0	0	0	NA	NA	NA	NA	NA	NA	NA	NA	NA	NA	NA	NA	NA	NA	NA	NA	NA	NA	NA
	mmu-miR-6244	0	0	0	0	0	0	0	0	0	NA	NA	NA	NA	NA	NA	NA	NA	NA	NA	NA	NA	NA	NA	NA	NA	NA	NA	NA
	mmu-miR-6335	0	0	0	0	0	0	0	0	0	NA	NA	NA	NA	NA	NA	NA	NA	NA	NA	NA	NA	NA	NA	NA	NA	NA	NA	NA
	mmu-miR-6336	0	0	0	0	0	0	0	0	0	NA	NA	NA	NA	NA	NA	NA	NA	NA	NA	NA	NA	NA	NA	NA	NA	NA	NA	NA
	mmu-miR-6337	0	0	0	0	0	0	0	0	0	NA	NA	NA	NA	NA	NA	NA	NA	NA	NA	NA	NA	NA	NA	NA	NA	NA	NA	NA
	mmu-miR-6338	0	0	0	0	0	0	0	0	0	NA	NA	NA	NA	NA	NA	NA	NA	NA	NA	NA	NA	NA	NA	NA	NA	NA	NA	NA
	mmu-miR-6339	0	0	0	0	0	0	0	0	0	NA	NA	NA	NA	NA	NA	NA	NA	NA	NA	NA	NA	NA	NA	NA	NA	NA	NA	NA
	mmu-miR-6340	0	0	0	0	0	0	0	0	0	NA	NA	NA	NA	NA	NA	NA	NA	NA	NA	NA	NA	NA	NA	NA	NA	NA	NA	NA
	mmu-miR-6341	0	0	0	0	0	0	0	0	0	NA	NA	NA	NA	NA	NA	NA	NA	NA	NA	NA	NA	NA	NA	NA	NA	NA	NA	NA
	mmu-miR-6342	0	0	0	0	0	0	0	0	0	NA	NA	NA	NA	NA	NA	NA	NA	NA	NA	NA	NA	NA	NA	NA	NA	NA	NA	NA
	mmu-miR-6343	0	0	0	0	0	0	0	0	0	NA	NA	NA	NA	NA	NA	NA	NA	NA	NA	NA	NA	NA	NA	NA	NA	NA	NA	NA
	mmu-miR-6344	0	0	0	0	0	0	0	0	0	NA	NA	NA	NA	NA	NA	NA	NA	NA	NA	NA	NA	NA	NA	NA	NA	NA	NA	NA
	mmu-miR-6345	0	0	0	0	0	0	0	0	0	NA	NA	NA	NA	NA	NA	NA	NA	NA	NA	NA	NA	NA	NA	NA	NA	NA	NA	NA
	mmu-miR-6346	0	0	0	0	0	0	0	0	0	NA	NA	NA	NA	NA	NA	NA	NA	NA	NA	NA	NA	NA	NA	NA	NA	NA	NA	NA
	mmu-miR-6347	0	0	0	0	0	0	0	0	0	NA	NA	NA	NA	NA	NA	NA	NA	NA	NA	NA	NA	NA	NA	NA	NA	NA	NA	NA
	mmu-miR-6348	0	0	0	0	0	0	0	0	0	NA	NA	NA	NA	NA	NA	NA	NA	NA	NA	NA	NA	NA	NA	NA	NA	NA	NA	NA
	mmu-miR-6349	0	0	0	0	0	0	0	0	0	NA	NA	NA	NA	NA	NA	NA	NA	NA	NA	NA	NA	NA	NA	NA	NA	NA	NA	NA
	mmu-miR-6350	0	0	0	0	0	0	0	0	0	NA	NA	NA	NA	NA	NA	NA	NA	NA	NA	NA	NA	NA	NA	NA	NA	NA	NA	NA
	mmu-miR-6351	0	0	0	0	0	0	0	0	0	NA	NA	NA	NA	NA	NA	NA	NA	NA	NA	NA	NA	NA	NA	NA	NA	NA	NA	NA
	mmu-miR-6352	0	0	0	0	0	0	0	0	0	NA	NA	NA	NA	NA	NA	NA	NA	NA	NA	NA	NA	NA	NA	NA	NA	NA	NA	NA
	mmu-miR-6353	0	0	0	0	0	0	0	0	0	NA	NA	NA	NA	NA	NA	NA	NA	NA	NA	NA	NA	NA	NA	NA	NA	NA	NA	NA
	mmu-miR-6354	0	0	0	0	0	0	0	0	0	NA	NA	NA	NA	NA	NA	NA	NA	NA	NA	NA	NA	NA	NA	NA	NA	NA	NA	NA
	mmu-miR-6355	0	0	0	0	0	0	0	0	0	NA	NA	NA	NA	NA	NA	NA	NA	NA	NA	NA	NA	NA	NA	NA	NA	NA	NA	NA
	mmu-miR-6356	0	0	0	0	0	0	0	0	0	NA	NA	NA	NA	NA	NA	NA	NA	NA	NA	NA	NA	NA	NA	NA	NA	NA	NA	NA
	mmu-miR-6357	0	0	0	0	0	0	0	0	0	NA	NA	NA	NA	NA	NA	NA	NA	NA	NA	NA	NA	NA	NA	NA	NA	NA	NA	NA
	mmu-miR-6358	0	0	0	0	0	0	0	0	0	NA	NA	NA	NA	NA	NA	NA	NA	NA	NA	NA	NA	NA	NA	NA	NA	NA	NA	NA
	mmu-miR-6359	0	0	0	0	0	0	0	0	0	NA	NA	NA	NA	NA	NA	NA	NA	NA	NA	NA	NA	NA	NA	NA	NA	NA	NA	NA
	mmu-miR-6360	0	0	0	0	0	0	0	0	0	NA	NA	NA	NA	NA	NA	NA	NA	NA	NA	NA	NA	NA	NA	NA	NA	NA	NA	NA
	mmu-miR-6361	0	0	0	0	0	0	0	0	0	NA	NA	NA	NA	NA	NA	NA	NA	NA	NA	NA	NA	NA	NA	NA	NA	NA	NA	NA
	mmu-miR-6362	0	0	0	0	0	0	0	0	0	NA	NA	NA	NA	NA	NA	NA	NA	NA	NA	NA	NA	NA	NA	NA	NA	NA	NA	NA
	mmu-miR-6363	0	0	0	0	0	0	0	0	0	NA	NA	NA	NA	NA	NA	NA	NA	NA	NA	NA	NA	NA	NA	NA	NA	NA	NA	NA
	mmu-miR-6364	0	0	0	0	0	0	0	0	0	NA	NA	NA	NA	NA	NA	NA	NA	NA	NA	NA	NA	NA	NA	NA	NA	NA	NA	NA
	mmu-miR-6365	0	0	0	0	0	0	0	0	0	NA	NA	NA	NA	NA	NA	NA	NA	NA	NA	NA	NA	NA	NA	NA	NA	NA	NA	NA
	mmu-miR-6366	0	0	0	0	0	0	0	0	0	NA	NA	NA	NA	NA	NA	NA	NA	NA	NA	NA	NA	NA	NA	NA	NA	NA	NA	NA
	mmu-miR-6367	0	0	0	0	0	0	0	0	0	NA	NA	NA	NA	NA	NA	NA	NA	NA	NA	NA	NA	NA	NA	NA	NA	NA	NA	NA
	mmu-miR-6368	0	0	0	0	0	0	0	0	0	NA	NA	NA	NA	NA	NA	NA	NA	NA	NA	NA	NA	NA	NA	NA	NA	NA	NA	NA
	mmu-miR-6369	0	0	0	0	0	0	0	0	0	NA	NA	NA	NA	NA	NA	NA	NA	NA	NA	NA	NA	NA	NA	NA	NA	NA	NA	NA
	mmu-miR-6370	0	0	0	0	0	0	0	0	0	NA	NA	NA	NA	NA	NA	NA	NA	NA	NA	NA	NA	NA	NA	NA	NA	NA	NA	NA
	mmu-miR-6371	0	0	0	0	0	0	0	0	0	NA	NA	NA	NA	NA	NA	NA	NA	NA	NA	NA	NA	NA	NA	NA	NA	NA	NA	NA
	mmu-miR-6372	0	0	0	0	0	0	0	0	0	NA	NA	NA	NA	NA	NA	NA	NA	NA	NA	NA	NA	NA	NA	NA	NA	NA	NA	NA
	mmu-miR-6373	0	0	0	0	0	0	0	0	0	NA	NA	NA	NA	NA	NA	NA	NA	NA	NA	NA	NA	NA	NA	NA	NA	NA	NA	NA
	mmu-miR-6374	0	0	0	0	0	0	0	0	0	NA	NA	NA	NA	NA	NA	NA	NA	NA	NA	NA	NA	NA	NA	NA	NA	NA	NA	NA
	mmu-miR-6375	0	0	0	0	0	0	0	0	0	NA	NA	NA	NA	NA	NA	NA	NA	NA	NA	NA	NA	NA	NA	NA	NA	NA	NA	NA
	mmu-miR-6376	0	0	0	0	0	0	0	0	0	NA	NA	NA	NA	NA	NA	NA	NA	NA	NA	NA	NA	NA	NA	NA	NA	NA	NA	NA
	mmu-miR-6377	0	0	0	0	0	0	0	0	0	NA	NA	NA	NA	NA	NA	NA	NA	NA	NA	NA	NA	NA	NA	NA	NA	NA	NA	NA
	mmu-miR-6378	0	0	0	0	0	0	0	0	0	NA	NA	NA	NA	NA	NA	NA	NA	NA	NA	NA	NA	NA	NA	NA	NA	NA	NA	NA
	mmu-miR-6379	0	0	0	0	0	0	0	0	0	NA	NA	NA	NA	NA	NA	NA	NA	NA	NA	NA	NA	NA	NA	NA	NA	NA	NA	NA
	mmu-miR-6380	0	0	0	0	0	0	0	0	0	NA	NA	NA	NA	NA	NA	NA	NA	NA	NA	NA	NA	NA	NA	NA	NA	NA	NA	NA
	mmu-miR-6381	0	0	0	0	0	0	0	0	0	NA	NA	NA	NA	NA	NA	NA	NA	NA	NA	NA	NA	NA	NA	NA	NA	NA	NA	NA
	mmu-miR-6382	0	0	0	0	0	0	0	0	0	NA	NA	NA	NA	NA	NA	NA	NA	NA	NA	NA	NA	NA	NA	NA	NA	NA	NA	NA
	mmu-miR-6383	0	0	0	0	0	0	0	0	0	NA	NA	NA	NA	NA	NA	NA	NA	NA	NA	NA	NA	NA	NA	NA	NA	NA	NA	NA
	mmu-miR-6384	0	0	0	0	0	0	0	0	0	NA	NA	NA	NA	NA	NA	NA	NA	NA	NA	NA	NA	NA	NA	NA	NA	NA	NA	NA
	mmu-miR-6385	0	0	0	0	0	0	0	0	0	NA	NA	NA	NA	NA	NA	NA	NA	NA	NA	NA	NA	NA	NA	NA	NA	NA	NA	NA
	mmu-miR-6386	0	0	0	0	0	0	0	0	0	NA	NA	NA	NA	NA	NA	NA	NA	NA	NA	NA	NA	NA	NA	NA	NA	NA	NA	NA
	mmu-miR-6387	0	0	0	0	0	0	0	0	0	NA	NA	NA	NA	NA	NA	NA	NA	NA	NA	NA	NA	NA	NA	NA	NA	NA	NA	NA
	mmu-miR-6388	0	0	0	0	0	0	0	0	0	NA	NA	NA	NA	NA	NA	NA	NA	NA	NA	NA	NA	NA	NA	NA	NA	NA	NA	NA
	mmu-miR-6389	0	0	0	0	0	0	0	0	0	NA	NA	NA	NA	NA	NA	NA	NA	NA	NA	NA	NA	NA	NA	NA	NA	NA	NA	NA
	mmu-miR-6390	0	0	0	0	0	0	0	0	0	NA	NA	NA	NA	NA	NA	NA	NA	NA	NA	NA	NA	NA	NA	NA	NA	NA	NA	NA
	mmu-miR-6391	0	0	0	0	0	0	0	0	0	NA	NA	NA	NA	NA	NA	NA	NA	NA	NA	NA	NA	NA	NA	NA	NA	NA	NA	NA
	mmu-miR-6392-3p	0	0	0	0	0	0	0	0	0	NA	NA	NA	NA	NA	NA	NA	NA	NA	NA	NA	NA	NA	NA	NA	NA	NA	NA	NA
	mmu-miR-6392-5p	0	1	0	0	0	0	0	1	0	NA	NA	NA	NA	NA	NA	NA	NA	NA	NA	NA	NA	NA	NA	NA	NA	NA	NA	NA
	mmu-miR-6393	0	0	0	0	0	0	0	0	0	NA	NA	NA	NA	NA	NA	NA	NA	NA	NA	NA	NA	NA	NA	NA	NA	NA	NA	NA
	mmu-miR-6394	0	0	0	0	0	0	0	0	0	NA	NA	NA	NA	NA	NA	NA	NA	NA	NA	NA	NA	NA	NA	NA	NA	NA	NA	NA
	mmu-miR-6395	0	0	0	0	0	0	0	0	0	NA	NA	NA	NA	NA	NA	NA	NA	NA	NA	NA	NA	NA	NA	NA	NA	NA	NA	NA
	mmu-miR-6396	0	0	0	0	0	0	0	0	0	NA	NA	NA	NA	NA	NA	NA	NA	NA	NA	NA	NA	NA	NA	NA	NA	NA	NA	NA
	mmu-miR-6397	0	0	0	0	0	0	0	0	0	NA	NA	NA	NA	NA	NA	NA	NA	NA	NA	NA	NA	NA	NA	NA	NA	NA	NA	NA
	mmu-miR-6398	0	0	0	0	0	0	0	0	0	NA	NA	NA	NA	NA	NA	NA	NA	NA	NA	NA	NA	NA	NA	NA	NA	NA	NA	NA
	mmu-miR-6399	0	0	4	0	0	0	0	0	0	NA	NA	NA	NA	NA	NA	NA	NA	NA	NA	NA	NA	NA	NA	NA	NA	NA	NA	NA
	mmu-miR-6400	0	0	0	0	0	0	0	0	0	NA	NA	NA	NA	NA	NA	NA	NA	NA	NA	NA	NA	NA	NA	NA	NA	NA	NA	NA
	mmu-miR-6401	0	0	0	0	0	0	0	0	0	NA	NA	NA	NA	NA	NA	NA	NA	NA	NA	NA	NA	NA	NA	NA	NA	NA	NA	NA
	mmu-miR-6402	0	0	0	0	0	0	0	0	0	NA	NA	NA	NA	NA	NA	NA	NA	NA	NA	NA	NA	NA	NA	NA	NA	NA	NA	NA
	mmu-miR-6403	0	0	0	0	0	0	0	0	0	NA	NA	NA	NA	NA	NA	NA	NA	NA	NA	NA	NA	NA	NA	NA	NA	NA	NA	NA
	mmu-miR-6404	0	0	0	0	0	0	0	0	0	NA	NA	NA	NA	NA	NA	NA	NA	NA	NA	NA	NA	NA	NA	NA	NA	NA	NA	NA
	mmu-miR-6405	0	0	0	0	0	0	0	0	0	NA	NA	NA	NA	NA	NA	NA	NA	NA	NA	NA	NA	NA	NA	NA	NA	NA	NA	NA
	mmu-miR-6406	0	0	0	0	0	0	0	0	0	NA	NA	NA	NA	NA	NA	NA	NA	NA	NA	NA	NA	NA	NA	NA	NA	NA	NA	NA
	mmu-miR-6407	0	0	0	0	0	0	0	0	0	NA	NA	NA	NA	NA	NA	NA	NA	NA	NA	NA	NA	NA	NA	NA	NA	NA	NA	NA
	mmu-miR-6408	0	0	0	0	0	0	0	0	0	NA	NA	NA	NA	NA	NA	NA	NA	NA	NA	NA	NA	NA	NA	NA	NA	NA	NA	NA
	mmu-miR-6409	0	0	0	0	0	0	0	0	0	NA	NA	NA	NA	NA	NA	NA	NA	NA	NA	NA	NA	NA	NA	NA	NA	NA	NA	NA
	mmu-miR-6410	0	0	0	0	0	0	0	0	0	NA	NA	NA	NA	NA	NA	NA	NA	NA	NA	NA	NA	NA	NA	NA	NA	NA	NA	NA
	mmu-miR-6411	0	0	0	0	0	0	0	0	0	NA	NA	NA	NA	NA	NA	NA	NA	NA	NA	NA	NA	NA	NA	NA	NA	NA	NA	NA
	mmu-miR-6412	0	0	0	0	0	0	0	0	0	NA	NA	NA	NA	NA	NA	NA	NA	NA	NA	NA	NA	NA	NA	NA	NA	NA	NA	NA
	mmu-miR-6413	0	0	0	0	0	0	0	0	0	NA	NA	NA	NA	NA	NA	NA	NA	NA	NA	NA	NA	NA	NA	NA	NA	NA	NA	NA
	mmu-miR-6414	0	0	0	0	0	0	0	0	0	NA	NA	NA	NA	NA	NA	NA	NA	NA	NA	NA	NA	NA	NA	NA	NA	NA	NA	NA
	mmu-miR-6415	0	0	0	0	0	0	0	0	0	NA	NA	NA	NA	NA	NA	NA	NA	NA	NA	NA	NA	NA	NA	NA	NA	NA	NA	NA
	mmu-miR-6416-3p	0	0	0	0	0	0	0	0	0	NA	NA	NA	NA	NA	NA	NA	NA	NA	NA	NA	NA	NA	NA	NA	NA	NA	NA	NA
	mmu-miR-6416-5p	0	0	0	0	0	0	0	0	0	NA	NA	NA	NA	NA	NA	NA	NA	NA	NA	NA	NA	NA	NA	NA	NA	NA	NA	NA
	mmu-miR-6417	0	0	0	0	0	0	0	0	0	NA	NA	NA	NA	NA	NA	NA	NA	NA	NA	NA	NA	NA	NA	NA	NA	NA	NA	NA
	mmu-miR-6418-5p	0	0	0	0	0	0	0	0	0	NA	NA	NA	NA	NA	NA	NA	NA	NA	NA	NA	NA	NA	NA	NA	NA	NA	NA	NA
	mmu-miR-6419	0	0	0	0	0	0	0	0	0	NA	NA	NA	NA	NA	NA	NA	NA	NA	NA	NA	NA	NA	NA	NA	NA	NA	NA	NA
	mmu-miR-6420	0	0	0	0	0	0	0	0	0	NA	NA	NA	NA	NA	NA	NA	NA	NA	NA	NA	NA	NA	NA	NA	NA	NA	NA	NA
	mmu-miR-6481	0	0	0	0	0	0	0	0	0	NA	NA	NA	NA	NA	NA	NA	NA	NA	NA	NA	NA	NA	NA	NA	NA	NA	NA	NA
	mmu-miR-652-5p	0	0	0	0	0	0	0	0	0	NA	NA	NA	NA	NA	NA	NA	NA	NA	NA	NA	NA	NA	NA	NA	NA	NA	NA	NA
	mmu-miR-653-3p	0	0	0	0	0	0	0	0	0	NA	NA	NA	NA	NA	NA	NA	NA	NA	NA	NA	NA	NA	NA	NA	NA	NA	NA	NA
	mmu-miR-6537-5p	0	0	0	0	0	0	0	0	0	NA	NA	NA	NA	NA	NA	NA	NA	NA	NA	NA	NA	NA	NA	NA	NA	NA	NA	NA
	mmu-miR-654-3p	0	3	1	0	0	0	0	0	0	NA	NA	NA	NA	NA	NA	NA	NA	NA	NA	NA	NA	NA	NA	NA	NA	NA	NA	NA
	mmu-miR-654-5p	0	0	0	0	0	0	0	0	0	NA	NA	NA	NA	NA	NA	NA	NA	NA	NA	NA	NA	NA	NA	NA	NA	NA	NA	NA
	mmu-miR-6541	0	0	0	0	0	0	0	0	0	NA	NA	NA	NA	NA	NA	NA	NA	NA	NA	NA	NA	NA	NA	NA	NA	NA	NA	NA
	mmu-miR-6546-3p	0	1	0	0	0	0	0	0	0	NA	NA	NA	NA	NA	NA	NA	NA	NA	NA	NA	NA	NA	NA	NA	NA	NA	NA	NA
	mmu-miR-669a-3-3p	0	0	0	0	0	0	0	0	0	NA	NA	NA	NA	NA	NA	NA	NA	NA	NA	NA	NA	NA	NA	NA	NA	NA	NA	NA
	mmu-miR-669b-3p	0	0	0	0	0	0	0	0	0	NA	NA	NA	NA	NA	NA	NA	NA	NA	NA	NA	NA	NA	NA	NA	NA	NA	NA	NA
	mmu-miR-669c-3p	0	0	0	0	0	0	0	0	0	NA	NA	NA	NA	NA	NA	NA	NA	NA	NA	NA	NA	NA	NA	NA	NA	NA	NA	NA
	mmu-miR-669d-2-3p	0	0	0	0	0	0	0	0	0	NA	NA	NA	NA	NA	NA	NA	NA	NA	NA	NA	NA	NA	NA	NA	NA	NA	NA	NA
	mmu-miR-669d-3p	0	0	0	0	0	0	0	0	0	NA	NA	NA	NA	NA	NA	NA	NA	NA	NA	NA	NA	NA	NA	NA	NA	NA	NA	NA
	mmu-miR-669g	0	0	0	0	0	0	0	0	0	NA	NA	NA	NA	NA	NA	NA	NA	NA	NA	NA	NA	NA	NA	NA	NA	NA	NA	NA
	mmu-miR-669h-3p	0	0	0	0	0	0	0	0	0	NA	NA	NA	NA	NA	NA	NA	NA	NA	NA	NA	NA	NA	NA	NA	NA	NA	NA	NA
	mmu-miR-669h-5p	0	0	7	0	0	0	0	0	0	NA	NA	NA	NA	NA	NA	NA	NA	NA	NA	NA	NA	NA	NA	NA	NA	NA	NA	NA
	mmu-miR-669i	0	0	0	0	0	0	0	0	0	NA	NA	NA	NA	NA	NA	NA	NA	NA	NA	NA	NA	NA	NA	NA	NA	NA	NA	NA
	mmu-miR-669j	0	0	0	0	0	0	0	0	0	NA	NA	NA	NA	NA	NA	NA	NA	NA	NA	NA	NA	NA	NA	NA	NA	NA	NA	NA
	mmu-miR-669k-3p	0	0	0	0	0	0	0	0	0	NA	NA	NA	NA	NA	NA	NA	NA	NA	NA	NA	NA	NA	NA	NA	NA	NA	NA	NA
	mmu-miR-669k-5p	0	0	0	0	0	0	0	0	0	NA	NA	NA	NA	NA	NA	NA	NA	NA	NA	NA	NA	NA	NA	NA	NA	NA	NA	NA
	mmu-miR-669l-3p	0	0	0	0	0	0	0	0	0	NA	NA	NA	NA	NA	NA	NA	NA	NA	NA	NA	NA	NA	NA	NA	NA	NA	NA	NA
	mmu-miR-669n	0	0	0	0	0	0	0	0	0	NA	NA	NA	NA	NA	NA	NA	NA	NA	NA	NA	NA	NA	NA	NA	NA	NA	NA	NA
	mmu-miR-669p-3p	0	0	0	0	0	0	0	0	0	NA	NA	NA	NA	NA	NA	NA	NA	NA	NA	NA	NA	NA	NA	NA	NA	NA	NA	NA
	mmu-miR-6715-3p	0	0	0	0	0	0	0	0	0	NA	NA	NA	NA	NA	NA	NA	NA	NA	NA	NA	NA	NA	NA	NA	NA	NA	NA	NA
	mmu-miR-6715-5p	0	0	0	0	0	0	0	0	0	NA	NA	NA	NA	NA	NA	NA	NA	NA	NA	NA	NA	NA	NA	NA	NA	NA	NA	NA
	mmu-miR-675-3p	0	0	0	0	0	0	0	0	2	NA	NA	NA	NA	NA	NA	NA	NA	NA	NA	NA	NA	NA	NA	NA	NA	NA	NA	NA
	mmu-miR-675-5p	0	0	0	0	0	0	0	0	1	NA	NA	NA	NA	NA	NA	NA	NA	NA	NA	NA	NA	NA	NA	NA	NA	NA	NA	NA
	mmu-miR-680	0	0	0	0	0	0	0	0	0	NA	NA	NA	NA	NA	NA	NA	NA	NA	NA	NA	NA	NA	NA	NA	NA	NA	NA	NA
	mmu-miR-681	0	0	0	0	0	0	0	0	0	NA	NA	NA	NA	NA	NA	NA	NA	NA	NA	NA	NA	NA	NA	NA	NA	NA	NA	NA
	mmu-miR-682	0	0	1	0	0	0	1	0	1	NA	NA	NA	NA	NA	NA	NA	NA	NA	NA	NA	NA	NA	NA	NA	NA	NA	NA	NA
	mmu-miR-683	0	0	0	0	0	0	0	0	0	NA	NA	NA	NA	NA	NA	NA	NA	NA	NA	NA	NA	NA	NA	NA	NA	NA	NA	NA
	mmu-miR-684	0	1	0	0	0	0	0	0	0	NA	NA	NA	NA	NA	NA	NA	NA	NA	NA	NA	NA	NA	NA	NA	NA	NA	NA	NA
	mmu-miR-686	0	0	0	0	0	0	0	0	0	NA	NA	NA	NA	NA	NA	NA	NA	NA	NA	NA	NA	NA	NA	NA	NA	NA	NA	NA
	mmu-miR-687	0	0	0	0	0	0	0	0	0	NA	NA	NA	NA	NA	NA	NA	NA	NA	NA	NA	NA	NA	NA	NA	NA	NA	NA	NA
	mmu-miR-6897-3p	0	0	0	0	0	0	0	0	0	NA	NA	NA	NA	NA	NA	NA	NA	NA	NA	NA	NA	NA	NA	NA	NA	NA	NA	NA
	mmu-miR-6897-5p	0	0	1	0	0	0	0	1	0	NA	NA	NA	NA	NA	NA	NA	NA	NA	NA	NA	NA	NA	NA	NA	NA	NA	NA	NA
	mmu-miR-6898-5p	0	0	0	0	0	0	0	0	0	NA	NA	NA	NA	NA	NA	NA	NA	NA	NA	NA	NA	NA	NA	NA	NA	NA	NA	NA
	mmu-miR-6900-5p	0	0	0	0	0	0	1	0	0	NA	NA	NA	NA	NA	NA	NA	NA	NA	NA	NA	NA	NA	NA	NA	NA	NA	NA	NA
	mmu-miR-6901-3p	0	0	0	0	0	0	0	0	0	NA	NA	NA	NA	NA	NA	NA	NA	NA	NA	NA	NA	NA	NA	NA	NA	NA	NA	NA
	mmu-miR-6902-3p	0	0	0	0	0	0	0	0	0	NA	NA	NA	NA	NA	NA	NA	NA	NA	NA	NA	NA	NA	NA	NA	NA	NA	NA	NA
	mmu-miR-6902-5p	0	0	0	0	0	0	0	0	0	NA	NA	NA	NA	NA	NA	NA	NA	NA	NA	NA	NA	NA	NA	NA	NA	NA	NA	NA
	mmu-miR-6903-5p	0	0	0	0	0	0	0	0	0	NA	NA	NA	NA	NA	NA	NA	NA	NA	NA	NA	NA	NA	NA	NA	NA	NA	NA	NA
	mmu-miR-6904-3p	0	0	4	0	0	0	0	0	0	NA	NA	NA	NA	NA	NA	NA	NA	NA	NA	NA	NA	NA	NA	NA	NA	NA	NA	NA
	mmu-miR-6904-5p	0	4	0	0	0	0	0	0	0	NA	NA	NA	NA	NA	NA	NA	NA	NA	NA	NA	NA	NA	NA	NA	NA	NA	NA	NA
	mmu-miR-6905-3p	0	0	0	0	0	0	0	0	0	NA	NA	NA	NA	NA	NA	NA	NA	NA	NA	NA	NA	NA	NA	NA	NA	NA	NA	NA
	mmu-miR-6908-3p	0	8	0	0	0	0	0	0	0	NA	NA	NA	NA	NA	NA	NA	NA	NA	NA	NA	NA	NA	NA	NA	NA	NA	NA	NA
	mmu-miR-6908-5p	0	0	5	0	0	0	0	0	0	NA	NA	NA	NA	NA	NA	NA	NA	NA	NA	NA	NA	NA	NA	NA	NA	NA	NA	NA
	mmu-miR-6909-3p	0	0	0	0	0	0	0	0	0	NA	NA	NA	NA	NA	NA	NA	NA	NA	NA	NA	NA	NA	NA	NA	NA	NA	NA	NA
	mmu-miR-6909-5p	0	0	0	0	0	0	0	0	0	NA	NA	NA	NA	NA	NA	NA	NA	NA	NA	NA	NA	NA	NA	NA	NA	NA	NA	NA
	mmu-miR-691	0	0	0	0	7	0	0	0	0	NA	NA	NA	NA	NA	NA	NA	NA	NA	NA	NA	NA	NA	NA	NA	NA	NA	NA	NA
	mmu-miR-6910-3p	0	0	0	0	0	0	0	0	0	NA	NA	NA	NA	NA	NA	NA	NA	NA	NA	NA	NA	NA	NA	NA	NA	NA	NA	NA
	mmu-miR-6910-5p	0	0	0	0	0	0	0	0	0	NA	NA	NA	NA	NA	NA	NA	NA	NA	NA	NA	NA	NA	NA	NA	NA	NA	NA	NA
	mmu-miR-6913-5p	0	0	0	0	0	0	0	0	0	NA	NA	NA	NA	NA	NA	NA	NA	NA	NA	NA	NA	NA	NA	NA	NA	NA	NA	NA
	mmu-miR-6914-5p	0	0	0	0	0	0	0	0	0	NA	NA	NA	NA	NA	NA	NA	NA	NA	NA	NA	NA	NA	NA	NA	NA	NA	NA	NA
	mmu-miR-6915-5p	0	0	0	0	0	0	0	0	0	NA	NA	NA	NA	NA	NA	NA	NA	NA	NA	NA	NA	NA	NA	NA	NA	NA	NA	NA
	mmu-miR-6916-3p	0	0	0	0	0	0	0	0	0	NA	NA	NA	NA	NA	NA	NA	NA	NA	NA	NA	NA	NA	NA	NA	NA	NA	NA	NA
	mmu-miR-6917-3p	0	0	0	0	0	0	0	0	0	NA	NA	NA	NA	NA	NA	NA	NA	NA	NA	NA	NA	NA	NA	NA	NA	NA	NA	NA
	mmu-miR-6917-5p	0	0	0	0	0	0	0	0	0	NA	NA	NA	NA	NA	NA	NA	NA	NA	NA	NA	NA	NA	NA	NA	NA	NA	NA	NA
	mmu-miR-6918-3p	0	0	2	0	0	0	0	0	0	NA	NA	NA	NA	NA	NA	NA	NA	NA	NA	NA	NA	NA	NA	NA	NA	NA	NA	NA
	mmu-miR-6919-5p	0	0	0	0	0	0	0	0	0	NA	NA	NA	NA	NA	NA	NA	NA	NA	NA	NA	NA	NA	NA	NA	NA	NA	NA	NA
	mmu-miR-6920-5p	0	3	4	0	0	0	0	0	0	NA	NA	NA	NA	NA	NA	NA	NA	NA	NA	NA	NA	NA	NA	NA	NA	NA	NA	NA
	mmu-miR-6921-5p	0	0	0	0	0	0	0	0	0	NA	NA	NA	NA	NA	NA	NA	NA	NA	NA	NA	NA	NA	NA	NA	NA	NA	NA	NA
	mmu-miR-6923-3p	0	0	0	0	0	0	0	0	0	NA	NA	NA	NA	NA	NA	NA	NA	NA	NA	NA	NA	NA	NA	NA	NA	NA	NA	NA
	mmu-miR-6923-5p	0	0	0	0	0	0	0	0	0	NA	NA	NA	NA	NA	NA	NA	NA	NA	NA	NA	NA	NA	NA	NA	NA	NA	NA	NA
	mmu-miR-6924-3p	0	0	0	0	0	0	0	0	0	NA	NA	NA	NA	NA	NA	NA	NA	NA	NA	NA	NA	NA	NA	NA	NA	NA	NA	NA
	mmu-miR-6924-5p	0	0	0	0	0	0	0	0	0	NA	NA	NA	NA	NA	NA	NA	NA	NA	NA	NA	NA	NA	NA	NA	NA	NA	NA	NA
	mmu-miR-6925-3p	0	0	0	0	0	0	0	0	0	NA	NA	NA	NA	NA	NA	NA	NA	NA	NA	NA	NA	NA	NA	NA	NA	NA	NA	NA
	mmu-miR-6926-3p	0	4	0	0	0	0	0	0	0	NA	NA	NA	NA	NA	NA	NA	NA	NA	NA	NA	NA	NA	NA	NA	NA	NA	NA	NA
	mmu-miR-6926-5p	0	3	0	0	0	0	0	0	0	NA	NA	NA	NA	NA	NA	NA	NA	NA	NA	NA	NA	NA	NA	NA	NA	NA	NA	NA
	mmu-miR-6927-3p	0	3	0	0	0	0	0	0	0	NA	NA	NA	NA	NA	NA	NA	NA	NA	NA	NA	NA	NA	NA	NA	NA	NA	NA	NA
	mmu-miR-6927-5p	0	0	0	0	0	0	0	0	0	NA	NA	NA	NA	NA	NA	NA	NA	NA	NA	NA	NA	NA	NA	NA	NA	NA	NA	NA
	mmu-miR-6929-3p	0	4	3	0	0	0	0	0	0	NA	NA	NA	NA	NA	NA	NA	NA	NA	NA	NA	NA	NA	NA	NA	NA	NA	NA	NA
	mmu-miR-6929-5p	0	1	0	0	0	0	0	0	0	NA	NA	NA	NA	NA	NA	NA	NA	NA	NA	NA	NA	NA	NA	NA	NA	NA	NA	NA
	mmu-miR-693-3p	0	1	20	0	0	0	0	3	0	NA	NA	NA	NA	NA	NA	NA	NA	NA	NA	NA	NA	NA	NA	NA	NA	NA	NA	NA
	mmu-miR-693-5p	0	0	0	0	0	0	0	0	0	NA	NA	NA	NA	NA	NA	NA	NA	NA	NA	NA	NA	NA	NA	NA	NA	NA	NA	NA
	mmu-miR-6930-3p	0	0	0	0	0	0	0	0	0	NA	NA	NA	NA	NA	NA	NA	NA	NA	NA	NA	NA	NA	NA	NA	NA	NA	NA	NA
	mmu-miR-6930-5p	0	2	5	0	0	0	0	0	0	NA	NA	NA	NA	NA	NA	NA	NA	NA	NA	NA	NA	NA	NA	NA	NA	NA	NA	NA
	mmu-miR-6931-5p	0	0	0	0	4	0	0	0	0	NA	NA	NA	NA	NA	NA	NA	NA	NA	NA	NA	NA	NA	NA	NA	NA	NA	NA	NA
	mmu-miR-6932-3p	0	1	3	0	4	0	0	0	0	NA	NA	NA	NA	NA	NA	NA	NA	NA	NA	NA	NA	NA	NA	NA	NA	NA	NA	NA
	mmu-miR-6933-3p	0	0	3	0	0	0	0	0	0	NA	NA	NA	NA	NA	NA	NA	NA	NA	NA	NA	NA	NA	NA	NA	NA	NA	NA	NA
	mmu-miR-6933-5p	0	9	0	0	0	0	0	0	0	NA	NA	NA	NA	NA	NA	NA	NA	NA	NA	NA	NA	NA	NA	NA	NA	NA	NA	NA
	mmu-miR-6935-3p	0	6	2	0	0	0	0	0	0	NA	NA	NA	NA	NA	NA	NA	NA	NA	NA	NA	NA	NA	NA	NA	NA	NA	NA	NA
	mmu-miR-6935-5p	0	5	2	0	0	0	2	0	0	NA	NA	NA	NA	NA	NA	NA	NA	NA	NA	NA	NA	NA	NA	NA	NA	NA	NA	NA
	mmu-miR-6936-3p	0	0	0	0	0	0	0	0	0	NA	NA	NA	NA	NA	NA	NA	NA	NA	NA	NA	NA	NA	NA	NA	NA	NA	NA	NA
	mmu-miR-6936-5p	0	2	0	0	0	0	0	0	0	NA	NA	NA	NA	NA	NA	NA	NA	NA	NA	NA	NA	NA	NA	NA	NA	NA	NA	NA
	mmu-miR-6937-3p	0	0	0	0	0	0	0	0	0	NA	NA	NA	NA	NA	NA	NA	NA	NA	NA	NA	NA	NA	NA	NA	NA	NA	NA	NA
	mmu-miR-6938-3p	0	4	7	0	0	0	0	0	0	NA	NA	NA	NA	NA	NA	NA	NA	NA	NA	NA	NA	NA	NA	NA	NA	NA	NA	NA
	mmu-miR-6938-5p	0	0	0	0	0	0	0	0	0	NA	NA	NA	NA	NA	NA	NA	NA	NA	NA	NA	NA	NA	NA	NA	NA	NA	NA	NA
	mmu-miR-6939-5p	0	0	0	0	0	0	0	0	0	NA	NA	NA	NA	NA	NA	NA	NA	NA	NA	NA	NA	NA	NA	NA	NA	NA	NA	NA
	mmu-miR-6940-5p	0	0	0	0	0	9	0	0	0	NA	NA	NA	NA	NA	NA	NA	NA	NA	NA	NA	NA	NA	NA	NA	NA	NA	NA	NA
	mmu-miR-6941-5p	0	3	9	0	0	0	0	0	0	NA	NA	NA	NA	NA	NA	NA	NA	NA	NA	NA	NA	NA	NA	NA	NA	NA	NA	NA
	mmu-miR-6942-5p	0	1	3	0	0	0	0	0	0	NA	NA	NA	NA	NA	NA	NA	NA	NA	NA	NA	NA	NA	NA	NA	NA	NA	NA	NA
	mmu-miR-6943-5p	0	0	0	0	0	0	0	0	0	NA	NA	NA	NA	NA	NA	NA	NA	NA	NA	NA	NA	NA	NA	NA	NA	NA	NA	NA
	mmu-miR-6944-5p	0	0	0	0	1	0	0	0	0	NA	NA	NA	NA	NA	NA	NA	NA	NA	NA	NA	NA	NA	NA	NA	NA	NA	NA	NA
	mmu-miR-6945-5p	0	0	0	0	0	0	0	0	0	NA	NA	NA	NA	NA	NA	NA	NA	NA	NA	NA	NA	NA	NA	NA	NA	NA	NA	NA
	mmu-miR-6947-3p	0	0	0	0	0	0	0	0	0	NA	NA	NA	NA	NA	NA	NA	NA	NA	NA	NA	NA	NA	NA	NA	NA	NA	NA	NA
	mmu-miR-6947-5p	0	0	0	0	0	0	0	0	0	NA	NA	NA	NA	NA	NA	NA	NA	NA	NA	NA	NA	NA	NA	NA	NA	NA	NA	NA
	mmu-miR-6949-3p	0	0	0	0	0	0	0	0	0	NA	NA	NA	NA	NA	NA	NA	NA	NA	NA	NA	NA	NA	NA	NA	NA	NA	NA	NA
	mmu-miR-6949-5p	0	0	0	0	0	0	0	0	0	NA	NA	NA	NA	NA	NA	NA	NA	NA	NA	NA	NA	NA	NA	NA	NA	NA	NA	NA
	mmu-miR-695	0	0	0	0	0	0	0	0	0	NA	NA	NA	NA	NA	NA	NA	NA	NA	NA	NA	NA	NA	NA	NA	NA	NA	NA	NA
	mmu-miR-6950-3p	0	0	0	0	0	0	0	0	0	NA	NA	NA	NA	NA	NA	NA	NA	NA	NA	NA	NA	NA	NA	NA	NA	NA	NA	NA
	mmu-miR-6951-5p	0	7	4	0	0	0	1	0	0	NA	NA	NA	NA	NA	NA	NA	NA	NA	NA	NA	NA	NA	NA	NA	NA	NA	NA	NA
	mmu-miR-6954-5p	0	1	0	0	0	0	0	0	0	NA	NA	NA	NA	NA	NA	NA	NA	NA	NA	NA	NA	NA	NA	NA	NA	NA	NA	NA
	mmu-miR-6955-3p	0	1	9	0	0	0	0	0	0	NA	NA	NA	NA	NA	NA	NA	NA	NA	NA	NA	NA	NA	NA	NA	NA	NA	NA	NA
	mmu-miR-6956-5p	0	0	0	0	0	0	0	0	0	NA	NA	NA	NA	NA	NA	NA	NA	NA	NA	NA	NA	NA	NA	NA	NA	NA	NA	NA
	mmu-miR-6957-3p	0	0	0	0	0	0	0	0	0	NA	NA	NA	NA	NA	NA	NA	NA	NA	NA	NA	NA	NA	NA	NA	NA	NA	NA	NA
	mmu-miR-6957-5p	0	0	0	0	0	0	0	0	0	NA	NA	NA	NA	NA	NA	NA	NA	NA	NA	NA	NA	NA	NA	NA	NA	NA	NA	NA
	mmu-miR-6958-5p	0	4	2	0	0	0	0	0	0	NA	NA	NA	NA	NA	NA	NA	NA	NA	NA	NA	NA	NA	NA	NA	NA	NA	NA	NA
	mmu-miR-6960-3p	0	0	0	0	0	0	0	0	0	NA	NA	NA	NA	NA	NA	NA	NA	NA	NA	NA	NA	NA	NA	NA	NA	NA	NA	NA
	mmu-miR-6961-3p	0	0	0	0	0	0	0	0	0	NA	NA	NA	NA	NA	NA	NA	NA	NA	NA	NA	NA	NA	NA	NA	NA	NA	NA	NA
	mmu-miR-6961-5p	0	0	0	0	0	0	0	0	0	NA	NA	NA	NA	NA	NA	NA	NA	NA	NA	NA	NA	NA	NA	NA	NA	NA	NA	NA
	mmu-miR-6963-3p	0	0	0	0	0	0	0	0	0	NA	NA	NA	NA	NA	NA	NA	NA	NA	NA	NA	NA	NA	NA	NA	NA	NA	NA	NA
	mmu-miR-6963-5p	0	0	0	0	0	0	0	0	0	NA	NA	NA	NA	NA	NA	NA	NA	NA	NA	NA	NA	NA	NA	NA	NA	NA	NA	NA
	mmu-miR-6964-5p	0	0	3	0	0	0	0	0	0	NA	NA	NA	NA	NA	NA	NA	NA	NA	NA	NA	NA	NA	NA	NA	NA	NA	NA	NA
	mmu-miR-6965-3p	0	0	0	0	0	0	0	0	0	NA	NA	NA	NA	NA	NA	NA	NA	NA	NA	NA	NA	NA	NA	NA	NA	NA	NA	NA
	mmu-miR-6965-5p	0	0	0	0	0	0	0	0	0	NA	NA	NA	NA	NA	NA	NA	NA	NA	NA	NA	NA	NA	NA	NA	NA	NA	NA	NA
	mmu-miR-6966-5p	0	0	1	0	0	0	0	0	0	NA	NA	NA	NA	NA	NA	NA	NA	NA	NA	NA	NA	NA	NA	NA	NA	NA	NA	NA
	mmu-miR-6967-3p	0	2	0	0	0	0	0	0	0	NA	NA	NA	NA	NA	NA	NA	NA	NA	NA	NA	NA	NA	NA	NA	NA	NA	NA	NA
	mmu-miR-6968-3p	0	7	0	0	0	0	0	0	0	NA	NA	NA	NA	NA	NA	NA	NA	NA	NA	NA	NA	NA	NA	NA	NA	NA	NA	NA
	mmu-miR-6968-5p	0	0	0	0	0	0	0	0	0	NA	NA	NA	NA	NA	NA	NA	NA	NA	NA	NA	NA	NA	NA	NA	NA	NA	NA	NA
	mmu-miR-6969-3p	0	1	0	0	0	0	0	0	0	NA	NA	NA	NA	NA	NA	NA	NA	NA	NA	NA	NA	NA	NA	NA	NA	NA	NA	NA
	mmu-miR-6969-5p	0	0	0	0	0	0	0	0	0	NA	NA	NA	NA	NA	NA	NA	NA	NA	NA	NA	NA	NA	NA	NA	NA	NA	NA	NA
	mmu-miR-697	0	0	0	0	0	0	0	0	0	NA	NA	NA	NA	NA	NA	NA	NA	NA	NA	NA	NA	NA	NA	NA	NA	NA	NA	NA
	mmu-miR-6971-5p	0	0	0	0	0	0	0	0	0	NA	NA	NA	NA	NA	NA	NA	NA	NA	NA	NA	NA	NA	NA	NA	NA	NA	NA	NA
	mmu-miR-6972-3p	0	0	0	0	0	0	0	0	0	NA	NA	NA	NA	NA	NA	NA	NA	NA	NA	NA	NA	NA	NA	NA	NA	NA	NA	NA
	mmu-miR-6972-5p	0	0	0	0	0	0	0	0	0	NA	NA	NA	NA	NA	NA	NA	NA	NA	NA	NA	NA	NA	NA	NA	NA	NA	NA	NA
	mmu-miR-6973a-3p	0	0	0	0	0	0	0	0	0	NA	NA	NA	NA	NA	NA	NA	NA	NA	NA	NA	NA	NA	NA	NA	NA	NA	NA	NA
	mmu-miR-6973a-5p	0	0	0	0	0	0	0	0	0	NA	NA	NA	NA	NA	NA	NA	NA	NA	NA	NA	NA	NA	NA	NA	NA	NA	NA	NA
	mmu-miR-6973b-3p	0	0	2	0	0	0	0	0	0	NA	NA	NA	NA	NA	NA	NA	NA	NA	NA	NA	NA	NA	NA	NA	NA	NA	NA	NA
	mmu-miR-6973b-5p	0	0	0	0	0	0	0	0	0	NA	NA	NA	NA	NA	NA	NA	NA	NA	NA	NA	NA	NA	NA	NA	NA	NA	NA	NA
	mmu-miR-6974-3p	0	0	0	0	0	0	0	0	0	NA	NA	NA	NA	NA	NA	NA	NA	NA	NA	NA	NA	NA	NA	NA	NA	NA	NA	NA
	mmu-miR-6974-5p	0	0	0	0	0	0	0	0	0	NA	NA	NA	NA	NA	NA	NA	NA	NA	NA	NA	NA	NA	NA	NA	NA	NA	NA	NA
	mmu-miR-6975-5p	0	0	0	0	0	0	0	0	0	NA	NA	NA	NA	NA	NA	NA	NA	NA	NA	NA	NA	NA	NA	NA	NA	NA	NA	NA
	mmu-miR-6976-5p	0	0	0	0	0	0	0	0	0	NA	NA	NA	NA	NA	NA	NA	NA	NA	NA	NA	NA	NA	NA	NA	NA	NA	NA	NA
	mmu-miR-6977-5p	0	4	2	0	5	0	0	0	1	NA	NA	NA	NA	NA	NA	NA	NA	NA	NA	NA	NA	NA	NA	NA	NA	NA	NA	NA
	mmu-miR-6978-3p	0	0	0	0	0	0	0	0	0	NA	NA	NA	NA	NA	NA	NA	NA	NA	NA	NA	NA	NA	NA	NA	NA	NA	NA	NA
	mmu-miR-6978-5p	0	0	0	0	0	0	0	0	0	NA	NA	NA	NA	NA	NA	NA	NA	NA	NA	NA	NA	NA	NA	NA	NA	NA	NA	NA
	mmu-miR-6979-5p	0	0	0	0	0	0	0	0	0	NA	NA	NA	NA	NA	NA	NA	NA	NA	NA	NA	NA	NA	NA	NA	NA	NA	NA	NA
	mmu-miR-698-3p	0	0	0	0	0	0	0	0	0	NA	NA	NA	NA	NA	NA	NA	NA	NA	NA	NA	NA	NA	NA	NA	NA	NA	NA	NA
	mmu-miR-6980-3p	0	0	0	0	0	0	0	0	0	NA	NA	NA	NA	NA	NA	NA	NA	NA	NA	NA	NA	NA	NA	NA	NA	NA	NA	NA
	mmu-miR-6980-5p	0	0	0	0	0	0	0	0	0	NA	NA	NA	NA	NA	NA	NA	NA	NA	NA	NA	NA	NA	NA	NA	NA	NA	NA	NA
	mmu-miR-6981-3p	0	0	0	0	0	0	0	0	0	NA	NA	NA	NA	NA	NA	NA	NA	NA	NA	NA	NA	NA	NA	NA	NA	NA	NA	NA
	mmu-miR-6981-5p	0	0	0	0	0	0	0	0	0	NA	NA	NA	NA	NA	NA	NA	NA	NA	NA	NA	NA	NA	NA	NA	NA	NA	NA	NA
	mmu-miR-6982-3p	0	0	0	0	0	0	0	0	0	NA	NA	NA	NA	NA	NA	NA	NA	NA	NA	NA	NA	NA	NA	NA	NA	NA	NA	NA
	mmu-miR-6983-3p	0	0	0	0	0	0	0	0	0	NA	NA	NA	NA	NA	NA	NA	NA	NA	NA	NA	NA	NA	NA	NA	NA	NA	NA	NA
	mmu-miR-6983-5p	0	0	0	0	0	0	0	0	0	NA	NA	NA	NA	NA	NA	NA	NA	NA	NA	NA	NA	NA	NA	NA	NA	NA	NA	NA
	mmu-miR-6984-3p	0	0	0	0	0	0	0	0	0	NA	NA	NA	NA	NA	NA	NA	NA	NA	NA	NA	NA	NA	NA	NA	NA	NA	NA	NA
	mmu-miR-6984-5p	0	0	13	0	0	0	0	0	0	NA	NA	NA	NA	NA	NA	NA	NA	NA	NA	NA	NA	NA	NA	NA	NA	NA	NA	NA
	mmu-miR-6985-5p	0	0	0	0	0	0	0	0	0	NA	NA	NA	NA	NA	NA	NA	NA	NA	NA	NA	NA	NA	NA	NA	NA	NA	NA	NA
	mmu-miR-6986-3p	0	0	0	0	0	0	0	0	0	NA	NA	NA	NA	NA	NA	NA	NA	NA	NA	NA	NA	NA	NA	NA	NA	NA	NA	NA
	mmu-miR-6987-3p	0	0	0	0	0	0	1	0	0	NA	NA	NA	NA	NA	NA	NA	NA	NA	NA	NA	NA	NA	NA	NA	NA	NA	NA	NA
	mmu-miR-6987-5p	0	0	0	0	0	0	0	0	0	NA	NA	NA	NA	NA	NA	NA	NA	NA	NA	NA	NA	NA	NA	NA	NA	NA	NA	NA
	mmu-miR-6990-3p	0	0	0	0	0	0	0	0	0	NA	NA	NA	NA	NA	NA	NA	NA	NA	NA	NA	NA	NA	NA	NA	NA	NA	NA	NA
	mmu-miR-6992-3p	0	0	0	0	0	0	0	0	0	NA	NA	NA	NA	NA	NA	NA	NA	NA	NA	NA	NA	NA	NA	NA	NA	NA	NA	NA
	mmu-miR-6992-5p	0	0	0	0	0	0	0	0	0	NA	NA	NA	NA	NA	NA	NA	NA	NA	NA	NA	NA	NA	NA	NA	NA	NA	NA	NA
	mmu-miR-6995-3p	0	0	0	0	0	0	0	0	0	NA	NA	NA	NA	NA	NA	NA	NA	NA	NA	NA	NA	NA	NA	NA	NA	NA	NA	NA
	mmu-miR-6995-5p	0	0	0	0	0	0	0	0	0	NA	NA	NA	NA	NA	NA	NA	NA	NA	NA	NA	NA	NA	NA	NA	NA	NA	NA	NA
	mmu-miR-6996-3p	0	0	0	0	0	0	0	0	0	NA	NA	NA	NA	NA	NA	NA	NA	NA	NA	NA	NA	NA	NA	NA	NA	NA	NA	NA
	mmu-miR-6997-3p	0	2	1	0	0	0	0	0	0	NA	NA	NA	NA	NA	NA	NA	NA	NA	NA	NA	NA	NA	NA	NA	NA	NA	NA	NA
	mmu-miR-6999-3p	0	0	0	0	0	0	0	0	0	NA	NA	NA	NA	NA	NA	NA	NA	NA	NA	NA	NA	NA	NA	NA	NA	NA	NA	NA
	mmu-miR-7000-5p	0	0	0	0	0	0	0	0	0	NA	NA	NA	NA	NA	NA	NA	NA	NA	NA	NA	NA	NA	NA	NA	NA	NA	NA	NA
	mmu-miR-7001-3p	0	0	0	0	0	0	0	0	0	NA	NA	NA	NA	NA	NA	NA	NA	NA	NA	NA	NA	NA	NA	NA	NA	NA	NA	NA
	mmu-miR-7001-5p	0	0	0	0	0	0	0	0	0	NA	NA	NA	NA	NA	NA	NA	NA	NA	NA	NA	NA	NA	NA	NA	NA	NA	NA	NA
	mmu-miR-7002-3p	0	0	0	0	0	0	0	0	0	NA	NA	NA	NA	NA	NA	NA	NA	NA	NA	NA	NA	NA	NA	NA	NA	NA	NA	NA
	mmu-miR-7002-5p	0	0	0	0	0	0	0	0	0	NA	NA	NA	NA	NA	NA	NA	NA	NA	NA	NA	NA	NA	NA	NA	NA	NA	NA	NA
	mmu-miR-7003-3p	0	0	0	0	0	1	0	0	0	NA	NA	NA	NA	NA	NA	NA	NA	NA	NA	NA	NA	NA	NA	NA	NA	NA	NA	NA
	mmu-miR-7003-5p	0	0	0	0	0	0	0	0	0	NA	NA	NA	NA	NA	NA	NA	NA	NA	NA	NA	NA	NA	NA	NA	NA	NA	NA	NA
	mmu-miR-7005-3p	0	0	0	0	0	0	0	0	0	NA	NA	NA	NA	NA	NA	NA	NA	NA	NA	NA	NA	NA	NA	NA	NA	NA	NA	NA
	mmu-miR-7005-5p	0	0	0	0	0	0	0	0	0	NA	NA	NA	NA	NA	NA	NA	NA	NA	NA	NA	NA	NA	NA	NA	NA	NA	NA	NA
	mmu-miR-7006-5p	0	0	0	0	0	0	0	0	0	NA	NA	NA	NA	NA	NA	NA	NA	NA	NA	NA	NA	NA	NA	NA	NA	NA	NA	NA
	mmu-miR-7007-3p	0	4	0	0	0	0	1	0	0	NA	NA	NA	NA	NA	NA	NA	NA	NA	NA	NA	NA	NA	NA	NA	NA	NA	NA	NA
	mmu-miR-7007-5p	0	0	0	0	0	0	0	0	0	NA	NA	NA	NA	NA	NA	NA	NA	NA	NA	NA	NA	NA	NA	NA	NA	NA	NA	NA
	mmu-miR-7008-5p	0	0	12	0	0	0	0	0	0	NA	NA	NA	NA	NA	NA	NA	NA	NA	NA	NA	NA	NA	NA	NA	NA	NA	NA	NA
	mmu-miR-7009-3p	0	0	0	0	0	0	0	0	0	NA	NA	NA	NA	NA	NA	NA	NA	NA	NA	NA	NA	NA	NA	NA	NA	NA	NA	NA
	mmu-miR-7009-5p	0	0	3	0	0	0	0	0	0	NA	NA	NA	NA	NA	NA	NA	NA	NA	NA	NA	NA	NA	NA	NA	NA	NA	NA	NA
	mmu-miR-701-5p	0	11	3	0	0	0	0	0	0	NA	NA	NA	NA	NA	NA	NA	NA	NA	NA	NA	NA	NA	NA	NA	NA	NA	NA	NA
	mmu-miR-7010-3p	0	0	3	0	0	0	0	0	0	NA	NA	NA	NA	NA	NA	NA	NA	NA	NA	NA	NA	NA	NA	NA	NA	NA	NA	NA
	mmu-miR-7011-3p	0	3	4	0	0	0	0	0	0	NA	NA	NA	NA	NA	NA	NA	NA	NA	NA	NA	NA	NA	NA	NA	NA	NA	NA	NA
	mmu-miR-7011-5p	0	0	5	0	0	0	0	0	0	NA	NA	NA	NA	NA	NA	NA	NA	NA	NA	NA	NA	NA	NA	NA	NA	NA	NA	NA
	mmu-miR-7012-5p	0	0	4	0	0	0	0	0	0	NA	NA	NA	NA	NA	NA	NA	NA	NA	NA	NA	NA	NA	NA	NA	NA	NA	NA	NA
	mmu-miR-7013-3p	0	9	1	0	0	0	0	0	0	NA	NA	NA	NA	NA	NA	NA	NA	NA	NA	NA	NA	NA	NA	NA	NA	NA	NA	NA
	mmu-miR-7013-5p	0	0	0	0	0	0	0	0	0	NA	NA	NA	NA	NA	NA	NA	NA	NA	NA	NA	NA	NA	NA	NA	NA	NA	NA	NA
	mmu-miR-7014-3p	0	0	0	0	0	0	0	0	0	NA	NA	NA	NA	NA	NA	NA	NA	NA	NA	NA	NA	NA	NA	NA	NA	NA	NA	NA
	mmu-miR-7014-5p	0	0	0	0	0	0	0	0	0	NA	NA	NA	NA	NA	NA	NA	NA	NA	NA	NA	NA	NA	NA	NA	NA	NA	NA	NA
	mmu-miR-7015-5p	0	0	9	0	0	0	1	0	0	NA	NA	NA	NA	NA	NA	NA	NA	NA	NA	NA	NA	NA	NA	NA	NA	NA	NA	NA
	mmu-miR-7017-3p	0	0	0	0	0	0	0	0	0	NA	NA	NA	NA	NA	NA	NA	NA	NA	NA	NA	NA	NA	NA	NA	NA	NA	NA	NA
	mmu-miR-7018-3p	0	0	2	0	0	0	0	0	0	NA	NA	NA	NA	NA	NA	NA	NA	NA	NA	NA	NA	NA	NA	NA	NA	NA	NA	NA
	mmu-miR-7018-5p	0	0	0	0	0	0	0	0	0	NA	NA	NA	NA	NA	NA	NA	NA	NA	NA	NA	NA	NA	NA	NA	NA	NA	NA	NA
	mmu-miR-7019-5p	0	0	0	0	0	0	0	0	0	NA	NA	NA	NA	NA	NA	NA	NA	NA	NA	NA	NA	NA	NA	NA	NA	NA	NA	NA
	mmu-miR-7020-3p	0	0	0	0	0	0	0	0	0	NA	NA	NA	NA	NA	NA	NA	NA	NA	NA	NA	NA	NA	NA	NA	NA	NA	NA	NA
	mmu-miR-7021-3p	0	0	0	0	0	0	0	0	0	NA	NA	NA	NA	NA	NA	NA	NA	NA	NA	NA	NA	NA	NA	NA	NA	NA	NA	NA
	mmu-miR-7023-5p	0	0	0	0	0	0	0	0	0	NA	NA	NA	NA	NA	NA	NA	NA	NA	NA	NA	NA	NA	NA	NA	NA	NA	NA	NA
	mmu-miR-7024-3p	0	0	0	0	0	0	0	0	0	NA	NA	NA	NA	NA	NA	NA	NA	NA	NA	NA	NA	NA	NA	NA	NA	NA	NA	NA
	mmu-miR-7025-3p	0	0	0	0	0	0	0	0	0	NA	NA	NA	NA	NA	NA	NA	NA	NA	NA	NA	NA	NA	NA	NA	NA	NA	NA	NA
	mmu-miR-7026-5p	0	0	2	1	0	0	0	0	0	NA	NA	NA	NA	NA	NA	NA	NA	NA	NA	NA	NA	NA	NA	NA	NA	NA	NA	NA
	mmu-miR-7027-3p	0	0	2	0	0	0	0	0	0	NA	NA	NA	NA	NA	NA	NA	NA	NA	NA	NA	NA	NA	NA	NA	NA	NA	NA	NA
	mmu-miR-7027-5p	0	0	0	0	0	0	0	0	0	NA	NA	NA	NA	NA	NA	NA	NA	NA	NA	NA	NA	NA	NA	NA	NA	NA	NA	NA
	mmu-miR-7028-3p	0	0	3	0	0	0	0	0	0	NA	NA	NA	NA	NA	NA	NA	NA	NA	NA	NA	NA	NA	NA	NA	NA	NA	NA	NA
	mmu-miR-7028-5p	0	0	0	0	0	0	0	0	0	NA	NA	NA	NA	NA	NA	NA	NA	NA	NA	NA	NA	NA	NA	NA	NA	NA	NA	NA
	mmu-miR-7029-3p	0	0	0	0	0	0	0	0	0	NA	NA	NA	NA	NA	NA	NA	NA	NA	NA	NA	NA	NA	NA	NA	NA	NA	NA	NA
	mmu-miR-7030-5p	0	0	0	0	0	0	0	0	0	NA	NA	NA	NA	NA	NA	NA	NA	NA	NA	NA	NA	NA	NA	NA	NA	NA	NA	NA
	mmu-miR-7031-3p	0	0	0	0	0	0	0	0	0	NA	NA	NA	NA	NA	NA	NA	NA	NA	NA	NA	NA	NA	NA	NA	NA	NA	NA	NA
	mmu-miR-7031-5p	0	0	0	0	0	0	0	0	0	NA	NA	NA	NA	NA	NA	NA	NA	NA	NA	NA	NA	NA	NA	NA	NA	NA	NA	NA
	mmu-miR-7032-5p	0	0	0	0	0	0	0	0	0	NA	NA	NA	NA	NA	NA	NA	NA	NA	NA	NA	NA	NA	NA	NA	NA	NA	NA	NA
	mmu-miR-7033-3p	0	4	3	0	0	0	0	0	0	NA	NA	NA	NA	NA	NA	NA	NA	NA	NA	NA	NA	NA	NA	NA	NA	NA	NA	NA
	mmu-miR-7033-5p	0	3	0	0	0	0	0	0	0	NA	NA	NA	NA	NA	NA	NA	NA	NA	NA	NA	NA	NA	NA	NA	NA	NA	NA	NA
	mmu-miR-7035-5p	0	0	0	0	0	0	0	0	0	NA	NA	NA	NA	NA	NA	NA	NA	NA	NA	NA	NA	NA	NA	NA	NA	NA	NA	NA
	mmu-miR-7036b-3p	0	0	0	0	0	0	0	0	0	NA	NA	NA	NA	NA	NA	NA	NA	NA	NA	NA	NA	NA	NA	NA	NA	NA	NA	NA
	mmu-miR-7036b-5p	0	0	0	0	5	0	0	0	0	NA	NA	NA	NA	NA	NA	NA	NA	NA	NA	NA	NA	NA	NA	NA	NA	NA	NA	NA
	mmu-miR-7037-5p	0	0	0	0	0	0	0	0	0	NA	NA	NA	NA	NA	NA	NA	NA	NA	NA	NA	NA	NA	NA	NA	NA	NA	NA	NA
	mmu-miR-7039-3p	0	0	0	0	0	0	0	0	0	NA	NA	NA	NA	NA	NA	NA	NA	NA	NA	NA	NA	NA	NA	NA	NA	NA	NA	NA
	mmu-miR-7039-5p	0	14	4	0	0	0	0	0	0	NA	NA	NA	NA	NA	NA	NA	NA	NA	NA	NA	NA	NA	NA	NA	NA	NA	NA	NA
	mmu-miR-7040-3p	0	0	0	0	0	0	0	0	0	NA	NA	NA	NA	NA	NA	NA	NA	NA	NA	NA	NA	NA	NA	NA	NA	NA	NA	NA
	mmu-miR-7040-5p	0	0	0	0	0	0	0	0	0	NA	NA	NA	NA	NA	NA	NA	NA	NA	NA	NA	NA	NA	NA	NA	NA	NA	NA	NA
	mmu-miR-7042-3p	0	0	1	0	0	0	0	0	0	NA	NA	NA	NA	NA	NA	NA	NA	NA	NA	NA	NA	NA	NA	NA	NA	NA	NA	NA
	mmu-miR-7043-5p	0	0	0	0	0	0	0	0	0	NA	NA	NA	NA	NA	NA	NA	NA	NA	NA	NA	NA	NA	NA	NA	NA	NA	NA	NA
	mmu-miR-7044-3p	0	0	1	0	0	0	0	0	0	NA	NA	NA	NA	NA	NA	NA	NA	NA	NA	NA	NA	NA	NA	NA	NA	NA	NA	NA
	mmu-miR-7044-5p	0	0	0	0	0	0	0	0	0	NA	NA	NA	NA	NA	NA	NA	NA	NA	NA	NA	NA	NA	NA	NA	NA	NA	NA	NA
	mmu-miR-7045-3p	0	1	0	0	0	0	0	0	0	NA	NA	NA	NA	NA	NA	NA	NA	NA	NA	NA	NA	NA	NA	NA	NA	NA	NA	NA
	mmu-miR-7045-5p	0	0	0	0	0	0	0	0	0	NA	NA	NA	NA	NA	NA	NA	NA	NA	NA	NA	NA	NA	NA	NA	NA	NA	NA	NA
	mmu-miR-7046-5p	0	0	0	0	0	0	0	0	0	NA	NA	NA	NA	NA	NA	NA	NA	NA	NA	NA	NA	NA	NA	NA	NA	NA	NA	NA
	mmu-miR-7048-5p	0	1	0	0	0	0	0	0	0	NA	NA	NA	NA	NA	NA	NA	NA	NA	NA	NA	NA	NA	NA	NA	NA	NA	NA	NA
	mmu-miR-7049-3p	0	0	0	0	0	0	0	0	0	NA	NA	NA	NA	NA	NA	NA	NA	NA	NA	NA	NA	NA	NA	NA	NA	NA	NA	NA
	mmu-miR-705	0	0	0	0	0	0	0	0	0	NA	NA	NA	NA	NA	NA	NA	NA	NA	NA	NA	NA	NA	NA	NA	NA	NA	NA	NA
	mmu-miR-7050-3p	0	0	0	0	0	0	0	0	0	NA	NA	NA	NA	NA	NA	NA	NA	NA	NA	NA	NA	NA	NA	NA	NA	NA	NA	NA
	mmu-miR-7050-5p	0	0	0	0	0	0	0	0	0	NA	NA	NA	NA	NA	NA	NA	NA	NA	NA	NA	NA	NA	NA	NA	NA	NA	NA	NA
	mmu-miR-7051-3p	0	0	0	0	0	0	0	0	0	NA	NA	NA	NA	NA	NA	NA	NA	NA	NA	NA	NA	NA	NA	NA	NA	NA	NA	NA
	mmu-miR-7051-5p	0	1	0	0	0	0	0	0	0	NA	NA	NA	NA	NA	NA	NA	NA	NA	NA	NA	NA	NA	NA	NA	NA	NA	NA	NA
	mmu-miR-7052-5p	0	0	0	0	0	0	0	0	0	NA	NA	NA	NA	NA	NA	NA	NA	NA	NA	NA	NA	NA	NA	NA	NA	NA	NA	NA
	mmu-miR-7053-5p	0	0	2	0	0	0	0	0	0	NA	NA	NA	NA	NA	NA	NA	NA	NA	NA	NA	NA	NA	NA	NA	NA	NA	NA	NA
	mmu-miR-7055-5p	0	0	0	0	0	0	0	0	0	NA	NA	NA	NA	NA	NA	NA	NA	NA	NA	NA	NA	NA	NA	NA	NA	NA	NA	NA
	mmu-miR-7057-3p	0	0	0	0	0	0	0	0	0	NA	NA	NA	NA	NA	NA	NA	NA	NA	NA	NA	NA	NA	NA	NA	NA	NA	NA	NA
	mmu-miR-7057-5p	0	2	0	0	0	0	0	0	0	NA	NA	NA	NA	NA	NA	NA	NA	NA	NA	NA	NA	NA	NA	NA	NA	NA	NA	NA
	mmu-miR-7058-3p	0	0	0	0	0	0	0	0	0	NA	NA	NA	NA	NA	NA	NA	NA	NA	NA	NA	NA	NA	NA	NA	NA	NA	NA	NA
	mmu-miR-7058-5p	0	0	0	0	0	0	0	0	0	NA	NA	NA	NA	NA	NA	NA	NA	NA	NA	NA	NA	NA	NA	NA	NA	NA	NA	NA
	mmu-miR-7059-3p	0	0	5	0	0	0	0	0	0	NA	NA	NA	NA	NA	NA	NA	NA	NA	NA	NA	NA	NA	NA	NA	NA	NA	NA	NA
	mmu-miR-706	0	0	0	0	0	0	0	0	0	NA	NA	NA	NA	NA	NA	NA	NA	NA	NA	NA	NA	NA	NA	NA	NA	NA	NA	NA
	mmu-miR-7061-3p	0	0	2	0	0	0	0	0	0	NA	NA	NA	NA	NA	NA	NA	NA	NA	NA	NA	NA	NA	NA	NA	NA	NA	NA	NA
	mmu-miR-7062-3p	0	0	0	0	0	0	0	0	0	NA	NA	NA	NA	NA	NA	NA	NA	NA	NA	NA	NA	NA	NA	NA	NA	NA	NA	NA
	mmu-miR-7063-3p	0	9	8	0	0	0	0	0	0	NA	NA	NA	NA	NA	NA	NA	NA	NA	NA	NA	NA	NA	NA	NA	NA	NA	NA	NA
	mmu-miR-7064-3p	0	0	0	0	0	0	0	0	0	NA	NA	NA	NA	NA	NA	NA	NA	NA	NA	NA	NA	NA	NA	NA	NA	NA	NA	NA
	mmu-miR-7064-5p	0	0	0	0	0	0	0	0	0	NA	NA	NA	NA	NA	NA	NA	NA	NA	NA	NA	NA	NA	NA	NA	NA	NA	NA	NA
	mmu-miR-7065-5p	0	0	0	0	0	0	0	0	0	NA	NA	NA	NA	NA	NA	NA	NA	NA	NA	NA	NA	NA	NA	NA	NA	NA	NA	NA
	mmu-miR-7067-5p	0	1	0	0	0	0	0	0	0	NA	NA	NA	NA	NA	NA	NA	NA	NA	NA	NA	NA	NA	NA	NA	NA	NA	NA	NA
	mmu-miR-7068-5p	0	4	0	0	0	5	0	0	0	NA	NA	NA	NA	NA	NA	NA	NA	NA	NA	NA	NA	NA	NA	NA	NA	NA	NA	NA
	mmu-miR-7069-3p	0	0	20	0	0	0	0	0	0	NA	NA	NA	NA	NA	NA	NA	NA	NA	NA	NA	NA	NA	NA	NA	NA	NA	NA	NA
	mmu-miR-707	0	0	0	0	0	0	0	0	0	NA	NA	NA	NA	NA	NA	NA	NA	NA	NA	NA	NA	NA	NA	NA	NA	NA	NA	NA
	mmu-miR-7070-5p	0	3	0	0	0	0	0	0	0	NA	NA	NA	NA	NA	NA	NA	NA	NA	NA	NA	NA	NA	NA	NA	NA	NA	NA	NA
	mmu-miR-7071-5p	0	0	0	0	0	0	0	0	0	NA	NA	NA	NA	NA	NA	NA	NA	NA	NA	NA	NA	NA	NA	NA	NA	NA	NA	NA
	mmu-miR-7072-3p	0	0	0	0	0	0	0	0	0	NA	NA	NA	NA	NA	NA	NA	NA	NA	NA	NA	NA	NA	NA	NA	NA	NA	NA	NA
	mmu-miR-7072-5p	0	0	0	0	0	0	0	0	0	NA	NA	NA	NA	NA	NA	NA	NA	NA	NA	NA	NA	NA	NA	NA	NA	NA	NA	NA
	mmu-miR-7073-3p	0	0	5	0	0	0	0	0	0	NA	NA	NA	NA	NA	NA	NA	NA	NA	NA	NA	NA	NA	NA	NA	NA	NA	NA	NA
	mmu-miR-7074-3p	0	0	0	0	0	0	0	0	0	NA	NA	NA	NA	NA	NA	NA	NA	NA	NA	NA	NA	NA	NA	NA	NA	NA	NA	NA
	mmu-miR-7074-5p	0	0	0	0	0	0	0	0	0	NA	NA	NA	NA	NA	NA	NA	NA	NA	NA	NA	NA	NA	NA	NA	NA	NA	NA	NA
	mmu-miR-7075-5p	0	0	0	0	0	0	0	0	0	NA	NA	NA	NA	NA	NA	NA	NA	NA	NA	NA	NA	NA	NA	NA	NA	NA	NA	NA
	mmu-miR-7076-3p	0	0	0	0	0	0	0	0	0	NA	NA	NA	NA	NA	NA	NA	NA	NA	NA	NA	NA	NA	NA	NA	NA	NA	NA	NA
	mmu-miR-7076-5p	0	0	0	0	0	0	0	0	0	NA	NA	NA	NA	NA	NA	NA	NA	NA	NA	NA	NA	NA	NA	NA	NA	NA	NA	NA
	mmu-miR-7077-3p	0	0	0	0	0	0	0	0	0	NA	NA	NA	NA	NA	NA	NA	NA	NA	NA	NA	NA	NA	NA	NA	NA	NA	NA	NA
	mmu-miR-7077-5p	0	0	0	0	0	0	0	0	0	NA	NA	NA	NA	NA	NA	NA	NA	NA	NA	NA	NA	NA	NA	NA	NA	NA	NA	NA
	mmu-miR-7078-3p	0	0	0	0	0	0	0	0	0	NA	NA	NA	NA	NA	NA	NA	NA	NA	NA	NA	NA	NA	NA	NA	NA	NA	NA	NA
	mmu-miR-7079-5p	0	0	0	0	0	0	0	0	0	NA	NA	NA	NA	NA	NA	NA	NA	NA	NA	NA	NA	NA	NA	NA	NA	NA	NA	NA
	mmu-miR-7081-5p	0	1	0	0	0	0	0	0	0	NA	NA	NA	NA	NA	NA	NA	NA	NA	NA	NA	NA	NA	NA	NA	NA	NA	NA	NA
	mmu-miR-7082-5p	0	0	0	0	0	0	0	0	0	NA	NA	NA	NA	NA	NA	NA	NA	NA	NA	NA	NA	NA	NA	NA	NA	NA	NA	NA
	mmu-miR-7083-3p	0	0	0	0	0	0	0	0	0	NA	NA	NA	NA	NA	NA	NA	NA	NA	NA	NA	NA	NA	NA	NA	NA	NA	NA	NA
	mmu-miR-7084-3p	0	2	1	0	0	0	0	0	0	NA	NA	NA	NA	NA	NA	NA	NA	NA	NA	NA	NA	NA	NA	NA	NA	NA	NA	NA
	mmu-miR-7086-3p	0	0	0	0	0	0	0	0	0	NA	NA	NA	NA	NA	NA	NA	NA	NA	NA	NA	NA	NA	NA	NA	NA	NA	NA	NA
	mmu-miR-7086-5p	0	0	0	0	0	0	0	0	0	NA	NA	NA	NA	NA	NA	NA	NA	NA	NA	NA	NA	NA	NA	NA	NA	NA	NA	NA
	mmu-miR-7087-3p	0	0	0	0	0	0	0	0	0	NA	NA	NA	NA	NA	NA	NA	NA	NA	NA	NA	NA	NA	NA	NA	NA	NA	NA	NA
	mmu-miR-7087-5p	0	3	2	0	0	0	0	0	0	NA	NA	NA	NA	NA	NA	NA	NA	NA	NA	NA	NA	NA	NA	NA	NA	NA	NA	NA
	mmu-miR-7088-3p	0	0	0	0	0	0	0	0	0	NA	NA	NA	NA	NA	NA	NA	NA	NA	NA	NA	NA	NA	NA	NA	NA	NA	NA	NA
	mmu-miR-7088-5p	0	0	0	0	0	0	0	0	0	NA	NA	NA	NA	NA	NA	NA	NA	NA	NA	NA	NA	NA	NA	NA	NA	NA	NA	NA
	mmu-miR-7089-3p	0	0	0	0	0	0	0	0	0	NA	NA	NA	NA	NA	NA	NA	NA	NA	NA	NA	NA	NA	NA	NA	NA	NA	NA	NA
	mmu-miR-7089-5p	0	0	0	0	0	0	0	0	0	NA	NA	NA	NA	NA	NA	NA	NA	NA	NA	NA	NA	NA	NA	NA	NA	NA	NA	NA
	mmu-miR-709	0	0	0	0	0	0	0	0	0	NA	NA	NA	NA	NA	NA	NA	NA	NA	NA	NA	NA	NA	NA	NA	NA	NA	NA	NA
	mmu-miR-7090-3p	0	0	1	0	0	0	0	0	0	NA	NA	NA	NA	NA	NA	NA	NA	NA	NA	NA	NA	NA	NA	NA	NA	NA	NA	NA
	mmu-miR-7091-3p	0	0	0	0	0	0	0	0	0	NA	NA	NA	NA	NA	NA	NA	NA	NA	NA	NA	NA	NA	NA	NA	NA	NA	NA	NA
	mmu-miR-7091-5p	0	1	0	0	0	0	0	0	0	NA	NA	NA	NA	NA	NA	NA	NA	NA	NA	NA	NA	NA	NA	NA	NA	NA	NA	NA
	mmu-miR-7092-5p	0	0	0	0	0	0	0	0	0	NA	NA	NA	NA	NA	NA	NA	NA	NA	NA	NA	NA	NA	NA	NA	NA	NA	NA	NA
	mmu-miR-7094-1-5p	0	0	0	0	0	0	0	0	0	NA	NA	NA	NA	NA	NA	NA	NA	NA	NA	NA	NA	NA	NA	NA	NA	NA	NA	NA
	mmu-miR-7094-3p	0	0	0	0	0	0	0	0	0	NA	NA	NA	NA	NA	NA	NA	NA	NA	NA	NA	NA	NA	NA	NA	NA	NA	NA	NA
	mmu-miR-7094b-2-5p	0	0	0	0	0	0	0	0	0	NA	NA	NA	NA	NA	NA	NA	NA	NA	NA	NA	NA	NA	NA	NA	NA	NA	NA	NA
	mmu-miR-710	0	0	0	0	0	0	0	0	0	NA	NA	NA	NA	NA	NA	NA	NA	NA	NA	NA	NA	NA	NA	NA	NA	NA	NA	NA
	mmu-miR-711	0	0	0	0	0	0	0	0	0	NA	NA	NA	NA	NA	NA	NA	NA	NA	NA	NA	NA	NA	NA	NA	NA	NA	NA	NA
	mmu-miR-7115-3p	0	0	0	0	0	0	0	0	0	NA	NA	NA	NA	NA	NA	NA	NA	NA	NA	NA	NA	NA	NA	NA	NA	NA	NA	NA
	mmu-miR-7115-5p	0	0	0	0	0	0	0	0	0	NA	NA	NA	NA	NA	NA	NA	NA	NA	NA	NA	NA	NA	NA	NA	NA	NA	NA	NA
	mmu-miR-7116-5p	0	2	0	0	0	0	0	0	0	NA	NA	NA	NA	NA	NA	NA	NA	NA	NA	NA	NA	NA	NA	NA	NA	NA	NA	NA
	mmu-miR-7118-5p	0	0	0	0	0	0	0	0	0	NA	NA	NA	NA	NA	NA	NA	NA	NA	NA	NA	NA	NA	NA	NA	NA	NA	NA	NA
	mmu-miR-7119-5p	0	0	0	0	0	0	0	0	0	NA	NA	NA	NA	NA	NA	NA	NA	NA	NA	NA	NA	NA	NA	NA	NA	NA	NA	NA
	mmu-miR-713	0	0	0	0	0	0	0	0	0	NA	NA	NA	NA	NA	NA	NA	NA	NA	NA	NA	NA	NA	NA	NA	NA	NA	NA	NA
	mmu-miR-717	0	0	0	0	0	0	0	0	0	NA	NA	NA	NA	NA	NA	NA	NA	NA	NA	NA	NA	NA	NA	NA	NA	NA	NA	NA
	mmu-miR-718	0	0	0	0	0	0	0	0	0	NA	NA	NA	NA	NA	NA	NA	NA	NA	NA	NA	NA	NA	NA	NA	NA	NA	NA	NA
	mmu-miR-719	0	0	5	0	0	0	0	0	0	NA	NA	NA	NA	NA	NA	NA	NA	NA	NA	NA	NA	NA	NA	NA	NA	NA	NA	NA
	mmu-miR-721	0	0	0	0	0	0	0	0	0	NA	NA	NA	NA	NA	NA	NA	NA	NA	NA	NA	NA	NA	NA	NA	NA	NA	NA	NA
	mmu-miR-7210-3p	0	0	0	0	0	0	0	0	0	NA	NA	NA	NA	NA	NA	NA	NA	NA	NA	NA	NA	NA	NA	NA	NA	NA	NA	NA
	mmu-miR-7210-5p	0	0	0	0	0	0	0	0	0	NA	NA	NA	NA	NA	NA	NA	NA	NA	NA	NA	NA	NA	NA	NA	NA	NA	NA	NA
	mmu-miR-7211-3p	0	0	4	0	0	0	0	0	0	NA	NA	NA	NA	NA	NA	NA	NA	NA	NA	NA	NA	NA	NA	NA	NA	NA	NA	NA
	mmu-miR-7212-3p	0	0	0	0	0	0	0	0	0	NA	NA	NA	NA	NA	NA	NA	NA	NA	NA	NA	NA	NA	NA	NA	NA	NA	NA	NA
	mmu-miR-7212-5p	0	0	0	0	0	0	0	0	0	NA	NA	NA	NA	NA	NA	NA	NA	NA	NA	NA	NA	NA	NA	NA	NA	NA	NA	NA
	mmu-miR-7213-3p	0	0	0	0	0	0	0	0	0	NA	NA	NA	NA	NA	NA	NA	NA	NA	NA	NA	NA	NA	NA	NA	NA	NA	NA	NA
	mmu-miR-7213-5p	0	0	0	0	0	0	0	0	0	NA	NA	NA	NA	NA	NA	NA	NA	NA	NA	NA	NA	NA	NA	NA	NA	NA	NA	NA
	mmu-miR-7214-3p	0	0	0	0	0	0	0	0	0	NA	NA	NA	NA	NA	NA	NA	NA	NA	NA	NA	NA	NA	NA	NA	NA	NA	NA	NA
	mmu-miR-7214-5p	0	0	0	0	0	0	0	0	0	NA	NA	NA	NA	NA	NA	NA	NA	NA	NA	NA	NA	NA	NA	NA	NA	NA	NA	NA
	mmu-miR-7215-3p	0	0	0	0	0	0	0	0	0	NA	NA	NA	NA	NA	NA	NA	NA	NA	NA	NA	NA	NA	NA	NA	NA	NA	NA	NA
	mmu-miR-7215-5p	0	0	0	0	0	0	0	0	0	NA	NA	NA	NA	NA	NA	NA	NA	NA	NA	NA	NA	NA	NA	NA	NA	NA	NA	NA
	mmu-miR-7216-3p	0	0	0	0	0	0	0	0	0	NA	NA	NA	NA	NA	NA	NA	NA	NA	NA	NA	NA	NA	NA	NA	NA	NA	NA	NA
	mmu-miR-7216-5p	0	0	0	0	0	0	0	0	0	NA	NA	NA	NA	NA	NA	NA	NA	NA	NA	NA	NA	NA	NA	NA	NA	NA	NA	NA
	mmu-miR-7217-3p	0	0	0	0	0	0	0	0	0	NA	NA	NA	NA	NA	NA	NA	NA	NA	NA	NA	NA	NA	NA	NA	NA	NA	NA	NA
	mmu-miR-7217-5p	0	0	0	0	0	0	0	0	0	NA	NA	NA	NA	NA	NA	NA	NA	NA	NA	NA	NA	NA	NA	NA	NA	NA	NA	NA
	mmu-miR-7218-3p	0	0	0	0	0	0	0	0	0	NA	NA	NA	NA	NA	NA	NA	NA	NA	NA	NA	NA	NA	NA	NA	NA	NA	NA	NA
	mmu-miR-7218-5p	0	0	0	0	0	0	0	0	0	NA	NA	NA	NA	NA	NA	NA	NA	NA	NA	NA	NA	NA	NA	NA	NA	NA	NA	NA
	mmu-miR-7219-3p	0	0	0	0	0	0	0	0	0	NA	NA	NA	NA	NA	NA	NA	NA	NA	NA	NA	NA	NA	NA	NA	NA	NA	NA	NA
	mmu-miR-7219-5p	0	0	0	0	0	0	0	0	0	NA	NA	NA	NA	NA	NA	NA	NA	NA	NA	NA	NA	NA	NA	NA	NA	NA	NA	NA
	mmu-miR-7220-3p	0	0	0	0	4	0	0	0	0	NA	NA	NA	NA	NA	NA	NA	NA	NA	NA	NA	NA	NA	NA	NA	NA	NA	NA	NA
	mmu-miR-7221-3p	0	0	0	0	0	0	0	0	0	NA	NA	NA	NA	NA	NA	NA	NA	NA	NA	NA	NA	NA	NA	NA	NA	NA	NA	NA
	mmu-miR-7221-5p	0	0	0	0	0	0	0	0	0	NA	NA	NA	NA	NA	NA	NA	NA	NA	NA	NA	NA	NA	NA	NA	NA	NA	NA	NA
	mmu-miR-7222-3p	0	0	0	0	0	0	0	0	0	NA	NA	NA	NA	NA	NA	NA	NA	NA	NA	NA	NA	NA	NA	NA	NA	NA	NA	NA
	mmu-miR-7222-5p	0	0	0	0	0	0	0	0	0	NA	NA	NA	NA	NA	NA	NA	NA	NA	NA	NA	NA	NA	NA	NA	NA	NA	NA	NA
	mmu-miR-7223-3p	0	0	0	0	0	0	0	0	0	NA	NA	NA	NA	NA	NA	NA	NA	NA	NA	NA	NA	NA	NA	NA	NA	NA	NA	NA
	mmu-miR-7223-5p	0	0	0	0	0	0	0	0	0	NA	NA	NA	NA	NA	NA	NA	NA	NA	NA	NA	NA	NA	NA	NA	NA	NA	NA	NA
	mmu-miR-7224-5p	0	0	0	0	0	0	0	0	0	NA	NA	NA	NA	NA	NA	NA	NA	NA	NA	NA	NA	NA	NA	NA	NA	NA	NA	NA
	mmu-miR-7225-5p	0	0	0	0	0	0	0	0	0	NA	NA	NA	NA	NA	NA	NA	NA	NA	NA	NA	NA	NA	NA	NA	NA	NA	NA	NA
	mmu-miR-7226-5p	0	0	0	0	0	0	0	0	0	NA	NA	NA	NA	NA	NA	NA	NA	NA	NA	NA	NA	NA	NA	NA	NA	NA	NA	NA
	mmu-miR-7227-5p	0	0	0	0	0	0	0	0	0	NA	NA	NA	NA	NA	NA	NA	NA	NA	NA	NA	NA	NA	NA	NA	NA	NA	NA	NA
	mmu-miR-7229-3p	0	0	0	0	0	0	0	0	0	NA	NA	NA	NA	NA	NA	NA	NA	NA	NA	NA	NA	NA	NA	NA	NA	NA	NA	NA
	mmu-miR-7229-5p	0	0	0	0	0	0	0	0	0	NA	NA	NA	NA	NA	NA	NA	NA	NA	NA	NA	NA	NA	NA	NA	NA	NA	NA	NA
	mmu-miR-7230-3p	0	0	0	0	0	0	0	0	0	NA	NA	NA	NA	NA	NA	NA	NA	NA	NA	NA	NA	NA	NA	NA	NA	NA	NA	NA
	mmu-miR-7230-5p	0	0	0	0	0	0	0	0	0	NA	NA	NA	NA	NA	NA	NA	NA	NA	NA	NA	NA	NA	NA	NA	NA	NA	NA	NA
	mmu-miR-7231-3p	0	0	0	0	0	0	0	0	0	NA	NA	NA	NA	NA	NA	NA	NA	NA	NA	NA	NA	NA	NA	NA	NA	NA	NA	NA
	mmu-miR-7232-3p	0	0	0	0	0	0	0	0	0	NA	NA	NA	NA	NA	NA	NA	NA	NA	NA	NA	NA	NA	NA	NA	NA	NA	NA	NA
	mmu-miR-7232-5p	0	0	0	0	0	0	0	0	0	NA	NA	NA	NA	NA	NA	NA	NA	NA	NA	NA	NA	NA	NA	NA	NA	NA	NA	NA
	mmu-miR-7233-3p	0	0	0	0	0	0	0	0	0	NA	NA	NA	NA	NA	NA	NA	NA	NA	NA	NA	NA	NA	NA	NA	NA	NA	NA	NA
	mmu-miR-7233-5p	0	0	0	0	0	0	0	0	0	NA	NA	NA	NA	NA	NA	NA	NA	NA	NA	NA	NA	NA	NA	NA	NA	NA	NA	NA
	mmu-miR-7234-3p	0	0	0	0	0	0	0	0	0	NA	NA	NA	NA	NA	NA	NA	NA	NA	NA	NA	NA	NA	NA	NA	NA	NA	NA	NA
	mmu-miR-7234-5p	0	0	0	0	0	0	0	0	0	NA	NA	NA	NA	NA	NA	NA	NA	NA	NA	NA	NA	NA	NA	NA	NA	NA	NA	NA
	mmu-miR-7235-5p	0	0	0	0	0	0	0	0	0	NA	NA	NA	NA	NA	NA	NA	NA	NA	NA	NA	NA	NA	NA	NA	NA	NA	NA	NA
	mmu-miR-7236-5p	0	0	0	0	0	0	0	0	0	NA	NA	NA	NA	NA	NA	NA	NA	NA	NA	NA	NA	NA	NA	NA	NA	NA	NA	NA
	mmu-miR-7237-5p	0	2	0	0	0	0	0	0	0	NA	NA	NA	NA	NA	NA	NA	NA	NA	NA	NA	NA	NA	NA	NA	NA	NA	NA	NA
	mmu-miR-7239-3p	0	0	0	0	0	0	0	0	0	NA	NA	NA	NA	NA	NA	NA	NA	NA	NA	NA	NA	NA	NA	NA	NA	NA	NA	NA
	mmu-miR-7239-5p	0	0	0	0	0	0	0	0	0	NA	NA	NA	NA	NA	NA	NA	NA	NA	NA	NA	NA	NA	NA	NA	NA	NA	NA	NA
	mmu-miR-7240-3p	0	0	1	0	3	0	0	0	0	NA	NA	NA	NA	NA	NA	NA	NA	NA	NA	NA	NA	NA	NA	NA	NA	NA	NA	NA
	mmu-miR-7241-3p	0	0	0	0	0	0	0	0	0	NA	NA	NA	NA	NA	NA	NA	NA	NA	NA	NA	NA	NA	NA	NA	NA	NA	NA	NA
	mmu-miR-7241-5p	0	0	0	0	0	0	0	0	0	NA	NA	NA	NA	NA	NA	NA	NA	NA	NA	NA	NA	NA	NA	NA	NA	NA	NA	NA
	mmu-miR-7242-3p	0	0	0	0	0	0	0	0	0	NA	NA	NA	NA	NA	NA	NA	NA	NA	NA	NA	NA	NA	NA	NA	NA	NA	NA	NA
	mmu-miR-7242-5p	0	0	0	0	0	0	0	0	0	NA	NA	NA	NA	NA	NA	NA	NA	NA	NA	NA	NA	NA	NA	NA	NA	NA	NA	NA
	mmu-miR-7243-3p	0	0	0	0	0	0	0	0	0	NA	NA	NA	NA	NA	NA	NA	NA	NA	NA	NA	NA	NA	NA	NA	NA	NA	NA	NA
	mmu-miR-7243-5p	0	0	0	0	0	0	0	0	0	NA	NA	NA	NA	NA	NA	NA	NA	NA	NA	NA	NA	NA	NA	NA	NA	NA	NA	NA
	mmu-miR-741-3p	0	0	0	0	0	0	0	0	0	NA	NA	NA	NA	NA	NA	NA	NA	NA	NA	NA	NA	NA	NA	NA	NA	NA	NA	NA
	mmu-miR-741-5p	0	0	0	0	0	0	0	0	0	NA	NA	NA	NA	NA	NA	NA	NA	NA	NA	NA	NA	NA	NA	NA	NA	NA	NA	NA
	mmu-miR-742-3p	0	0	0	0	0	0	0	0	0	NA	NA	NA	NA	NA	NA	NA	NA	NA	NA	NA	NA	NA	NA	NA	NA	NA	NA	NA
	mmu-miR-742-5p	0	0	0	0	0	0	0	0	0	NA	NA	NA	NA	NA	NA	NA	NA	NA	NA	NA	NA	NA	NA	NA	NA	NA	NA	NA
	mmu-miR-743a-3p	0	0	0	0	0	0	0	0	0	NA	NA	NA	NA	NA	NA	NA	NA	NA	NA	NA	NA	NA	NA	NA	NA	NA	NA	NA
	mmu-miR-743a-5p	0	0	0	0	0	0	0	0	0	NA	NA	NA	NA	NA	NA	NA	NA	NA	NA	NA	NA	NA	NA	NA	NA	NA	NA	NA
	mmu-miR-743b-3p	0	0	0	0	0	0	0	0	0	NA	NA	NA	NA	NA	NA	NA	NA	NA	NA	NA	NA	NA	NA	NA	NA	NA	NA	NA
	mmu-miR-743b-5p	0	0	0	0	0	0	0	0	0	NA	NA	NA	NA	NA	NA	NA	NA	NA	NA	NA	NA	NA	NA	NA	NA	NA	NA	NA
	mmu-miR-7578	0	0	0	0	0	0	0	0	0	NA	NA	NA	NA	NA	NA	NA	NA	NA	NA	NA	NA	NA	NA	NA	NA	NA	NA	NA
	mmu-miR-758-5p	0	0	0	0	0	0	0	0	0	NA	NA	NA	NA	NA	NA	NA	NA	NA	NA	NA	NA	NA	NA	NA	NA	NA	NA	NA
	mmu-miR-759	0	0	0	0	0	0	0	0	0	NA	NA	NA	NA	NA	NA	NA	NA	NA	NA	NA	NA	NA	NA	NA	NA	NA	NA	NA
	mmu-miR-762	0	0	0	0	0	0	0	0	0	NA	NA	NA	NA	NA	NA	NA	NA	NA	NA	NA	NA	NA	NA	NA	NA	NA	NA	NA
	mmu-miR-763	0	0	0	0	0	0	0	0	0	NA	NA	NA	NA	NA	NA	NA	NA	NA	NA	NA	NA	NA	NA	NA	NA	NA	NA	NA
	mmu-miR-7646-3p	0	0	0	0	0	0	0	0	0	NA	NA	NA	NA	NA	NA	NA	NA	NA	NA	NA	NA	NA	NA	NA	NA	NA	NA	NA
	mmu-miR-7646-5p	0	0	0	0	0	0	0	0	0	NA	NA	NA	NA	NA	NA	NA	NA	NA	NA	NA	NA	NA	NA	NA	NA	NA	NA	NA
	mmu-miR-7647-5p	0	0	0	0	0	0	0	0	0	NA	NA	NA	NA	NA	NA	NA	NA	NA	NA	NA	NA	NA	NA	NA	NA	NA	NA	NA
	mmu-miR-7648-5p	0	7	0	0	0	0	0	1	1	NA	NA	NA	NA	NA	NA	NA	NA	NA	NA	NA	NA	NA	NA	NA	NA	NA	NA	NA
	mmu-miR-7649-3p	0	0	0	0	0	0	0	0	0	NA	NA	NA	NA	NA	NA	NA	NA	NA	NA	NA	NA	NA	NA	NA	NA	NA	NA	NA
	mmu-miR-7649-5p	0	0	0	0	0	0	0	0	0	NA	NA	NA	NA	NA	NA	NA	NA	NA	NA	NA	NA	NA	NA	NA	NA	NA	NA	NA
	mmu-miR-7650-3p	0	0	0	0	0	0	0	0	0	NA	NA	NA	NA	NA	NA	NA	NA	NA	NA	NA	NA	NA	NA	NA	NA	NA	NA	NA
	mmu-miR-7650-5p	0	0	0	0	0	0	0	0	0	NA	NA	NA	NA	NA	NA	NA	NA	NA	NA	NA	NA	NA	NA	NA	NA	NA	NA	NA
	mmu-miR-7651-3p	0	0	0	0	0	0	0	0	0	NA	NA	NA	NA	NA	NA	NA	NA	NA	NA	NA	NA	NA	NA	NA	NA	NA	NA	NA
	mmu-miR-7652-3p	0	0	0	0	0	0	0	0	0	NA	NA	NA	NA	NA	NA	NA	NA	NA	NA	NA	NA	NA	NA	NA	NA	NA	NA	NA
	mmu-miR-7652-5p	0	0	0	0	0	0	0	0	0	NA	NA	NA	NA	NA	NA	NA	NA	NA	NA	NA	NA	NA	NA	NA	NA	NA	NA	NA
	mmu-miR-7655-5p	0	4	0	0	0	0	1	0	0	NA	NA	NA	NA	NA	NA	NA	NA	NA	NA	NA	NA	NA	NA	NA	NA	NA	NA	NA
	mmu-miR-7656-3p	0	1	0	0	3	0	0	1	0	NA	NA	NA	NA	NA	NA	NA	NA	NA	NA	NA	NA	NA	NA	NA	NA	NA	NA	NA
	mmu-miR-7656-5p	0	0	0	0	0	0	0	0	0	NA	NA	NA	NA	NA	NA	NA	NA	NA	NA	NA	NA	NA	NA	NA	NA	NA	NA	NA
	mmu-miR-7657-3p	0	0	0	0	0	0	0	0	0	NA	NA	NA	NA	NA	NA	NA	NA	NA	NA	NA	NA	NA	NA	NA	NA	NA	NA	NA
	mmu-miR-7657-5p	0	0	0	0	0	0	0	0	1	NA	NA	NA	NA	NA	NA	NA	NA	NA	NA	NA	NA	NA	NA	NA	NA	NA	NA	NA
	mmu-miR-7659-5p	0	0	0	0	0	0	0	0	0	NA	NA	NA	NA	NA	NA	NA	NA	NA	NA	NA	NA	NA	NA	NA	NA	NA	NA	NA
	mmu-miR-7660-3p	0	2	0	0	0	0	0	0	0	NA	NA	NA	NA	NA	NA	NA	NA	NA	NA	NA	NA	NA	NA	NA	NA	NA	NA	NA
	mmu-miR-7660-5p	0	0	0	0	0	0	0	0	0	NA	NA	NA	NA	NA	NA	NA	NA	NA	NA	NA	NA	NA	NA	NA	NA	NA	NA	NA
	mmu-miR-7661-5p	0	0	0	0	0	0	0	0	0	NA	NA	NA	NA	NA	NA	NA	NA	NA	NA	NA	NA	NA	NA	NA	NA	NA	NA	NA
	mmu-miR-7662-3p	0	0	0	0	0	0	0	0	0	NA	NA	NA	NA	NA	NA	NA	NA	NA	NA	NA	NA	NA	NA	NA	NA	NA	NA	NA
	mmu-miR-7662-5p	0	0	0	0	0	0	0	0	0	NA	NA	NA	NA	NA	NA	NA	NA	NA	NA	NA	NA	NA	NA	NA	NA	NA	NA	NA
	mmu-miR-7663-5p	0	0	0	0	0	0	0	0	0	NA	NA	NA	NA	NA	NA	NA	NA	NA	NA	NA	NA	NA	NA	NA	NA	NA	NA	NA
	mmu-miR-7664-3p	0	8	17	0	0	0	0	0	0	NA	NA	NA	NA	NA	NA	NA	NA	NA	NA	NA	NA	NA	NA	NA	NA	NA	NA	NA
	mmu-miR-7664-5p	0	0	0	0	0	0	0	0	0	NA	NA	NA	NA	NA	NA	NA	NA	NA	NA	NA	NA	NA	NA	NA	NA	NA	NA	NA
	mmu-miR-7665-3p	0	0	0	0	0	0	0	0	0	NA	NA	NA	NA	NA	NA	NA	NA	NA	NA	NA	NA	NA	NA	NA	NA	NA	NA	NA
	mmu-miR-7665-5p	0	5	0	0	0	0	0	0	0	NA	NA	NA	NA	NA	NA	NA	NA	NA	NA	NA	NA	NA	NA	NA	NA	NA	NA	NA
	mmu-miR-7666-5p	0	0	0	0	0	0	1	0	1	NA	NA	NA	NA	NA	NA	NA	NA	NA	NA	NA	NA	NA	NA	NA	NA	NA	NA	NA
	mmu-miR-7667-5p	0	0	0	0	0	0	0	0	0	NA	NA	NA	NA	NA	NA	NA	NA	NA	NA	NA	NA	NA	NA	NA	NA	NA	NA	NA
	mmu-miR-7669-3p	0	0	0	0	0	0	0	0	0	NA	NA	NA	NA	NA	NA	NA	NA	NA	NA	NA	NA	NA	NA	NA	NA	NA	NA	NA
	mmu-miR-7669-5p	0	0	0	0	0	0	0	0	0	NA	NA	NA	NA	NA	NA	NA	NA	NA	NA	NA	NA	NA	NA	NA	NA	NA	NA	NA
	mmu-miR-7670-3p	0	0	0	0	0	0	0	0	0	NA	NA	NA	NA	NA	NA	NA	NA	NA	NA	NA	NA	NA	NA	NA	NA	NA	NA	NA
	mmu-miR-7670-5p	0	0	0	0	0	14	0	0	0	NA	NA	NA	NA	NA	NA	NA	NA	NA	NA	NA	NA	NA	NA	NA	NA	NA	NA	NA
	mmu-miR-7671-3p	0	0	0	0	0	0	0	0	0	NA	NA	NA	NA	NA	NA	NA	NA	NA	NA	NA	NA	NA	NA	NA	NA	NA	NA	NA
	mmu-miR-7671-5p	0	0	0	0	0	0	0	0	0	NA	NA	NA	NA	NA	NA	NA	NA	NA	NA	NA	NA	NA	NA	NA	NA	NA	NA	NA
	mmu-miR-7673-3p	0	0	0	0	0	0	0	0	0	NA	NA	NA	NA	NA	NA	NA	NA	NA	NA	NA	NA	NA	NA	NA	NA	NA	NA	NA
	mmu-miR-7673-5p	0	0	0	0	0	0	0	0	0	NA	NA	NA	NA	NA	NA	NA	NA	NA	NA	NA	NA	NA	NA	NA	NA	NA	NA	NA
	mmu-miR-7674-3p	0	9	0	0	0	0	0	0	0	NA	NA	NA	NA	NA	NA	NA	NA	NA	NA	NA	NA	NA	NA	NA	NA	NA	NA	NA
	mmu-miR-7675-5p	0	0	0	0	0	0	0	0	0	NA	NA	NA	NA	NA	NA	NA	NA	NA	NA	NA	NA	NA	NA	NA	NA	NA	NA	NA
	mmu-miR-7676-3p	0	0	0	0	0	0	0	0	0	NA	NA	NA	NA	NA	NA	NA	NA	NA	NA	NA	NA	NA	NA	NA	NA	NA	NA	NA
	mmu-miR-7676-5p	0	0	0	0	0	0	0	0	0	NA	NA	NA	NA	NA	NA	NA	NA	NA	NA	NA	NA	NA	NA	NA	NA	NA	NA	NA
	mmu-miR-7677-3p	0	0	0	0	0	0	0	0	0	NA	NA	NA	NA	NA	NA	NA	NA	NA	NA	NA	NA	NA	NA	NA	NA	NA	NA	NA
	mmu-miR-7677-5p	0	0	0	0	0	0	0	0	0	NA	NA	NA	NA	NA	NA	NA	NA	NA	NA	NA	NA	NA	NA	NA	NA	NA	NA	NA
	mmu-miR-7678-3p	0	0	0	0	0	0	0	0	0	NA	NA	NA	NA	NA	NA	NA	NA	NA	NA	NA	NA	NA	NA	NA	NA	NA	NA	NA
	mmu-miR-7678-5p	0	0	0	0	0	0	0	0	0	NA	NA	NA	NA	NA	NA	NA	NA	NA	NA	NA	NA	NA	NA	NA	NA	NA	NA	NA
	mmu-miR-7679-3p	0	1	1	0	0	0	0	0	0	NA	NA	NA	NA	NA	NA	NA	NA	NA	NA	NA	NA	NA	NA	NA	NA	NA	NA	NA
	mmu-miR-7679-5p	0	0	0	0	0	0	0	0	0	NA	NA	NA	NA	NA	NA	NA	NA	NA	NA	NA	NA	NA	NA	NA	NA	NA	NA	NA
	mmu-miR-7680-3p	0	0	0	0	0	0	0	0	0	NA	NA	NA	NA	NA	NA	NA	NA	NA	NA	NA	NA	NA	NA	NA	NA	NA	NA	NA
	mmu-miR-7680-5p	0	0	0	0	0	0	0	0	0	NA	NA	NA	NA	NA	NA	NA	NA	NA	NA	NA	NA	NA	NA	NA	NA	NA	NA	NA
	mmu-miR-7681-3p	0	0	0	0	0	0	0	0	0	NA	NA	NA	NA	NA	NA	NA	NA	NA	NA	NA	NA	NA	NA	NA	NA	NA	NA	NA
	mmu-miR-7681-5p	0	0	0	0	0	0	0	0	0	NA	NA	NA	NA	NA	NA	NA	NA	NA	NA	NA	NA	NA	NA	NA	NA	NA	NA	NA
	mmu-miR-7682-5p	0	0	0	0	0	0	0	0	0	NA	NA	NA	NA	NA	NA	NA	NA	NA	NA	NA	NA	NA	NA	NA	NA	NA	NA	NA
	mmu-miR-7683-3p	0	0	0	0	0	0	0	0	0	NA	NA	NA	NA	NA	NA	NA	NA	NA	NA	NA	NA	NA	NA	NA	NA	NA	NA	NA
	mmu-miR-7683-5p	0	0	0	0	0	0	0	0	0	NA	NA	NA	NA	NA	NA	NA	NA	NA	NA	NA	NA	NA	NA	NA	NA	NA	NA	NA
	mmu-miR-7684-3p	0	0	0	0	0	0	0	0	0	NA	NA	NA	NA	NA	NA	NA	NA	NA	NA	NA	NA	NA	NA	NA	NA	NA	NA	NA
	mmu-miR-7684-5p	0	0	0	0	0	0	0	0	0	NA	NA	NA	NA	NA	NA	NA	NA	NA	NA	NA	NA	NA	NA	NA	NA	NA	NA	NA
	mmu-miR-7685-3p	0	0	0	0	0	0	0	0	0	NA	NA	NA	NA	NA	NA	NA	NA	NA	NA	NA	NA	NA	NA	NA	NA	NA	NA	NA
	mmu-miR-7685-5p	0	0	0	0	0	0	0	0	0	NA	NA	NA	NA	NA	NA	NA	NA	NA	NA	NA	NA	NA	NA	NA	NA	NA	NA	NA
	mmu-miR-7686-3p	0	0	0	0	0	0	0	0	0	NA	NA	NA	NA	NA	NA	NA	NA	NA	NA	NA	NA	NA	NA	NA	NA	NA	NA	NA
	mmu-miR-7686-5p	0	0	0	0	0	0	0	0	0	NA	NA	NA	NA	NA	NA	NA	NA	NA	NA	NA	NA	NA	NA	NA	NA	NA	NA	NA
	mmu-miR-7687-3p	0	0	2	0	0	0	1	0	0	NA	NA	NA	NA	NA	NA	NA	NA	NA	NA	NA	NA	NA	NA	NA	NA	NA	NA	NA
	mmu-miR-7688-3p	0	0	0	0	0	0	0	0	0	NA	NA	NA	NA	NA	NA	NA	NA	NA	NA	NA	NA	NA	NA	NA	NA	NA	NA	NA
	mmu-miR-7689-5p	0	0	0	0	0	0	0	0	0	NA	NA	NA	NA	NA	NA	NA	NA	NA	NA	NA	NA	NA	NA	NA	NA	NA	NA	NA
	mmu-miR-804	0	0	0	0	0	0	0	0	0	NA	NA	NA	NA	NA	NA	NA	NA	NA	NA	NA	NA	NA	NA	NA	NA	NA	NA	NA
	mmu-miR-8090	0	0	0	0	0	0	0	0	0	NA	NA	NA	NA	NA	NA	NA	NA	NA	NA	NA	NA	NA	NA	NA	NA	NA	NA	NA
	mmu-miR-8091	0	0	0	0	0	0	0	0	0	NA	NA	NA	NA	NA	NA	NA	NA	NA	NA	NA	NA	NA	NA	NA	NA	NA	NA	NA
	mmu-miR-8093	0	0	0	0	0	0	0	0	0	NA	NA	NA	NA	NA	NA	NA	NA	NA	NA	NA	NA	NA	NA	NA	NA	NA	NA	NA
	mmu-miR-8095	0	0	0	0	6	8	0	0	0	NA	NA	NA	NA	NA	NA	NA	NA	NA	NA	NA	NA	NA	NA	NA	NA	NA	NA	NA
	mmu-miR-8096	0	0	0	0	2	0	0	0	0	NA	NA	NA	NA	NA	NA	NA	NA	NA	NA	NA	NA	NA	NA	NA	NA	NA	NA	NA
	mmu-miR-8097	0	0	0	0	0	0	0	0	0	NA	NA	NA	NA	NA	NA	NA	NA	NA	NA	NA	NA	NA	NA	NA	NA	NA	NA	NA
	mmu-miR-8098	0	0	5	0	0	0	0	0	0	NA	NA	NA	NA	NA	NA	NA	NA	NA	NA	NA	NA	NA	NA	NA	NA	NA	NA	NA
	mmu-miR-8099	0	0	0	0	0	0	0	0	0	NA	NA	NA	NA	NA	NA	NA	NA	NA	NA	NA	NA	NA	NA	NA	NA	NA	NA	NA
	mmu-miR-8100	0	0	0	0	0	0	0	0	0	NA	NA	NA	NA	NA	NA	NA	NA	NA	NA	NA	NA	NA	NA	NA	NA	NA	NA	NA
	mmu-miR-8102	0	0	0	0	0	0	0	0	0	NA	NA	NA	NA	NA	NA	NA	NA	NA	NA	NA	NA	NA	NA	NA	NA	NA	NA	NA
	mmu-miR-8104	0	0	0	0	0	0	0	0	0	NA	NA	NA	NA	NA	NA	NA	NA	NA	NA	NA	NA	NA	NA	NA	NA	NA	NA	NA
	mmu-miR-8106	0	0	0	0	0	0	0	0	0	NA	NA	NA	NA	NA	NA	NA	NA	NA	NA	NA	NA	NA	NA	NA	NA	NA	NA	NA
	mmu-miR-8107	0	0	0	0	0	0	0	0	0	NA	NA	NA	NA	NA	NA	NA	NA	NA	NA	NA	NA	NA	NA	NA	NA	NA	NA	NA
	mmu-miR-8108	0	0	0	0	0	0	0	0	0	NA	NA	NA	NA	NA	NA	NA	NA	NA	NA	NA	NA	NA	NA	NA	NA	NA	NA	NA
	mmu-miR-8109	0	0	0	0	0	0	0	0	0	NA	NA	NA	NA	NA	NA	NA	NA	NA	NA	NA	NA	NA	NA	NA	NA	NA	NA	NA
	mmu-miR-8110	0	0	0	0	0	0	0	0	0	NA	NA	NA	NA	NA	NA	NA	NA	NA	NA	NA	NA	NA	NA	NA	NA	NA	NA	NA
	mmu-miR-8113	0	0	0	0	0	0	0	0	0	NA	NA	NA	NA	NA	NA	NA	NA	NA	NA	NA	NA	NA	NA	NA	NA	NA	NA	NA
	mmu-miR-8115	0	0	0	0	0	0	0	0	0	NA	NA	NA	NA	NA	NA	NA	NA	NA	NA	NA	NA	NA	NA	NA	NA	NA	NA	NA
	mmu-miR-8116	0	6	0	0	0	0	0	0	0	NA	NA	NA	NA	NA	NA	NA	NA	NA	NA	NA	NA	NA	NA	NA	NA	NA	NA	NA
	mmu-miR-8117	0	1	0	0	0	0	0	0	0	NA	NA	NA	NA	NA	NA	NA	NA	NA	NA	NA	NA	NA	NA	NA	NA	NA	NA	NA
	mmu-miR-8118	0	0	0	0	0	0	0	0	0	NA	NA	NA	NA	NA	NA	NA	NA	NA	NA	NA	NA	NA	NA	NA	NA	NA	NA	NA
	mmu-miR-8119	0	0	0	0	0	0	0	0	0	NA	NA	NA	NA	NA	NA	NA	NA	NA	NA	NA	NA	NA	NA	NA	NA	NA	NA	NA
	mmu-miR-8120	0	0	0	0	0	0	0	0	0	NA	NA	NA	NA	NA	NA	NA	NA	NA	NA	NA	NA	NA	NA	NA	NA	NA	NA	NA
	mmu-miR-873b	0	0	0	0	0	0	0	0	0	NA	NA	NA	NA	NA	NA	NA	NA	NA	NA	NA	NA	NA	NA	NA	NA	NA	NA	NA
	mmu-miR-875-3p	0	0	0	0	0	0	0	0	0	NA	NA	NA	NA	NA	NA	NA	NA	NA	NA	NA	NA	NA	NA	NA	NA	NA	NA	NA
	mmu-miR-875-5p	0	0	0	0	0	0	0	0	0	NA	NA	NA	NA	NA	NA	NA	NA	NA	NA	NA	NA	NA	NA	NA	NA	NA	NA	NA
	mmu-miR-876-3p	0	0	0	0	0	0	0	0	0	NA	NA	NA	NA	NA	NA	NA	NA	NA	NA	NA	NA	NA	NA	NA	NA	NA	NA	NA
	mmu-miR-878-3p	0	0	0	0	0	0	0	0	0	NA	NA	NA	NA	NA	NA	NA	NA	NA	NA	NA	NA	NA	NA	NA	NA	NA	NA	NA
	mmu-miR-878-5p	0	0	0	0	0	0	0	0	0	NA	NA	NA	NA	NA	NA	NA	NA	NA	NA	NA	NA	NA	NA	NA	NA	NA	NA	NA
	mmu-miR-880-3p	0	0	0	0	0	0	0	0	0	NA	NA	NA	NA	NA	NA	NA	NA	NA	NA	NA	NA	NA	NA	NA	NA	NA	NA	NA
	mmu-miR-880-5p	0	0	0	0	0	0	0	0	0	NA	NA	NA	NA	NA	NA	NA	NA	NA	NA	NA	NA	NA	NA	NA	NA	NA	NA	NA
	mmu-miR-881-3p	0	7	0	0	0	0	0	0	0	NA	NA	NA	NA	NA	NA	NA	NA	NA	NA	NA	NA	NA	NA	NA	NA	NA	NA	NA
	mmu-miR-881-5p	0	0	0	0	0	0	0	0	0	NA	NA	NA	NA	NA	NA	NA	NA	NA	NA	NA	NA	NA	NA	NA	NA	NA	NA	NA
	mmu-miR-882	0	0	0	0	0	0	0	0	0	NA	NA	NA	NA	NA	NA	NA	NA	NA	NA	NA	NA	NA	NA	NA	NA	NA	NA	NA
	mmu-miR-883a-3p	0	0	0	0	0	0	0	0	0	NA	NA	NA	NA	NA	NA	NA	NA	NA	NA	NA	NA	NA	NA	NA	NA	NA	NA	NA
	mmu-miR-883a-5p	0	0	0	0	0	0	0	0	0	NA	NA	NA	NA	NA	NA	NA	NA	NA	NA	NA	NA	NA	NA	NA	NA	NA	NA	NA
	mmu-miR-883b-3p	0	0	0	0	0	0	0	0	0	NA	NA	NA	NA	NA	NA	NA	NA	NA	NA	NA	NA	NA	NA	NA	NA	NA	NA	NA
	mmu-miR-883b-5p	0	0	0	0	0	0	0	0	0	NA	NA	NA	NA	NA	NA	NA	NA	NA	NA	NA	NA	NA	NA	NA	NA	NA	NA	NA
	mmu-miR-92a-2-5p	0	0	0	0	0	0	0	0	0	NA	NA	NA	NA	NA	NA	NA	NA	NA	NA	NA	NA	NA	NA	NA	NA	NA	NA	NA
	mmu-miR-96-3p	0	0	3	0	0	0	0	0	0	NA	NA	NA	NA	NA	NA	NA	NA	NA	NA	NA	NA	NA	NA	NA	NA	NA	NA	NA
	mmu-miR-9718	0	0	0	0	0	0	0	0	0	NA	NA	NA	NA	NA	NA	NA	NA	NA	NA	NA	NA	NA	NA	NA	NA	NA	NA	NA
	mmu-miR-9768-3p	0	0	0	0	0	0	0	0	0	NA	NA	NA	NA	NA	NA	NA	NA	NA	NA	NA	NA	NA	NA	NA	NA	NA	NA	NA
	mmu-miR-9769-5p	0	0	0	0	0	0	0	0	0	NA	NA	NA	NA	NA	NA	NA	NA	NA	NA	NA	NA	NA	NA	NA	NA	NA	NA	NA
	mmu-miR-9b-3p	0	0	1	0	0	0	0	0	1	NA	NA	NA	NA	NA	NA	NA	NA	NA	NA	NA	NA	NA	NA	NA	NA	NA	NA	NA
	mmu-miR-6955-5p	0	2	12	22	3	0	0	0	1	0	1	4	484	12	0	0	0	61	62.36	2	165	20	92.795	6.536	0.0040706	0.0307718	2.3021	0.8163
	mmu-miR-193b-5p	0	0	18	0	115	88	1	0	0	0	0	6	0	456	365	11	0	0	93.08	2	274	4	125.282	6.969	0.000529066	0.0090929	1.7321	0.7331
	mmu-miR-6516-3p	0	5	2	0	0	0	10	20	24	0	2	1	0	0	0	105	1345	1452	322.69	1	0	967	0.137	-2.865	0.389583	0.597549	0.8452	0.6194
	mmu-miR-802-5p	0	6	7	0	30	0	3	0	1	0	2	2	0	119	0	32	0	61	23.94	1	40	31	26.906	4.75	0.00798486	0.0419419	1.6748	0.7434
	mmu-miR-299b-3p	0	0	0	0	0	0	1	2	1	0	0	0	0	0	0	11	134	61	22.83	0	0	69	1	0	1	1	0.2304	0.2304
	mmu-miR-5119	0	0	0	11	47	22	0	0	0	0	0	0	242	186	91	0	0	0	57.74	0	173	0	1364.35	10.414	5.32179e-11	1.12645e-08	0.7597	0.8051

## Sheet: FDR_AX_vs_WC
	miRNAs	FC	log2FoldChange	p-value	FDR (BH)	log10(FDR)
	mmu-let-7i-5p	0.225	-2.154	0.000313485	0.00660012	2.18045
	mmu-miR-218-5p	0.22	-2.182	0.000620798	0.00938587	2.02753
	mmu-miR-212-5p	0.139	-2.849	0.000641854	0.00947854	2.02326
	mmu-miR-129-2-3p	0.135	-2.891	1.10331e-05	0.000437877	3.35865
	mmu-miR-667-5p	0.051	-4.281	0.000564934	0.0090929	2.0413
	mmu-miR-92a-1-5p	0.02	-5.649	4.08661e-06	0.000234064	3.63067
	mmu-miR-190a-5p	0.005	-7.575	0.000611396	0.00938587	2.02753
	mmu-miR-490-5p	0.004	-7.815	0.000413079	0.00794863	2.09971
	mmu-miR-341-5p	0.003	-8.394	0.000526187	0.0090929	2.0413
	mmu-miR-12194-3p	0.002	-8.652	8.59249e-05	0.00218249	2.66105
	mmu-miR-671-5p	0.002	-8.913	3.72985e-05	0.00118423	2.92657
	mmu-miR-299a-5p	0.001	-9.76	2.03783e-05	0.000718902	3.14333
	mmu-miR-5119	1364.35	10.414	5.32179e-11	1.12645e-08	7.94829
	mmu-miR-2137	863.323	9.754	1.25057e-07	8.82349e-06	5.05436
	mmu-miR-10a-5p	351.907	8.459	1.10643e-08	1.17097e-06	5.93145
	mmu-miR-145a-5p	284.169	8.151	2.97625e-09	3.77984e-07	6.42253
	mmu-miR-10b-5p	279.257	8.125	9.42824e-19	5.98693e-16	15.2228
	mmu-miR-122-5p	202.447	7.661	1.43838e-09	2.28343e-07	6.64141
	mmu-miR-193b-5p	125.282	6.969	0.000529066	0.0090929	2.0413
	mmu-miR-5100	102.684	6.682	4.42325e-06	0.000234064	3.63067
	mmu-miR-320-5p	80.191	6.325	1.06601e-05	0.000437877	3.35865
	mmu-miR-5126	54.707	5.774	8.74646e-08	6.9425e-06	5.15848
	mmu-miR-143-3p	35.686	5.157	5.7991e-12	1.84121e-09	8.7349
	mmu-miR-152-3p	32.996	5.044	1.79471e-08	1.62806e-06	5.78833
	mmu-miR-138-2-3p	31.115	4.96	5.89936e-06	0.000288161	3.54036
	mmu-miR-150-5p	28.584	4.837	0.000136717	0.00321539	2.49277
	mmu-miR-142a-5p	26.484	4.727	8.17494e-05	0.00218249	2.66105
	mmu-miR-3072-3p	26.004	4.701	8.4091e-05	0.00218249	2.66105
	mmu-miR-3968	18.743	4.228	1.06711e-05	0.000437877	3.35865
	mmu-miR-6538	17.756	4.15	0.000348236	0.00691031	2.1605
	mmu-miR-184-3p	14.347	3.843	0.000322211	0.00660012	2.18045
	mmu-miR-199b-3p	13.774	3.784	6.78199e-05	0.00195753	2.70829
	mmu-miR-193b-3p	13.245	3.727	1.92018e-05	0.000717243	3.14433
	mmu-miR-199a-3p	12.247	3.614	4.13949e-05	0.0012517	2.9025
	mmu-miR-205-5p	11.518	3.526	0.000558932	0.0090929	2.0413
	mmu-miR-423-5p	11.286	3.496	2.46716e-05	0.00082455	3.08378
	mmu-miR-320-3p	8.167	3.03	1.50307e-07	9.54448e-06	5.02025
	mmu-miR-24-3p	8.103	3.018	0.00022285	0.00487965	2.31161
	mmu-miR-345-3p	6.969	2.801	0.000568157	0.0090929	2.0413
	mmu-miR-146a-5p	6.959	2.799	0.000157936	0.00358177	2.4459
	mmu-miR-107-3p	4.927	2.301	0.000120957	0.00295415	2.52957
	mmu-miR-486b-5p	4.085	2.03	0.000535476	0.0090929	2.0413
	mmu-miR-486a-5p	4.07	2.025	0.000572781	0.0090929	2.0413
	mmu-miR-26a-1-3p	108.954	6.768	0.00265854	0.0251966	1.59866
	mmu-miR-6955-5p	92.795	6.536	0.0040706	0.0307718	1.51185
	mmu-miR-6239	68.439	6.097	0.00169684	0.0189034	1.72346
	mmu-miR-381-5p	36.754	5.2	0.00420723	0.031065	1.50773
	mmu-miR-145a-3p	36.008	5.17	0.000729216	0.0105239	1.97782
	mmu-miR-802-5p	26.906	4.75	0.00798486	0.0419419	1.37735
	mmu-miR-9768-5p	26.088	4.705	0.00587635	0.036228	1.44096
	mmu-miR-7063-5p	20.055	4.326	0.0269533	0.0953084	1.02087
	mmu-miR-7240-5p	13.531	3.758	0.00242163	0.0244085	1.61246
	mmu-miR-5122	13.401	3.744	0.0641249	0.175217	0.756424
	mmu-miR-365-3p	11.69	3.547	0.00285057	0.026005	1.58494
	mmu-miR-298-3p	11.188	3.484	0.0675181	0.180143	0.744383
	mmu-miR-598-5p	9.219	3.205	0.0642921	0.175217	0.756424
	mmu-miR-3084-3p	8.796	3.137	0.0374235	0.123129	0.909639
	mmu-miR-1943-5p	8.462	3.081	0.00152375	0.0189034	1.72346
	mmu-miR-1843a-3p	8.433	3.076	0.00935461	0.0467731	1.33
	mmu-miR-141-3p	8.276	3.049	0.00369855	0.0286125	1.54344
	mmu-miR-362-3p	7.936	2.988	0.0629178	0.173708	0.760181
	mmu-miR-6236	7.863	2.975	0.00147765	0.0187661	1.72663
	mmu-miR-6240	7.793	2.962	0.000969352	0.0133813	1.8735
	mmu-miR-6906-5p	7.355	2.879	0.00419356	0.031065	1.50773
	mmu-miR-501-3p	6.714	2.747	0.00611194	0.0372977	1.42832
	mmu-miR-486b-3p	6.64	2.731	0.00863826	0.0437339	1.35918
	mmu-miR-7006-3p	6.071	2.602	0.00648955	0.037865	1.42176
	mmu-miR-7068-3p	5.796	2.535	0.00454272	0.0327798	1.48439
	mmu-miR-3535	5.743	2.522	0.0326906	0.109989	0.95865
	mmu-miR-21a-3p	5.723	2.517	0.0212387	0.0832505	1.07961
	mmu-miR-16-2-3p	5.597	2.485	0.0518297	0.150283	0.823091
	mmu-miR-1231-5p	5.269	2.398	0.00520636	0.0339586	1.46905
	mmu-miR-339-5p	5.269	2.398	0.0270459	0.0953084	1.02087
	mmu-miR-1934-5p	5.256	2.394	0.0386649	0.123649	0.907808
	mmu-miR-299a-3p	5.166	2.369	0.0596183	0.167512	0.775955
	mmu-miR-3086-5p	4.934	2.303	0.0652484	0.175562	0.755569
	mmu-miR-6932-5p	4.824	2.27	0.00645931	0.037865	1.42176
	mmu-miR-22-5p	4.718	2.238	0.0259288	0.0940844	1.02648
	mmu-miR-3070-2-3p	4.662	2.221	0.131077	0.287945	0.540691
	mmu-miR-6914-3p	4.614	2.206	0.0133172	0.0587252	1.23118
	mmu-miR-6238	4.548	2.185	0.043941	0.134147	0.87242
	mmu-miR-219a-2-3p	4.471	2.16	0.0316752	0.108723	0.963678
	mmu-miR-7071-3p	4.366	2.126	0.105952	0.248494	0.604684
	mmu-miR-503-3p	4.218	2.077	0.0381867	0.123649	0.907808
	mmu-miR-3074-1-3p	4.177	2.062	0.0959268	0.232494	0.633587
	mmu-miR-486a-3p	4.106	2.038	0.0379583	0.123608	0.907954
	mmu-miR-19a-3p	4.065	2.023	0.0496496	0.146016	0.835598
	mmu-miR-5113	3.988	1.996	0.12211	0.273028	0.563793
	mmu-miR-133a-3p	3.961	1.986	0.0328477	0.109989	0.95865
	mmu-miR-6994-3p	3.939	1.978	0.140328	0.303089	0.518429
	mmu-miR-452-5p	3.923	1.972	0.0493181	0.146016	0.835598
	mmu-miR-1247-5p	3.775	1.916	0.114488	0.26151	0.582512
	mmu-miR-19b-3p	3.714	1.893	0.0419286	0.129876	0.88647
	mmu-miR-5129-3p	3.602	1.849	0.26568	0.472259	0.32582
	mmu-miR-192-5p	3.541	1.824	0.00344015	0.0283867	1.54689
	mmu-miR-28a-3p	3.477	1.798	0.0232174	0.0893517	1.0489
	mmu-miR-126a-5p	3.475	1.797	0.00233042	0.023868	1.62218
	mmu-miR-130b-3p	3.456	1.789	0.0134629	0.058958	1.22946
	mmu-miR-296-3p	3.437	1.781	0.00520593	0.0339586	1.46905
	mmu-miR-148a-3p	3.379	1.757	0.00259729	0.0249891	1.60225
	mmu-miR-3064-5p	3.317	1.73	0.0921054	0.22495	0.647914
	mmu-miR-25-3p	3.297	1.721	0.0100948	0.0489328	1.3104
	mmu-miR-6986-5p	3.254	1.702	0.0783361	0.200578	0.697716
	mmu-miR-7004-5p	3.252	1.702	0.209205	0.406255	0.391202
	mmu-miR-378a-5p	3.221	1.688	0.215001	0.412464	0.384614
	mmu-miR-540-5p	3.017	1.593	0.297461	0.510507	0.291998
	mmu-miR-183-5p	3.006	1.588	0.143399	0.308673	0.510502
	mmu-miR-7093-3p	2.974	1.572	0.172511	0.352233	0.45317
	mmu-miR-500-3p	2.972	1.571	0.221445	0.418505	0.378299
	mmu-miR-5121	2.967	1.569	0.164089	0.343772	0.46373
	mmu-miR-22-3p	2.935	1.554	0.0243548	0.0898426	1.04652
	mmu-miR-451a	2.919	1.546	0.111039	0.255469	0.592661
	mmu-miR-187-5p	2.878	1.525	0.160689	0.339932	0.468607
	mmu-miR-3080-5p	2.859	1.516	0.228544	0.427031	0.36954
	mmu-miR-99b-5p	2.848	1.51	0.0187349	0.0752954	1.12323
	mmu-miR-1224-5p	2.834	1.503	0.0521492	0.150521	0.822402
	mmu-miR-23a-3p	2.828	1.5	0.0866189	0.214412	0.668751
	mmu-miR-199a-5p	2.808	1.49	0.272487	0.479306	0.319387
	mmu-miR-874-3p	2.786	1.478	0.0442851	0.13455	0.871115
	mmu-miR-8114	2.757	1.463	0.166743	0.343772	0.46373
	mmu-miR-770-3p	2.692	1.429	0.0745337	0.194769	0.71048
	mmu-miR-5114	2.677	1.421	0.336711	0.543914	0.26447
	mmu-miR-8103	2.596	1.376	0.101094	0.241333	0.617383
	mmu-let-7c-5p	2.544	1.347	0.0813143	0.206538	0.684999
	mmu-miR-760-3p	2.528	1.338	0.0647852	0.175539	0.755625
	mmu-miR-375-3p	2.516	1.331	0.204998	0.403015	0.394679
	mmu-miR-677-5p	2.43	1.281	0.228653	0.427031	0.36954
	mmu-miR-219a-1-3p	2.404	1.266	0.133817	0.292007	0.534606
	mmu-miR-18a-3p	2.39	1.257	0.245066	0.448464	0.348273
	mmu-miR-221-3p	2.388	1.256	0.119805	0.269773	0.569002
	mmu-miR-99a-5p	2.383	1.253	0.0761237	0.1973	0.704873
	mmu-miR-6952-5p	2.278	1.188	0.317072	0.522997	0.281501
	mmu-miR-3103-5p	2.203	1.139	0.4093	0.620299	0.207399
	mmu-miR-27a-3p	2.175	1.121	0.182474	0.365524	0.437085
	mmu-miR-139-3p	2.154	1.107	0.324648	0.531319	0.274645
	mmu-miR-598-3p	2.103	1.072	0.212075	0.409324	0.387933
	mmu-miR-103-3p	2.047	1.033	0.056801	0.161021	0.793118
	mmu-miR-92a-3p	2.019	1.014	0.105536	0.248494	0.604684
	mmu-miR-134-5p	2.007	1.005	0.122827	0.273667	0.562777
	mmu-miR-6900-3p	1.994	0.996	0.374727	0.587536	0.230966
	mmu-miR-487b-5p	1.991	0.993	0.355899	0.566146	0.247071
	mmu-miR-6948-3p	1.986	0.99	0.388483	0.597305	0.223804
	mmu-miR-3103-3p	1.965	0.974	0.423286	0.633931	0.197958
	mmu-miR-346-5p	1.96	0.971	0.46087	0.665119	0.177101
	mmu-miR-342-3p	1.957	0.969	0.100443	0.240684	0.618552
	mmu-miR-6769b-3p	1.922	0.943	0.281429	0.492307	0.307764
	mmu-miR-3057-5p	1.901	0.926	0.181628	0.365524	0.437085
	mmu-miR-138-1-3p	1.899	0.925	0.218892	0.417407	0.379441
	mmu-miR-672-5p	1.898	0.924	0.165396	0.343772	0.46373
	mmu-miR-125b-1-3p	1.891	0.919	0.113794	0.260863	0.583587
	mmu-miR-7666-3p	1.886	0.915	0.40589	0.616604	0.209994
	mmu-miR-382-5p	1.884	0.914	0.14638	0.314025	0.503036
	mmu-miR-210-3p	1.884	0.914	0.42559	0.635881	0.196624
	mmu-miR-301b-3p	1.864	0.898	0.336205	0.543914	0.26447
	mmu-miR-125a-3p	1.832	0.873	0.371027	0.586075	0.232047
	mmu-miR-130a-3p	1.828	0.87	0.16544	0.343772	0.46373
	mmu-miR-1198-5p	1.823	0.866	0.287633	0.499036	0.301868
	mmu-miR-140-3p	1.82	0.864	0.166616	0.343772	0.46373
	mmu-miR-496a-3p	1.799	0.847	0.446368	0.651595	0.186022
	mmu-miR-532-5p	1.795	0.844	0.177134	0.359223	0.444636
	mmu-miR-3102-3p	1.788	0.838	0.374308	0.587536	0.230966
	mmu-miR-23b-3p	1.764	0.819	0.386959	0.596406	0.224458
	mmu-miR-99b-3p	1.752	0.809	0.38252	0.593198	0.2268
	mmu-miR-7047-3p	1.752	0.809	0.486815	0.691561	0.16017
	mmu-miR-1306-5p	1.721	0.784	0.382868	0.593198	0.2268
	mmu-miR-203-3p	1.722	0.784	0.386526	0.596406	0.224458
	mmu-miR-7687-5p	1.715	0.779	0.542579	0.737769	0.13208
	mmu-miR-345-5p	1.715	0.778	0.303491	0.513911	0.289112
	mmu-miR-423-3p	1.684	0.752	0.182104	0.365524	0.437085
	mmu-miR-139-5p	1.682	0.75	0.455135	0.661352	0.179567
	mmu-miR-466c-3p	1.665	0.736	0.567542	0.761922	0.118089
	mmu-miR-466b-3p	1.656	0.728	0.601778	0.789063	0.102889
	mmu-miR-224-5p	1.641	0.714	0.562089	0.7562	0.121363
	mmu-miR-1197-3p	1.636	0.71	0.429805	0.639172	0.194382
	mmu-miR-7015-3p	1.636	0.71	0.538034	0.734735	0.13387
	mmu-miR-1224-3p	1.607	0.685	0.456291	0.661518	0.179458
	mmu-miR-361-5p	1.602	0.68	0.307781	0.516277	0.287118
	mmu-let-7b-5p	1.589	0.668	0.292484	0.504694	0.296972
	mmu-miR-574-3p	1.579	0.659	0.595024	0.78422	0.105562
	mmu-miR-100-5p	1.572	0.653	0.309378	0.516872	0.286617
	mmu-miR-330-3p	1.547	0.63	0.529522	0.729361	0.137057
	mmu-miR-3087-3p	1.545	0.627	0.646175	0.818914	0.0867618
	mmu-miR-664-3p	1.52	0.604	0.542538	0.737769	0.13208
	mmu-miR-425-5p	1.505	0.59	0.378465	0.591934	0.227727
	mmu-miR-485-3p	1.488	0.573	0.533721	0.730934	0.136122
	mmu-miR-6941-3p	1.476	0.562	0.648737	0.818914	0.0867618
	mmu-miR-382-3p	1.462	0.548	0.560224	0.755292	0.121885
	mmu-miR-504-5p	1.457	0.543	0.614958	0.794563	0.0998716
	mmu-miR-6958-3p	1.446	0.532	0.623835	0.79866	0.0976382
	mmu-miR-676-3p	1.439	0.525	0.381946	0.593198	0.2268
	mmu-miR-181a-2-3p	1.439	0.525	0.491999	0.69601	0.157385
	mmu-miR-1969	1.438	0.524	0.696843	0.847329	0.0719478
	mmu-miR-672-3p	1.424	0.51	0.615882	0.794563	0.0998716
	mmu-miR-30a-3p	1.412	0.498	0.42835	0.638503	0.194837
	mmu-miR-7648-3p	1.41	0.496	0.613894	0.794563	0.0998716
	mmu-miR-1983	1.406	0.491	0.46487	0.66937	0.174334
	mmu-miR-135a-1-3p	1.376	0.461	0.655964	0.819955	0.08621
	mmu-miR-1251-5p	1.376	0.46	0.705527	0.847329	0.0719478
	mmu-miR-702-3p	1.374	0.458	0.66012	0.823528	0.0843214
	mmu-miR-124-5p	1.361	0.445	0.731135	0.864564	0.0632028
	mmu-miR-1981-3p	1.358	0.441	0.616881	0.794563	0.0998716
	mmu-miR-365-2-5p	1.358	0.441	0.697816	0.847329	0.0719478
	mmu-miR-344d-3p	1.35	0.433	0.51	0.7149	0.145754
	mmu-miR-6944-3p	1.347	0.43	0.652914	0.818914	0.0867618
	mmu-miR-187-3p	1.341	0.423	0.591595	0.78422	0.105562
	mmu-miR-154-5p	1.321	0.401	0.661593	0.823748	0.0842058
	mmu-miR-151-3p	1.318	0.398	0.49669	0.699331	0.155317
	mmu-miR-7689-3p	1.317	0.397	0.720505	0.858388	0.0663166
	mmu-miR-15b-3p	1.317	0.397	0.765223	0.886385	0.0523774
	mmu-miR-7080-5p	1.317	0.397	0.820869	0.919315	0.0365356
	mmu-miR-191-5p	1.306	0.386	0.523497	0.722845	0.140955
	mmu-miR-135a-2-3p	1.304	0.383	0.698576	0.847329	0.0719478
	mmu-miR-3061-3p	1.301	0.379	0.719388	0.858388	0.0663166
	mmu-miR-12185-3p	1.299	0.377	0.75252	0.880018	0.0555083
	mmu-miR-493-5p	1.297	0.375	0.671205	0.829212	0.0813342
	mmu-miR-6899-3p	1.287	0.364	0.744039	0.876558	0.0572194
	mmu-miR-106b-3p	1.286	0.363	0.60267	0.789063	0.102889
	mmu-miR-377-3p	1.284	0.361	0.667078	0.82572	0.0831672
	mmu-miR-1981-5p	1.279	0.355	0.692224	0.847329	0.0719478
	mmu-miR-1843b-3p	1.275	0.35	0.711202	0.850495	0.0703281
	mmu-miR-328-3p	1.261	0.335	0.555993	0.751182	0.124255
	mmu-miR-132-3p	1.256	0.328	0.55204	0.749029	0.125502
	mmu-miR-335-3p	1.247	0.318	0.619991	0.796952	0.0985678
	mmu-miR-3068-3p	1.241	0.312	0.742701	0.876558	0.0572194
	mmu-miR-323-3p	1.238	0.308	0.608657	0.793809	0.100284
	mmu-miR-30e-3p	1.231	0.3	0.627209	0.799754	0.0970436
	mmu-miR-412-5p	1.224	0.292	0.775898	0.895809	0.0477846
	mmu-miR-877-5p	1.222	0.29	0.642554	0.816043	0.0882868
	mmu-miR-154-3p	1.219	0.286	0.797247	0.905639	0.0430451
	mmu-miR-344-3p	1.216	0.283	0.788205	0.900587	0.0454744
	mmu-miR-361-3p	1.21	0.276	0.690378	0.847329	0.0719478
	mmu-miR-370-3p	1.202	0.266	0.614459	0.794563	0.0998716
	mmu-miR-93-5p	1.196	0.258	0.705307	0.847329	0.0719478
	mmu-miR-668-3p	1.189	0.249	0.781472	0.89735	0.0470381
	mmu-miR-322-3p	1.185	0.244	0.725926	0.860006	0.0654986
	mmu-miR-494-3p	1.184	0.244	0.850826	0.927065	0.0328899
	mmu-miR-98-3p	1.183	0.242	0.807613	0.907671	0.0420714
	mmu-miR-7046-3p	1.181	0.24	0.804026	0.907318	0.0422406
	mmu-miR-6977-3p	1.18	0.239	0.834698	0.922358	0.0351006
	mmu-miR-434-3p	1.176	0.233	0.761647	0.885132	0.0529918
	mmu-miR-222-3p	1.173	0.23	0.759336	0.885132	0.0529918
	mmu-miR-25-5p	1.17	0.227	0.824712	0.920751	0.0358577
	mmu-miR-148a-5p	1.168	0.224	0.830093	0.922358	0.0351006
	mmu-miR-182-5p	1.167	0.223	0.705885	0.847329	0.0719478
	mmu-let-7a-5p	1.167	0.223	0.77916	0.89735	0.0470381
	mmu-miR-409-3p	1.166	0.221	0.699649	0.847329	0.0719478
	mmu-miR-7a-5p	1.156	0.209	0.888349	0.94017	0.0267938
	mmu-miR-3059-5p	1.146	0.196	0.799662	0.906759	0.0425081
	mmu-miR-935	1.137	0.185	0.837846	0.922358	0.0351006
	mmu-miR-152-5p	1.137	0.185	0.882441	0.94017	0.0267938
	mmu-miR-3083b-5p	1.134	0.181	0.825051	0.920751	0.0358577
	mmu-let-7d-3p	1.131	0.178	0.789706	0.900587	0.0454744
	mmu-miR-324-3p	1.129	0.175	0.80587	0.907318	0.0422406
	mmu-miR-29a-3p	1.127	0.172	0.839066	0.922358	0.0351006
	mmu-miR-1964-3p	1.126	0.172	0.864765	0.935479	0.0289661
	mmu-miR-877-3p	1.126	0.171	0.854079	0.928664	0.0321413
	mmu-miR-664-5p	1.121	0.165	0.839095	0.922358	0.0351006
	mmu-let-7e-5p	1.11	0.15	0.839577	0.922358	0.0351006
	mmu-miR-329-3p	1.106	0.146	0.876788	0.94017	0.0267938
	mmu-miR-32-5p	1.103	0.141	0.874725	0.939848	0.0269422
	mmu-miR-7224-3p	1.102	0.141	0.886564	0.94017	0.0267938
	mmu-miR-191-3p	1.093	0.129	0.885843	0.94017	0.0267938
	mmu-miR-378a-3p	1.088	0.122	0.841016	0.922358	0.0351006
	mmu-miR-218-1-3p	1.085	0.118	0.917317	0.961215	0.0171793
	mmu-miR-149-5p	1.084	0.116	0.834135	0.922358	0.0351006
	mmu-miR-532-3p	1.083	0.115	0.908017	0.954651	0.0201555
	mmu-miR-483-5p	1.076	0.106	0.949806	0.979102	0.00917201
	mmu-miR-8094	1.069	0.096	0.939596	0.974643	0.0111544
	mmu-miR-7a-2-3p	1.067	0.093	0.926003	0.963954	0.0159437
	mmu-miR-433-3p	1.054	0.076	0.923431	0.962855	0.016439
	mmu-miR-29b-3p	1.045	0.064	0.961467	0.984728	0.00668363
	mmu-miR-484	1.04	0.057	0.921043	0.962855	0.016439
	mmu-miR-497a-5p	1.031	0.044	0.956869	0.981603	0.00806427
	mmu-miR-12189-3p	1.03	0.043	0.96939	0.989651	0.00451813
	mmu-miR-204-5p	1.03	0.042	0.954312	0.980563	0.0085244
	mmu-let-7e-3p	1.024	0.035	0.967948	0.989651	0.00451813
	mmu-miR-7070-3p	1.016	0.023	0.98403	0.998178	0.000792093
	mmu-miR-3081-3p	1.008	0.012	0.989003	1	0
	mmu-miR-541-5p	1.005	0.007	0.991154	1	0
	mmu-miR-363-3p	1.005	0.007	0.994178	1	0
	mmu-miR-666-5p	1.003	0.004	0.995335	1	0
	mmu-miR-873a-3p	1.002	0.002	0.997942	1	0
	mmu-miR-299b-3p	1	0	1	1	0
	mmu-miR-1306-3p	0.998	-0.003	0.99888	1	0
	mmu-miR-6956-3p	0.997	-0.004	0.998099	1	0
	mmu-miR-130b-5p	0.991	-0.014	0.990746	1	0
	mmu-miR-342-5p	0.982	-0.026	0.973206	0.990362	0.00420622
	mmu-miR-3068-5p	0.981	-0.028	0.979497	0.995169	0.00210297
	mmu-miR-425-3p	0.978	-0.032	0.972869	0.990362	0.00420622
	mmu-miR-673-5p	0.971	-0.042	0.945753	0.9781	0.00961686
	mmu-miR-127-5p	0.971	-0.042	0.948133	0.978967	0.00923206
	mmu-miR-93-3p	0.965	-0.051	0.953865	0.980563	0.0085244
	mmu-miR-679-5p	0.95	-0.074	0.940876	0.974643	0.0111544
	mmu-miR-671-3p	0.947	-0.079	0.913456	0.958751	0.018294
	mmu-miR-3082-3p	0.935	-0.097	0.929462	0.965971	0.0150359
	mmu-miR-3099-3p	0.933	-0.1	0.867631	0.935502	0.0289551
	mmu-miR-3475-3p	0.927	-0.109	0.888201	0.94017	0.0267938
	mmu-miR-222-5p	0.923	-0.115	0.908046	0.954651	0.0201555
	mmu-miR-7220-5p	0.921	-0.119	0.92316	0.962855	0.016439
	mmu-miR-339-3p	0.915	-0.129	0.886091	0.94017	0.0267938
	mmu-miR-341-3p	0.912	-0.132	0.843266	0.923231	0.0346897
	mmu-miR-181a-1-3p	0.911	-0.134	0.831512	0.922358	0.0351006
	mmu-miR-28a-5p	0.907	-0.141	0.851148	0.927065	0.0328899
	mmu-miR-412-3p	0.902	-0.149	0.891966	0.942427	0.0257524
	mmu-miR-344f-3p	0.901	-0.151	0.879425	0.94017	0.0267938
	mmu-miR-378c	0.899	-0.154	0.868253	0.935502	0.0289551
	mmu-miR-129-5p	0.898	-0.155	0.801484	0.907206	0.0422941
	mmu-miR-673-3p	0.894	-0.162	0.819321	0.919203	0.0365886
	mmu-miR-874-5p	0.892	-0.165	0.885615	0.94017	0.0267938
	mmu-miR-3572-3p	0.888	-0.171	0.897366	0.946558	0.023853
	mmu-miR-211-5p	0.886	-0.175	0.869207	0.935502	0.0289551
	mmu-miR-543-3p	0.882	-0.181	0.848499	0.927065	0.0328899
	mmu-miR-6540-5p	0.881	-0.182	0.805399	0.907318	0.0422406
	mmu-miR-6960-5p	0.874	-0.194	0.863269	0.935454	0.0289776
	mmu-miR-30c-2-3p	0.872	-0.198	0.789964	0.900587	0.0454744
	mmu-miR-5615-3p	0.869	-0.203	0.860105	0.933618	0.0298307
	mmu-miR-411-3p	0.842	-0.249	0.794906	0.904597	0.0435448
	mmu-miR-181b-5p	0.837	-0.256	0.66667	0.82572	0.0831672
	mmu-miR-667-3p	0.835	-0.261	0.723629	0.860006	0.0654986
	mmu-miR-128-2-5p	0.83	-0.27	0.827169	0.921495	0.0355069
	mmu-miR-7226-3p	0.821	-0.284	0.762296	0.885132	0.0529918
	mmu-miR-501-5p	0.816	-0.294	0.780174	0.89735	0.0470381
	mmu-miR-1839-5p	0.811	-0.302	0.623358	0.79866	0.0976382
	mmu-miR-323-5p	0.809	-0.305	0.766339	0.886385	0.0523774
	mmu-miR-409-5p	0.803	-0.316	0.746419	0.877734	0.0566371
	mmu-miR-92b-3p	0.796	-0.329	0.593803	0.78422	0.105562
	mmu-miR-495-3p	0.793	-0.334	0.69645	0.847329	0.0719478
	mmu-miR-135b-3p	0.792	-0.336	0.72505	0.860006	0.0654986
	mmu-miR-126a-3p	0.79	-0.34	0.75094	0.879791	0.0556206
	mmu-miR-652-3p	0.789	-0.343	0.70404	0.847329	0.0719478
	mmu-miR-670-5p	0.782	-0.356	0.788262	0.900587	0.0454744
	mmu-miR-542-5p	0.779	-0.36	0.748983	0.879121	0.0559515
	mmu-miR-374b-5p	0.777	-0.364	0.65322	0.818914	0.0867618
	mmu-let-7a-1-3p	0.769	-0.379	0.673107	0.829947	0.0809496
	mmu-miR-487b-3p	0.767	-0.383	0.498742	0.700666	0.154489
	mmu-miR-3061-5p	0.762	-0.392	0.710718	0.850495	0.0703281
	mmu-miR-379-5p	0.762	-0.393	0.762468	0.885132	0.0529918
	mmu-miR-27b-3p	0.759	-0.397	0.5341	0.730934	0.136122
	mmu-miR-298-5p	0.754	-0.407	0.492139	0.69601	0.157385
	mmu-miR-1249-3p	0.752	-0.411	0.578354	0.771544	0.112639
	mmu-miR-15b-5p	0.75	-0.416	0.642125	0.816043	0.0882868
	mmu-miR-744-5p	0.749	-0.417	0.437769	0.646474	0.189449
	mmu-miR-127-3p	0.749	-0.417	0.522537	0.722845	0.140955
	mmu-miR-770-5p	0.749	-0.418	0.625143	0.798724	0.0976034
	mmu-miR-30b-5p	0.743	-0.428	0.478794	0.683223	0.165438
	mmu-miR-186-5p	0.742	-0.43	0.446235	0.651595	0.186022
	mmu-miR-467d-5p	0.738	-0.438	0.700761	0.847329	0.0719478
	mmu-miR-146b-5p	0.729	-0.456	0.473434	0.678285	0.168588
	mmu-miR-330-5p	0.728	-0.459	0.584024	0.777475	0.109314
	mmu-miR-215-5p	0.719	-0.477	0.64814	0.818914	0.0867618
	mmu-miR-219a-5p	0.716	-0.481	0.689528	0.847329	0.0719478
	mmu-let-7d-5p	0.708	-0.498	0.474266	0.678285	0.168588
	mmu-miR-485-5p	0.706	-0.503	0.614012	0.794563	0.0998716
	mmu-miR-137-3p	0.701	-0.513	0.571841	0.764462	0.116644
	mmu-miR-410-3p	0.699	-0.516	0.373804	0.587536	0.230966
	mmu-miR-185-5p	0.695	-0.525	0.695283	0.847329	0.0719478
	mmu-miR-421-3p	0.694	-0.526	0.412164	0.621672	0.206439
	mmu-miR-879-3p	0.692	-0.532	0.515145	0.718938	0.143308
	mmu-miR-17-5p	0.684	-0.548	0.460216	0.665119	0.177101
	mmu-miR-488-5p	0.684	-0.548	0.523636	0.722845	0.140955
	mmu-miR-124-3p	0.681	-0.555	0.319546	0.52432	0.280404
	mmu-miR-383-5p	0.671	-0.576	0.411628	0.621672	0.206439
	mmu-miR-758-3p	0.67	-0.578	0.554262	0.750439	0.124684
	mmu-miR-8112	0.668	-0.581	0.66528	0.82572	0.0831672
	mmu-miR-3473g	0.665	-0.588	0.652703	0.818914	0.0867618
	mmu-miR-30c-5p	0.665	-0.589	0.301525	0.513099	0.289799
	mmu-miR-8111	0.662	-0.595	0.595266	0.78422	0.105562
	mmu-miR-3093-5p	0.661	-0.597	0.570075	0.763709	0.117072
	mmu-miR-669c-5p	0.66	-0.6	0.530654	0.729361	0.137057
	mmu-miR-5128	0.657	-0.606	0.653841	0.818914	0.0867618
	mmu-miR-6952-3p	0.655	-0.61	0.608795	0.793809	0.100284
	mmu-miR-181c-3p	0.652	-0.616	0.271847	0.479306	0.319387
	mmu-let-7c-2-3p	0.641	-0.641	0.448755	0.653577	0.184703
	mmu-miR-3078-5p	0.627	-0.674	0.482943	0.687598	0.162666
	mmu-miR-296-5p	0.622	-0.686	0.441526	0.649002	0.187754
	mmu-miR-101c	0.621	-0.686	0.522604	0.722845	0.140955
	mmu-miR-125b-2-3p	0.62	-0.689	0.266485	0.472259	0.32582
	mmu-miR-708-3p	0.615	-0.701	0.226218	0.424996	0.371616
	mmu-miR-351-5p	0.612	-0.707	0.302203	0.513099	0.289799
	mmu-miR-21a-5p	0.61	-0.713	0.218654	0.417407	0.379441
	mmu-miR-676-5p	0.607	-0.72	0.493612	0.696542	0.157053
	mmu-miR-431-5p	0.607	-0.721	0.23559	0.432369	0.364145
	mmu-miR-125b-5p	0.606	-0.723	0.341232	0.545799	0.262968
	mmu-miR-582-3p	0.589	-0.763	0.263563	0.47223	0.325846
	mmu-miR-431-3p	0.587	-0.768	0.233302	0.431915	0.364602
	mmu-miR-505-5p	0.587	-0.768	0.591144	0.78422	0.105562
	mmu-miR-379-3p	0.583	-0.779	0.40126	0.612501	0.212894
	mmu-miR-1933-3p	0.581	-0.784	0.513959	0.718864	0.143353
	mmu-miR-338-5p	0.579	-0.788	0.404804	0.616428	0.210118
	mmu-miR-674-3p	0.578	-0.79	0.38301	0.593198	0.2268
	mmu-miR-5099	0.576	-0.796	0.39356	0.602194	0.220263
	mmu-miR-322-5p	0.575	-0.798	0.329325	0.537587	0.269551
	mmu-miR-540-3p	0.566	-0.82	0.295908	0.509218	0.293096
	mmu-miR-6989-3p	0.566	-0.822	0.340297	0.545678	0.263063
	mmu-miR-140-5p	0.566	-0.822	0.518201	0.721617	0.141693
	mmu-miR-369-5p	0.558	-0.841	0.199703	0.395052	0.403346
	mmu-miR-1966-3p	0.557	-0.844	0.473662	0.678285	0.168588
	mmu-miR-1843b-5p	0.55	-0.862	0.220482	0.418505	0.378299
	mmu-let-7f-5p	0.546	-0.873	0.28142	0.492307	0.307764
	mmu-miR-490-3p	0.544	-0.878	0.436621	0.646281	0.189579
	mmu-miR-1948-3p	0.544	-0.879	0.446098	0.651595	0.186022
	mmu-miR-6991-5p	0.543	-0.881	0.596564	0.784302	0.105517
	mmu-miR-674-5p	0.542	-0.883	0.359427	0.569168	0.24476
	mmu-miR-98-5p	0.539	-0.89	0.16761	0.344441	0.462885
	mmu-miR-376b-3p	0.539	-0.892	0.290539	0.502703	0.298688
	mmu-miR-128-3p	0.536	-0.9	0.1506	0.32199	0.492157
	mmu-miR-340-3p	0.534	-0.906	0.439496	0.647518	0.188748
	mmu-miR-542-3p	0.531	-0.913	0.42198	0.633469	0.198275
	mmu-miR-335-5p	0.531	-0.914	0.317093	0.522997	0.281501
	mmu-miR-16-5p	0.526	-0.928	0.0867778	0.214412	0.668751
	mmu-miR-3060-3p	0.521	-0.941	0.337484	0.543914	0.26447
	mmu-miR-188-5p	0.516	-0.956	0.346054	0.552121	0.257966
	mmu-miR-325-3p	0.513	-0.963	0.334322	0.542953	0.265238
	mmu-miR-701-3p	0.513	-0.963	0.433877	0.643719	0.191304
	mmu-miR-30a-5p	0.512	-0.965	0.207257	0.403707	0.393934
	mmu-miR-384-3p	0.506	-0.984	0.263211	0.47223	0.325846
	mmu-miR-337-5p	0.506	-0.984	0.30814	0.516277	0.287118
	mmu-miR-181d-5p	0.504	-0.988	0.0783076	0.200578	0.697716
	mmu-miR-448-3p	0.49	-1.028	0.222957	0.420112	0.376634
	mmu-miR-134-3p	0.489	-1.032	0.308007	0.516277	0.287118
	mmu-miR-30c-1-3p	0.489	-1.032	0.319346	0.52432	0.280404
	mmu-miR-33-3p	0.485	-1.044	0.338451	0.544092	0.264328
	mmu-miR-125a-5p	0.479	-1.063	0.185534	0.370346	0.431393
	mmu-miR-151-5p	0.478	-1.066	0.192868	0.382722	0.417116
	mmu-miR-543-5p	0.478	-1.066	0.313709	0.520118	0.283898
	mmu-miR-378d	0.475	-1.073	0.356628	0.566146	0.247071
	mmu-miR-381-3p	0.469	-1.092	0.0782768	0.200578	0.697716
	mmu-miR-1843a-5p	0.469	-1.093	0.129356	0.285213	0.544831
	mmu-miR-101a-3p	0.464	-1.108	0.0906588	0.222271	0.653116
	mmu-miR-20a-5p	0.46	-1.119	0.258179	0.467077	0.330612
	mmu-miR-331-3p	0.457	-1.13	0.249207	0.452133	0.344733
	mmu-miR-301a-3p	0.454	-1.139	0.207246	0.403707	0.393934
	mmu-miR-30b-3p	0.452	-1.144	0.247036	0.449818	0.346963
	mmu-miR-195a-5p	0.446	-1.165	0.162554	0.341793	0.466237
	mmu-miR-15a-5p	0.445	-1.167	0.202112	0.398575	0.39949
	mmu-miR-505-3p	0.44	-1.186	0.28408	0.495579	0.304887
	mmu-miR-467a-5p	0.437	-1.196	0.419353	0.631017	0.199959
	mmu-miR-26b-5p	0.436	-1.198	0.033135	0.109989	0.95865
	mmu-miR-873a-5p	0.434	-1.206	0.159163	0.338022	0.471056
	mmu-miR-7075-3p	0.428	-1.225	0.310123	0.516872	0.286617
	mmu-miR-7a-1-3p	0.428	-1.226	0.285833	0.497271	0.303407
	mmu-miR-708-5p	0.427	-1.227	0.0718129	0.188435	0.724839
	mmu-miR-185-3p	0.424	-1.238	0.332139	0.540791	0.266971
	mmu-miR-30d-5p	0.423	-1.241	0.0329281	0.109989	0.95865
	mmu-miR-665-3p	0.423	-1.241	0.234754	0.432141	0.364375
	mmu-miR-128-1-5p	0.418	-1.26	0.103732	0.246703	0.607825
	mmu-miR-6988-3p	0.414	-1.271	0.266994	0.472259	0.32582
	mmu-miR-137-5p	0.413	-1.276	0.165755	0.343772	0.46373
	mmu-miR-24-2-5p	0.412	-1.279	0.264747	0.47223	0.325846
	mmu-miR-331-5p	0.407	-1.296	0.300993	0.513099	0.289799
	mmu-miR-324-5p	0.406	-1.299	0.313295	0.520118	0.283898
	mmu-miR-350-5p	0.406	-1.301	0.105527	0.248494	0.604684
	mmu-miR-1298-3p	0.405	-1.303	0.247223	0.449818	0.346963
	mmu-miR-138-5p	0.395	-1.339	0.0388626	0.123649	0.907808
	mmu-miR-101b-3p	0.395	-1.34	0.0531881	0.152137	0.817765
	mmu-let-7b-3p	0.39	-1.36	0.161133	0.339932	0.468607
	mmu-miR-7688-5p	0.389	-1.364	0.212868	0.40961	0.38763
	mmu-let-7g-5p	0.385	-1.376	0.0127379	0.0585985	1.23211
	mmu-miR-194-5p	0.385	-1.377	0.0796429	0.203106	0.692278
	mmu-miR-376c-3p	0.384	-1.382	0.125152	0.277071	0.557409
	mmu-miR-384-5p	0.381	-1.39	0.0970801	0.234395	0.630052
	mmu-miR-129-1-3p	0.375	-1.416	0.206939	0.403707	0.393934
	mmu-miR-28c	0.371	-1.431	0.308102	0.516277	0.287118
	mmu-miR-369-3p	0.367	-1.445	0.125227	0.277071	0.557409
	mmu-miR-181a-5p	0.363	-1.46	0.0268986	0.0953084	1.02087
	mmu-miR-106b-5p	0.363	-1.462	0.118136	0.267915	0.572003
	mmu-miR-1982-3p	0.363	-1.464	0.300059	0.513099	0.289799
	mmu-miR-1839-3p	0.362	-1.467	0.21201	0.409324	0.387933
	mmu-miR-1947-5p	0.357	-1.485	0.220795	0.418505	0.378299
	mmu-let-7c-1-3p	0.356	-1.488	0.232916	0.431915	0.364602
	mmu-miR-411-5p	0.355	-1.495	0.0192427	0.0763695	1.11708
	mmu-miR-92b-5p	0.351	-1.511	0.229319	0.427031	0.36954
	mmu-miR-155-5p	0.346	-1.532	0.171879	0.352075	0.453365
	mmu-miR-376b-5p	0.34	-1.557	0.264565	0.47223	0.325846
	mmu-miR-433-5p	0.337	-1.57	0.0824911	0.208693	0.680493
	mmu-miR-29c-3p	0.337	-1.571	0.0856883	0.213381	0.670845
	mmu-miR-148b-5p	0.335	-1.579	0.157477	0.335563	0.474226
	mmu-miR-344c-3p	0.334	-1.581	0.234785	0.432141	0.364375
	mmu-miR-9-3p	0.334	-1.582	0.0332566	0.109989	0.95865
	mmu-miR-31-5p	0.333	-1.587	0.070198	0.184962	0.732918
	mmu-miR-26a-5p	0.33	-1.6	0.0129194	0.0585985	1.23211
	mmu-miR-872-3p	0.329	-1.606	0.0621706	0.173151	0.761576
	mmu-miR-434-5p	0.328	-1.607	0.0271666	0.0953084	1.02087
	mmu-miR-153-5p	0.328	-1.608	0.0831353	0.209488	0.678841
	mmu-miR-26b-3p	0.324	-1.627	0.075206	0.195721	0.708363
	mmu-miR-340-5p	0.322	-1.637	0.0066549	0.0384169	1.41548
	mmu-miR-6540-3p	0.322	-1.637	0.186048	0.370346	0.431393
	mmu-miR-148b-3p	0.321	-1.639	0.00524086	0.0339586	1.46905
	mmu-miR-329-5p	0.318	-1.652	0.0614696	0.171952	0.764592
	mmu-miR-33-5p	0.317	-1.658	0.261383	0.47153	0.326491
	mmu-miR-666-3p	0.308	-1.699	0.0237816	0.0895412	1.04798
	mmu-miR-3085-3p	0.306	-1.71	0.0649634	0.175539	0.755625
	mmu-let-7f-2-3p	0.303	-1.722	0.137988	0.299053	0.524252
	mmu-miR-449c-5p	0.302	-1.726	0.174122	0.354383	0.450527
	mmu-miR-181c-5p	0.297	-1.75	0.0160892	0.06766	1.16967
	mmu-miR-30e-5p	0.293	-1.769	0.0403023	0.126438	0.898121
	mmu-miR-34a-5p	0.292	-1.775	0.135558	0.294792	0.530485
	mmu-miR-377-5p	0.292	-1.776	0.120621	0.270651	0.56759
	mmu-miR-27b-5p	0.288	-1.795	0.115227	0.262255	0.581276
	mmu-miR-325-5p	0.285	-1.812	0.108638	0.252533	0.597681
	mmu-miR-544-3p	0.282	-1.824	0.177632	0.359223	0.444636
	mmu-miR-380-3p	0.277	-1.853	0.0221755	0.0858626	1.0662
	mmu-miR-370-5p	0.274	-1.866	0.0537028	0.15292	0.815534
	mmu-miR-9-5p	0.272	-1.881	0.00277328	0.0258975	1.58674
	mmu-miR-300-3p	0.27	-1.89	0.00299231	0.0267623	1.57248
	mmu-miR-212-3p	0.27	-1.89	0.00867792	0.0437339	1.35918
	mmu-miR-670-3p	0.264	-1.923	0.0328919	0.109989	0.95865
	mmu-miR-221-5p	0.261	-1.938	0.0843524	0.210881	0.675963
	mmu-miR-17-3p	0.254	-1.979	0.039794	0.125717	0.900605
	mmu-miR-551b-3p	0.249	-2.003	0.10605	0.248494	0.604684
	mmu-let-7j	0.239	-2.068	0.00101099	0.0136591	1.86458
	mmu-miR-101a-5p	0.236	-2.085	0.0642677	0.175217	0.756424
	mmu-miR-879-5p	0.234	-2.093	0.0244533	0.0898426	1.04652
	mmu-miR-18a-5p	0.234	-2.098	0.062857	0.173708	0.760181
	mmu-miR-376a-3p	0.232	-2.108	0.118594	0.267998	0.571869
	mmu-miR-181b-1-3p	0.228	-2.135	0.0674344	0.180143	0.744383
	mmu-miR-3074-5p	0.227	-2.138	0.0839954	0.210819	0.676091
	mmu-miR-326-3p	0.221	-2.176	0.0142267	0.0614555	1.21144
	mmu-miR-744-3p	0.221	-2.179	0.107649	0.251313	0.599785
	mmu-miR-872-5p	0.219	-2.189	0.008337	0.0426935	1.36964
	mmu-miR-34c-5p	0.219	-2.194	0.0485037	0.1446	0.839831
	mmu-miR-449a-5p	0.217	-2.204	0.0684364	0.181829	0.740337
	mmu-miR-132-5p	0.213	-2.23	0.00759229	0.0415633	1.38129
	mmu-miR-539-5p	0.212	-2.235	0.0389446	0.123649	0.907808
	mmu-miR-135a-5p	0.201	-2.314	0.0129035	0.0585985	1.23211
	mmu-let-7i-3p	0.2	-2.321	0.0315315	0.108723	0.963678
	mmu-miR-3552	0.196	-2.354	0.0932992	0.226992	0.643989
	mmu-miR-7010-5p	0.194	-2.365	0.108967	0.252533	0.597681
	mmu-miR-99a-3p	0.189	-2.406	0.0697761	0.184616	0.733731
	mmu-miR-30d-3p	0.188	-2.411	0.0252595	0.0921827	1.03535
	mmu-miR-136-3p	0.185	-2.432	0.00162769	0.0189034	1.72346
	mmu-miR-592-5p	0.179	-2.483	0.00493008	0.0332883	1.47771
	mmu-miR-488-3p	0.16	-2.643	0.00621155	0.0372977	1.42832
	mmu-miR-136-5p	0.155	-2.687	0.00496608	0.0332883	1.47771
	mmu-miR-1298-5p	0.151	-2.732	0.00157612	0.0189034	1.72346
	mmu-miR-338-3p	0.149	-2.745	0.00321802	0.0279571	1.55351
	mmu-miR-764-3p	0.14	-2.833	0.0189128	0.0755324	1.12187
	mmu-miR-6516-3p	0.137	-2.865	0.389583	0.597549	0.223626
	mmu-miR-376a-5p	0.137	-2.869	0.0148007	0.063077	1.20013
	mmu-miR-6911-3p	0.129	-2.95	0.016664	0.0692455	1.15961
	mmu-miR-344b-3p	0.127	-2.976	0.0244768	0.0898426	1.04652
	mmu-miR-350-3p	0.121	-3.053	0.00580159	0.036228	1.44096
	mmu-miR-1193-3p	0.118	-3.087	0.0234043	0.0895285	1.04804
	mmu-miR-544-5p	0.113	-3.15	0.0139177	0.0605326	1.21801
	mmu-miR-153-3p	0.109	-3.192	0.00366766	0.0286125	1.54344
	mmu-miR-135b-5p	0.107	-3.229	0.000949059	0.0133813	1.8735
	mmu-miR-551b-5p	0.106	-3.237	0.0170627	0.0703559	1.1527
	mmu-miR-195a-3p	0.106	-3.244	0.00649967	0.037865	1.42176
	mmu-miR-16-1-3p	0.1	-3.322	0.0586868	0.165627	0.780868
	mmu-miR-301a-5p	0.084	-3.569	0.0049243	0.0332883	1.47771
	mmu-miR-3102-5p,2-5p	0.078	-3.678	0.00358247	0.0286125	1.54344
	mmu-miR-7b-5p	0.071	-3.822	0.0012959	0.0167938	1.77485
	mmu-miR-1968-5p	0.056	-4.146	0.00474191	0.0332883	1.47771
	mmu-miR-34c-3p	0.038	-4.733	0.110007	0.254016	0.59514
	mmu-miR-6990-5p	0.037	-4.744	0.0900087	0.221533	0.654561
	mmu-miR-3066-3p	0.032	-4.955	0.131502	0.287945	0.540691
	mmu-miR-448-5p	0.03	-5.035	0.0976591	0.2349	0.629118
	mmu-miR-190b-5p	0.028	-5.164	0.052747	0.151558	0.819421
	mmu-miR-7237-3p	0.026	-5.269	0.0475439	0.142408	0.846467
	mmu-miR-3080-3p	0.025	-5.3	0.0511028	0.14954	0.825241
	mmu-miR-181b-2-3p	0.025	-5.333	0.0447066	0.135184	0.869074
	mmu-let-7a-2-3p	0.024	-5.374	0.0433374	0.132943	0.876334
	mmu-miR-6915-3p	0.024	-5.393	0.0429146	0.132285	0.878488
	mmu-miR-539-3p	0.024	-5.402	0.0496686	0.146016	0.835598
	mmu-miR-218-2-3p	0.023	-5.421	0.0404205	0.126438	0.898121
	mmu-miR-3093-3p	0.023	-5.438	0.0514379	0.149831	0.8244
	mmu-miR-6946-3p	0.023	-5.465	0.0412807	0.128496	0.891109
	mmu-miR-7668-5p	0.022	-5.476	0.0328753	0.109989	0.95865
	mmu-miR-6913-3p	0.021	-5.573	0.0270099	0.0953084	1.02087
	mmu-miR-3069-3p	0.021	-5.576	0.0377948	0.123608	0.907954
	mmu-miR-3473d	0.021	-5.608	0.0310952	0.108412	0.964924
	mmu-miR-7682-3p	0.02	-5.653	0.0455417	0.137057	0.8631
	mmu-miR-1188-5p	0.02	-5.666	0.0312431	0.108412	0.964924
	mmu-miR-1960	0.019	-5.718	0.0261285	0.0942704	1.02562
	mmu-miR-3102-3p,2-3p	0.018	-5.816	0.0216027	0.0841576	1.07491
	mmu-miR-1912-3p	0.017	-5.84	0.0383806	0.123649	0.907808
	mmu-miR-3078-3p	0.017	-5.874	0.0174625	0.0714535	1.14598
	mmu-miR-1231-3p	0.017	-5.898	0.024421	0.0898426	1.04652
	mmu-miR-32-3p	0.017	-5.912	0.0175539	0.0714535	1.14598
	mmu-miR-6928-3p	0.017	-5.918	0.02366	0.0895412	1.04798
	mmu-miR-29b-2-5p	0.015	-6.036	0.0208991	0.0824282	1.08392
	mmu-miR-1193-5p	0.015	-6.052	0.011922	0.0560775	1.25121
	mmu-miR-6997-5p	0.015	-6.053	0.0238307	0.0895412	1.04798
	mmu-miR-130a-5p	0.014	-6.129	0.0166844	0.0692455	1.15961
	mmu-miR-186-3p	0.014	-6.182	0.0126085	0.0584407	1.23328
	mmu-miR-6953-3p	0.014	-6.185	0.0154702	0.0654905	1.18382
	mmu-miR-27a-5p	0.014	-6.185	0.0187191	0.0752954	1.12323
	mmu-miR-5615-5p	0.013	-6.22	0.00831827	0.0426935	1.36964
	mmu-miR-493-3p	0.013	-6.221	0.0100863	0.0489328	1.3104
	mmu-miR-7042-5p	0.013	-6.235	0.0111359	0.0535702	1.27108
	mmu-miR-467e-5p	0.013	-6.245	0.0132177	0.0587224	1.2312
	mmu-miR-6975-3p	0.013	-6.26	0.0123623	0.057721	1.23867
	mmu-miR-12191-3p	0.013	-6.276	0.00791232	0.0419419	1.37735
	mmu-miR-7235-3p	0.012	-6.346	0.0132241	0.0587224	1.2312
	mmu-miR-26a-2-3p	0.012	-6.351	0.0131811	0.0587224	1.2312
	mmu-miR-9b-5p	0.012	-6.364	0.0114471	0.0546532	1.26238
	mmu-miR-450a-5p	0.012	-6.432	0.00759267	0.0415633	1.38129
	mmu-miR-374b-3p	0.012	-6.438	0.00720534	0.0409588	1.38765
	mmu-miR-702-5p	0.012	-6.44	0.00779591	0.0419419	1.37735
	mmu-miR-203b-3p	0.011	-6.45	0.00823343	0.0426935	1.36964
	mmu-miR-328-5p	0.011	-6.462	0.00972585	0.0482493	1.31651
	mmu-miR-7059-5p	0.011	-6.465	0.0144689	0.0620796	1.20705
	mmu-miR-455-5p	0.011	-6.521	0.00577709	0.036228	1.44096
	mmu-miR-1191b-5p	0.011	-6.529	0.0117638	0.0557465	1.25378
	mmu-miR-467c-5p	0.011	-6.539	0.00782845	0.0419419	1.37735
	mmu-miR-1927	0.01	-6.608	0.00560971	0.0359815	1.44392
	mmu-miR-6945-3p	0.01	-6.627	0.00723894	0.0409588	1.38765
	mmu-miR-380-5p	0.01	-6.629	0.00731558	0.0409588	1.38765
	mmu-miR-6418-3p	0.01	-6.651	0.00799207	0.0419419	1.37735
	mmu-miR-362-5p	0.01	-6.683	0.00586313	0.036228	1.44096
	mmu-miR-20a-3p	0.009	-6.751	0.0049672	0.0332883	1.47771
	mmu-miR-450b-5p	0.009	-6.758	0.00622607	0.0372977	1.42832
	mmu-miR-29c-5p	0.009	-6.803	0.00329481	0.0279571	1.55351
	mmu-miR-3083b-3p	0.009	-6.848	0.00344217	0.0283867	1.54689
	mmu-miR-188-3p	0.008	-6.889	0.00368311	0.0286125	1.54344
	mmu-miR-700-3p	0.008	-6.917	0.00373991	0.0286125	1.54344
	mmu-miR-1264-3p	0.008	-6.965	0.00498014	0.0332883	1.47771
	mmu-let-7g-3p	0.008	-6.978	0.00427596	0.0312096	1.50571
	mmu-miR-700-5p	0.008	-6.984	0.00735323	0.0409588	1.38765
	mmu-let-7f-1-3p	0.008	-7.029	0.00316611	0.0279233	1.55403
	mmu-miR-6516-5p	0.008	-7.05	0.00252292	0.0249891	1.60225
	mmu-miR-3083-5p	0.008	-7.058	0.00330202	0.0279571	1.55351
	mmu-miR-669a-5p	0.007	-7.118	0.00258324	0.0249891	1.60225
	mmu-miR-7b-3p	0.007	-7.135	0.0028667	0.026005	1.58494
	mmu-miR-337-3p	0.007	-7.159	0.0022901	0.0238396	1.6227
	mmu-miR-3076-3p	0.007	-7.185	0.00166933	0.0189034	1.72346
	mmu-miR-34b-3p	0.007	-7.199	0.00356818	0.0286125	1.54344
	mmu-miR-34b-5p	0.007	-7.21	0.00991326	0.0487978	1.3116
	mmu-miR-149-3p	0.006	-7.305	0.00190419	0.0208476	1.68094
	mmu-miR-582-5p	0.006	-7.308	0.00165222	0.0189034	1.72346
	mmu-miR-344d-3-5p	0.006	-7.317	0.00205452	0.0221123	1.65537
	mmu-miR-300-5p	0.006	-7.37	0.00484464	0.0332883	1.47771
	mmu-miR-100-3p	0.006	-7.408	0.00225644	0.0238396	1.6227
	mmu-miR-210-5p	0.005	-7.564	0.00165327	0.0189034	1.72346
	mmu-miR-410-5p	0.004	-7.812	0.00116519	0.0154145	1.81207

## Sheet: EV_vs_WC
		Raw counts									Normalized counts
	miRNAs	WC1	WC2	WC3	AX1	AX2	AX3	EV1	EV2	EV3	norm_WC1	norm_WC2	norm_WC3	norm_AX1	norm_AX2	norm_AX3	norm_EV1	norm_EV2	norm_EV3	baseMean	WC	AX	EV	FC	log2FoldChange	p-value	FDR (BH)	tagwise_dispersion	trended_dispersion
	mmu-let-7a-1-3p	344	321	286	0	32	29	21	6	1	150	102	99	0	127	120	221	403	61	142.55	117	82	228	1.928	0.947	0.319861	0.608118	0.549	0.6998
	mmu-let-7a-2-3p	17	16	8	0	0	0	1	0	0	7	5	3	0	0	0	11	0	0	2.87	5	0	4	1.471	0.557	0.744451	0.873765	0.3814	0.3221
	mmu-let-7a-5p	105908	117929	125858	502	16329	17503	245	445	549	46251	37368	43565	11045	64787	72536	2578	29917	33218	37918.1	42395	49456	21904	0.516	-0.955	0.23354	0.524021	0.4535	0.3438
	mmu-let-7b-3p	1501	713	766	0	65	40	11	5	1	655	226	265	0	258	166	116	336	61	231.4	382	141	171	0.424	-1.239	0.238058	0.530411	0.6398	0.6213
	mmu-let-7b-5p	64514	48830	47383	613	10034	10156	478	239	253	28174	15473	16401	13487	39811	42089	5030	16068	15308	21315.5	20016	31796	12135	0.604	-0.726	0.254726	0.543398	0.2877	0.3181
	mmu-let-7c-1-3p	297	378	280	0	0	27	2	1	1	130	120	97	0	0	112	21	67	61	67.45	116	37	50	0.368	-1.441	0.324162	0.611629	1.0161	0.7825
	mmu-let-7c-2-3p	360	295	294	0	27	23	19	2	5	157	93	102	0	107	95	200	134	303	132.42	117	67	212	1.8	0.848	0.344031	0.61781	0.4742	0.7099
	mmu-let-7c-5p	401227	349663	328702	5795	107795	111474	2294	2365	2930	175218	110796	113777	127502	427685	461972	24139	158995	177281	197485	133264	339053	120138	0.901	-0.15	0.843528	0.922195	0.4157	0.4252
	mmu-let-7d-3p	13625	10765	9891	59	1044	2167	95	35	27	5950	3411	3424	1298	4142	8981	1000	2353	1634	3576.88	4262	4807	1662	0.385	-1.378	0.0467041	0.259302	0.3193	0.3114
	mmu-let-7d-5p	22142	24583	25096	85	1915	2173	66	68	66	9670	7790	8687	1870	7598	9005	694	4572	3993	5986.52	8716	6158	3086	0.35	-1.516	0.0347898	0.212418	0.3473	0.2949
	mmu-let-7e-3p	376	273	321	1	23	57	10	3	1	164	87	111	22	91	236	105	202	61	119.86	121	116	123	0.979	-0.031	0.974769	0.982505	0.5149	0.7146
	mmu-let-7e-5p	35947	61635	66287	295	4628	9571	85	110	129	15698	19530	22945	6491	18362	39664	894	7395	7805	15420.5	19391	21506	5365	0.275	-1.864	0.0154625	0.118298	0.3955	0.3063
	mmu-let-7f-1-3p	57	38	34	0	0	0	1	1	0	25	12	12	0	0	0	11	67	0	14.05	16	0	26	1.115	0.157	0.911843	0.952336	0.5011	0.5817
	mmu-let-7f-2-3p	315	375	329	0	24	1	26	0	2	138	119	114	0	95	4	274	0	121	96.03	124	33	132	1.202	0.266	0.816636	0.909761	0.8543	0.7389
	mmu-let-7f-5p	388791	788311	775659	1161	45919	40511	1397	1634	1732	169787	249789	268488	25544	182187	167886	14700	109851	104796	143670	229355	125206	76449	0.333	-1.586	0.0544065	0.285522	0.4665	0.4089
	mmu-let-7g-3p	21	74	41	0	0	0	4	0	0	9	23	14	0	0	0	42	0	0	9.88	15	0	14	1.637	0.711	0.559062	0.781512	0.5616	0.6031
	mmu-let-7g-5p	44646	57774	56788	226	2962	1300	1250	185	238	19497	18307	19657	4972	11752	5387	13153	12437	14400	13284.8	19154	7370	13330	0.696	-0.523	0.337675	0.61781	0.2115	0.3018
	mmu-let-7i-3p	66	87	73	0	3	0	3	0	1	29	28	25	0	12	0	32	0	61	20.63	27	4	31	1.159	0.213	0.847538	0.922195	0.3984	0.734
	mmu-let-7i-5p	95325	217217	227727	580	4715	2664	4553	433	406	41629	68829	78826	12761	18707	11040	47910	29110	24565	37041.9	63095	14169	33862	0.537	-0.897	0.120842	0.387453	0.2364	0.3428
	mmu-let-7j	6214	11204	13566	41	316	111	231	25	24	2714	3550	4696	902	1254	460	2431	1681	1452	2126.56	3653	872	1855	0.513	-0.963	0.118372	0.387453	0.2591	0.3502
	mmu-let-7k	2	1	4	0	0	0	0	0	0	NA	NA	NA	NA	NA	NA	NA	NA	NA	NA	NA	NA	NA	NA	NA	NA	NA	NA	NA
	mmu-miR-100-3p	39	63	76	0	0	0	0	0	0	17	20	26	0	0	0	0	0	0	7.03	21	0	0	0.006	-7.408	0.063078	0.303199	0.6236	0.5969
	mmu-miR-100-5p	10540	7257	8133	386	742	937	159	94	97	4603	2299	2815	8493	2944	3883	1673	6319	5869	4322.11	3239	5107	4620	1.415	0.5	0.438914	0.684254	0.2935	0.3032
	mmu-miR-101a-3p	19627	35527	34802	237	1840	548	1073	40	50	8571	11257	12046	5214	7300	2271	11291	2689	3025	7074.01	10625	4928	5668	0.539	-0.892	0.172606	0.447367	0.301	0.2936
	mmu-miR-101a-5p	59	79	113	0	4	0	3	0	0	26	25	39	0	16	0	32	0	0	15.26	30	5	11	0.672	-0.574	0.646893	0.832728	0.5307	0.7364
	mmu-miR-101b-3p	2644	6117	6249	30	234	117	273	20	10	1155	1938	2163	660	928	485	2873	1345	605	1350.18	1752	691	1608	0.939	-0.09	0.895083	0.947554	0.3283	0.3992
	mmu-miR-101b-5p	0	0	0	0	0	0	0	0	0	NA	NA	NA	NA	NA	NA	NA	NA	NA	NA	NA	NA	NA	NA	NA	NA	NA	NA	NA
	mmu-miR-101c	24	38	56	0	5	0	1	0	0	10	12	19	0	20	0	11	0	0	8.03	14	7	4	0.533	-0.908	0.579748	0.793405	0.5004	0.5819
	mmu-miR-103-1-5p	8	4	0	0	0	0	0	0	0	NA	NA	NA	NA	NA	NA	NA	NA	NA	NA	NA	NA	NA	NA	NA	NA	NA	NA	NA
	mmu-miR-103-2-5p	3	4	0	0	0	0	0	0	0	NA	NA	NA	NA	NA	NA	NA	NA	NA	NA	NA	NA	NA	NA	NA	NA	NA	NA	NA
	mmu-miR-103-3p	41616	47775	51190	2128	6459	7732	1433	214	169	18174	15138	17719	46820	25627	32043	15079	14387	10225	21690.3	17010	34830	13230	0.778	-0.361	0.502911	0.734985	0.2076	0.3189
	mmu-miR-105	0	0	0	0	0	0	0	0	0	NA	NA	NA	NA	NA	NA	NA	NA	NA	NA	NA	NA	NA	NA	NA	NA	NA	NA	NA
	mmu-miR-106a-3p	0	0	0	0	0	0	0	0	0	NA	NA	NA	NA	NA	NA	NA	NA	NA	NA	NA	NA	NA	NA	NA	NA	NA	NA	NA
	mmu-miR-106a-5p	1	6	0	0	0	0	0	0	0	NA	NA	NA	NA	NA	NA	NA	NA	NA	NA	NA	NA	NA	NA	NA	NA	NA	NA	NA
	mmu-miR-106b-3p	1810	1363	1712	24	159	280	28	7	12	790	432	593	528	631	1160	295	471	726	625.05	605	773	497	0.793	-0.335	0.651925	0.832943	0.3447	0.4985
	mmu-miR-106b-5p	979	901	880	0	62	24	162	5	7	428	285	305	0	246	99	1705	336	424	425.27	339	115	822	2.509	1.327	0.153392	0.423496	0.5874	0.5478
	mmu-miR-107-3p	5288	6286	6788	500	2417	2939	695	37	41	2309	1992	2350	11001	9590	12180	7313	2487	2481	5744.74	2217	10924	4094	1.872	0.905	0.118307	0.387453	0.2343	0.2955
	mmu-miR-107-5p	4	6	23	0	0	0	1	0	0	NA	NA	NA	NA	NA	NA	NA	NA	NA	NA	NA	NA	NA	NA	NA	NA	NA	NA	NA
	mmu-miR-10a-3p	0	0	0	0	2	0	0	0	0	NA	NA	NA	NA	NA	NA	NA	NA	NA	NA	NA	NA	NA	NA	NA	NA	NA	NA	NA
	mmu-miR-10a-5p	28	16	5	1	949	720	15	3	14	12	5	2	22	3765	2984	158	202	847	888.52	6	2257	402	60.875	5.928	1.04032e-05	0.000650786	0.8206	0.451
	mmu-miR-10b-3p	0	0	0	0	7	0	0	0	0	NA	NA	NA	NA	NA	NA	NA	NA	NA	NA	NA	NA	NA	NA	NA	NA	NA	NA	NA
	mmu-miR-10b-5p	58	45	52	399	1231	610	19	10	14	25	14	18	8779	4884	2528	200	672	847	1996.42	19	5397	573	28.076	4.811	4.56357e-09	5.79574e-07	0.3244	0.3567
	mmu-miR-1187	0	0	0	0	0	0	0	0	0	NA	NA	NA	NA	NA	NA	NA	NA	NA	NA	NA	NA	NA	NA	NA	NA	NA	NA	NA
	mmu-miR-1188-3p	6	7	12	7	0	0	0	0	0	NA	NA	NA	NA	NA	NA	NA	NA	NA	NA	NA	NA	NA	NA	NA	NA	NA	NA	NA
	mmu-miR-1188-5p	11	25	17	0	0	0	0	0	0	5	8	6	0	0	0	0	0	0	2.07	6	0	0	0.02	-5.666	0.242437	0.53269	0.4492	0.3297
	mmu-miR-1190	0	0	0	0	0	0	0	0	0	NA	NA	NA	NA	NA	NA	NA	NA	NA	NA	NA	NA	NA	NA	NA	NA	NA	NA	NA
	mmu-miR-1191a	8	3	11	0	0	0	0	0	0	NA	NA	NA	NA	NA	NA	NA	NA	NA	NA	NA	NA	NA	NA	NA	NA	NA	NA	NA
	mmu-miR-1191b-3p	0	0	0	0	0	0	0	0	0	NA	NA	NA	NA	NA	NA	NA	NA	NA	NA	NA	NA	NA	NA	NA	NA	NA	NA	NA
	mmu-miR-1191b-5p	42	33	16	0	0	0	5	0	0	18	10	6	0	0	0	53	0	0	9.66	11	0	18	2.65	1.406	0.253507	0.543398	0.6498	0.5647
	mmu-miR-1192	0	0	0	0	0	0	0	0	0	NA	NA	NA	NA	NA	NA	NA	NA	NA	NA	NA	NA	NA	NA	NA	NA	NA	NA	NA
	mmu-miR-1193-3p	53	36	44	0	0	1	0	0	0	23	11	15	0	0	4	0	0	0	5.99	16	1	0	0.007	-7.061	0.0754706	0.315146	0.4172	0.5506
	mmu-miR-1193-5p	15	27	27	0	0	0	0	0	0	7	9	9	0	0	0	0	0	0	2.72	8	0	0	0.015	-6.052	0.176661	0.447765	0.2906	0.3803
	mmu-miR-1195	0	0	0	0	0	0	0	0	0	NA	NA	NA	NA	NA	NA	NA	NA	NA	NA	NA	NA	NA	NA	NA	NA	NA	NA	NA
	mmu-miR-1197-3p	60	120	95	4	16	5	0	0	0	26	38	33	88	63	21	0	0	0	29.92	32	57	0	0.004	-8.023	0.024647	0.166498	0.4817	0.8077
	mmu-miR-1197-5p	0	0	0	0	0	0	0	0	0	NA	NA	NA	NA	NA	NA	NA	NA	NA	NA	NA	NA	NA	NA	NA	NA	NA	NA	NA
	mmu-miR-1198-3p	2	1	0	0	0	0	0	0	0	NA	NA	NA	NA	NA	NA	NA	NA	NA	NA	NA	NA	NA	NA	NA	NA	NA	NA	NA
	mmu-miR-1198-5p	647	584	537	24	51	114	7	1	7	283	185	186	528	202	472	74	67	424	268.97	218	401	188	0.787	-0.345	0.705303	0.868686	0.4567	0.6067
	mmu-miR-1199-3p	0	2	0	0	0	0	0	0	0	NA	NA	NA	NA	NA	NA	NA	NA	NA	NA	NA	NA	NA	NA	NA	NA	NA	NA	NA
	mmu-miR-1199-5p	2	0	4	0	0	0	0	0	0	NA	NA	NA	NA	NA	NA	NA	NA	NA	NA	NA	NA	NA	NA	NA	NA	NA	NA	NA
	mmu-miR-12178-3p	0	0	0	0	0	0	0	0	0	NA	NA	NA	NA	NA	NA	NA	NA	NA	NA	NA	NA	NA	NA	NA	NA	NA	NA	NA
	mmu-miR-12178-5p	0	0	0	0	0	0	0	0	0	NA	NA	NA	NA	NA	NA	NA	NA	NA	NA	NA	NA	NA	NA	NA	NA	NA	NA	NA
	mmu-miR-12179-5p	0	0	0	0	0	0	0	0	0	NA	NA	NA	NA	NA	NA	NA	NA	NA	NA	NA	NA	NA	NA	NA	NA	NA	NA	NA
	mmu-miR-12180-3p	0	0	0	0	0	0	0	0	0	NA	NA	NA	NA	NA	NA	NA	NA	NA	NA	NA	NA	NA	NA	NA	NA	NA	NA	NA
	mmu-miR-12181-3p	0	0	0	0	0	0	0	0	0	NA	NA	NA	NA	NA	NA	NA	NA	NA	NA	NA	NA	NA	NA	NA	NA	NA	NA	NA
	mmu-miR-12181-5p	0	0	0	0	0	0	0	0	0	NA	NA	NA	NA	NA	NA	NA	NA	NA	NA	NA	NA	NA	NA	NA	NA	NA	NA	NA
	mmu-miR-12182-3p	0	0	0	0	0	0	0	0	0	NA	NA	NA	NA	NA	NA	NA	NA	NA	NA	NA	NA	NA	NA	NA	NA	NA	NA	NA
	mmu-miR-12182-5p	0	0	0	0	0	0	0	0	0	NA	NA	NA	NA	NA	NA	NA	NA	NA	NA	NA	NA	NA	NA	NA	NA	NA	NA	NA
	mmu-miR-12183-5p	0	0	0	0	0	0	0	0	0	NA	NA	NA	NA	NA	NA	NA	NA	NA	NA	NA	NA	NA	NA	NA	NA	NA	NA	NA
	mmu-miR-12184-3p	0	0	0	0	0	0	0	0	0	NA	NA	NA	NA	NA	NA	NA	NA	NA	NA	NA	NA	NA	NA	NA	NA	NA	NA	NA
	mmu-miR-12184-5p	0	0	0	0	0	0	0	0	0	NA	NA	NA	NA	NA	NA	NA	NA	NA	NA	NA	NA	NA	NA	NA	NA	NA	NA	NA
	mmu-miR-12185-3p	51	89	52	0	1	18	0	0	0	22	28	18	0	4	75	0	0	0	16.34	23	26	0	0.005	-7.521	0.0725115	0.31323	0.9338	0.7506
	mmu-miR-12185-5p	0	2	0	0	0	0	0	0	0	NA	NA	NA	NA	NA	NA	NA	NA	NA	NA	NA	NA	NA	NA	NA	NA	NA	NA	NA
	mmu-miR-12186-3p	0	0	0	0	0	0	0	0	0	NA	NA	NA	NA	NA	NA	NA	NA	NA	NA	NA	NA	NA	NA	NA	NA	NA	NA	NA
	mmu-miR-12186-5p	0	0	0	0	0	0	0	0	0	NA	NA	NA	NA	NA	NA	NA	NA	NA	NA	NA	NA	NA	NA	NA	NA	NA	NA	NA
	mmu-miR-12187-3p	3	0	6	0	0	0	0	0	0	NA	NA	NA	NA	NA	NA	NA	NA	NA	NA	NA	NA	NA	NA	NA	NA	NA	NA	NA
	mmu-miR-12187-5p	2	0	0	0	0	0	0	0	0	NA	NA	NA	NA	NA	NA	NA	NA	NA	NA	NA	NA	NA	NA	NA	NA	NA	NA	NA
	mmu-miR-12188-3p	0	0	0	0	0	0	0	0	0	NA	NA	NA	NA	NA	NA	NA	NA	NA	NA	NA	NA	NA	NA	NA	NA	NA	NA	NA
	mmu-miR-12188-5p	0	0	0	0	0	0	0	0	0	NA	NA	NA	NA	NA	NA	NA	NA	NA	NA	NA	NA	NA	NA	NA	NA	NA	NA	NA
	mmu-miR-12189-3p	21	29	32	0	6	0	0	0	0	9	9	11	0	24	0	0	0	0	5.92	10	8	0	0.013	-6.313	0.167675	0.439975	0.6482	0.5103
	mmu-miR-12190-3p	0	0	0	0	0	0	0	0	0	NA	NA	NA	NA	NA	NA	NA	NA	NA	NA	NA	NA	NA	NA	NA	NA	NA	NA	NA
	mmu-miR-12191-3p	27	23	28	0	0	0	1	1	0	12	7	10	0	0	0	11	67	0	11.84	10	0	26	1.796	0.844	0.523636	0.748893	0.3052	0.4701
	mmu-miR-12191-5p	0	0	0	0	0	0	0	0	0	NA	NA	NA	NA	NA	NA	NA	NA	NA	NA	NA	NA	NA	NA	NA	NA	NA	NA	NA
	mmu-miR-12192-5p	0	0	0	0	0	0	0	0	0	NA	NA	NA	NA	NA	NA	NA	NA	NA	NA	NA	NA	NA	NA	NA	NA	NA	NA	NA
	mmu-miR-12193-3p	4	8	2	0	0	0	0	0	0	NA	NA	NA	NA	NA	NA	NA	NA	NA	NA	NA	NA	NA	NA	NA	NA	NA	NA	NA
	mmu-miR-12193-5p	0	0	0	0	0	0	0	0	0	NA	NA	NA	NA	NA	NA	NA	NA	NA	NA	NA	NA	NA	NA	NA	NA	NA	NA	NA
	mmu-miR-12194-3p	120	103	189	0	0	0	0	0	0	52	33	65	0	0	0	0	0	0	16.72	50	0	0	0.002	-8.652	0.0111193	0.0967229	0.5571	0.7747
	mmu-miR-12195-3p	0	0	0	0	0	0	0	0	0	NA	NA	NA	NA	NA	NA	NA	NA	NA	NA	NA	NA	NA	NA	NA	NA	NA	NA	NA
	mmu-miR-12195-5p	0	0	0	0	0	0	0	0	0	NA	NA	NA	NA	NA	NA	NA	NA	NA	NA	NA	NA	NA	NA	NA	NA	NA	NA	NA
	mmu-miR-12196-3p	0	0	0	0	0	0	0	0	0	NA	NA	NA	NA	NA	NA	NA	NA	NA	NA	NA	NA	NA	NA	NA	NA	NA	NA	NA
	mmu-miR-12196-5p	0	0	0	0	0	0	0	0	0	NA	NA	NA	NA	NA	NA	NA	NA	NA	NA	NA	NA	NA	NA	NA	NA	NA	NA	NA
	mmu-miR-12197-3p	0	0	0	0	0	0	0	0	0	NA	NA	NA	NA	NA	NA	NA	NA	NA	NA	NA	NA	NA	NA	NA	NA	NA	NA	NA
	mmu-miR-12198-3p	0	0	0	0	0	0	0	0	0	NA	NA	NA	NA	NA	NA	NA	NA	NA	NA	NA	NA	NA	NA	NA	NA	NA	NA	NA
	mmu-miR-12199-3p	4	6	0	0	0	0	1	0	0	NA	NA	NA	NA	NA	NA	NA	NA	NA	NA	NA	NA	NA	NA	NA	NA	NA	NA	NA
	mmu-miR-122-3p	0	0	0	0	24	0	0	0	0	NA	NA	NA	NA	NA	NA	NA	NA	NA	NA	NA	NA	NA	NA	NA	NA	NA	NA	NA
	mmu-miR-122-5p	33	3	18	24	769	197	1	1	0	14	1	6	528	3051	816	11	67	0	499.43	7	1465	26	2.573	1.364	0.376258	0.634957	0.6401	0.5232
	mmu-miR-12200-3p	0	0	0	0	0	0	0	0	0	NA	NA	NA	NA	NA	NA	NA	NA	NA	NA	NA	NA	NA	NA	NA	NA	NA	NA	NA
	mmu-miR-12200-5p	11	0	4	0	0	0	0	0	0	NA	NA	NA	NA	NA	NA	NA	NA	NA	NA	NA	NA	NA	NA	NA	NA	NA	NA	NA
	mmu-miR-12201-3p	3	1	1	0	0	0	0	0	0	NA	NA	NA	NA	NA	NA	NA	NA	NA	NA	NA	NA	NA	NA	NA	NA	NA	NA	NA
	mmu-miR-12201-5p	0	0	0	0	0	0	0	0	0	NA	NA	NA	NA	NA	NA	NA	NA	NA	NA	NA	NA	NA	NA	NA	NA	NA	NA	NA
	mmu-miR-12202-3p	3	2	0	0	0	0	0	0	0	NA	NA	NA	NA	NA	NA	NA	NA	NA	NA	NA	NA	NA	NA	NA	NA	NA	NA	NA
	mmu-miR-12202-5p	0	4	0	0	0	0	0	0	0	NA	NA	NA	NA	NA	NA	NA	NA	NA	NA	NA	NA	NA	NA	NA	NA	NA	NA	NA
	mmu-miR-12203-3p	0	0	0	0	0	0	0	0	0	NA	NA	NA	NA	NA	NA	NA	NA	NA	NA	NA	NA	NA	NA	NA	NA	NA	NA	NA
	mmu-miR-12203-5p	0	0	0	0	0	0	0	0	0	NA	NA	NA	NA	NA	NA	NA	NA	NA	NA	NA	NA	NA	NA	NA	NA	NA	NA	NA
	mmu-miR-12204-5p	0	0	0	0	0	0	0	0	0	NA	NA	NA	NA	NA	NA	NA	NA	NA	NA	NA	NA	NA	NA	NA	NA	NA	NA	NA
	mmu-miR-12205-3p	0	0	0	0	0	0	0	0	0	NA	NA	NA	NA	NA	NA	NA	NA	NA	NA	NA	NA	NA	NA	NA	NA	NA	NA	NA
	mmu-miR-12205-5p	0	0	0	0	0	0	0	0	0	NA	NA	NA	NA	NA	NA	NA	NA	NA	NA	NA	NA	NA	NA	NA	NA	NA	NA	NA
	mmu-miR-12206-5p	0	2	0	0	0	0	0	0	0	NA	NA	NA	NA	NA	NA	NA	NA	NA	NA	NA	NA	NA	NA	NA	NA	NA	NA	NA
	mmu-miR-1224-3p	25	33	31	1	1	7	0	1	0	11	10	11	22	4	29	0	67	0	17.15	11	18	22	0.888	-0.171	0.916335	0.953889	0.3882	0.6115
	mmu-miR-1224-5p	401	377	352	26	67	87	9	4	6	175	119	122	572	266	361	95	269	363	260.17	139	400	242	1.587	0.666	0.433452	0.67961	0.3991	0.615
	mmu-miR-122b-3p	0	0	0	0	0	0	0	0	0	NA	NA	NA	NA	NA	NA	NA	NA	NA	NA	NA	NA	NA	NA	NA	NA	NA	NA	NA
	mmu-miR-122b-5p	0	0	0	0	0	0	0	0	0	NA	NA	NA	NA	NA	NA	NA	NA	NA	NA	NA	NA	NA	NA	NA	NA	NA	NA	NA
	mmu-miR-1231-3p	22	25	13	0	0	0	0	0	0	10	8	4	0	0	0	0	0	0	2.45	7	0	0	0.017	-5.898	0.21306	0.491974	0.5119	0.3594
	mmu-miR-1231-5p	13	13	15	0	5	11	1	1	0	6	4	5	0	20	46	11	67	0	17.57	5	22	26	3.455	1.789	0.208853	0.489378	0.3648	0.6279
	mmu-miR-124-3p	6423	15903	15544	127	827	705	578	50	51	2805	5039	5380	2794	3281	2922	6082	3361	3086	3861.22	4408	2999	4176	0.955	-0.066	0.906248	0.952336	0.2209	0.3077
	mmu-miR-124-5p	621	571	588	41	5	0	16	3	4	271	181	204	902	20	0	168	202	242	243.29	219	307	204	0.923	-0.115	0.931183	0.961496	1.1676	0.6236
	mmu-miR-1247-3p	7	7	3	0	0	0	0	0	0	NA	NA	NA	NA	NA	NA	NA	NA	NA	NA	NA	NA	NA	NA	NA	NA	NA	NA	NA
	mmu-miR-1247-5p	56	8	30	0	21	11	0	0	0	24	3	10	0	83	46	0	0	0	18.48	12	43	0	0.01	-6.649	0.147505	0.416291	0.9415	0.7622
	mmu-miR-1249-3p	1500	1686	1647	25	119	75	15	3	0	655	534	570	550	472	311	158	202	0	383.55	586	444	120	0.217	-2.205	0.0103152	0.0935732	0.3811	0.5564
	mmu-miR-1249-5p	8	2	0	0	0	0	0	0	0	NA	NA	NA	NA	NA	NA	NA	NA	NA	NA	NA	NA	NA	NA	NA	NA	NA	NA	NA
	mmu-miR-124b-3p	0	1	0	0	0	0	0	0	0	NA	NA	NA	NA	NA	NA	NA	NA	NA	NA	NA	NA	NA	NA	NA	NA	NA	NA	NA
	mmu-miR-1251-3p	0	0	3	0	0	0	0	0	0	NA	NA	NA	NA	NA	NA	NA	NA	NA	NA	NA	NA	NA	NA	NA	NA	NA	NA	NA
	mmu-miR-1251-5p	21	41	45	0	11	0	14	0	1	9	13	16	0	44	0	147	0	61	32.13	13	15	69	6.547	2.711	0.0327621	0.20396	0.9003	0.7943
	mmu-miR-1258-3p	1	0	0	0	0	0	0	0	0	NA	NA	NA	NA	NA	NA	NA	NA	NA	NA	NA	NA	NA	NA	NA	NA	NA	NA	NA
	mmu-miR-1258-5p	0	0	0	0	0	0	0	0	1	NA	NA	NA	NA	NA	NA	NA	NA	NA	NA	NA	NA	NA	NA	NA	NA	NA	NA	NA
	mmu-miR-125a-3p	494	347	360	1	36	154	8	1	3	216	110	125	22	143	638	84	67	182	176.25	150	268	111	0.713	-0.488	0.656485	0.837084	0.667	0.6556
	mmu-miR-125a-5p	148896	102504	89934	157	4415	9791	241	258	272	65024	32480	31130	3454	17517	40576	2536	17345	16458	25168.8	42878	20516	12113	0.282	-1.827	0.0259955	0.17195	0.4541	0.3252
	mmu-miR-125b-1-3p	20826	22304	24085	298	3339	6387	1585	185	236	9095	7067	8337	6557	13248	26469	16678	12437	14279	12685.3	8166	15425	14465	1.773	0.826	0.155536	0.425713	0.2391	0.3006
	mmu-miR-125b-2-3p	4512	9179	8617	60	422	451	1182	52	52	1970	2909	2983	1320	1674	1869	12438	3496	3146	3533.9	2621	1621	6360	2.45	1.293	0.0391694	0.229423	0.2721	0.3122
	mmu-miR-125b-5p	129004	77880	72748	191	5894	8858	348	265	314	56337	24678	25181	4202	23385	36709	3662	17816	18999	23440.9	35399	21432	13492	0.38	-1.395	0.0707245	0.31037	0.4116	0.3221
	mmu-miR-1264-3p	28	74	31	0	0	0	1	0	2	12	23	11	0	0	0	11	0	121	19.77	15	0	44	2.093	1.066	0.430584	0.67961	0.6044	0.6016
	mmu-miR-1264-5p	0	0	2	0	0	0	0	0	0	NA	NA	NA	NA	NA	NA	NA	NA	NA	NA	NA	NA	NA	NA	NA	NA	NA	NA	NA
	mmu-miR-126a-3p	131	233	215	0	37	0	75	10	26	57	74	74	0	147	0	789	672	1573	376.32	68	49	1011	14.689	3.877	0.000958711	0.0190261	0.7746	0.5795
	mmu-miR-126a-5p	992	1933	1902	37	787	469	3000	403	562	433	613	658	814	3122	1944	31568	27093	34004	11138.8	568	1960	30888	54.368	5.765	2.0829e-16	1.32264e-13	0.2348	0.2976
	mmu-miR-126b-3p	0	0	0	0	0	0	0	0	0	NA	NA	NA	NA	NA	NA	NA	NA	NA	NA	NA	NA	NA	NA	NA	NA	NA	NA	NA
	mmu-miR-126b-5p	0	0	0	0	0	0	0	0	0	NA	NA	NA	NA	NA	NA	NA	NA	NA	NA	NA	NA	NA	NA	NA	NA	NA	NA	NA
	mmu-miR-127-3p	549654	596280	560917	3584	26583	68098	11201	1801	2122	240037	188941	194157	78855	105470	282213	117865	121078	128393	161890	207712	155513	122445	0.589	-0.762	0.244861	0.533694	0.3061	0.415
	mmu-miR-127-5p	1967	5181	5151	101	312	177	94	13	12	859	1642	1783	2222	1238	734	989	874	726	1229.6	1428	1398	863	0.61	-0.714	0.289785	0.58603	0.3016	0.4107
	mmu-miR-1271-3p	0	0	0	0	0	0	0	0	0	NA	NA	NA	NA	NA	NA	NA	NA	NA	NA	NA	NA	NA	NA	NA	NA	NA	NA	NA
	mmu-miR-1271-5p	0	0	0	0	0	0	0	0	0	NA	NA	NA	NA	NA	NA	NA	NA	NA	NA	NA	NA	NA	NA	NA	NA	NA	NA	NA
	mmu-miR-128-1-5p	2058	2639	1814	22	33	94	8	2	4	899	836	628	484	131	390	84	134	242	425.34	788	335	153	0.178	-2.493	0.00538979	0.0588746	0.4025	0.544
	mmu-miR-128-2-5p	493	415	387	0	5	88	0	0	0	215	131	134	0	20	365	0	0	0	96.14	160	128	0	0.001	-10.325	0.00291252	0.0410988	1.0791	0.7241
	mmu-miR-128-3p	311046	410653	434344	1561	16421	29815	4818	609	674	135836	130122	150345	34345	65152	123560	50698	40942	40781	85753.3	138768	74352	44140	0.318	-1.652	0.00958796	0.0895347	0.278	0.383
	mmu-miR-129-1-3p	364	256	235	0	3	23	0	0	1	159	81	81	0	12	95	0	0	61	54.35	107	36	20	0.104	-3.26	0.055312	0.287895	0.8088	0.7965
	mmu-miR-129-2-3p	27507	20172	20161	24	205	494	105	22	30	12012	6392	6979	528	813	2047	1105	1479	1815	3685.62	8461	1129	1466	0.172	-2.543	0.000117346	0.00372573	0.2682	0.3097
	mmu-miR-129-5p	22101	14087	8997	378	743	1025	322	39	84	9652	4464	3114	8317	2948	4248	3388	2622	5082	4870.53	5743	5171	3697	0.643	-0.636	0.308408	0.597071	0.2729	0.2991
	mmu-miR-1291	5	0	11	0	0	0	0	0	0	NA	NA	NA	NA	NA	NA	NA	NA	NA	NA	NA	NA	NA	NA	NA	NA	NA	NA	NA
	mmu-miR-1298-3p	444	715	398	0	29	23	1	10	16	194	227	138	0	115	95	11	672	968	268.83	186	70	550	2.852	1.512	0.187037	0.46258	0.8529	0.6264
	mmu-miR-1298-5p	1316	7320	1747	2	49	64	74	69	48	575	2319	605	44	194	265	779	4639	2904	1369.36	1166	168	2774	2.353	1.235	0.132333	0.396374	0.461	0.4018
	mmu-miR-129b-3p	0	0	0	0	0	0	0	0	0	NA	NA	NA	NA	NA	NA	NA	NA	NA	NA	NA	NA	NA	NA	NA	NA	NA	NA	NA
	mmu-miR-129b-5p	0	0	0	0	0	0	0	0	0	NA	NA	NA	NA	NA	NA	NA	NA	NA	NA	NA	NA	NA	NA	NA	NA	NA	NA	NA
	mmu-miR-1306-3p	26	15	28	0	5	0	0	1	0	11	5	10	0	20	0	0	67	0	12.54	9	7	22	1.206	0.27	0.882945	0.942303	0.5946	0.5057
	mmu-miR-1306-5p	72	64	91	0	20	11	3	0	0	31	20	31	0	79	46	32	0	0	26.64	27	42	11	0.729	-0.456	0.713841	0.872066	0.5124	0.8076
	mmu-miR-130a-3p	22266	25852	26208	1083	3274	3028	5583	257	236	9724	8192	9072	23828	12990	12549	58748	17278	14279	18517.7	8996	16456	30102	3.353	1.745	0.00647257	0.0685013	0.2792	0.3126
	mmu-miR-130a-5p	18	36	19	0	0	0	0	1	1	8	11	7	0	0	0	0	67	61	17.06	9	0	43	2.728	1.448	0.326796	0.61214	0.5008	0.4584
	mmu-miR-130b-3p	2501	2245	2892	278	469	425	861	35	30	1092	711	1001	6117	1861	1761	9060	2353	1815	2863.5	935	3246	4409	4.771	2.254	0.00219335	0.0335642	0.3537	0.3257
	mmu-miR-130b-5p	1157	1037	1015	0	90	193	0	2	5	505	329	351	0	357	800	0	134	303	308.79	395	386	146	0.329	-1.603	0.221675	0.502727	0.986	0.5841
	mmu-miR-130c	0	0	0	0	0	0	0	0	0	NA	NA	NA	NA	NA	NA	NA	NA	NA	NA	NA	NA	NA	NA	NA	NA	NA	NA	NA
	mmu-miR-132-3p	24543	22824	13618	274	3043	2492	330	72	77	10718	7232	4714	6029	12073	10327	3472	4840	4659	7118.35	7555	9476	4324	0.57	-0.81	0.149149	0.419069	0.219	0.2936
	mmu-miR-132-5p	1307	2037	1172	1	35	39	5	2	1	571	645	406	22	139	162	53	134	61	243.55	541	108	83	0.135	-2.884	0.00375934	0.0489476	0.4388	0.6101
	mmu-miR-133a-3p	29	51	24	0	16	16	4	2	4	13	16	8	0	63	66	42	134	242	65.05	12	43	139	9.726	3.282	0.00220612	0.0335642	0.5252	0.8164
	mmu-miR-133a-5p	0	0	0	0	0	0	0	0	0	NA	NA	NA	NA	NA	NA	NA	NA	NA	NA	NA	NA	NA	NA	NA	NA	NA	NA	NA
	mmu-miR-133b-3p	0	1	1	0	0	0	0	0	0	NA	NA	NA	NA	NA	NA	NA	NA	NA	NA	NA	NA	NA	NA	NA	NA	NA	NA	NA
	mmu-miR-133b-5p	0	0	0	0	0	0	0	0	0	NA	NA	NA	NA	NA	NA	NA	NA	NA	NA	NA	NA	NA	NA	NA	NA	NA	NA	NA
	mmu-miR-133c	0	0	0	0	0	0	0	0	0	NA	NA	NA	NA	NA	NA	NA	NA	NA	NA	NA	NA	NA	NA	NA	NA	NA	NA	NA
	mmu-miR-134-3p	69	121	75	0	1	8	1	0	0	30	38	26	0	4	33	11	0	0	15.79	31	12	4	0.237	-2.078	0.189585	0.466613	0.5386	0.7504
	mmu-miR-134-5p	2419	2215	1984	118	242	334	93	12	12	1056	702	687	2596	960	1384	979	807	726	1099.66	815	1647	837	1.038	0.054	0.935722	0.964583	0.2956	0.4251
	mmu-miR-135a-1-3p	522	310	428	0	58	97	4	4	5	228	98	148	0	230	402	42	269	303	191.11	158	211	205	1.188	0.248	0.825542	0.914868	0.7573	0.654
	mmu-miR-135a-2-3p	188	161	173	0	46	12	6	4	1	82	51	60	0	183	50	63	269	61	90.87	64	78	131	1.838	0.878	0.430161	0.67961	0.6699	0.7679
	mmu-miR-135a-5p	281	257	274	0	9	3	10	4	3	123	81	95	0	36	12	105	269	182	100.31	100	16	185	1.717	0.78	0.391249	0.646647	0.4505	0.763
	mmu-miR-135b-3p	346	393	384	0	25	49	14	2	0	151	125	133	0	99	203	147	134	0	110.29	136	101	94	0.758	-0.401	0.70221	0.868348	0.6311	0.7178
	mmu-miR-135b-5p	373	664	719	1	10	1	11	3	2	163	210	249	22	40	4	116	202	121	125.16	207	22	146	0.675	-0.568	0.542058	0.768019	0.4734	0.7095
	mmu-miR-136-3p	9903	35778	31618	40	603	395	3315	68	98	4325	11337	10944	880	2392	1637	34883	4572	5930	8544.35	8869	1636	15128	1.713	0.776	0.291475	0.586461	0.3848	0.294
	mmu-miR-136-5p	1781	5574	5023	3	72	71	451	5	6	778	1766	1739	66	286	294	4746	336	363	1152.61	1428	215	1815	1.305	0.384	0.668413	0.845731	0.5718	0.4176
	mmu-miR-137-3p	949	2189	1905	44	57	20	5	2	4	414	694	659	968	226	83	53	134	242	385.96	589	426	143	0.217	-2.203	0.0346821	0.212418	0.57	0.558
	mmu-miR-137-5p	180	143	129	0	7	7	0	1	0	79	45	45	0	28	29	0	67	0	32.51	56	19	22	0.177	-2.497	0.101681	0.371078	0.4714	0.8132
	mmu-miR-138-1-3p	454	1435	1261	20	150	246	16	2	1	198	455	436	440	595	1019	168	134	61	389.71	363	685	121	0.361	-1.47	0.0871063	0.339341	0.3958	0.5544
	mmu-miR-138-2-3p	24	33	19	30	20	39	6	1	0	10	10	7	660	79	162	63	67	0	117.66	9	300	43	5.28	2.401	0.0393812	0.229423	0.6012	0.7279
	mmu-miR-138-5p	6082	21897	16107	144	460	250	622	45	36	2656	6938	5575	3168	1825	1036	6545	3025	2178	3660.87	5056	2010	3916	0.782	-0.354	0.579464	0.793405	0.2897	0.3103
	mmu-miR-139-3p	85	118	169	0	16	50	0	0	0	37	37	58	0	63	207	0	0	0	44.86	44	90	0	0.003	-8.475	0.0245917	0.166498	0.8634	0.8076
	mmu-miR-139-5p	951	519	695	1	204	127	11	5	0	415	164	241	22	809	526	116	336	0	292.21	273	452	151	0.527	-0.925	0.402439	0.658631	0.7145	0.5908
	mmu-miR-140-3p	9327	8260	8765	428	1184	874	1225	56	72	4073	2617	3034	9417	4698	3622	12890	3765	4356	5385.82	3241	5912	7004	2.177	1.122	0.074237	0.315146	0.2759	0.2967
	mmu-miR-140-5p	161	197	242	0	28	0	4	1	0	70	62	84	0	111	0	42	67	0	48.55	72	37	36	0.518	-0.948	0.519038	0.743993	1.0886	0.8086
	mmu-miR-141-3p	5	11	29	0	17	12	2	0	0	2	3	10	0	67	50	21	0	0	17.1	5	39	7	2.579	1.367	0.365646	0.627527	0.6261	0.7315
	mmu-miR-141-5p	0	0	0	0	0	0	1	0	0	NA	NA	NA	NA	NA	NA	NA	NA	NA	NA	NA	NA	NA	NA	NA	NA	NA	NA	NA
	mmu-miR-142a-3p	3	7	0	0	0	0	4	0	0	NA	NA	NA	NA	NA	NA	NA	NA	NA	NA	NA	NA	NA	NA	NA	NA	NA	NA	NA
	mmu-miR-142a-5p	37	100	58	0	348	98	27	5	4	16	32	20	0	1381	406	284	336	242	301.89	23	596	287	12.596	3.655	0.00183329	0.0306243	0.7565	0.5907
	mmu-miR-142b	0	0	0	0	0	0	0	0	0	NA	NA	NA	NA	NA	NA	NA	NA	NA	NA	NA	NA	NA	NA	NA	NA	NA	NA	NA
	mmu-miR-143-3p	3838	3925	1707	1115	18198	6884	3188	916	979	1676	1244	591	24532	72202	28529	33546	61581	59235	31459.6	1170	41754	51454	43.948	5.458	6.9765e-13	2.21504e-10	0.284	0.3351
	mmu-miR-143-5p	0	4	8	0	0	0	0	1	0	NA	NA	NA	NA	NA	NA	NA	NA	NA	NA	NA	NA	NA	NA	NA	NA	NA	NA	NA
	mmu-miR-144-3p	0	3	0	0	0	0	2	0	0	NA	NA	NA	NA	NA	NA	NA	NA	NA	NA	NA	NA	NA	NA	NA	NA	NA	NA	NA
	mmu-miR-144-5p	7	5	10	0	0	0	4	1	0	NA	NA	NA	NA	NA	NA	NA	NA	NA	NA	NA	NA	NA	NA	NA	NA	NA	NA	NA
	mmu-miR-145a-3p	4	1	1	0	22	0	10	3	2	2	0	0	0	87	0	105	202	121	57.51	1	29	143	153.394	7.261	1.80525e-05	0.00081881	1.1304	0.8105
	mmu-miR-145a-5p	6	3	0	30	102	11	27	8	5	3	1	0	660	405	46	284	538	303	248.71	1	370	375	287.818	8.169	3.77641e-09	5.79574e-07	0.7058	0.6294
	mmu-miR-145b	0	0	0	0	0	0	0	0	0	NA	NA	NA	NA	NA	NA	NA	NA	NA	NA	NA	NA	NA	NA	NA	NA	NA	NA	NA
	mmu-miR-146a-3p	0	0	0	0	0	0	0	0	0	NA	NA	NA	NA	NA	NA	NA	NA	NA	NA	NA	NA	NA	NA	NA	NA	NA	NA	NA
	mmu-miR-146a-5p	187	561	300	56	167	159	399	29	18	82	178	104	1232	663	659	4199	1950	1089	1128.24	121	851	2413	20.192	4.336	4.42047e-08	3.11889e-06	0.3399	0.4238
	mmu-miR-146b-3p	2	2	0	0	0	0	0	0	0	NA	NA	NA	NA	NA	NA	NA	NA	NA	NA	NA	NA	NA	NA	NA	NA	NA	NA	NA
	mmu-miR-146b-5p	3663	5202	6819	28	403	444	114	13	12	1600	1648	2360	616	1599	1840	1200	874	726	1384.78	1869	1352	933	0.507	-0.979	0.138002	0.401858	0.2884	0.3957
	mmu-miR-147-3p	3	16	8	0	6	0	0	0	0	NA	NA	NA	NA	NA	NA	NA	NA	NA	NA	NA	NA	NA	NA	NA	NA	NA	NA	NA
	mmu-miR-147-5p	0	0	0	0	0	0	0	0	0	NA	NA	NA	NA	NA	NA	NA	NA	NA	NA	NA	NA	NA	NA	NA	NA	NA	NA	NA
	mmu-miR-148a-3p	17036	29081	35550	1071	12951	5522	396	109	120	7440	9215	12305	23564	51384	22884	4167	7328	7261	16172	9653	32611	6252	0.645	-0.633	0.270147	0.56615	0.2312	0.3078
	mmu-miR-148a-5p	284	470	639	0	109	30	15	0	3	124	149	221	0	432	124	158	0	182	154.48	165	185	113	0.733	-0.448	0.691776	0.86472	0.7721	0.6711
	mmu-miR-148b-3p	19716	15588	14941	93	475	502	80	36	32	8610	4939	5172	2046	1885	2080	842	2420	1936	3325.61	6240	2004	1733	0.272	-1.881	0.00188087	0.0306243	0.234	0.3155
	mmu-miR-148b-5p	225	469	332	0	26	1	24	1	1	98	149	115	0	103	4	253	67	61	94.37	121	36	127	1.181	0.24	0.829656	0.91657	0.7964	0.7421
	mmu-miR-149-3p	42	57	65	0	0	0	0	0	0	18	18	22	0	0	0	0	0	0	6.54	19	0	0	0.006	-7.305	0.064011	0.303199	0.5223	0.5794
	mmu-miR-149-5p	40366	24143	21051	443	3347	2958	1154	144	127	17628	7650	7287	9747	13279	12259	12143	9681	7684	10817.6	10855	11762	9836	0.908	-0.14	0.802327	0.90173	0.2219	0.2971
	mmu-miR-150-3p	0	0	0	0	0	0	0	0	0	NA	NA	NA	NA	NA	NA	NA	NA	NA	NA	NA	NA	NA	NA	NA	NA	NA	NA	NA
	mmu-miR-150-5p	11	14	10	0	30	57	1	2	3	5	4	3	0	119	236	11	134	182	77.16	4	118	109	21.255	4.41	0.00138953	0.0258963	0.8233	0.7938
	mmu-miR-151-3p	74518	45417	45599	1440	3607	8844	1409	265	315	32542	14391	15784	31683	14311	36651	14826	17816	19059	21896	20906	27548	17234	0.824	-0.279	0.633616	0.828398	0.246	0.3192
	mmu-miR-151-5p	14875	11917	10795	10	529	1047	40	29	43	6496	3776	3737	220	2099	4339	421	1950	2602	2848.76	4670	2219	1658	0.349	-1.518	0.0708718	0.31037	0.4713	0.3257
	mmu-miR-152-3p	34	39	27	19	118	80	4	2	3	15	12	9	418	468	332	42	134	182	179.15	12	406	119	8.116	3.021	0.00236637	0.0349452	0.4012	0.6626
	mmu-miR-152-5p	33	85	55	0	15	0	4	0	0	14	27	19	0	60	0	42	0	0	18	20	20	14	1.168	0.224	0.87759	0.938164	1.0171	0.7522
	mmu-miR-153-3p	428	4179	3569	3	50	7	124	4	1	187	1324	1235	66	198	29	1305	269	61	519.34	915	98	545	0.628	-0.67	0.507282	0.735443	0.7107	0.5186
	mmu-miR-153-5p	274	492	354	0	17	11	5	3	0	120	156	123	0	67	46	53	202	0	85.05	133	38	85	0.564	-0.827	0.435092	0.680502	0.5315	0.7606
	mmu-miR-154-3p	35	39	35	0	10	0	1	0	1	15	12	12	0	40	0	11	0	61	16.72	13	13	24	1.398	0.484	0.753324	0.873928	0.7123	0.6543
	mmu-miR-154-5p	368	365	381	20	20	14	36	2	3	161	116	132	440	79	58	379	134	182	186.72	136	192	232	1.819	0.863	0.356502	0.620759	0.5571	0.6571
	mmu-miR-155-3p	1	0	0	0	0	0	0	0	0	NA	NA	NA	NA	NA	NA	NA	NA	NA	NA	NA	NA	NA	NA	NA	NA	NA	NA	NA
	mmu-miR-155-5p	50	49	30	0	0	3	1	0	1	22	16	10	0	0	12	11	0	61	14.58	16	4	24	1.112	0.153	0.911023	0.952336	0.4374	0.6128
	mmu-miR-15a-3p	5	5	0	0	0	0	0	0	0	NA	NA	NA	NA	NA	NA	NA	NA	NA	NA	NA	NA	NA	NA	NA	NA	NA	NA	NA
	mmu-miR-15a-5p	2163	3229	3069	1	244	80	274	9	10	945	1023	1062	22	968	332	2883	605	605	938.34	1010	441	1364	1.383	0.467	0.607042	0.810696	0.5831	0.4444
	mmu-miR-15b-3p	38	16	31	0	9	0	0	0	0	17	5	11	0	36	0	0	0	0	7.57	11	12	0	0.011	-6.447	0.176613	0.447765	1.0735	0.566
	mmu-miR-15b-5p	1535	538	471	13	59	57	8	13	6	670	170	163	286	234	236	84	874	363	342.37	334	252	440	1.237	0.307	0.741906	0.873765	0.5537	0.5817
	mmu-miR-16-1-3p	3	88	80	0	1	0	0	0	1	1	28	28	0	4	0	0	0	61	13.48	19	1	20	0.633	-0.66	0.732988	0.873765	1.0645	0.6096
	mmu-miR-16-2-3p	7	8	13	0	0	12	3	0	0	3	3	4	0	0	50	32	0	0	10.15	3	17	11	5.392	2.431	0.114291	0.387453	0.9273	0.5614
	mmu-miR-16-5p	99151	89511	90936	825	4604	4297	3408	651	870	43300	28363	31477	18152	18267	17808	35861	43766	52640	32181.4	34380	18076	44089	1.282	0.358	0.505409	0.7351	0.2076	0.3362
	mmu-miR-1668	4	0	0	0	0	0	0	0	0	NA	NA	NA	NA	NA	NA	NA	NA	NA	NA	NA	NA	NA	NA	NA	NA	NA	NA	NA
	mmu-miR-17-3p	267	332	341	0	15	3	5	2	2	117	105	118	0	60	12	53	134	121	79.98	113	24	103	0.804	-0.315	0.762538	0.878222	0.5354	0.7759
	mmu-miR-17-5p	1920	1841	1915	9	204	95	114	10	6	838	583	663	198	809	394	1200	672	363	635.63	695	467	745	1.106	0.146	0.846805	0.922195	0.3879	0.4957
	mmu-miR-181a-1-3p	22379	19549	21070	244	1600	2283	147	137	134	9773	6194	7293	5368	6348	9461	1547	9210	8108	7033.71	7753	7059	6288	0.805	-0.313	0.622792	0.820483	0.2865	0.2936
	mmu-miR-181a-2-3p	16661	10528	11494	55	1645	3192	76	60	74	7276	3336	3979	1210	6527	13228	800	4034	4477	4985.16	4864	6988	3104	0.632	-0.662	0.392061	0.646647	0.4186	0.2985
	mmu-miR-181a-5p	2278833	2360918	2647985	18187	63656	75787	76526	9486	9891	995179	748095	916578	400151	252560	314078	805261	637729	598460	629788	886617	322263	680483	0.768	-0.382	0.555449	0.778609	0.3012	0.4876
	mmu-miR-181b-1-3p	278	408	404	1	16	0	1	1	0	121	129	140	22	63	0	11	67	0	61.53	130	28	26	0.148	-2.761	0.0672567	0.303199	0.8025	0.7861
	mmu-miR-181b-2-3p	16	16	8	0	0	0	1	0	0	7	5	3	0	0	0	11	0	0	2.82	5	0	4	1.516	0.601	0.724448	0.873765	0.3614	0.3177
	mmu-miR-181b-5p	214641	350327	375844	6143	15991	19735	9906	1352	1364	93735	111007	130095	135158	63446	81786	104238	90893	82530	99209.7	111612	93463	92554	0.829	-0.27	0.649989	0.832728	0.2545	0.3902
	mmu-miR-181c-3p	16509	20175	20429	214	1200	970	1577	95	99	7210	6393	7071	4708	4761	4020	16594	6387	5990	7014.9	6891	4496	9657	1.409	0.495	0.37737	0.634957	0.2239	0.2936
	mmu-miR-181c-5p	131940	149024	157910	640	4976	3282	19186	516	470	57619	47221	54659	14081	19743	13601	201889	34690	28438	52437.8	53166	15808	88339	1.663	0.734	0.301502	0.592737	0.3593	0.3591
	mmu-miR-181d-3p	5	6	6	0	0	0	0	0	0	NA	NA	NA	NA	NA	NA	NA	NA	NA	NA	NA	NA	NA	NA	NA	NA	NA	NA	NA
	mmu-miR-181d-5p	29584	71350	72779	531	2173	2491	1369	102	110	12919	22608	25192	11683	8622	10323	14406	6857	6656	13251.8	20240	10209	9306	0.462	-1.114	0.0482544	0.262033	0.2221	0.3018
	mmu-miR-182-3p	0	0	0	0	0	0	0	0	0	NA	NA	NA	NA	NA	NA	NA	NA	NA	NA	NA	NA	NA	NA	NA	NA	NA	NA	NA
	mmu-miR-182-5p	14025	5872	14016	268	764	1465	235	32	31	6125	1861	4852	5897	3031	6071	2473	2151	1876	3815.09	4279	5000	2167	0.508	-0.976	0.107728	0.380042	0.251	0.3082
	mmu-miR-183-3p	17	2	15	0	0	0	0	0	0	NA	NA	NA	NA	NA	NA	NA	NA	NA	NA	NA	NA	NA	NA	NA	NA	NA	NA	NA
	mmu-miR-183-5p	542	275	609	66	13	34	23	1	1	237	87	211	1452	52	141	242	67	61	283.22	178	548	123	0.777	-0.363	0.74506	0.873765	0.7927	0.6001
	mmu-miR-1839-3p	135	115	111	0	10	0	7	0	1	59	36	38	0	40	0	74	0	61	34.18	44	13	45	1.178	0.236	0.847218	0.922195	0.7913	0.8131
	mmu-miR-1839-5p	4842	7073	7597	111	531	274	287	16	22	2115	2241	2630	2442	2107	1136	3020	1076	1331	2010.74	2329	1895	1809	0.795	-0.332	0.593885	0.798977	0.269	0.3556
	mmu-miR-184-3p	18	12	47	2	32	53	6	0	0	8	4	16	44	127	220	63	0	0	53.52	9	130	21	3.795	1.924	0.107509	0.380042	0.6365	0.8012
	mmu-miR-184-5p	0	0	0	0	0	0	0	0	0	NA	NA	NA	NA	NA	NA	NA	NA	NA	NA	NA	NA	NA	NA	NA	NA	NA	NA	NA
	mmu-miR-1843a-3p	145	148	167	54	43	22	2	24	22	63	47	58	1188	171	91	21	1613	1331	509.28	56	483	988	17.248	4.108	0.000958797	0.0190261	0.8483	0.5391
	mmu-miR-1843a-5p	918	2032	1948	18	56	50	32	7	7	401	644	674	396	222	207	337	471	424	419.48	573	275	411	0.702	-0.51	0.494848	0.734179	0.3456	0.55
	mmu-miR-1843b-3p	926	1536	1898	13	128	281	3	20	29	404	487	657	286	508	1165	32	1345	1755	737.47	516	653	1044	1.972	0.98	0.313185	0.600823	0.6376	0.4815
	mmu-miR-1843b-5p	1131	2026	2252	25	55	75	46	9	8	494	642	780	550	218	311	484	605	484	507.51	639	360	524	0.815	-0.295	0.683585	0.859558	0.3349	0.5261
	mmu-miR-185-3p	60	82	91	0	0	7	3	4	0	26	26	31	0	0	29	32	269	0	45.91	28	10	100	3.111	1.637	0.216356	0.497775	0.9065	0.7959
	mmu-miR-185-5p	123	89	184	0	23	0	4	0	0	54	28	64	0	91	0	42	0	0	30.99	49	30	14	0.473	-1.08	0.488388	0.729157	1.2111	0.8156
	mmu-miR-186-3p	22	38	15	0	0	0	1	0	0	10	12	5	0	0	0	11	0	0	4.15	9	0	4	0.837	-0.256	0.876526	0.938164	0.4103	0.4231
	mmu-miR-186-5p	15259	22179	20882	192	1459	1326	2639	145	169	6664	7028	7228	4224	5789	5495	27769	9748	10225	9352.32	6973	5169	15914	2.29	1.196	0.0366353	0.217415	0.2285	0.2949
	mmu-miR-187-3p	739	995	901	44	38	49	83	12	21	323	315	312	968	151	203	873	807	1271	580.28	317	441	984	3.095	1.63	0.0439413	0.249131	0.4277	0.5137
	mmu-miR-187-5p	45	47	68	0	4	33	6	2	0	20	15	24	0	16	137	63	134	0	45.37	20	51	66	3.303	1.724	0.16427	0.432828	0.7684	0.8163
	mmu-miR-188-3p	30	67	28	0	0	0	1	0	0	13	21	10	0	0	0	11	0	0	6.06	15	0	4	0.51	-0.972	0.546298	0.770887	0.462	0.5303
	mmu-miR-188-5p	136	407	248	0	17	14	30	0	1	59	129	86	0	67	58	316	0	61	86.21	91	42	126	1.659	0.73	0.475676	0.717068	0.6701	0.7512
	mmu-miR-1892	0	0	0	0	0	0	0	0	0	NA	NA	NA	NA	NA	NA	NA	NA	NA	NA	NA	NA	NA	NA	NA	NA	NA	NA	NA
	mmu-miR-1893	5	0	1	0	0	0	0	0	0	NA	NA	NA	NA	NA	NA	NA	NA	NA	NA	NA	NA	NA	NA	NA	NA	NA	NA	NA
	mmu-miR-1894-3p	0	0	4	0	0	0	0	0	0	NA	NA	NA	NA	NA	NA	NA	NA	NA	NA	NA	NA	NA	NA	NA	NA	NA	NA	NA
	mmu-miR-1894-5p	0	0	0	0	0	0	0	0	0	NA	NA	NA	NA	NA	NA	NA	NA	NA	NA	NA	NA	NA	NA	NA	NA	NA	NA	NA
	mmu-miR-1895	0	0	0	0	0	0	0	0	0	NA	NA	NA	NA	NA	NA	NA	NA	NA	NA	NA	NA	NA	NA	NA	NA	NA	NA	NA
	mmu-miR-1896	0	0	0	0	0	0	0	0	0	NA	NA	NA	NA	NA	NA	NA	NA	NA	NA	NA	NA	NA	NA	NA	NA	NA	NA	NA
	mmu-miR-1897-3p	0	0	0	0	0	0	0	0	0	NA	NA	NA	NA	NA	NA	NA	NA	NA	NA	NA	NA	NA	NA	NA	NA	NA	NA	NA
	mmu-miR-1897-5p	0	0	0	0	0	0	0	0	0	NA	NA	NA	NA	NA	NA	NA	NA	NA	NA	NA	NA	NA	NA	NA	NA	NA	NA	NA
	mmu-miR-1898	0	0	0	0	0	0	0	0	0	NA	NA	NA	NA	NA	NA	NA	NA	NA	NA	NA	NA	NA	NA	NA	NA	NA	NA	NA
	mmu-miR-1899	0	0	0	0	0	0	0	0	0	NA	NA	NA	NA	NA	NA	NA	NA	NA	NA	NA	NA	NA	NA	NA	NA	NA	NA	NA
	mmu-miR-18a-3p	215	65	137	0	23	67	5	4	1	94	21	47	0	91	278	53	269	61	101.43	54	123	128	2.13	1.091	0.365047	0.627527	0.7989	0.7492
	mmu-miR-18a-5p	166	251	235	0	3	8	21	0	0	72	80	81	0	12	33	221	0	0	55.49	78	15	74	1.284	0.361	0.735524	0.873765	0.712	0.7956
	mmu-miR-18b-3p	0	0	0	0	0	0	0	0	0	NA	NA	NA	NA	NA	NA	NA	NA	NA	NA	NA	NA	NA	NA	NA	NA	NA	NA	NA
	mmu-miR-18b-5p	0	6	5	0	0	0	0	0	0	NA	NA	NA	NA	NA	NA	NA	NA	NA	NA	NA	NA	NA	NA	NA	NA	NA	NA	NA
	mmu-miR-1900	0	0	0	0	0	0	0	0	0	NA	NA	NA	NA	NA	NA	NA	NA	NA	NA	NA	NA	NA	NA	NA	NA	NA	NA	NA
	mmu-miR-1901	0	0	0	0	0	0	0	0	0	NA	NA	NA	NA	NA	NA	NA	NA	NA	NA	NA	NA	NA	NA	NA	NA	NA	NA	NA
	mmu-miR-1902	0	0	0	0	0	0	0	0	0	NA	NA	NA	NA	NA	NA	NA	NA	NA	NA	NA	NA	NA	NA	NA	NA	NA	NA	NA
	mmu-miR-1903	6	0	0	0	0	0	0	0	0	NA	NA	NA	NA	NA	NA	NA	NA	NA	NA	NA	NA	NA	NA	NA	NA	NA	NA	NA
	mmu-miR-1904	0	0	0	0	0	0	0	0	0	NA	NA	NA	NA	NA	NA	NA	NA	NA	NA	NA	NA	NA	NA	NA	NA	NA	NA	NA
	mmu-miR-1905	0	0	0	0	0	0	0	0	0	NA	NA	NA	NA	NA	NA	NA	NA	NA	NA	NA	NA	NA	NA	NA	NA	NA	NA	NA
	mmu-miR-1906	8	4	3	0	0	0	1	0	6	NA	NA	NA	NA	NA	NA	NA	NA	NA	NA	NA	NA	NA	NA	NA	NA	NA	NA	NA
	mmu-miR-1907	0	0	0	0	0	0	0	0	0	NA	NA	NA	NA	NA	NA	NA	NA	NA	NA	NA	NA	NA	NA	NA	NA	NA	NA	NA
	mmu-miR-190a-3p	0	2	0	0	0	0	0	0	0	NA	NA	NA	NA	NA	NA	NA	NA	NA	NA	NA	NA	NA	NA	NA	NA	NA	NA	NA
	mmu-miR-190a-5p	56	85	57	0	0	0	1	0	0	24	27	20	0	0	0	11	0	0	9.07	24	0	4	0.318	-1.652	0.281796	0.577228	0.4233	0.64
	mmu-miR-190b-3p	0	0	0	0	0	0	0	0	0	NA	NA	NA	NA	NA	NA	NA	NA	NA	NA	NA	NA	NA	NA	NA	NA	NA	NA	NA
	mmu-miR-190b-5p	12	15	9	0	0	0	3	1	0	5	5	3	0	0	0	32	67	0	12.43	4	0	33	7.112	2.83	0.0132624	0.106603	0.3056	0.3957
	mmu-miR-191-3p	114	159	183	0	15	24	1	0	1	50	50	63	0	60	99	11	0	61	43.72	54	53	24	0.332	-1.591	0.240577	0.53269	0.5305	0.8133
	mmu-miR-191-5p	113047	92760	95884	2812	6527	14116	11043	925	1092	49368	29392	33189	61870	25896	58500	116202	62186	66072	55852.9	37316	48755	81487	2.184	1.127	0.0650834	0.303199	0.2623	0.3622
	mmu-miR-1911-3p	0	0	0	0	0	0	0	0	0	NA	NA	NA	NA	NA	NA	NA	NA	NA	NA	NA	NA	NA	NA	NA	NA	NA	NA	NA
	mmu-miR-1911-5p	0	0	0	0	0	0	0	0	0	NA	NA	NA	NA	NA	NA	NA	NA	NA	NA	NA	NA	NA	NA	NA	NA	NA	NA	NA
	mmu-miR-1912-3p	13	42	6	0	0	0	2	3	1	6	13	2	0	0	0	21	202	61	33.81	7	0	95	11.098	3.472	0.00995989	0.0916599	0.8103	0.5585
	mmu-miR-1912-5p	6	7	0	0	0	0	1	0	1	NA	NA	NA	NA	NA	NA	NA	NA	NA	NA	NA	NA	NA	NA	NA	NA	NA	NA	NA
	mmu-miR-192-3p	0	1	0	0	0	0	0	0	0	NA	NA	NA	NA	NA	NA	NA	NA	NA	NA	NA	NA	NA	NA	NA	NA	NA	NA	NA
	mmu-miR-192-5p	13831	18957	16236	486	9350	3554	1053	71	75	6040	6007	5620	10693	37097	14729	11080	4773	4538	11175.2	5889	20840	6797	1.161	0.216	0.722508	0.873765	0.2631	0.2978
	mmu-miR-1927	35	40	24	0	0	0	8	1	1	15	13	8	0	0	0	84	67	61	27.58	12	0	71	6.13	2.616	0.00743366	0.0737558	0.4137	0.6925
	mmu-miR-1928	0	0	0	0	0	0	0	0	0	NA	NA	NA	NA	NA	NA	NA	NA	NA	NA	NA	NA	NA	NA	NA	NA	NA	NA	NA
	mmu-miR-1929-3p	0	0	0	0	0	0	0	0	0	NA	NA	NA	NA	NA	NA	NA	NA	NA	NA	NA	NA	NA	NA	NA	NA	NA	NA	NA
	mmu-miR-1929-5p	0	0	3	0	0	0	0	0	0	NA	NA	NA	NA	NA	NA	NA	NA	NA	NA	NA	NA	NA	NA	NA	NA	NA	NA	NA
	mmu-miR-1930-3p	0	7	0	0	0	0	0	0	0	NA	NA	NA	NA	NA	NA	NA	NA	NA	NA	NA	NA	NA	NA	NA	NA	NA	NA	NA
	mmu-miR-1930-5p	5	6	3	0	0	0	0	0	0	NA	NA	NA	NA	NA	NA	NA	NA	NA	NA	NA	NA	NA	NA	NA	NA	NA	NA	NA
	mmu-miR-1931	1	0	10	0	0	0	0	0	0	NA	NA	NA	NA	NA	NA	NA	NA	NA	NA	NA	NA	NA	NA	NA	NA	NA	NA	NA
	mmu-miR-1932	0	0	0	0	0	0	0	0	1	NA	NA	NA	NA	NA	NA	NA	NA	NA	NA	NA	NA	NA	NA	NA	NA	NA	NA	NA
	mmu-miR-1933-3p	69	34	55	0	7	0	1	1	2	30	11	19	0	28	0	11	67	121	31.83	20	9	66	2.616	1.387	0.307684	0.597071	0.7803	0.732
	mmu-miR-1933-5p	0	1	2	0	0	0	0	0	0	NA	NA	NA	NA	NA	NA	NA	NA	NA	NA	NA	NA	NA	NA	NA	NA	NA	NA	NA
	mmu-miR-1934-3p	1	0	2	0	0	0	0	0	0	NA	NA	NA	NA	NA	NA	NA	NA	NA	NA	NA	NA	NA	NA	NA	NA	NA	NA	NA
	mmu-miR-1934-5p	34	35	23	0	5	35	4	0	0	15	11	8	0	20	145	42	0	0	26.76	11	55	14	2.138	1.096	0.426604	0.67961	0.8335	0.8037
	mmu-miR-1936	0	0	2	0	0	0	0	0	0	NA	NA	NA	NA	NA	NA	NA	NA	NA	NA	NA	NA	NA	NA	NA	NA	NA	NA	NA
	mmu-miR-1938	0	0	0	16	0	0	0	0	0	NA	NA	NA	NA	NA	NA	NA	NA	NA	NA	NA	NA	NA	NA	NA	NA	NA	NA	NA
	mmu-miR-193a-3p	8	76	10	0	4	0	0	0	0	NA	NA	NA	NA	NA	NA	NA	NA	NA	NA	NA	NA	NA	NA	NA	NA	NA	NA	NA
	mmu-miR-193a-5p	0	0	0	0	8	7	0	0	0	NA	NA	NA	NA	NA	NA	NA	NA	NA	NA	NA	NA	NA	NA	NA	NA	NA	NA	NA
	mmu-miR-193b-3p	161	120	124	45	171	86	20	0	3	70	38	43	990	678	356	210	0	182	285.35	50	675	131	2.918	1.545	0.0794561	0.323427	0.4345	0.5975
	mmu-miR-193b-5p	0	0	18	0	115	88	1	0	0	0	0	6	0	456	365	11	0	0	93.08	2	274	4	3.051	1.609	0.47743	0.717068	1.7321	0.7331
	mmu-miR-194-1-3p	0	0	0	0	0	0	0	0	0	NA	NA	NA	NA	NA	NA	NA	NA	NA	NA	NA	NA	NA	NA	NA	NA	NA	NA	NA
	mmu-miR-194-2-3p	13	7	3	0	0	0	0	0	0	NA	NA	NA	NA	NA	NA	NA	NA	NA	NA	NA	NA	NA	NA	NA	NA	NA	NA	NA
	mmu-miR-194-5p	581	815	770	2	30	29	6	1	3	254	258	267	44	119	120	63	67	182	152.62	260	94	104	0.362	-1.466	0.111727	0.387453	0.3973	0.6745
	mmu-miR-1941-3p	0	0	0	0	0	0	0	0	0	NA	NA	NA	NA	NA	NA	NA	NA	NA	NA	NA	NA	NA	NA	NA	NA	NA	NA	NA
	mmu-miR-1941-5p	0	0	0	0	0	0	0	0	0	NA	NA	NA	NA	NA	NA	NA	NA	NA	NA	NA	NA	NA	NA	NA	NA	NA	NA	NA
	mmu-miR-1942	0	0	0	0	0	0	0	0	0	NA	NA	NA	NA	NA	NA	NA	NA	NA	NA	NA	NA	NA	NA	NA	NA	NA	NA	NA
	mmu-miR-1943-3p	9	12	2	0	0	0	0	0	0	NA	NA	NA	NA	NA	NA	NA	NA	NA	NA	NA	NA	NA	NA	NA	NA	NA	NA	NA
	mmu-miR-1943-5p	178	147	140	44	31	97	12	0	1	78	47	48	968	123	402	126	0	61	205.85	58	498	62	1.359	0.443	0.664545	0.844835	0.5694	0.6405
	mmu-miR-1945	9	7	8	19	0	0	0	0	0	NA	NA	NA	NA	NA	NA	NA	NA	NA	NA	NA	NA	NA	NA	NA	NA	NA	NA	NA
	mmu-miR-1946a	0	0	0	0	0	0	0	0	0	NA	NA	NA	NA	NA	NA	NA	NA	NA	NA	NA	NA	NA	NA	NA	NA	NA	NA	NA
	mmu-miR-1946b	0	0	0	0	0	0	0	0	0	NA	NA	NA	NA	NA	NA	NA	NA	NA	NA	NA	NA	NA	NA	NA	NA	NA	NA	NA
	mmu-miR-1947-3p	0	0	0	0	0	0	0	0	0	NA	NA	NA	NA	NA	NA	NA	NA	NA	NA	NA	NA	NA	NA	NA	NA	NA	NA	NA
	mmu-miR-1947-5p	163	132	133	0	12	0	1	0	1	71	42	46	0	48	0	11	0	61	30.85	53	16	24	0.36	-1.473	0.346694	0.61781	0.8784	0.811
	mmu-miR-1948-3p	43	34	55	0	0	5	0	0	0	19	11	19	0	0	21	0	0	0	7.7	16	7	0	0.008	-7.028	0.0921621	0.352548	0.6254	0.5928
	mmu-miR-1948-5p	1	6	2	0	0	0	0	0	0	NA	NA	NA	NA	NA	NA	NA	NA	NA	NA	NA	NA	NA	NA	NA	NA	NA	NA	NA
	mmu-miR-1949	5	0	8	0	0	0	0	0	0	NA	NA	NA	NA	NA	NA	NA	NA	NA	NA	NA	NA	NA	NA	NA	NA	NA	NA	NA
	mmu-miR-1950	0	1	0	0	0	0	0	0	0	NA	NA	NA	NA	NA	NA	NA	NA	NA	NA	NA	NA	NA	NA	NA	NA	NA	NA	NA
	mmu-miR-1951	5	0	0	0	9	0	0	0	0	NA	NA	NA	NA	NA	NA	NA	NA	NA	NA	NA	NA	NA	NA	NA	NA	NA	NA	NA
	mmu-miR-1952	0	0	0	0	0	0	0	0	0	NA	NA	NA	NA	NA	NA	NA	NA	NA	NA	NA	NA	NA	NA	NA	NA	NA	NA	NA
	mmu-miR-1953	0	4	0	0	0	0	0	0	0	NA	NA	NA	NA	NA	NA	NA	NA	NA	NA	NA	NA	NA	NA	NA	NA	NA	NA	NA
	mmu-miR-1954	0	0	0	0	0	0	0	0	0	NA	NA	NA	NA	NA	NA	NA	NA	NA	NA	NA	NA	NA	NA	NA	NA	NA	NA	NA
	mmu-miR-1955-3p	5	7	4	0	0	0	0	0	2	NA	NA	NA	NA	NA	NA	NA	NA	NA	NA	NA	NA	NA	NA	NA	NA	NA	NA	NA
	mmu-miR-1955-5p	10	6	7	0	0	0	0	1	0	NA	NA	NA	NA	NA	NA	NA	NA	NA	NA	NA	NA	NA	NA	NA	NA	NA	NA	NA
	mmu-miR-1956	0	0	0	0	0	0	0	0	0	NA	NA	NA	NA	NA	NA	NA	NA	NA	NA	NA	NA	NA	NA	NA	NA	NA	NA	NA
	mmu-miR-1958	0	0	0	0	0	0	0	0	0	NA	NA	NA	NA	NA	NA	NA	NA	NA	NA	NA	NA	NA	NA	NA	NA	NA	NA	NA
	mmu-miR-195a-3p	117	184	127	0	3	0	0	0	1	51	58	44	0	12	0	0	0	61	25.09	51	4	20	0.199	-2.331	0.141342	0.406119	0.5468	0.7938
	mmu-miR-195a-5p	969	932	603	1	56	35	13	5	5	423	295	209	22	222	145	137	336	303	232.43	309	130	259	0.787	-0.346	0.697392	0.86493	0.4685	0.6264
	mmu-miR-195b	0	0	0	0	0	0	0	0	0	NA	NA	NA	NA	NA	NA	NA	NA	NA	NA	NA	NA	NA	NA	NA	NA	NA	NA	NA
	mmu-miR-1960	22	18	12	0	0	0	1	0	0	10	6	4	0	0	0	11	0	0	3.33	7	0	4	1.159	0.213	0.89848	0.947554	0.3826	0.3619
	mmu-miR-1961	0	0	0	0	0	0	0	0	0	NA	NA	NA	NA	NA	NA	NA	NA	NA	NA	NA	NA	NA	NA	NA	NA	NA	NA	NA
	mmu-miR-1962	0	3	0	0	0	0	0	0	0	NA	NA	NA	NA	NA	NA	NA	NA	NA	NA	NA	NA	NA	NA	NA	NA	NA	NA	NA
	mmu-miR-1963	0	0	0	0	0	0	0	0	0	NA	NA	NA	NA	NA	NA	NA	NA	NA	NA	NA	NA	NA	NA	NA	NA	NA	NA	NA
	mmu-miR-1964-3p	94	132	117	0	4	26	2	1	0	41	42	40	0	16	108	21	67	0	37.25	41	41	29	0.623	-0.682	0.613948	0.812202	0.6716	0.8161
	mmu-miR-1964-5p	0	0	0	0	0	0	0	0	0	NA	NA	NA	NA	NA	NA	NA	NA	NA	NA	NA	NA	NA	NA	NA	NA	NA	NA	NA
	mmu-miR-1966-3p	32	73	50	0	6	0	0	0	0	14	23	17	0	24	0	0	0	0	8.69	18	8	0	0.007	-7.192	0.0837521	0.332391	0.7078	0.6242
	mmu-miR-1966-5p	7	5	1	0	0	0	0	0	0	NA	NA	NA	NA	NA	NA	NA	NA	NA	NA	NA	NA	NA	NA	NA	NA	NA	NA	NA
	mmu-miR-1967	0	0	0	0	0	0	0	0	0	NA	NA	NA	NA	NA	NA	NA	NA	NA	NA	NA	NA	NA	NA	NA	NA	NA	NA	NA
	mmu-miR-1968-3p	0	2	0	0	0	0	0	0	0	NA	NA	NA	NA	NA	NA	NA	NA	NA	NA	NA	NA	NA	NA	NA	NA	NA	NA	NA
	mmu-miR-1968-5p	85	106	92	0	1	0	13	0	0	37	34	32	0	4	0	137	0	0	27.04	34	1	46	2.007	1.005	0.33684	0.61781	0.6064	0.8019
	mmu-miR-1969	66	81	104	0	0	29	1	0	1	29	26	36	0	0	120	11	0	61	31.3	30	40	24	0.657	-0.606	0.729312	0.873765	1.2378	0.8088
	mmu-miR-196a-1-3p	0	0	0	0	0	0	0	0	0	NA	NA	NA	NA	NA	NA	NA	NA	NA	NA	NA	NA	NA	NA	NA	NA	NA	NA	NA
	mmu-miR-196a-2-3p	0	0	0	0	0	0	0	0	0	NA	NA	NA	NA	NA	NA	NA	NA	NA	NA	NA	NA	NA	NA	NA	NA	NA	NA	NA
	mmu-miR-196a-5p	3	7	15	0	0	0	0	0	0	NA	NA	NA	NA	NA	NA	NA	NA	NA	NA	NA	NA	NA	NA	NA	NA	NA	NA	NA
	mmu-miR-196b-3p	0	0	0	0	0	0	0	0	0	NA	NA	NA	NA	NA	NA	NA	NA	NA	NA	NA	NA	NA	NA	NA	NA	NA	NA	NA
	mmu-miR-196b-5p	0	0	0	0	0	0	0	0	0	NA	NA	NA	NA	NA	NA	NA	NA	NA	NA	NA	NA	NA	NA	NA	NA	NA	NA	NA
	mmu-miR-1970	0	0	0	0	0	0	0	0	0	NA	NA	NA	NA	NA	NA	NA	NA	NA	NA	NA	NA	NA	NA	NA	NA	NA	NA	NA
	mmu-miR-1970b-5p	0	0	0	0	0	0	0	0	0	NA	NA	NA	NA	NA	NA	NA	NA	NA	NA	NA	NA	NA	NA	NA	NA	NA	NA	NA
	mmu-miR-1970c-3p	6	13	10	0	4	0	0	0	0	NA	NA	NA	NA	NA	NA	NA	NA	NA	NA	NA	NA	NA	NA	NA	NA	NA	NA	NA
	mmu-miR-1970c-5p	3	0	0	0	0	0	0	0	0	NA	NA	NA	NA	NA	NA	NA	NA	NA	NA	NA	NA	NA	NA	NA	NA	NA	NA	NA
	mmu-miR-1971	0	0	0	0	0	0	0	0	0	NA	NA	NA	NA	NA	NA	NA	NA	NA	NA	NA	NA	NA	NA	NA	NA	NA	NA	NA
	mmu-miR-1981-3p	370	408	376	1	50	79	5	3	1	162	129	130	22	198	327	53	202	61	142.62	140	182	105	0.656	-0.608	0.561212	0.781512	0.5439	0.6866
	mmu-miR-1981-5p	265	282	233	1	22	57	2	1	0	116	89	81	22	87	236	21	67	0	79.95	95	115	29	0.267	-1.904	0.129524	0.395421	0.5519	0.7574
	mmu-miR-1982-3p	50	14	11	0	2	0	2	0	0	22	4	4	0	8	0	21	0	0	6.56	10	3	7	1.35	0.433	0.775842	0.887923	0.7359	0.4999
	mmu-miR-1982-5p	0	2	0	0	5	0	0	0	0	NA	NA	NA	NA	NA	NA	NA	NA	NA	NA	NA	NA	NA	NA	NA	NA	NA	NA	NA
	mmu-miR-1983	1668	1737	1797	68	107	190	125	19	19	728	550	622	1496	425	787	1315	1277	1150	927.91	633	903	1247	1.973	0.98	0.153388	0.423496	0.3165	0.4488
	mmu-miR-199a-3p	74	188	120	8	281	78	55	11	7	32	60	42	176	1115	323	579	740	424	387.71	45	538	581	12.988	3.699	4.21967e-05	0.00167468	0.4509	0.5639
	mmu-miR-199a-5p	13	29	9	0	11	0	0	0	0	6	9	3	0	44	0	0	0	0	6.85	6	15	0	0.02	-5.615	0.283373	0.578592	1.1228	0.5157
	mmu-miR-199b-3p	29	100	48	6	134	40	24	4	1	13	32	17	132	532	166	253	269	61	163.6	21	277	194	9.808	3.294	0.000735162	0.0160975	0.5109	0.6743
	mmu-miR-199b-5p	0	5	3	0	0	0	1	0	0	NA	NA	NA	NA	NA	NA	NA	NA	NA	NA	NA	NA	NA	NA	NA	NA	NA	NA	NA
	mmu-miR-19a-3p	157	332	466	55	30	18	176	9	5	69	105	161	1210	119	75	1852	605	303	499.82	112	468	920	8.44	3.077	0.00398811	0.0489476	0.6924	0.5302
	mmu-miR-19a-5p	0	14	14	0	0	0	0	0	0	NA	NA	NA	NA	NA	NA	NA	NA	NA	NA	NA	NA	NA	NA	NA	NA	NA	NA	NA
	mmu-miR-19b-1-5p	0	0	0	0	0	0	0	0	0	NA	NA	NA	NA	NA	NA	NA	NA	NA	NA	NA	NA	NA	NA	NA	NA	NA	NA	NA
	mmu-miR-19b-2-5p	0	0	0	0	0	0	0	0	0	NA	NA	NA	NA	NA	NA	NA	NA	NA	NA	NA	NA	NA	NA	NA	NA	NA	NA	NA
	mmu-miR-19b-3p	1661	3699	4185	498	254	124	1459	44	46	725	1172	1449	10957	1008	514	15353	2958	2783	4102.07	1115	4160	7031	6.335	2.663	0.00537805	0.0588746	0.5818	0.3051
	mmu-miR-1a-1-5p	0	0	0	0	0	0	0	0	0	NA	NA	NA	NA	NA	NA	NA	NA	NA	NA	NA	NA	NA	NA	NA	NA	NA	NA	NA
	mmu-miR-1a-2-5p	0	0	0	0	0	0	0	0	0	NA	NA	NA	NA	NA	NA	NA	NA	NA	NA	NA	NA	NA	NA	NA	NA	NA	NA	NA
	mmu-miR-1a-3p	0	0	0	0	0	0	0	0	0	NA	NA	NA	NA	NA	NA	NA	NA	NA	NA	NA	NA	NA	NA	NA	NA	NA	NA	NA
	mmu-miR-1b-3p	0	8	1	0	0	0	0	0	0	NA	NA	NA	NA	NA	NA	NA	NA	NA	NA	NA	NA	NA	NA	NA	NA	NA	NA	NA
	mmu-miR-1b-5p	0	0	0	0	0	0	0	0	0	NA	NA	NA	NA	NA	NA	NA	NA	NA	NA	NA	NA	NA	NA	NA	NA	NA	NA	NA
	mmu-miR-200a-3p	0	3	0	0	3	0	0	0	0	NA	NA	NA	NA	NA	NA	NA	NA	NA	NA	NA	NA	NA	NA	NA	NA	NA	NA	NA
	mmu-miR-200a-5p	0	0	0	0	0	0	0	0	0	NA	NA	NA	NA	NA	NA	NA	NA	NA	NA	NA	NA	NA	NA	NA	NA	NA	NA	NA
	mmu-miR-200b-3p	0	5	4	0	19	0	0	0	0	NA	NA	NA	NA	NA	NA	NA	NA	NA	NA	NA	NA	NA	NA	NA	NA	NA	NA	NA
	mmu-miR-200b-5p	0	0	0	0	0	0	0	0	0	NA	NA	NA	NA	NA	NA	NA	NA	NA	NA	NA	NA	NA	NA	NA	NA	NA	NA	NA
	mmu-miR-200c-3p	0	0	0	0	0	0	0	0	0	NA	NA	NA	NA	NA	NA	NA	NA	NA	NA	NA	NA	NA	NA	NA	NA	NA	NA	NA
	mmu-miR-200c-5p	0	0	0	0	0	0	0	0	0	NA	NA	NA	NA	NA	NA	NA	NA	NA	NA	NA	NA	NA	NA	NA	NA	NA	NA	NA
	mmu-miR-201-3p	0	0	0	0	0	0	0	0	0	NA	NA	NA	NA	NA	NA	NA	NA	NA	NA	NA	NA	NA	NA	NA	NA	NA	NA	NA
	mmu-miR-201-5p	13	4	4	0	0	0	0	0	0	NA	NA	NA	NA	NA	NA	NA	NA	NA	NA	NA	NA	NA	NA	NA	NA	NA	NA	NA
	mmu-miR-202-3p	1	0	0	0	0	0	0	0	0	NA	NA	NA	NA	NA	NA	NA	NA	NA	NA	NA	NA	NA	NA	NA	NA	NA	NA	NA
	mmu-miR-202-5p	1	1	0	0	0	0	0	0	0	NA	NA	NA	NA	NA	NA	NA	NA	NA	NA	NA	NA	NA	NA	NA	NA	NA	NA	NA
	mmu-miR-203-3p	573	582	657	43	40	19	40	3	7	250	184	227	946	159	79	421	202	424	321.3	220	395	349	1.609	0.686	0.459714	0.698447	0.5608	0.5868
	mmu-miR-203-5p	0	4	10	0	0	0	0	0	0	NA	NA	NA	NA	NA	NA	NA	NA	NA	NA	NA	NA	NA	NA	NA	NA	NA	NA	NA
	mmu-miR-203b-3p	33	21	33	0	0	0	1	1	0	14	7	11	0	0	0	11	67	0	12.25	11	0	26	1.643	0.716	0.608332	0.810696	0.4372	0.4947
	mmu-miR-203b-5p	0	0	0	0	0	0	0	0	0	NA	NA	NA	NA	NA	NA	NA	NA	NA	NA	NA	NA	NA	NA	NA	NA	NA	NA	NA
	mmu-miR-204-3p	9	46	6	0	0	0	1	0	0	NA	NA	NA	NA	NA	NA	NA	NA	NA	NA	NA	NA	NA	NA	NA	NA	NA	NA	NA
	mmu-miR-204-5p	25086	55390	24263	371	2604	4704	94	209	229	10955	17551	8398	8163	10332	19494	989	14051	13856	11532.1	12301	12663	9632	0.78	-0.359	0.628989	0.825223	0.3937	0.2984
	mmu-miR-205-3p	0	5	0	0	0	0	0	0	0	NA	NA	NA	NA	NA	NA	NA	NA	NA	NA	NA	NA	NA	NA	NA	NA	NA	NA	NA
	mmu-miR-205-5p	9	12	5	0	15	9	0	1	1	4	4	2	0	60	37	0	67	61	26	3	32	43	7.506	2.908	0.0673244	0.303199	0.549	0.6991
	mmu-miR-206-3p	2	0	3	0	0	0	0	0	0	NA	NA	NA	NA	NA	NA	NA	NA	NA	NA	NA	NA	NA	NA	NA	NA	NA	NA	NA
	mmu-miR-206-5p	0	0	0	0	0	0	0	0	0	NA	NA	NA	NA	NA	NA	NA	NA	NA	NA	NA	NA	NA	NA	NA	NA	NA	NA	NA
	mmu-miR-207	0	0	0	17	0	11	0	0	0	NA	NA	NA	NA	NA	NA	NA	NA	NA	NA	NA	NA	NA	NA	NA	NA	NA	NA	NA
	mmu-miR-208a-3p	0	0	0	0	0	0	0	0	0	NA	NA	NA	NA	NA	NA	NA	NA	NA	NA	NA	NA	NA	NA	NA	NA	NA	NA	NA
	mmu-miR-208a-5p	0	0	0	0	0	0	0	0	0	NA	NA	NA	NA	NA	NA	NA	NA	NA	NA	NA	NA	NA	NA	NA	NA	NA	NA	NA
	mmu-miR-208b-3p	8	33	21	0	0	0	0	0	0	NA	NA	NA	NA	NA	NA	NA	NA	NA	NA	NA	NA	NA	NA	NA	NA	NA	NA	NA
	mmu-miR-208b-5p	0	0	0	0	0	0	0	0	0	NA	NA	NA	NA	NA	NA	NA	NA	NA	NA	NA	NA	NA	NA	NA	NA	NA	NA	NA
	mmu-miR-20a-3p	48	31	27	0	0	0	2	0	1	21	10	9	0	0	0	21	0	61	13.52	13	0	27	1.863	0.898	0.477169	0.717068	0.4657	0.5609
	mmu-miR-20a-5p	676	864	781	1	81	6	63	3	3	295	274	270	22	321	25	663	202	182	250.41	280	123	349	1.319	0.399	0.687852	0.863213	0.6682	0.6127
	mmu-miR-20b-3p	0	0	0	0	0	0	0	0	0	NA	NA	NA	NA	NA	NA	NA	NA	NA	NA	NA	NA	NA	NA	NA	NA	NA	NA	NA
	mmu-miR-20b-5p	3	0	9	0	0	0	1	1	0	NA	NA	NA	NA	NA	NA	NA	NA	NA	NA	NA	NA	NA	NA	NA	NA	NA	NA	NA
	mmu-miR-210-3p	229	341	433	1	150	10	80	6	0	100	108	150	22	595	41	842	403	0	251.3	119	219	415	3.617	1.855	0.117644	0.387453	0.9218	0.6141
	mmu-miR-210-5p	60	80	55	0	0	0	0	0	0	26	25	19	0	0	0	0	0	0	7.84	23	0	0	0.005	-7.564	0.0533872	0.282507	0.6248	0.6228
	mmu-miR-211-3p	0	0	0	0	0	0	0	0	0	NA	NA	NA	NA	NA	NA	NA	NA	NA	NA	NA	NA	NA	NA	NA	NA	NA	NA	NA
	mmu-miR-211-5p	58	34	45	0	1	8	0	1	0	25	11	16	0	4	33	0	67	0	17.34	17	12	22	0.608	-0.718	0.676534	0.853168	0.6032	0.6696
	mmu-miR-212-3p	2775	4493	1937	7	120	58	81	14	12	1212	1424	670	154	476	240	852	941	726	744.01	1102	290	840	0.762	-0.392	0.582919	0.793628	0.3397	0.476
	mmu-miR-212-5p	1615	1561	914	3	13	22	6	2	1	705	495	316	66	52	91	63	134	61	220.35	505	70	86	0.156	-2.683	0.00444002	0.0506505	0.3958	0.623
	mmu-miR-2136	0	0	0	0	0	0	0	0	0	NA	NA	NA	NA	NA	NA	NA	NA	NA	NA	NA	NA	NA	NA	NA	NA	NA	NA	NA
	mmu-miR-2137	1227	195	261	26236	3331	899	1609	6471	7529	536	62	90	577245	13216	3726	16931	435035	455546	166932	229	198062	302504	1318.57	10.365	4.0241e-08	3.11889e-06	1.1545	0.4165
	mmu-miR-2139	0	0	0	0	0	0	0	0	0	NA	NA	NA	NA	NA	NA	NA	NA	NA	NA	NA	NA	NA	NA	NA	NA	NA	NA	NA
	mmu-miR-214-3p	5	5	4	0	24	0	0	0	0	NA	NA	NA	NA	NA	NA	NA	NA	NA	NA	NA	NA	NA	NA	NA	NA	NA	NA	NA
	mmu-miR-214-5p	2	2	0	0	0	0	0	0	0	NA	NA	NA	NA	NA	NA	NA	NA	NA	NA	NA	NA	NA	NA	NA	NA	NA	NA	NA
	mmu-miR-215-3p	0	0	0	0	0	0	0	0	0	NA	NA	NA	NA	NA	NA	NA	NA	NA	NA	NA	NA	NA	NA	NA	NA	NA	NA	NA
	mmu-miR-215-5p	72	95	68	1	10	0	11	1	1	31	30	24	22	40	0	116	67	61	43.36	28	21	81	3.116	1.64	0.123152	0.387453	0.6019	0.8141
	mmu-miR-216a-3p	4	0	0	0	0	0	0	1	0	NA	NA	NA	NA	NA	NA	NA	NA	NA	NA	NA	NA	NA	NA	NA	NA	NA	NA	NA
	mmu-miR-216a-5p	0	0	0	0	0	0	0	0	0	NA	NA	NA	NA	NA	NA	NA	NA	NA	NA	NA	NA	NA	NA	NA	NA	NA	NA	NA
	mmu-miR-216b-3p	0	0	0	0	0	0	0	0	0	NA	NA	NA	NA	NA	NA	NA	NA	NA	NA	NA	NA	NA	NA	NA	NA	NA	NA	NA
	mmu-miR-216b-5p	3	0	0	0	0	0	0	0	0	NA	NA	NA	NA	NA	NA	NA	NA	NA	NA	NA	NA	NA	NA	NA	NA	NA	NA	NA
	mmu-miR-216c-3p	0	0	0	0	0	0	0	0	0	NA	NA	NA	NA	NA	NA	NA	NA	NA	NA	NA	NA	NA	NA	NA	NA	NA	NA	NA
	mmu-miR-216c-5p	0	0	0	0	0	0	0	0	0	NA	NA	NA	NA	NA	NA	NA	NA	NA	NA	NA	NA	NA	NA	NA	NA	NA	NA	NA
	mmu-miR-217-3p	0	0	0	0	0	0	0	0	0	NA	NA	NA	NA	NA	NA	NA	NA	NA	NA	NA	NA	NA	NA	NA	NA	NA	NA	NA
	mmu-miR-217-5p	0	7	0	0	0	0	4	0	0	NA	NA	NA	NA	NA	NA	NA	NA	NA	NA	NA	NA	NA	NA	NA	NA	NA	NA	NA
	mmu-miR-218-1-3p	59	89	68	1	15	0	10	0	1	26	28	24	22	60	0	105	0	61	36.08	26	27	55	2.569	1.361	0.257336	0.543398	0.8001	0.8113
	mmu-miR-218-2-3p	6	18	21	0	0	0	1	0	0	3	6	7	0	0	0	11	0	0	2.9	5	0	4	1.423	0.509	0.764814	0.878222	0.3811	0.3267
	mmu-miR-218-5p	5374	9147	8452	28	186	108	245	28	15	2347	2898	2926	616	738	448	2578	1882	908	1704.5	2724	601	1789	0.666	-0.585	0.34282	0.61781	0.2623	0.3727
	mmu-miR-219a-1-3p	423	283	292	18	51	76	23	0	2	185	90	101	396	202	315	242	0	121	183.54	125	304	121	1.15	0.201	0.822295	0.912863	0.4802	0.6518
	mmu-miR-219a-2-3p	61	131	46	0	52	36	6	2	1	27	42	16	0	206	149	63	134	61	77.52	28	118	86	2.861	1.517	0.184631	0.459766	0.6513	0.7785
	mmu-miR-219a-5p	10	62	52	0	6	0	2	0	1	4	20	18	0	24	0	21	0	61	16.37	14	8	27	1.803	0.85	0.551211	0.774378	0.7521	0.6404
	mmu-miR-219b-3p	2	0	0	0	0	0	0	0	0	NA	NA	NA	NA	NA	NA	NA	NA	NA	NA	NA	NA	NA	NA	NA	NA	NA	NA	NA
	mmu-miR-219b-5p	0	0	3	0	0	0	0	0	0	NA	NA	NA	NA	NA	NA	NA	NA	NA	NA	NA	NA	NA	NA	NA	NA	NA	NA	NA
	mmu-miR-219c-3p	5	4	0	0	0	0	2	0	0	NA	NA	NA	NA	NA	NA	NA	NA	NA	NA	NA	NA	NA	NA	NA	NA	NA	NA	NA
	mmu-miR-219c-5p	5	5	1	0	0	6	1	0	0	NA	NA	NA	NA	NA	NA	NA	NA	NA	NA	NA	NA	NA	NA	NA	NA	NA	NA	NA
	mmu-miR-21a-3p	12	157	56	8	24	39	32	1	0	5	50	19	176	95	162	337	67	0	101.24	25	144	135	6.37	2.671	0.01689	0.127681	0.7404	0.7385
	mmu-miR-21a-5p	10679	19114	16353	117	1449	398	1093	129	123	4664	6057	5660	2574	5749	1649	11501	8672	7442	5996.58	5460	3324	9205	1.689	0.756	0.193395	0.470365	0.2387	0.2949
	mmu-miR-21b	0	0	4	0	0	0	0	0	0	NA	NA	NA	NA	NA	NA	NA	NA	NA	NA	NA	NA	NA	NA	NA	NA	NA	NA	NA
	mmu-miR-21c	0	0	0	0	0	0	0	0	0	NA	NA	NA	NA	NA	NA	NA	NA	NA	NA	NA	NA	NA	NA	NA	NA	NA	NA	NA
	mmu-miR-22-3p	148851	273293	204128	2826	96757	49785	8083	1039	1176	65004	86597	70657	62178	383891	206320	85055	69850	71155	122301	74086	217463	75353	1.017	0.025	0.970912	0.982505	0.3277	0.4007
	mmu-miR-22-5p	54	80	32	0	31	34	6	0	1	24	25	11	0	123	141	63	0	61	49.73	20	88	41	2.405	1.266	0.277517	0.572153	0.6396	0.8096
	mmu-miR-221-3p	1197	1681	2137	141	173	131	137	9	5	523	533	740	3102	686	543	1442	605	303	941.76	599	1444	783	1.357	0.44	0.585805	0.79434	0.4498	0.445
	mmu-miR-221-5p	116	255	227	0	1	10	0	0	1	51	81	79	0	4	41	0	0	61	35.11	70	15	20	0.154	-2.696	0.105913	0.380042	0.7106	0.8163
	mmu-miR-222-3p	5080	12851	14239	36	547	2451	56	9	16	2218	4072	4929	792	2170	10157	589	605	968	2944.61	3740	4373	721	0.191	-2.388	0.00324643	0.0448149	0.404	0.3231
	mmu-miR-222-5p	93	170	253	0	12	25	0	0	1	41	54	88	0	48	104	0	0	61	43.75	61	51	20	0.175	-2.516	0.126294	0.389078	0.6598	0.8129
	mmu-miR-223-3p	0	7	0	0	0	0	0	0	1	NA	NA	NA	NA	NA	NA	NA	NA	NA	NA	NA	NA	NA	NA	NA	NA	NA	NA	NA
	mmu-miR-223-5p	0	5	0	0	0	0	0	0	0	NA	NA	NA	NA	NA	NA	NA	NA	NA	NA	NA	NA	NA	NA	NA	NA	NA	NA	NA
	mmu-miR-224-3p	0	0	0	0	0	0	0	0	0	NA	NA	NA	NA	NA	NA	NA	NA	NA	NA	NA	NA	NA	NA	NA	NA	NA	NA	NA
	mmu-miR-224-5p	24	22	10	0	7	0	1	2	0	10	7	3	0	28	0	11	134	0	21.52	7	9	48	5.05	2.336	0.122497	0.387453	0.8291	0.5668
	mmu-miR-23a-3p	394	295	337	1	101	152	47	9	9	172	93	117	22	401	630	495	605	545	342.11	127	351	548	4.274	2.096	0.0220433	0.157276	0.5223	0.5807
	mmu-miR-23a-5p	0	0	1	0	0	0	0	0	0	NA	NA	NA	NA	NA	NA	NA	NA	NA	NA	NA	NA	NA	NA	NA	NA	NA	NA	NA
	mmu-miR-23b-3p	1077	767	826	2	263	157	13	21	19	470	243	286	44	1043	651	137	1412	1150	603.96	333	579	900	2.629	1.394	0.154295	0.424145	0.6331	0.5084
	mmu-miR-23b-5p	0	0	0	0	1	0	0	1	0	NA	NA	NA	NA	NA	NA	NA	NA	NA	NA	NA	NA	NA	NA	NA	NA	NA	NA	NA
	mmu-miR-24-1-5p	0	11	0	0	0	0	0	0	0	NA	NA	NA	NA	NA	NA	NA	NA	NA	NA	NA	NA	NA	NA	NA	NA	NA	NA	NA
	mmu-miR-24-2-5p	81	230	130	0	3	10	21	0	0	35	73	45	0	12	41	221	0	0	47.51	51	18	74	1.923	0.943	0.400813	0.657666	0.7876	0.809
	mmu-miR-24-3p	955	786	694	225	269	331	57	5	2	417	249	240	4950	1067	1372	600	336	121	1039.19	302	2463	352	1.243	0.313	0.693406	0.86493	0.4109	0.4322
	mmu-miR-25-3p	17848	14403	17378	1795	2607	2604	5122	335	341	7794	4564	6015	39494	10343	10792	53897	22522	20632	19561.5	6124	20210	32350	5.288	2.403	0.000452431	0.0110497	0.3047	0.3147
	mmu-miR-25-5p	240	151	163	0	6	49	8	3	3	105	48	56	0	24	203	84	202	182	100.37	70	76	156	2.097	1.068	0.34139	0.61781	0.7234	0.7562
	mmu-miR-26a-1-3p	2	0	11	24	0	9	0	0	0	1	0	4	528	0	37	0	0	0	63.34	2	188	0	0.074	-3.754	0.563182	0.782425	2.209	0.8135
	mmu-miR-26a-2-3p	29	37	17	0	0	0	0	0	0	13	12	6	0	0	0	0	0	0	3.36	10	0	0	0.012	-6.351	0.157674	0.426046	0.5643	0.4239
	mmu-miR-26a-5p	347336	340902	363406	797	11783	15159	5860	1424	1652	151684	108020	125790	17536	46750	62822	61663	95733	99955	85550.3	128498	42369	85784	0.667	-0.583	0.355029	0.620759	0.2844	0.3829
	mmu-miR-26b-3p	135	116	186	1	3	5	1	1	1	59	37	64	22	12	21	11	67	61	39.22	53	18	46	0.571	-0.809	0.486877	0.729157	0.3965	0.8139
	mmu-miR-26b-5p	8219	9385	10304	69	507	214	324	53	78	3589	2974	3567	1518	2012	887	3409	3563	4719	2915.35	3377	1472	3897	1.152	0.204	0.71525	0.872066	0.2185	0.3246
	mmu-miR-27a-3p	494	681	474	1	192	116	173	24	14	216	216	164	22	762	481	1820	1613	847	682.34	199	422	1427	7.227	2.853	0.00142736	0.0258963	0.4918	0.4915
	mmu-miR-27a-5p	11	40	27	0	0	0	0	1	1	5	13	9	0	0	0	0	67	61	17.17	9	0	43	2.797	1.484	0.332553	0.61746	0.6141	0.4662
	mmu-miR-27b-3p	49806	58789	54253	271	5420	4203	7492	379	439	21751	18628	18779	5963	21504	17418	78836	25480	26562	26102.3	19719	14962	43626	2.215	1.147	0.0758129	0.315146	0.2929	0.3267
	mmu-miR-27b-5p	229	201	208	1	0	11	8	0	1	100	64	72	22	0	46	84	0	61	49.77	79	23	48	0.735	-0.444	0.705893	0.868686	0.735	0.808
	mmu-miR-2861	0	0	0	0	0	0	0	0	0	NA	NA	NA	NA	NA	NA	NA	NA	NA	NA	NA	NA	NA	NA	NA	NA	NA	NA	NA
	mmu-miR-28a-3p	577	376	365	48	79	95	29	11	9	252	119	126	1056	313	394	305	740	545	427.77	166	588	530	3.09	1.627	0.0469603	0.259302	0.4145	0.553
	mmu-miR-28a-5p	1574	1500	1284	17	89	174	14	9	11	687	475	444	374	353	721	147	605	666	497.03	535	483	473	0.83	-0.268	0.737014	0.873765	0.3977	0.5294
	mmu-miR-28b	0	0	0	0	0	0	0	0	0	NA	NA	NA	NA	NA	NA	NA	NA	NA	NA	NA	NA	NA	NA	NA	NA	NA	NA	NA
	mmu-miR-28c	16	12	14	0	0	1	0	0	0	7	4	5	0	0	4	0	0	0	2.2	5	1	0	0.024	-5.407	0.274135	0.570416	0.3127	0.3191
	mmu-miR-290a-3p	0	0	0	0	0	0	0	0	0	NA	NA	NA	NA	NA	NA	NA	NA	NA	NA	NA	NA	NA	NA	NA	NA	NA	NA	NA
	mmu-miR-290a-5p	0	0	0	0	0	0	0	0	0	NA	NA	NA	NA	NA	NA	NA	NA	NA	NA	NA	NA	NA	NA	NA	NA	NA	NA	NA
	mmu-miR-290b-3p	0	0	0	0	0	0	0	0	0	NA	NA	NA	NA	NA	NA	NA	NA	NA	NA	NA	NA	NA	NA	NA	NA	NA	NA	NA
	mmu-miR-290b-5p	0	0	0	0	0	0	0	0	0	NA	NA	NA	NA	NA	NA	NA	NA	NA	NA	NA	NA	NA	NA	NA	NA	NA	NA	NA
	mmu-miR-291a-3p	0	0	0	0	0	0	0	0	0	NA	NA	NA	NA	NA	NA	NA	NA	NA	NA	NA	NA	NA	NA	NA	NA	NA	NA	NA
	mmu-miR-291a-5p	0	0	0	0	0	0	0	0	0	NA	NA	NA	NA	NA	NA	NA	NA	NA	NA	NA	NA	NA	NA	NA	NA	NA	NA	NA
	mmu-miR-291b-3p	0	0	0	0	0	0	0	0	0	NA	NA	NA	NA	NA	NA	NA	NA	NA	NA	NA	NA	NA	NA	NA	NA	NA	NA	NA
	mmu-miR-291b-5p	0	0	0	0	0	0	0	0	0	NA	NA	NA	NA	NA	NA	NA	NA	NA	NA	NA	NA	NA	NA	NA	NA	NA	NA	NA
	mmu-miR-292a-3p	0	0	0	0	0	0	0	0	0	NA	NA	NA	NA	NA	NA	NA	NA	NA	NA	NA	NA	NA	NA	NA	NA	NA	NA	NA
	mmu-miR-292a-5p	0	0	0	0	0	0	0	0	0	NA	NA	NA	NA	NA	NA	NA	NA	NA	NA	NA	NA	NA	NA	NA	NA	NA	NA	NA
	mmu-miR-292b-3p	0	0	0	0	0	0	0	0	0	NA	NA	NA	NA	NA	NA	NA	NA	NA	NA	NA	NA	NA	NA	NA	NA	NA	NA	NA
	mmu-miR-292b-5p	0	0	0	0	0	0	0	0	0	NA	NA	NA	NA	NA	NA	NA	NA	NA	NA	NA	NA	NA	NA	NA	NA	NA	NA	NA
	mmu-miR-293-3p	0	0	0	0	0	0	0	0	0	NA	NA	NA	NA	NA	NA	NA	NA	NA	NA	NA	NA	NA	NA	NA	NA	NA	NA	NA
	mmu-miR-293-5p	0	0	0	0	0	0	0	0	0	NA	NA	NA	NA	NA	NA	NA	NA	NA	NA	NA	NA	NA	NA	NA	NA	NA	NA	NA
	mmu-miR-294-3p	0	0	0	0	0	0	0	0	0	NA	NA	NA	NA	NA	NA	NA	NA	NA	NA	NA	NA	NA	NA	NA	NA	NA	NA	NA
	mmu-miR-294-5p	0	0	0	0	0	0	0	0	0	NA	NA	NA	NA	NA	NA	NA	NA	NA	NA	NA	NA	NA	NA	NA	NA	NA	NA	NA
	mmu-miR-295-3p	0	0	0	0	0	0	0	0	0	NA	NA	NA	NA	NA	NA	NA	NA	NA	NA	NA	NA	NA	NA	NA	NA	NA	NA	NA
	mmu-miR-295-5p	0	0	0	0	0	0	0	0	0	NA	NA	NA	NA	NA	NA	NA	NA	NA	NA	NA	NA	NA	NA	NA	NA	NA	NA	NA
	mmu-miR-296-3p	2068	2961	3463	300	356	602	567	58	67	903	938	1199	6601	1412	2495	5966	3899	4054	3051.93	1013	3503	4640	4.596	2.2	0.000690555	0.0156608	0.2741	0.3215
	mmu-miR-296-5p	590	670	769	0	43	63	64	4	4	258	212	266	0	171	261	673	269	242	261.36	245	144	395	1.687	0.754	0.406884	0.65911	0.5509	0.6092
	mmu-miR-297a-3p	0	4	0	0	3	0	0	0	0	NA	NA	NA	NA	NA	NA	NA	NA	NA	NA	NA	NA	NA	NA	NA	NA	NA	NA	NA
	mmu-miR-297a-5p	0	0	0	0	0	0	0	0	0	NA	NA	NA	NA	NA	NA	NA	NA	NA	NA	NA	NA	NA	NA	NA	NA	NA	NA	NA
	mmu-miR-297b-3p	0	2	1	0	0	0	0	0	0	NA	NA	NA	NA	NA	NA	NA	NA	NA	NA	NA	NA	NA	NA	NA	NA	NA	NA	NA
	mmu-miR-297b-5p	0	0	3	0	0	0	0	0	0	NA	NA	NA	NA	NA	NA	NA	NA	NA	NA	NA	NA	NA	NA	NA	NA	NA	NA	NA
	mmu-miR-297c-3p	0	5	0	0	0	0	0	0	0	NA	NA	NA	NA	NA	NA	NA	NA	NA	NA	NA	NA	NA	NA	NA	NA	NA	NA	NA
	mmu-miR-297c-5p	0	0	0	0	0	0	0	0	0	NA	NA	NA	NA	NA	NA	NA	NA	NA	NA	NA	NA	NA	NA	NA	NA	NA	NA	NA
	mmu-miR-298-3p	42	23	23	18	0	0	3	0	0	18	7	8	396	0	0	32	0	0	51.24	11	132	11	1.464	0.55	0.780342	0.88884	2.1068	0.8156
	mmu-miR-298-5p	67269	112224	126402	726	4909	11212	2802	244	294	29377	35560	43753	15973	19477	46465	29485	16404	17789	28253.5	36230	27305	21226	0.587	-0.77	0.197123	0.470365	0.2526	0.3303
	mmu-miR-299a-3p	78	195	197	31	48	0	9	5	5	34	62	68	682	190	0	95	336	303	196.66	55	291	245	4.276	2.096	0.103947	0.377178	1.0071	0.6636
	mmu-miR-299a-5p	433	174	233	0	0	0	1	0	0	189	55	81	0	0	0	11	0	0	37.27	108	0	4	0.068	-3.887	0.0182577	0.13481	0.7375	0.813
	mmu-miR-299b-3p	0	0	0	0	0	0	1	2	1	0	0	0	0	0	0	11	134	61	22.83	0	0	69	325.677	8.347	1.29495e-08	1.24133e-06	0.2304	0.2304
	mmu-miR-299b-5p	0	0	0	0	0	0	0	0	0	NA	NA	NA	NA	NA	NA	NA	NA	NA	NA	NA	NA	NA	NA	NA	NA	NA	NA	NA
	mmu-miR-29a-3p	642	1061	830	1	154	86	51	5	6	280	336	287	22	611	356	537	336	363	347.68	301	330	412	1.398	0.483	0.58366	0.793628	0.5116	0.5729
	mmu-miR-29a-5p	6	4	9	0	0	0	0	0	0	NA	NA	NA	NA	NA	NA	NA	NA	NA	NA	NA	NA	NA	NA	NA	NA	NA	NA	NA
	mmu-miR-29b-1-5p	1	3	0	0	0	0	0	0	0	NA	NA	NA	NA	NA	NA	NA	NA	NA	NA	NA	NA	NA	NA	NA	NA	NA	NA	NA
	mmu-miR-29b-2-5p	27	22	16	0	0	0	0	0	0	12	7	6	0	0	0	0	0	0	2.7	8	0	0	0.015	-6.036	0.196316	0.470365	0.5436	0.378
	mmu-miR-29b-3p	5	40	13	0	4	0	0	0	0	2	13	4	0	16	0	0	0	0	3.91	6	5	0	0.019	-5.724	0.257216	0.543398	0.8804	0.4093
	mmu-miR-29c-3p	247	553	426	1	20	8	7	0	0	108	175	147	22	79	33	74	0	0	70.97	143	45	25	0.293	-1.769	0.0949625	0.361085	0.5112	0.7641
	mmu-miR-29c-5p	25	57	36	0	0	0	1	0	0	11	18	12	0	0	0	11	0	0	5.77	14	0	4	0.546	-0.873	0.578534	0.793405	0.3824	0.5167
	mmu-miR-300-3p	14496	35515	34217	55	896	758	1353	75	86	6330	11253	11844	1210	3555	3141	14237	5042	5203	6868.57	9809	2635	8161	0.837	-0.257	0.67716	0.853168	0.2722	0.2937
	mmu-miR-300-5p	29	66	81	0	0	0	0	2	0	13	21	28	0	0	0	0	134	0	21.79	21	0	45	1.395	0.48	0.76368	0.878222	0.8617	0.6435
	mmu-miR-301a-3p	9780	23854	26748	91	1597	296	4608	38	47	4271	7559	9259	2002	6336	1227	48489	2555	2844	9393.36	7030	3188	17963	2.563	1.358	0.134421	0.400738	0.5718	0.295
	mmu-miR-301a-5p	57	68	66	0	1	0	3	0	0	25	22	23	0	4	0	32	0	0	11.65	23	1	11	0.914	-0.13	0.908758	0.952336	0.333	0.6722
	mmu-miR-301b-3p	672	590	940	47	94	30	171	4	3	293	187	325	1034	373	124	1799	269	182	509.66	268	510	750	2.929	1.55	0.101283	0.371078	0.6033	0.5244
	mmu-miR-301b-5p	4	2	0	0	0	0	0	1	0	NA	NA	NA	NA	NA	NA	NA	NA	NA	NA	NA	NA	NA	NA	NA	NA	NA	NA	NA
	mmu-miR-302a-3p	0	0	0	0	0	0	0	0	0	NA	NA	NA	NA	NA	NA	NA	NA	NA	NA	NA	NA	NA	NA	NA	NA	NA	NA	NA
	mmu-miR-302a-5p	0	0	0	0	0	0	0	0	0	NA	NA	NA	NA	NA	NA	NA	NA	NA	NA	NA	NA	NA	NA	NA	NA	NA	NA	NA
	mmu-miR-302b-3p	0	2	0	0	0	0	0	0	0	NA	NA	NA	NA	NA	NA	NA	NA	NA	NA	NA	NA	NA	NA	NA	NA	NA	NA	NA
	mmu-miR-302b-5p	0	0	0	0	0	0	0	0	0	NA	NA	NA	NA	NA	NA	NA	NA	NA	NA	NA	NA	NA	NA	NA	NA	NA	NA	NA
	mmu-miR-302c-3p	0	0	0	0	0	0	0	0	0	NA	NA	NA	NA	NA	NA	NA	NA	NA	NA	NA	NA	NA	NA	NA	NA	NA	NA	NA
	mmu-miR-302c-5p	0	0	0	0	0	0	0	0	0	NA	NA	NA	NA	NA	NA	NA	NA	NA	NA	NA	NA	NA	NA	NA	NA	NA	NA	NA
	mmu-miR-302d-3p	0	0	0	0	0	0	0	0	0	NA	NA	NA	NA	NA	NA	NA	NA	NA	NA	NA	NA	NA	NA	NA	NA	NA	NA	NA
	mmu-miR-302d-5p	0	0	0	0	0	0	0	0	0	NA	NA	NA	NA	NA	NA	NA	NA	NA	NA	NA	NA	NA	NA	NA	NA	NA	NA	NA
	mmu-miR-3057-3p	3	0	0	0	0	7	0	0	0	NA	NA	NA	NA	NA	NA	NA	NA	NA	NA	NA	NA	NA	NA	NA	NA	NA	NA	NA
	mmu-miR-3057-5p	1216	1250	1370	56	114	241	41	5	9	531	396	474	1232	452	999	431	336	545	599.63	467	894	437	0.937	-0.094	0.897902	0.947554	0.3342	0.5039
	mmu-miR-3058-3p	5	4	4	0	0	0	0	0	0	NA	NA	NA	NA	NA	NA	NA	NA	NA	NA	NA	NA	NA	NA	NA	NA	NA	NA	NA
	mmu-miR-3058-5p	0	0	0	0	0	0	0	0	0	NA	NA	NA	NA	NA	NA	NA	NA	NA	NA	NA	NA	NA	NA	NA	NA	NA	NA	NA
	mmu-miR-3059-3p	2	6	0	0	0	0	0	0	0	NA	NA	NA	NA	NA	NA	NA	NA	NA	NA	NA	NA	NA	NA	NA	NA	NA	NA	NA
	mmu-miR-3059-5p	784	749	813	12	55	120	1	0	0	342	237	281	264	218	497	11	0	0	205.69	287	326	4	0.026	-5.242	0.00011126	0.00371842	0.4178	0.6302
	mmu-miR-3060-3p	147	181	133	0	4	14	0	1	0	64	57	46	0	16	58	0	67	0	34.3	56	25	22	0.187	-2.422	0.131582	0.395993	0.5829	0.8151
	mmu-miR-3060-5p	0	0	0	0	0	0	0	0	0	NA	NA	NA	NA	NA	NA	NA	NA	NA	NA	NA	NA	NA	NA	NA	NA	NA	NA	NA
	mmu-miR-3061-3p	486	502	417	0	46	113	0	0	0	212	159	144	0	183	468	0	0	0	129.61	172	217	0	0.001	-10.426	0.000999068	0.0192245	0.791	0.6856
	mmu-miR-3061-5p	70	86	59	0	1	11	0	0	0	31	27	20	0	4	46	0	0	0	14.2	26	17	0	0.005	-7.711	0.0463039	0.259302	0.6466	0.7308
	mmu-miR-3062-3p	0	0	0	0	0	0	0	0	0	NA	NA	NA	NA	NA	NA	NA	NA	NA	NA	NA	NA	NA	NA	NA	NA	NA	NA	NA
	mmu-miR-3062-5p	2	6	8	0	3	0	0	1	0	NA	NA	NA	NA	NA	NA	NA	NA	NA	NA	NA	NA	NA	NA	NA	NA	NA	NA	NA
	mmu-miR-3063-3p	3	0	0	0	0	0	0	0	0	NA	NA	NA	NA	NA	NA	NA	NA	NA	NA	NA	NA	NA	NA	NA	NA	NA	NA	NA
	mmu-miR-3063-5p	0	0	0	0	0	0	0	0	0	NA	NA	NA	NA	NA	NA	NA	NA	NA	NA	NA	NA	NA	NA	NA	NA	NA	NA	NA
	mmu-miR-3064-3p	3	5	3	0	0	0	0	0	0	NA	NA	NA	NA	NA	NA	NA	NA	NA	NA	NA	NA	NA	NA	NA	NA	NA	NA	NA
	mmu-miR-3064-5p	33	22	28	0	8	14	0	2	0	14	7	10	0	32	58	0	134	0	28.37	10	30	45	2.496	1.32	0.390346	0.646647	0.6377	0.7376
	mmu-miR-3065-3p	0	0	0	0	0	0	0	0	0	NA	NA	NA	NA	NA	NA	NA	NA	NA	NA	NA	NA	NA	NA	NA	NA	NA	NA	NA
	mmu-miR-3065-5p	0	0	0	0	0	0	0	0	0	NA	NA	NA	NA	NA	NA	NA	NA	NA	NA	NA	NA	NA	NA	NA	NA	NA	NA	NA
	mmu-miR-3066-3p	14	0	15	0	0	0	0	1	0	6	0	5	0	0	0	0	67	0	8.73	4	0	22	3.606	1.85	0.415506	0.669524	1.5381	0.2846
	mmu-miR-3066-5p	9	58	30	0	0	0	0	0	0	NA	NA	NA	NA	NA	NA	NA	NA	NA	NA	NA	NA	NA	NA	NA	NA	NA	NA	NA
	mmu-miR-3067-3p	0	0	0	0	0	0	0	0	0	NA	NA	NA	NA	NA	NA	NA	NA	NA	NA	NA	NA	NA	NA	NA	NA	NA	NA	NA
	mmu-miR-3067-5p	3	0	0	0	0	0	0	1	0	NA	NA	NA	NA	NA	NA	NA	NA	NA	NA	NA	NA	NA	NA	NA	NA	NA	NA	NA
	mmu-miR-3068-3p	451	928	979	40	21	26	32	4	1	197	294	339	880	83	108	337	269	61	285.24	277	357	222	0.842	-0.249	0.800558	0.90173	0.6226	0.5988
	mmu-miR-3068-5p	15	19	26	0	4	0	0	1	0	7	6	9	0	16	0	0	67	0	11.63	7	5	22	1.325	0.406	0.815314	0.909761	0.406	0.4604
	mmu-miR-3069-3p	12	19	18	0	0	0	1	1	3	5	6	6	0	0	0	11	67	182	30.75	6	0	87	10.952	3.453	0.00408398	0.0489476	0.4962	0.5001
	mmu-miR-3069-5p	7	24	3	0	0	0	0	0	1	NA	NA	NA	NA	NA	NA	NA	NA	NA	NA	NA	NA	NA	NA	NA	NA	NA	NA	NA
	mmu-miR-3070-2-3p	15	2	10	0	11	0	1	4	1	7	1	3	0	44	0	11	269	61	43.8	4	15	114	27.631	4.788	0.00408539	0.0489476	1.2923	0.6783
	mmu-miR-3070-3p	0	2	0	0	0	0	0	0	0	NA	NA	NA	NA	NA	NA	NA	NA	NA	NA	NA	NA	NA	NA	NA	NA	NA	NA	NA
	mmu-miR-3070-5p	3	0	0	0	0	0	0	0	0	NA	NA	NA	NA	NA	NA	NA	NA	NA	NA	NA	NA	NA	NA	NA	NA	NA	NA	NA
	mmu-miR-3071-3p	0	0	0	0	0	0	0	0	0	NA	NA	NA	NA	NA	NA	NA	NA	NA	NA	NA	NA	NA	NA	NA	NA	NA	NA	NA
	mmu-miR-3071-5p	0	0	0	0	0	0	0	0	0	NA	NA	NA	NA	NA	NA	NA	NA	NA	NA	NA	NA	NA	NA	NA	NA	NA	NA	NA
	mmu-miR-3072-3p	33	7	13	18	19	26	1	0	0	14	2	4	396	75	108	11	0	0	67.87	7	193	4	1.03	0.043	0.980503	0.986719	0.7301	0.7973
	mmu-miR-3072-5p	13	3	1	0	0	0	0	0	2	NA	NA	NA	NA	NA	NA	NA	NA	NA	NA	NA	NA	NA	NA	NA	NA	NA	NA	NA
	mmu-miR-3073a-3p	0	0	0	0	0	0	0	0	0	NA	NA	NA	NA	NA	NA	NA	NA	NA	NA	NA	NA	NA	NA	NA	NA	NA	NA	NA
	mmu-miR-3073a-5p	0	0	0	0	0	0	0	0	0	NA	NA	NA	NA	NA	NA	NA	NA	NA	NA	NA	NA	NA	NA	NA	NA	NA	NA	NA
	mmu-miR-3073b-3p	0	0	0	0	0	0	0	0	0	NA	NA	NA	NA	NA	NA	NA	NA	NA	NA	NA	NA	NA	NA	NA	NA	NA	NA	NA
	mmu-miR-3073b-5p	0	0	0	0	0	0	0	0	0	NA	NA	NA	NA	NA	NA	NA	NA	NA	NA	NA	NA	NA	NA	NA	NA	NA	NA	NA
	mmu-miR-3074-1-3p	17	8	11	0	0	12	3	0	1	7	3	4	0	0	50	32	0	61	17.29	5	17	31	6.736	2.752	0.0603209	0.299517	0.8859	0.6149
	mmu-miR-3074-2-3p	0	0	0	0	0	0	0	0	0	NA	NA	NA	NA	NA	NA	NA	NA	NA	NA	NA	NA	NA	NA	NA	NA	NA	NA	NA
	mmu-miR-3074-5p	98	89	61	0	4	0	8	0	0	43	28	21	0	16	0	84	0	0	21.35	31	5	28	1.459	0.545	0.638153	0.828685	0.6925	0.7782
	mmu-miR-3075-3p	0	0	0	0	0	0	0	0	0	NA	NA	NA	NA	NA	NA	NA	NA	NA	NA	NA	NA	NA	NA	NA	NA	NA	NA	NA
	mmu-miR-3075-5p	6	6	0	0	0	0	0	0	0	NA	NA	NA	NA	NA	NA	NA	NA	NA	NA	NA	NA	NA	NA	NA	NA	NA	NA	NA
	mmu-miR-3076-3p	46	39	63	0	0	0	3	0	0	20	12	22	0	0	0	32	0	0	9.54	18	0	11	1.137	0.186	0.876874	0.938164	0.4295	0.614
	mmu-miR-3076-5p	0	0	0	0	0	0	0	0	0	NA	NA	NA	NA	NA	NA	NA	NA	NA	NA	NA	NA	NA	NA	NA	NA	NA	NA	NA
	mmu-miR-3077-3p	5	22	6	0	0	0	0	0	0	NA	NA	NA	NA	NA	NA	NA	NA	NA	NA	NA	NA	NA	NA	NA	NA	NA	NA	NA
	mmu-miR-3077-5p	4	0	4	0	0	0	0	0	0	NA	NA	NA	NA	NA	NA	NA	NA	NA	NA	NA	NA	NA	NA	NA	NA	NA	NA	NA
	mmu-miR-3078-3p	20	19	20	0	0	0	0	0	0	9	6	7	0	0	0	0	0	0	2.41	7	0	0	0.017	-5.874	0.203156	0.477793	0.3092	0.3564
	mmu-miR-3078-5p	876	700	644	0	59	63	5	4	2	383	222	223	0	234	261	53	269	121	196.11	276	165	148	0.478	-1.065	0.325197	0.611629	0.6451	0.6439
	mmu-miR-3079-3p	0	0	0	0	0	0	0	0	0	NA	NA	NA	NA	NA	NA	NA	NA	NA	NA	NA	NA	NA	NA	NA	NA	NA	NA	NA
	mmu-miR-3079-5p	0	0	1	0	0	19	0	0	0	NA	NA	NA	NA	NA	NA	NA	NA	NA	NA	NA	NA	NA	NA	NA	NA	NA	NA	NA
	mmu-miR-3080-3p	13	21	6	0	0	0	1	0	0	6	7	2	0	0	0	11	0	0	2.77	5	0	4	1.537	0.62	0.721778	0.873765	0.441	0.3139
	mmu-miR-3080-5p	10	8	29	0	0	10	1	0	1	4	3	10	0	0	41	11	0	61	14.38	6	14	24	3.333	1.737	0.302982	0.593808	0.9231	0.557
	mmu-miR-3081-3p	86	101	87	0	13	8	7	0	0	38	32	30	0	52	33	74	0	0	28.67	33	28	25	1.274	0.349	0.737511	0.873765	0.4867	0.8106
	mmu-miR-3081-5p	5	0	0	0	0	0	0	0	0	NA	NA	NA	NA	NA	NA	NA	NA	NA	NA	NA	NA	NA	NA	NA	NA	NA	NA	NA
	mmu-miR-3082-3p	120	183	198	0	4	33	4	0	0	52	58	69	0	16	137	42	0	0	41.52	60	51	14	0.41	-1.286	0.340144	0.61781	0.8091	0.8117
	mmu-miR-3082-5p	0	0	0	0	0	0	0	0	0	NA	NA	NA	NA	NA	NA	NA	NA	NA	NA	NA	NA	NA	NA	NA	NA	NA	NA	NA
	mmu-miR-3083-3p	0	4	3	0	0	0	0	0	0	NA	NA	NA	NA	NA	NA	NA	NA	NA	NA	NA	NA	NA	NA	NA	NA	NA	NA	NA
	mmu-miR-3083-5p	27	59	55	0	0	0	0	0	0	12	19	19	0	0	0	0	0	0	5.5	17	0	0	0.008	-7.058	0.0834378	0.332391	0.5306	0.5378
	mmu-miR-3083b-3p	30	62	29	0	0	0	1	0	0	13	20	10	0	0	0	11	0	0	5.92	14	0	4	0.527	-0.924	0.561054	0.781512	0.4194	0.5238
	mmu-miR-3083b-5p	70	93	99	0	10	12	5	0	1	31	29	34	0	40	50	53	0	61	32.98	31	30	38	1.397	0.483	0.635613	0.828685	0.3993	0.8105
	mmu-miR-3084-3p	19	21	13	8	5	0	0	0	0	8	7	4	176	20	0	0	0	0	23.92	6	65	0	0.019	-5.723	0.275374	0.570416	1.2776	0.6721
	mmu-miR-3084-5p	0	5	0	0	0	0	0	0	0	NA	NA	NA	NA	NA	NA	NA	NA	NA	NA	NA	NA	NA	NA	NA	NA	NA	NA	NA
	mmu-miR-3085-3p	1040	1043	646	1	58	9	41	2	4	454	330	224	22	230	37	431	134	242	233.96	336	96	269	0.848	-0.237	0.798183	0.90173	0.5604	0.6206
	mmu-miR-3085-5p	5	12	2	0	0	0	0	0	0	NA	NA	NA	NA	NA	NA	NA	NA	NA	NA	NA	NA	NA	NA	NA	NA	NA	NA	NA
	mmu-miR-3086-3p	0	0	0	0	0	0	0	0	0	NA	NA	NA	NA	NA	NA	NA	NA	NA	NA	NA	NA	NA	NA	NA	NA	NA	NA	NA
	mmu-miR-3086-5p	37	57	29	0	6	44	0	0	0	16	18	10	0	24	182	0	0	0	27.82	15	69	0	0.008	-6.895	0.125906	0.389078	0.9931	0.81
	mmu-miR-3087-3p	39	53	52	0	18	0	0	0	0	17	17	18	0	71	0	0	0	0	13.69	17	24	0	0.007	-7.121	0.118496	0.387453	1.2395	0.7126
	mmu-miR-3087-5p	11	10	6	0	0	0	0	0	0	NA	NA	NA	NA	NA	NA	NA	NA	NA	NA	NA	NA	NA	NA	NA	NA	NA	NA	NA
	mmu-miR-3088-3p	0	3	0	0	0	0	0	0	0	NA	NA	NA	NA	NA	NA	NA	NA	NA	NA	NA	NA	NA	NA	NA	NA	NA	NA	NA
	mmu-miR-3088-5p	0	0	0	0	0	0	0	0	0	NA	NA	NA	NA	NA	NA	NA	NA	NA	NA	NA	NA	NA	NA	NA	NA	NA	NA	NA
	mmu-miR-3089-3p	7	10	6	0	0	0	0	0	0	NA	NA	NA	NA	NA	NA	NA	NA	NA	NA	NA	NA	NA	NA	NA	NA	NA	NA	NA
	mmu-miR-3089-5p	0	0	0	0	0	0	0	0	0	NA	NA	NA	NA	NA	NA	NA	NA	NA	NA	NA	NA	NA	NA	NA	NA	NA	NA	NA
	mmu-miR-3090-3p	0	0	0	0	0	0	0	0	0	NA	NA	NA	NA	NA	NA	NA	NA	NA	NA	NA	NA	NA	NA	NA	NA	NA	NA	NA
	mmu-miR-3090-5p	0	0	0	0	0	0	0	0	0	NA	NA	NA	NA	NA	NA	NA	NA	NA	NA	NA	NA	NA	NA	NA	NA	NA	NA	NA
	mmu-miR-3091-3p	1	0	6	0	0	0	0	0	0	NA	NA	NA	NA	NA	NA	NA	NA	NA	NA	NA	NA	NA	NA	NA	NA	NA	NA	NA
	mmu-miR-3091-5p	0	0	2	0	0	0	1	0	0	NA	NA	NA	NA	NA	NA	NA	NA	NA	NA	NA	NA	NA	NA	NA	NA	NA	NA	NA
	mmu-miR-3092-3p	0	0	0	0	0	0	0	0	0	NA	NA	NA	NA	NA	NA	NA	NA	NA	NA	NA	NA	NA	NA	NA	NA	NA	NA	NA
	mmu-miR-3092-5p	0	0	0	0	0	0	0	0	0	NA	NA	NA	NA	NA	NA	NA	NA	NA	NA	NA	NA	NA	NA	NA	NA	NA	NA	NA
	mmu-miR-3093-3p	24	12	5	0	0	0	1	0	0	10	4	2	0	0	0	11	0	0	2.95	5	0	4	1.37	0.454	0.800816	0.90173	0.6159	0.3288
	mmu-miR-3093-5p	170	97	112	0	4	16	1	0	2	74	31	39	0	16	66	11	0	121	39.72	48	27	44	0.699	-0.517	0.702884	0.868348	0.697	0.8156
	mmu-miR-3094-3p	0	0	3	0	0	0	0	0	0	NA	NA	NA	NA	NA	NA	NA	NA	NA	NA	NA	NA	NA	NA	NA	NA	NA	NA	NA
	mmu-miR-3094-5p	6	10	5	0	0	0	0	0	0	NA	NA	NA	NA	NA	NA	NA	NA	NA	NA	NA	NA	NA	NA	NA	NA	NA	NA	NA
	mmu-miR-3095-3p	0	0	0	0	0	0	0	0	0	NA	NA	NA	NA	NA	NA	NA	NA	NA	NA	NA	NA	NA	NA	NA	NA	NA	NA	NA
	mmu-miR-3095-5p	0	0	0	0	0	0	0	0	0	NA	NA	NA	NA	NA	NA	NA	NA	NA	NA	NA	NA	NA	NA	NA	NA	NA	NA	NA
	mmu-miR-3097-3p	0	0	0	0	0	0	0	0	0	NA	NA	NA	NA	NA	NA	NA	NA	NA	NA	NA	NA	NA	NA	NA	NA	NA	NA	NA
	mmu-miR-3097-5p	8	0	5	0	0	0	0	0	0	NA	NA	NA	NA	NA	NA	NA	NA	NA	NA	NA	NA	NA	NA	NA	NA	NA	NA	NA
	mmu-miR-3098-3p	6	17	18	0	0	0	0	0	0	NA	NA	NA	NA	NA	NA	NA	NA	NA	NA	NA	NA	NA	NA	NA	NA	NA	NA	NA
	mmu-miR-3098-5p	2	3	0	0	0	0	0	0	0	NA	NA	NA	NA	NA	NA	NA	NA	NA	NA	NA	NA	NA	NA	NA	NA	NA	NA	NA
	mmu-miR-3099-3p	9537	7485	7818	70	533	1192	211	40	31	4165	2372	2706	1540	2115	4940	2220	2689	1876	2735.84	3081	2865	2262	0.733	-0.448	0.462202	0.700474	0.256	0.3289
	mmu-miR-3099-5p	0	0	0	0	0	0	0	1	0	NA	NA	NA	NA	NA	NA	NA	NA	NA	NA	NA	NA	NA	NA	NA	NA	NA	NA	NA
	mmu-miR-30a-3p	4326	3693	3478	146	312	388	93	17	30	1889	1170	1204	3212	1238	1608	979	1143	1815	1584.23	1421	2019	1312	0.914	-0.13	0.840334	0.922195	0.2802	0.3814
	mmu-miR-30a-5p	65815	209703	195951	1906	7812	2562	15939	460	433	28742	66448	67827	41936	30995	10617	167721	30925	26199	52378.9	54339	27849	74948	1.38	0.465	0.540474	0.767788	0.4139	0.3591
	mmu-miR-30b-3p	307	330	416	0	11	27	0	1	0	134	105	144	0	44	112	0	67	0	67.27	128	52	22	0.084	-3.578	0.0244348	0.166498	0.6404	0.7753
	mmu-miR-30b-5p	8616	11410	9176	45	1126	566	660	61	70	3763	3615	3176	990	4467	2346	6945	4101	4235	3737.65	3518	2601	5094	1.455	0.541	0.373699	0.634488	0.261	0.3093
	mmu-miR-30c-1-3p	962	968	955	1	21	95	2	2	8	420	307	331	22	83	394	21	134	484	244	353	166	213	0.554	-0.852	0.444919	0.687808	0.7439	0.6182
	mmu-miR-30c-2-3p	1563	1685	1406	28	70	145	9	6	4	683	534	487	616	278	601	95	403	242	437.55	568	498	247	0.391	-1.353	0.106804	0.380042	0.3878	0.543
	mmu-miR-30c-5p	64406	53394	44267	348	3926	4073	585	178	181	28126	16919	15323	7657	15577	16879	6156	11967	10952	14395	20123	13371	9692	0.48	-1.058	0.0665128	0.303199	0.232	0.3041
	mmu-miR-30d-3p	730	1469	1344	2	46	0	52	7	4	319	465	465	44	183	0	547	471	242	303.98	416	76	420	1.023	0.033	0.974765	0.982505	0.7196	0.591
	mmu-miR-30d-5p	212444	205406	215626	1004	7671	11059	6278	805	876	92775	65086	74637	22090	30435	45831	66062	54119	53003	56004.2	77499	32785	57728	0.745	-0.425	0.459765	0.698447	0.2366	0.3623
	mmu-miR-30e-3p	7125	7437	7577	163	542	1020	58	37	38	3112	2357	2623	3586	2150	4227	610	2487	2299	2605.73	2697	3321	1799	0.651	-0.618	0.329954	0.616238	0.2722	0.3328
	mmu-miR-30e-5p	18655	98436	91641	254	3201	617	8126	163	129	8147	31191	31721	5589	12700	2557	85508	10958	7805	21797.2	23686	6949	34757	1.47	0.555	0.508497	0.735525	0.5051	0.3191
	mmu-miR-30f	1	0	6	0	0	0	0	0	0	NA	NA	NA	NA	NA	NA	NA	NA	NA	NA	NA	NA	NA	NA	NA	NA	NA	NA	NA
	mmu-miR-31-3p	5	7	9	0	3	0	0	0	0	NA	NA	NA	NA	NA	NA	NA	NA	NA	NA	NA	NA	NA	NA	NA	NA	NA	NA	NA
	mmu-miR-31-5p	689	725	856	1	33	25	6	0	0	301	230	296	22	131	104	63	0	0	127.4	276	86	21	0.135	-2.892	0.00743274	0.0737558	0.4975	0.687
	mmu-miR-3100-3p	4	3	0	0	0	0	0	0	0	NA	NA	NA	NA	NA	NA	NA	NA	NA	NA	NA	NA	NA	NA	NA	NA	NA	NA	NA
	mmu-miR-3100-5p	0	0	0	0	0	0	0	0	0	NA	NA	NA	NA	NA	NA	NA	NA	NA	NA	NA	NA	NA	NA	NA	NA	NA	NA	NA
	mmu-miR-3101-3p	6	4	0	0	0	0	0	0	0	NA	NA	NA	NA	NA	NA	NA	NA	NA	NA	NA	NA	NA	NA	NA	NA	NA	NA	NA
	mmu-miR-3101-5p	3	8	5	0	0	0	0	0	0	NA	NA	NA	NA	NA	NA	NA	NA	NA	NA	NA	NA	NA	NA	NA	NA	NA	NA	NA
	mmu-miR-3102-3p	134	97	58	1	30	10	2	2	2	59	31	20	22	119	41	21	134	121	63.15	37	61	92	2.041	1.03	0.370036	0.629954	0.582	0.8097
	mmu-miR-3102-3p,2-3p	21	15	20	0	0	0	2	0	0	9	5	7	0	0	0	21	0	0	4.65	7	0	7	2.066	1.047	0.44186	0.686018	0.3652	0.4005
	mmu-miR-3102-5p	2	5	0	0	0	0	0	0	0	NA	NA	NA	NA	NA	NA	NA	NA	NA	NA	NA	NA	NA	NA	NA	NA	NA	NA	NA
	mmu-miR-3102-5p,2-5p	48	80	82	0	1	0	1	0	0	21	25	28	0	4	0	11	0	0	9.91	25	1	4	0.306	-1.707	0.244045	0.533694	0.332	0.6593
	mmu-miR-3103-3p	17	29	24	0	0	10	0	0	0	7	9	8	0	0	41	0	0	0	7.37	8	14	0	0.015	-6.077	0.209976	0.490202	0.8699	0.5451
	mmu-miR-3103-5p	17	5	31	0	0	9	0	0	0	7	2	11	0	0	37	0	0	0	6.34	7	12	0	0.019	-5.743	0.267332	0.562104	1.1517	0.4989
	mmu-miR-3104-3p	33	10	6	0	0	0	0	0	0	NA	NA	NA	NA	NA	NA	NA	NA	NA	NA	NA	NA	NA	NA	NA	NA	NA	NA	NA
	mmu-miR-3104-5p	3	0	8	15	0	10	0	0	0	NA	NA	NA	NA	NA	NA	NA	NA	NA	NA	NA	NA	NA	NA	NA	NA	NA	NA	NA
	mmu-miR-3105-3p	0	0	0	0	0	0	0	0	0	NA	NA	NA	NA	NA	NA	NA	NA	NA	NA	NA	NA	NA	NA	NA	NA	NA	NA	NA
	mmu-miR-3105-5p	0	0	0	0	0	0	0	0	0	NA	NA	NA	NA	NA	NA	NA	NA	NA	NA	NA	NA	NA	NA	NA	NA	NA	NA	NA
	mmu-miR-3106-3p	0	0	0	0	0	0	0	0	0	NA	NA	NA	NA	NA	NA	NA	NA	NA	NA	NA	NA	NA	NA	NA	NA	NA	NA	NA
	mmu-miR-3106-5p	0	3	8	0	0	0	0	0	0	NA	NA	NA	NA	NA	NA	NA	NA	NA	NA	NA	NA	NA	NA	NA	NA	NA	NA	NA
	mmu-miR-3108-3p	0	0	0	0	0	0	0	0	0	NA	NA	NA	NA	NA	NA	NA	NA	NA	NA	NA	NA	NA	NA	NA	NA	NA	NA	NA
	mmu-miR-3108-5p	0	0	0	0	0	0	0	0	0	NA	NA	NA	NA	NA	NA	NA	NA	NA	NA	NA	NA	NA	NA	NA	NA	NA	NA	NA
	mmu-miR-3109-3p	1	11	0	0	0	0	0	0	0	NA	NA	NA	NA	NA	NA	NA	NA	NA	NA	NA	NA	NA	NA	NA	NA	NA	NA	NA
	mmu-miR-3109-5p	0	0	0	0	0	0	0	0	0	NA	NA	NA	NA	NA	NA	NA	NA	NA	NA	NA	NA	NA	NA	NA	NA	NA	NA	NA
	mmu-miR-3110-3p	0	0	0	0	0	0	0	0	0	NA	NA	NA	NA	NA	NA	NA	NA	NA	NA	NA	NA	NA	NA	NA	NA	NA	NA	NA
	mmu-miR-3110-5p	1	6	4	0	0	0	9	2	0	NA	NA	NA	NA	NA	NA	NA	NA	NA	NA	NA	NA	NA	NA	NA	NA	NA	NA	NA
	mmu-miR-3112-3p	0	0	0	0	0	0	0	0	0	NA	NA	NA	NA	NA	NA	NA	NA	NA	NA	NA	NA	NA	NA	NA	NA	NA	NA	NA
	mmu-miR-3112-5p	4	0	0	0	0	0	0	0	0	NA	NA	NA	NA	NA	NA	NA	NA	NA	NA	NA	NA	NA	NA	NA	NA	NA	NA	NA
	mmu-miR-3113-3p	1	5	4	0	0	0	0	0	0	NA	NA	NA	NA	NA	NA	NA	NA	NA	NA	NA	NA	NA	NA	NA	NA	NA	NA	NA
	mmu-miR-3113-5p	1	0	0	0	0	0	0	0	0	NA	NA	NA	NA	NA	NA	NA	NA	NA	NA	NA	NA	NA	NA	NA	NA	NA	NA	NA
	mmu-miR-3154	0	0	0	0	0	0	0	0	0	NA	NA	NA	NA	NA	NA	NA	NA	NA	NA	NA	NA	NA	NA	NA	NA	NA	NA	NA
	mmu-miR-32-3p	14	32	17	0	0	0	0	0	0	6	10	6	0	0	0	0	0	0	2.46	7	0	0	0.017	-5.912	0.200036	0.472708	0.344	0.3612
	mmu-miR-32-5p	67	103	87	0	6	15	0	0	0	29	33	30	0	24	62	0	0	0	19.78	31	29	0	0.004	-7.945	0.0278842	0.178853	0.4897	0.7836
	mmu-miR-320-3p	6738	5170	6055	1004	2915	5042	615	110	127	2943	1638	2096	22090	11565	20895	6471	7395	7684	9197.56	2226	18183	7183	3.224	1.689	0.00222	0.0335642	0.2053	0.2947
	mmu-miR-320-5p	57	13	28	133	44	14	10	20	19	25	4	10	2926	175	58	105	1345	1150	644.11	13	1053	867	65.419	6.032	2.28299e-05	0.000966466	0.9303	0.503
	mmu-miR-322-3p	855	959	783	25	82	65	129	9	13	373	304	271	550	325	269	1357	605	787	538.01	316	381	916	2.972	1.572	0.0278553	0.178853	0.3339	0.5207
	mmu-miR-322-5p	1075	1746	1487	30	42	24	52	5	6	469	553	515	660	167	99	547	336	363	412.22	512	309	415	0.832	-0.266	0.748548	0.873765	0.4508	0.5518
	mmu-miR-323-3p	8732	8474	9118	64	1084	1497	176	36	28	3813	2685	3156	1408	4301	6204	1852	2420	1694	3059.31	3218	3971	1989	0.616	-0.699	0.257579	0.543398	0.2603	0.3208
	mmu-miR-323-5p	189	181	224	0	12	27	0	0	0	83	57	78	0	48	112	0	0	0	41.88	73	53	0	0.002	-9.182	0.00688352	0.0716563	0.7093	0.8098
	mmu-miR-324-3p	846	1196	1116	27	93	81	31	7	2	369	379	386	594	369	336	326	471	121	372.36	378	433	306	0.811	-0.303	0.691501	0.86472	0.3527	0.5644
	mmu-miR-324-5p	178	262	290	0	24	0	13	1	0	78	83	100	0	95	0	137	67	0	62.26	87	32	68	0.9	-0.152	0.908991	0.952336	1.0889	0.7892
	mmu-miR-325-3p	468	229	217	0	16	24	1	0	1	204	73	75	0	63	99	11	0	61	65.11	117	54	24	0.158	-2.663	0.0602695	0.299517	0.6599	0.7786
	mmu-miR-325-5p	72	59	70	0	4	0	0	0	1	31	19	24	0	16	0	0	0	61	16.75	25	5	20	0.407	-1.297	0.429372	0.67961	0.5333	0.6898
	mmu-miR-326-3p	830	790	750	1	31	8	10	3	1	362	250	260	22	123	33	105	202	61	157.55	291	59	123	0.405	-1.302	0.172416	0.447367	0.4801	0.6704
	mmu-miR-326-5p	0	11	8	0	0	0	0	0	1	NA	NA	NA	NA	NA	NA	NA	NA	NA	NA	NA	NA	NA	NA	NA	NA	NA	NA	NA
	mmu-miR-327	0	0	0	0	0	0	0	0	0	NA	NA	NA	NA	NA	NA	NA	NA	NA	NA	NA	NA	NA	NA	NA	NA	NA	NA	NA
	mmu-miR-328-3p	6031	6630	6567	118	569	959	87	10	14	2634	2101	2273	2596	2258	3974	915	672	847	2030.07	2336	2943	811	0.351	-1.509	0.0126378	0.104221	0.2306	0.3544
	mmu-miR-328-5p	36	33	19	0	0	0	0	1	0	16	10	7	0	0	0	0	67	0	11.11	11	0	22	0.92	-0.12	0.94303	0.965845	0.5114	0.4725
	mmu-miR-329-3p	199	114	119	0	16	24	2	1	0	87	36	41	0	63	99	21	67	0	46.16	55	54	29	0.466	-1.101	0.39511	0.649986	0.5921	0.8118
	mmu-miR-329-5p	462	1086	895	0	26	35	27	4	2	202	344	310	0	103	145	284	269	121	197.55	285	83	225	0.81	-0.303	0.737565	0.873765	0.5079	0.6438
	mmu-miR-33-3p	43	84	52	0	6	0	1	0	0	19	27	18	0	24	0	11	0	0	10.86	21	8	4	0.351	-1.512	0.356413	0.620759	0.5723	0.6677
	mmu-miR-33-5p	31	475	141	0	15	0	8	0	0	14	151	49	0	60	0	84	0	0	39.62	71	20	28	0.564	-0.827	0.588529	0.79434	1.3868	0.8136
	mmu-miR-330-3p	524	438	341	0	96	84	7	2	6	229	139	118	0	381	348	74	134	363	198.42	162	243	190	1.101	0.138	0.899062	0.947554	0.708	0.646
	mmu-miR-330-5p	1393	2783	2809	58	52	84	6	4	6	608	882	972	1276	206	348	63	269	363	554.23	821	610	232	0.255	-1.97	0.0359868	0.217415	0.4902	0.5129
	mmu-miR-331-3p	1150	889	860	0	52	64	11	0	5	502	282	298	0	206	265	116	0	303	219.05	361	157	140	0.382	-1.387	0.195856	0.470365	0.662	0.6262
	mmu-miR-331-5p	90	98	136	0	10	0	3	3	0	39	31	47	0	40	0	32	202	0	43.37	39	13	78	1.717	0.78	0.564332	0.782425	0.9277	0.8099
	mmu-miR-335-3p	12471	9167	7356	95	1024	1786	53	20	30	5446	2905	2546	2090	4063	7402	558	1345	1815	3129.9	3632	4518	1239	0.333	-1.587	0.0190312	0.138906	0.2955	0.3192
	mmu-miR-335-5p	3493	5128	4815	0	501	130	183	30	34	1525	1625	1667	0	1988	539	1926	2017	2057	1482.57	1606	842	2000	1.245	0.316	0.729622	0.873765	0.5896	0.3893
	mmu-miR-337-3p	40	44	63	0	0	0	7	1	0	17	14	22	0	0	0	74	67	0	21.57	18	0	47	3.085	1.625	0.121014	0.387453	0.4891	0.7006
	mmu-miR-337-5p	1082	1324	831	0	42	98	9	8	4	473	420	288	0	167	406	95	538	242	291.89	394	191	292	0.695	-0.525	0.607184	0.810696	0.6476	0.5965
	mmu-miR-338-3p	350	813	781	0	8	13	50	3	3	153	258	270	0	32	54	526	202	182	186.19	227	29	303	1.429	0.515	0.551065	0.774378	0.4857	0.6536
	mmu-miR-338-5p	314	279	262	0	8	32	10	1	1	137	88	91	0	32	133	105	67	61	79.28	105	55	78	0.796	-0.329	0.753972	0.873928	0.5913	0.7647
	mmu-miR-339-3p	131	274	247	0	34	13	14	1	2	57	87	85	0	135	54	147	67	121	83.76	76	63	112	1.555	0.637	0.515217	0.741451	0.5381	0.7656
	mmu-miR-339-5p	420	313	317	0	265	240	13	11	10	183	99	110	0	1051	995	137	740	605	435.52	131	682	494	3.648	1.867	0.0891516	0.343099	0.7622	0.5478
	mmu-miR-340-3p	1196	1111	1138	0	65	97	0	0	4	522	352	394	0	258	402	0	0	242	241.13	423	220	81	0.159	-2.656	0.0573931	0.291557	0.9643	0.6122
	mmu-miR-340-5p	21980	33956	36094	133	1515	390	1015	89	93	9599	10760	12494	2926	6011	1616	10681	5983	5627	7299.58	10951	3518	7430	0.681	-0.554	0.349281	0.61781	0.2481	0.2935
	mmu-miR-341-3p	2067	9821	9395	47	459	904	399	41	31	903	3112	3252	1034	1821	3746	4199	2756	1876	2522.09	2422	2200	2944	1.224	0.292	0.665224	0.844835	0.3208	0.3354
	mmu-miR-341-5p	69	152	137	0	0	0	1	2	3	30	48	47	0	0	0	11	134	182	50.25	42	0	109	2.175	1.121	0.364869	0.627527	0.7605	0.8061
	mmu-miR-342-3p	9492	6866	6962	113	1601	1981	348	50	53	4145	2176	2410	2486	6352	8210	3662	3361	3207	4000.98	2910	5683	3410	1.173	0.231	0.696479	0.86493	0.2455	0.3061
	mmu-miR-342-5p	2000	2629	2584	11	160	398	21	9	8	873	833	894	242	635	1649	221	605	484	715.24	867	842	437	0.481	-1.055	0.197139	0.470365	0.4145	0.4797
	mmu-miR-343	0	0	0	0	0	0	0	0	0	NA	NA	NA	NA	NA	NA	NA	NA	NA	NA	NA	NA	NA	NA	NA	NA	NA	NA	NA
	mmu-miR-344-3p	812	1530	1431	65	38	19	251	2	5	355	485	495	1430	151	79	2641	134	303	674.73	445	553	1026	2.382	1.252	0.237921	0.530411	0.7785	0.4878
	mmu-miR-344-5p	4	0	11	0	0	0	1	0	0	NA	NA	NA	NA	NA	NA	NA	NA	NA	NA	NA	NA	NA	NA	NA	NA	NA	NA	NA
	mmu-miR-344b-3p	52	209	215	0	4	0	8	0	0	23	66	74	0	16	0	84	0	0	29.27	54	5	28	0.803	-0.317	0.796376	0.90173	0.807	0.8134
	mmu-miR-344b-5p	0	0	0	0	0	0	0	0	0	NA	NA	NA	NA	NA	NA	NA	NA	NA	NA	NA	NA	NA	NA	NA	NA	NA	NA	NA
	mmu-miR-344c-3p	66	141	122	0	8	0	17	0	0	29	45	42	0	32	0	179	0	0	36.26	39	11	60	2.046	1.033	0.41753	0.669524	1.0181	0.8163
	mmu-miR-344c-5p	0	7	0	0	0	0	0	0	0	NA	NA	NA	NA	NA	NA	NA	NA	NA	NA	NA	NA	NA	NA	NA	NA	NA	NA	NA
	mmu-miR-344d-1-5p	0	1	3	0	0	0	0	0	0	NA	NA	NA	NA	NA	NA	NA	NA	NA	NA	NA	NA	NA	NA	NA	NA	NA	NA	NA
	mmu-miR-344d-2-5p	0	0	0	0	0	0	0	0	0	NA	NA	NA	NA	NA	NA	NA	NA	NA	NA	NA	NA	NA	NA	NA	NA	NA	NA	NA
	mmu-miR-344d-3-5p	59	42	59	0	0	0	0	0	0	26	13	20	0	0	0	0	0	0	6.61	20	0	0	0.006	-7.317	0.0647405	0.303199	0.5479	0.5814
	mmu-miR-344d-3p	3089	3276	2974	37	411	517	26	9	9	1349	1038	1029	814	1631	2143	274	605	545	1047.44	1139	1529	475	0.398	-1.33	0.0632181	0.303199	0.3081	0.4299
	mmu-miR-344e-3p	9	10	0	0	0	0	0	0	0	NA	NA	NA	NA	NA	NA	NA	NA	NA	NA	NA	NA	NA	NA	NA	NA	NA	NA	NA
	mmu-miR-344e-5p	0	3	0	0	0	0	0	0	0	NA	NA	NA	NA	NA	NA	NA	NA	NA	NA	NA	NA	NA	NA	NA	NA	NA	NA	NA
	mmu-miR-344f-3p	24	80	74	0	2	9	1	1	1	10	25	26	0	8	37	11	67	61	27.21	20	15	46	1.568	0.649	0.618943	0.817108	0.5397	0.7412
	mmu-miR-344f-5p	0	3	0	0	0	0	4	0	0	NA	NA	NA	NA	NA	NA	NA	NA	NA	NA	NA	NA	NA	NA	NA	NA	NA	NA	NA
	mmu-miR-344g-3p	9	12	0	0	0	0	0	0	0	NA	NA	NA	NA	NA	NA	NA	NA	NA	NA	NA	NA	NA	NA	NA	NA	NA	NA	NA
	mmu-miR-344g-5p	0	0	0	0	0	0	0	0	0	NA	NA	NA	NA	NA	NA	NA	NA	NA	NA	NA	NA	NA	NA	NA	NA	NA	NA	NA
	mmu-miR-344h-3p	1	1	0	0	0	0	0	0	0	NA	NA	NA	NA	NA	NA	NA	NA	NA	NA	NA	NA	NA	NA	NA	NA	NA	NA	NA
	mmu-miR-344h-5p	0	2	2	0	0	0	0	0	0	NA	NA	NA	NA	NA	NA	NA	NA	NA	NA	NA	NA	NA	NA	NA	NA	NA	NA	NA
	mmu-miR-344i	0	0	0	0	0	0	0	0	0	NA	NA	NA	NA	NA	NA	NA	NA	NA	NA	NA	NA	NA	NA	NA	NA	NA	NA	NA
	mmu-miR-345-3p	1146	1076	1161	304	265	237	45	14	13	500	341	402	6689	1051	982	474	941	787	1351.86	414	2907	734	1.735	0.795	0.316383	0.60513	0.4136	0.4004
	mmu-miR-345-5p	517	390	459	21	62	45	33	8	3	226	124	159	462	246	186	347	538	182	274.37	170	298	356	2.082	1.058	0.182807	0.457016	0.386	0.6089
	mmu-miR-346-3p	7	2	0	0	0	0	0	0	0	NA	NA	NA	NA	NA	NA	NA	NA	NA	NA	NA	NA	NA	NA	NA	NA	NA	NA	NA
	mmu-miR-346-5p	341	209	181	23	16	0	6	2	0	149	66	63	506	63	0	63	134	0	116.1	93	190	66	0.697	-0.52	0.717729	0.873099	1.1759	0.7273
	mmu-miR-3470a	0	0	0	0	1	0	0	0	0	NA	NA	NA	NA	NA	NA	NA	NA	NA	NA	NA	NA	NA	NA	NA	NA	NA	NA	NA
	mmu-miR-3470b	0	0	0	0	0	0	1	0	0	NA	NA	NA	NA	NA	NA	NA	NA	NA	NA	NA	NA	NA	NA	NA	NA	NA	NA	NA
	mmu-miR-3471	0	0	0	0	0	0	0	0	0	NA	NA	NA	NA	NA	NA	NA	NA	NA	NA	NA	NA	NA	NA	NA	NA	NA	NA	NA
	mmu-miR-3472	0	0	0	0	0	0	0	0	0	NA	NA	NA	NA	NA	NA	NA	NA	NA	NA	NA	NA	NA	NA	NA	NA	NA	NA	NA
	mmu-miR-3473a	0	0	0	0	0	0	0	0	0	NA	NA	NA	NA	NA	NA	NA	NA	NA	NA	NA	NA	NA	NA	NA	NA	NA	NA	NA
	mmu-miR-3473b	0	0	0	0	0	0	0	0	0	NA	NA	NA	NA	NA	NA	NA	NA	NA	NA	NA	NA	NA	NA	NA	NA	NA	NA	NA
	mmu-miR-3473c	0	0	0	0	0	0	0	0	0	NA	NA	NA	NA	NA	NA	NA	NA	NA	NA	NA	NA	NA	NA	NA	NA	NA	NA	NA
	mmu-miR-3473d	19	11	18	0	0	0	1	0	0	8	3	6	0	0	0	11	0	0	3.17	6	0	4	1.25	0.322	0.848129	0.922195	0.3855	0.3487
	mmu-miR-3473e	0	0	0	0	0	0	0	0	0	NA	NA	NA	NA	NA	NA	NA	NA	NA	NA	NA	NA	NA	NA	NA	NA	NA	NA	NA
	mmu-miR-3473f	0	0	0	0	0	16	0	0	0	NA	NA	NA	NA	NA	NA	NA	NA	NA	NA	NA	NA	NA	NA	NA	NA	NA	NA	NA
	mmu-miR-3473g	28	30	6	0	3	0	0	0	1	12	10	2	0	12	0	0	0	61	10.69	8	4	20	1.341	0.423	0.822196	0.912863	0.7001	0.459
	mmu-miR-3473h-5p	2	0	2	0	0	0	0	0	1	NA	NA	NA	NA	NA	NA	NA	NA	NA	NA	NA	NA	NA	NA	NA	NA	NA	NA	NA
	mmu-miR-3474	2	0	4	0	0	0	0	0	0	NA	NA	NA	NA	NA	NA	NA	NA	NA	NA	NA	NA	NA	NA	NA	NA	NA	NA	NA
	mmu-miR-3475-3p	3173	3686	2456	20	190	468	8	8	6	1386	1168	850	440	754	1939	84	538	363	835.8	1135	1044	328	0.264	-1.92	0.0264045	0.172854	0.4286	0.4587
	mmu-miR-3475-5p	0	0	0	0	0	0	0	0	0	NA	NA	NA	NA	NA	NA	NA	NA	NA	NA	NA	NA	NA	NA	NA	NA	NA	NA	NA
	mmu-miR-34a-3p	0	14	1	0	0	0	1	0	0	NA	NA	NA	NA	NA	NA	NA	NA	NA	NA	NA	NA	NA	NA	NA	NA	NA	NA	NA
	mmu-miR-34a-5p	70	138	86	0	6	0	14	1	0	31	44	30	0	24	0	147	67	0	38.05	35	8	71	2.473	1.306	0.242013	0.53269	0.7162	0.8142
	mmu-miR-34b-3p	56	77	17	0	0	0	1	1	1	24	24	6	0	0	0	11	67	61	21.44	18	0	46	1.821	0.865	0.526904	0.751874	0.6389	0.6353
	mmu-miR-34b-5p	5	134	30	0	0	0	2	0	0	2	42	10	0	0	0	21	0	0	8.45	18	0	7	0.702	-0.511	0.761786	0.878222	1.1036	0.6006
	mmu-miR-34c-3p	11	12	3	0	0	0	2	3	1	5	4	1	0	0	0	21	202	61	32.54	3	0	95	23.032	4.526	0.000425108	0.0107977	0.6364	0.4614
	mmu-miR-34c-5p	316	4079	1675	1	100	1	168	21	25	138	1292	580	22	397	4	1768	1412	1513	791.72	670	141	1564	2.338	1.225	0.256093	0.543398	0.8022	0.4711
	mmu-miR-350-3p	114	126	132	0	3	0	14	1	2	50	40	46	0	12	0	147	67	121	53.65	45	4	112	2.655	1.409	0.12162	0.387453	0.4387	0.8155
	mmu-miR-350-5p	402	348	353	1	16	16	5	1	2	176	110	122	22	63	66	53	67	121	88.96	136	50	80	0.53	-0.915	0.33703	0.61781	0.3937	0.753
	mmu-miR-351-3p	2	0	6	0	0	0	3	1	0	NA	NA	NA	NA	NA	NA	NA	NA	NA	NA	NA	NA	NA	NA	NA	NA	NA	NA	NA
	mmu-miR-351-5p	8208	10658	8013	21	453	884	126	43	59	3584	3377	2774	462	1797	3663	1326	2891	3570	2604.96	3245	1974	2596	0.792	-0.336	0.627312	0.824727	0.3339	0.3329
	mmu-miR-3535	311	254	341	85	12	10	16	2	3	136	80	118	1870	48	41	168	134	182	308.66	111	653	161	1.457	0.543	0.647906	0.832728	0.8856	0.5931
	mmu-miR-3544-3p	0	0	0	0	0	0	0	0	0	NA	NA	NA	NA	NA	NA	NA	NA	NA	NA	NA	NA	NA	NA	NA	NA	NA	NA	NA
	mmu-miR-3544-5p	0	0	0	0	0	0	0	0	0	NA	NA	NA	NA	NA	NA	NA	NA	NA	NA	NA	NA	NA	NA	NA	NA	NA	NA	NA
	mmu-miR-3547-3p	7	3	4	1	0	0	0	0	0	NA	NA	NA	NA	NA	NA	NA	NA	NA	NA	NA	NA	NA	NA	NA	NA	NA	NA	NA
	mmu-miR-3547-5p	0	0	0	0	0	0	0	0	0	NA	NA	NA	NA	NA	NA	NA	NA	NA	NA	NA	NA	NA	NA	NA	NA	NA	NA	NA
	mmu-miR-3552	17	52	16	0	1	0	2	0	0	7	16	6	0	4	0	21	0	0	6.05	10	1	7	1.444	0.53	0.695948	0.86493	0.4179	0.4823
	mmu-miR-3569-3p	0	0	3	0	4	0	0	0	0	NA	NA	NA	NA	NA	NA	NA	NA	NA	NA	NA	NA	NA	NA	NA	NA	NA	NA	NA
	mmu-miR-3569-5p	3	0	0	0	0	0	0	0	1	NA	NA	NA	NA	NA	NA	NA	NA	NA	NA	NA	NA	NA	NA	NA	NA	NA	NA	NA
	mmu-miR-3572-3p	18	8	6	0	0	2	0	1	0	8	3	2	0	0	8	0	67	0	9.78	4	3	22	2.374	1.247	0.501386	0.734985	0.4887	0.3408
	mmu-miR-3572-5p	4	3	1	0	0	0	0	0	0	NA	NA	NA	NA	NA	NA	NA	NA	NA	NA	NA	NA	NA	NA	NA	NA	NA	NA	NA
	mmu-miR-361-3p	1131	1245	1169	25	103	147	12	3	3	494	394	405	550	409	609	126	202	182	374.49	431	523	170	0.372	-1.427	0.0764881	0.315389	0.3346	0.5611
	mmu-miR-361-5p	2462	2207	2225	26	352	501	103	12	23	1075	699	770	572	1397	2076	1084	807	1392	1096.86	848	1348	1094	1.291	0.369	0.589187	0.79434	0.3147	0.4254
	mmu-miR-3618-3p	0	0	0	0	0	0	0	0	0	NA	NA	NA	NA	NA	NA	NA	NA	NA	NA	NA	NA	NA	NA	NA	NA	NA	NA	NA
	mmu-miR-3618-5p	3	0	0	0	0	0	0	0	0	NA	NA	NA	NA	NA	NA	NA	NA	NA	NA	NA	NA	NA	NA	NA	NA	NA	NA	NA
	mmu-miR-362-3p	22	69	66	19	9	0	30	0	0	10	22	23	418	36	0	316	0	0	91.53	18	151	105	6.713	2.747	0.0844173	0.33295	1.5548	0.7603
	mmu-miR-362-5p	32	36	37	0	0	0	0	0	0	14	11	13	0	0	0	0	0	0	4.24	13	0	0	0.01	-6.683	0.114561	0.387453	0.4765	0.4759
	mmu-miR-3620-3p	0	0	0	0	0	0	0	0	0	NA	NA	NA	NA	NA	NA	NA	NA	NA	NA	NA	NA	NA	NA	NA	NA	NA	NA	NA
	mmu-miR-3620-5p	0	1	0	0	0	0	0	0	0	NA	NA	NA	NA	NA	NA	NA	NA	NA	NA	NA	NA	NA	NA	NA	NA	NA	NA	NA
	mmu-miR-363-3p	19	41	27	0	6	0	9	1	1	8	13	9	0	24	0	95	67	61	30.76	10	8	74	7.69	2.943	0.00443579	0.0506505	0.4953	0.7386
	mmu-miR-363-5p	2	4	0	0	0	0	0	0	0	NA	NA	NA	NA	NA	NA	NA	NA	NA	NA	NA	NA	NA	NA	NA	NA	NA	NA	NA
	mmu-miR-365-1-5p	0	2	6	18	0	0	0	0	0	NA	NA	NA	NA	NA	NA	NA	NA	NA	NA	NA	NA	NA	NA	NA	NA	NA	NA	NA
	mmu-miR-365-2-5p	17	23	12	0	5	0	0	0	0	7	7	4	0	20	0	0	0	0	4.3	6	7	0	0.02	-5.68	0.247919	0.53547	0.5791	0.422
	mmu-miR-365-3p	60	60	44	0	126	46	1	0	0	26	19	15	0	500	191	11	0	0	84.61	20	230	4	0.358	-1.48	0.406575	0.65911	0.8259	0.7451
	mmu-miR-367-3p	0	0	0	0	0	0	0	0	0	NA	NA	NA	NA	NA	NA	NA	NA	NA	NA	NA	NA	NA	NA	NA	NA	NA	NA	NA
	mmu-miR-367-5p	0	0	0	0	0	0	0	0	0	NA	NA	NA	NA	NA	NA	NA	NA	NA	NA	NA	NA	NA	NA	NA	NA	NA	NA	NA
	mmu-miR-369-3p	2113	2063	1640	0	150	40	88	7	5	923	654	568	0	595	166	926	471	303	511.57	715	254	567	0.815	-0.295	0.754193	0.873928	0.6075	0.5226
	mmu-miR-369-5p	8502	7953	7160	25	407	642	59	8	14	3713	2520	2478	550	1615	2661	621	538	847	1726.94	2904	1609	669	0.229	-2.124	0.00259389	0.0374346	0.3039	0.3705
	mmu-miR-370-3p	12575	16315	18838	233	1792	2026	184	44	35	5492	5170	6521	5126	7110	8396	1936	2958	2118	4980.7	5728	6877	2337	0.405	-1.303	0.0172586	0.128932	0.1995	0.2985
	mmu-miR-370-5p	1044	1162	1295	0	28	52	20	4	0	456	368	448	0	111	215	210	269	0	230.93	424	109	160	0.39	-1.36	0.179873	0.453252	0.6133	0.6191
	mmu-miR-374b-3p	21	32	37	0	0	0	1	1	1	9	10	13	0	0	0	11	67	61	18.93	11	0	46	2.8	1.485	0.231496	0.522179	0.3834	0.527
	mmu-miR-374b-5p	192	253	217	0	17	23	19	3	3	84	80	75	0	67	95	200	202	182	109.45	80	54	195	2.446	1.29	0.135535	0.401858	0.424	0.7422
	mmu-miR-374c-3p	0	2	0	0	0	0	0	0	0	NA	NA	NA	NA	NA	NA	NA	NA	NA	NA	NA	NA	NA	NA	NA	NA	NA	NA	NA
	mmu-miR-374c-5p	0	0	0	0	0	0	0	0	0	NA	NA	NA	NA	NA	NA	NA	NA	NA	NA	NA	NA	NA	NA	NA	NA	NA	NA	NA
	mmu-miR-375-3p	357	1038	713	0	189	258	8	6	2	156	329	247	0	750	1069	84	403	121	351.03	244	606	203	0.776	-0.365	0.744786	0.873765	0.7649	0.5694
	mmu-miR-375-5p	0	0	0	0	0	0	0	0	0	NA	NA	NA	NA	NA	NA	NA	NA	NA	NA	NA	NA	NA	NA	NA	NA	NA	NA	NA
	mmu-miR-376a-3p	82	587	420	0	19	0	36	3	0	36	186	145	0	75	0	379	202	0	113.68	122	25	194	1.677	0.746	0.566031	0.782822	1.1344	0.7217
	mmu-miR-376a-5p	360	871	627	1	16	0	14	0	5	157	276	217	22	63	0	147	0	303	131.73	217	28	150	0.698	-0.519	0.645801	0.832728	0.7803	0.6995
	mmu-miR-376b-3p	1358	1996	1872	2	88	142	213	6	12	593	632	648	44	349	588	2241	403	726	691.77	624	327	1123	1.853	0.889	0.29405	0.586461	0.4981	0.4849
	mmu-miR-376b-5p	170	298	336	0	22	0	15	0	0	74	94	116	0	87	0	158	0	0	58.9	95	29	53	0.724	-0.465	0.740949	0.873765	1.2678	0.7873
	mmu-miR-376c-3p	300	671	582	0	16	30	27	1	3	131	213	201	0	63	124	284	67	182	140.64	182	62	178	1.061	0.086	0.926016	0.961496	0.5274	0.6884
	mmu-miR-376c-5p	1	4	11	0	0	0	1	0	0	NA	NA	NA	NA	NA	NA	NA	NA	NA	NA	NA	NA	NA	NA	NA	NA	NA	NA	NA
	mmu-miR-377-3p	381	648	498	16	58	32	32	3	0	166	205	172	352	230	133	337	202	0	199.7	181	238	180	1.106	0.146	0.868242	0.938164	0.4802	0.6421
	mmu-miR-377-5p	155	184	131	0	1	9	0	0	0	68	58	45	0	4	37	0	0	0	23.62	57	14	0	0.002	-8.839	0.0122824	0.102622	0.7346	0.807
	mmu-miR-378a-3p	4150	5032	3711	88	519	270	1427	81	66	1812	1594	1285	1936	2059	1119	15016	5446	3993	3806.71	1564	1705	8152	5.248	2.392	0.000178995	0.00541246	0.2636	0.3086
	mmu-miR-378a-5p	18	9	4	0	0	8	0	1	0	8	3	1	0	0	33	0	67	0	12.5	4	11	22	2.994	1.582	0.452676	0.694322	1.0594	0.4621
	mmu-miR-378b	2	0	2	0	1	0	0	0	0	NA	NA	NA	NA	NA	NA	NA	NA	NA	NA	NA	NA	NA	NA	NA	NA	NA	NA	NA
	mmu-miR-378c	404	515	385	0	51	48	132	5	4	176	163	133	0	202	199	1389	336	242	315.7	157	134	656	4.343	2.119	0.0283574	0.18007	0.6041	0.5863
	mmu-miR-378d	31	28	35	0	0	3	6	0	0	14	9	12	0	0	12	63	0	0	12.23	12	4	21	3.208	1.682	0.124258	0.38869	0.4856	0.6245
	mmu-miR-379-3p	404	536	461	0	29	38	3	3	3	176	170	160	0	115	157	32	202	182	132.57	169	91	139	0.705	-0.505	0.634018	0.828398	0.5872	0.7032
	mmu-miR-379-5p	713	637	536	24	8	0	1	1	1	311	202	186	528	32	0	11	67	61	155.2	233	187	46	0.16	-2.642	0.0958598	0.362327	1.1567	0.6758
	mmu-miR-380-3p	1113	2307	1917	2	68	44	43	2	8	486	731	664	44	270	182	452	134	484	383.08	627	165	357	0.587	-0.769	0.347947	0.61781	0.4288	0.5585
	mmu-miR-380-5p	34	31	35	0	0	0	0	0	0	15	10	12	0	0	0	0	0	0	4.09	12	0	0	0.01	-6.629	0.1232	0.387453	0.5184	0.4671
	mmu-miR-381-3p	17465	44039	39940	234	1753	1086	1884	93	78	7627	13954	13825	5148	6955	4501	19825	6252	4719	9200.79	11802	5535	10265	0.875	-0.193	0.75341	0.873928	0.27	0.2947
	mmu-miR-381-5p	3	17	9	16	0	10	0	0	0	1	5	3	352	0	41	0	0	0	44.81	3	131	0	0.037	-4.769	0.417529	0.669524	1.6362	0.8066
	mmu-miR-382-3p	507	432	620	1	163	35	27	7	2	221	137	215	22	647	145	284	471	121	251.38	191	271	292	1.517	0.601	0.543056	0.768019	0.6241	0.6157
	mmu-miR-382-5p	2737	2318	2349	69	403	493	51	5	10	1195	734	813	1518	1599	2043	537	336	605	1042.32	914	1720	493	0.545	-0.874	0.190525	0.467118	0.2779	0.4307
	mmu-miR-383-3p	4	6	4	0	0	0	0	0	0	NA	NA	NA	NA	NA	NA	NA	NA	NA	NA	NA	NA	NA	NA	NA	NA	NA	NA	NA
	mmu-miR-383-5p	3594	3638	3128	20	134	376	60	18	9	1570	1153	1083	440	532	1558	631	1210	545	968.99	1269	843	795	0.618	-0.695	0.339507	0.61781	0.3478	0.4409
	mmu-miR-384-3p	617	795	916	0	48	50	60	3	5	269	252	317	0	190	207	631	202	303	263.52	279	132	379	1.423	0.509	0.568316	0.782822	0.5291	0.6076
	mmu-miR-384-5p	1360	1589	1922	1	92	62	30	8	3	594	504	665	22	365	257	316	538	182	382.41	588	215	345	0.58	-0.786	0.366704	0.627648	0.4769	0.5597
	mmu-miR-3960	0	0	0	0	0	0	0	0	0	NA	NA	NA	NA	NA	NA	NA	NA	NA	NA	NA	NA	NA	NA	NA	NA	NA	NA	NA
	mmu-miR-3961	0	0	0	0	0	0	0	0	0	NA	NA	NA	NA	NA	NA	NA	NA	NA	NA	NA	NA	NA	NA	NA	NA	NA	NA	NA
	mmu-miR-3962	0	0	0	0	0	0	0	0	0	NA	NA	NA	NA	NA	NA	NA	NA	NA	NA	NA	NA	NA	NA	NA	NA	NA	NA	NA
	mmu-miR-3963	6	5	4	0	0	1	0	0	0	NA	NA	NA	NA	NA	NA	NA	NA	NA	NA	NA	NA	NA	NA	NA	NA	NA	NA	NA
	mmu-miR-3964	0	0	0	0	0	0	0	0	0	NA	NA	NA	NA	NA	NA	NA	NA	NA	NA	NA	NA	NA	NA	NA	NA	NA	NA	NA
	mmu-miR-3965	0	0	0	0	0	0	0	0	0	NA	NA	NA	NA	NA	NA	NA	NA	NA	NA	NA	NA	NA	NA	NA	NA	NA	NA	NA
	mmu-miR-3966	0	0	0	0	0	0	0	0	0	NA	NA	NA	NA	NA	NA	NA	NA	NA	NA	NA	NA	NA	NA	NA	NA	NA	NA	NA
	mmu-miR-3967	0	0	0	0	0	0	0	0	0	NA	NA	NA	NA	NA	NA	NA	NA	NA	NA	NA	NA	NA	NA	NA	NA	NA	NA	NA
	mmu-miR-3968	17	35	20	14	27	23	2	0	0	7	11	7	308	107	95	21	0	0	61.88	8	170	7	1.651	0.723	0.606629	0.810696	0.4823	0.8025
	mmu-miR-3969	0	0	0	0	0	0	0	0	0	NA	NA	NA	NA	NA	NA	NA	NA	NA	NA	NA	NA	NA	NA	NA	NA	NA	NA	NA
	mmu-miR-3970	1	6	2	0	0	0	0	0	0	NA	NA	NA	NA	NA	NA	NA	NA	NA	NA	NA	NA	NA	NA	NA	NA	NA	NA	NA
	mmu-miR-3971	0	0	0	0	0	0	0	0	0	NA	NA	NA	NA	NA	NA	NA	NA	NA	NA	NA	NA	NA	NA	NA	NA	NA	NA	NA
	mmu-miR-409-3p	36511	47609	39636	369	3927	6861	302	70	93	15945	15086	13720	8119	15581	28433	3178	4706	5627	12266	14917	17378	4504	0.301	-1.734	0.00359863	0.0486198	0.2369	0.2998
	mmu-miR-409-5p	485	1247	709	20	15	50	0	2	0	212	395	245	440	60	207	0	134	0	188.17	284	236	45	0.093	-3.43	0.0130679	0.106386	0.6565	0.647
	mmu-miR-410-3p	183629	145713	155585	1019	11680	13804	3864	482	589	80192	46171	53854	22420	46341	57207	40660	32404	35638	46098.6	60072	41989	36234	0.603	-0.729	0.210853	0.490328	0.2415	0.353
	mmu-miR-410-5p	53	101	83	0	0	0	0	0	0	23	32	29	0	0	0	0	0	0	9.32	28	0	0	0.004	-7.812	0.0421445	0.243289	0.6659	0.6632
	mmu-miR-411-3p	1190	1821	1601	1	139	191	3	5	2	520	577	554	22	551	792	32	336	121	389.4	550	455	163	0.259	-1.949	0.0759328	0.315146	0.6542	0.555
	mmu-miR-411-5p	60342	105124	97513	302	2779	3727	168	131	134	26352	33310	33753	6645	11026	15445	1768	8807	8108	16134.9	31138	11039	6228	0.199	-2.332	0.000411513	0.0107977	0.2814	0.3078
	mmu-miR-412-3p	111	97	116	0	2	21	2	0	0	48	31	40	0	8	87	21	0	0	26.15	40	32	7	0.339	-1.559	0.299717	0.591057	0.7816	0.8089
	mmu-miR-412-5p	370	485	560	0	38	109	9	0	1	162	154	194	0	151	452	95	0	61	140.76	170	201	52	0.368	-1.442	0.220353	0.502727	0.7455	0.6783
	mmu-miR-421-3p	2229	3542	3198	47	151	148	468	26	29	973	1122	1107	1034	599	613	4925	1748	1755	1541.83	1067	749	2809	2.673	1.418	0.0288726	0.181526	0.2869	0.3848
	mmu-miR-421-5p	5	20	2	0	0	0	1	0	0	NA	NA	NA	NA	NA	NA	NA	NA	NA	NA	NA	NA	NA	NA	NA	NA	NA	NA	NA
	mmu-miR-423-3p	5382	5922	5664	100	1075	948	122	27	21	2350	1876	1961	2200	4265	3929	1284	1815	1271	2327.89	2062	3465	1457	0.701	-0.512	0.377567	0.634957	0.2254	0.342
	mmu-miR-423-5p	14600	10769	11816	237	13716	23397	811	70	71	6376	3412	4090	5214	54419	96962	8534	4706	4296	20890	4626	52198	5845	1.268	0.342	0.650446	0.832728	0.4071	0.3174
	mmu-miR-425-3p	84	73	151	0	7	16	3	0	2	37	23	52	0	28	66	32	0	121	39.86	37	31	51	1.215	0.281	0.808647	0.904033	0.5421	0.8149
	mmu-miR-425-5p	1177	1212	1255	21	151	224	74	8	14	514	384	434	462	599	928	779	538	847	609.5	444	663	721	1.635	0.709	0.306301	0.59663	0.3146	0.5029
	mmu-miR-429-3p	6	8	0	0	8	7	0	0	0	NA	NA	NA	NA	NA	NA	NA	NA	NA	NA	NA	NA	NA	NA	NA	NA	NA	NA	NA
	mmu-miR-429-5p	0	0	0	0	0	0	0	0	0	NA	NA	NA	NA	NA	NA	NA	NA	NA	NA	NA	NA	NA	NA	NA	NA	NA	NA	NA
	mmu-miR-431-3p	3618	4018	3756	24	158	305	165	13	19	1580	1273	1300	528	627	1264	1736	874	1150	1148	1384	806	1253	0.921	-0.118	0.856	0.929162	0.2911	0.4193
	mmu-miR-431-5p	3916	4587	3407	50	181	201	146	26	17	1710	1453	1179	1100	718	833	1536	1748	1029	1256.33	1447	884	1438	0.995	-0.007	0.990442	0.995143	0.2572	0.4089
	mmu-miR-432	0	0	0	0	0	0	0	0	0	NA	NA	NA	NA	NA	NA	NA	NA	NA	NA	NA	NA	NA	NA	NA	NA	NA	NA	NA
	mmu-miR-433-3p	7796	6165	5839	11	486	1344	68	14	19	3405	1953	2021	242	1928	5570	716	941	1150	1991.73	2460	2580	936	0.377	-1.408	0.0863826	0.338598	0.4442	0.3562
	mmu-miR-433-5p	626	658	621	0	17	35	4	1	2	273	208	215	0	67	145	42	67	121	126.63	232	71	77	0.292	-1.778	0.0981415	0.366587	0.5309	0.6974
	mmu-miR-434-3p	402982	408879	361905	788	49868	70280	8852	1410	1535	175984	129560	125270	17338	197855	291256	93147	94792	92876	135342	143605	168816	93605	0.652	-0.617	0.424045	0.678258	0.4264	0.4058
	mmu-miR-434-5p	10647	23135	22594	29	618	815	813	28	30	4650	7331	7821	638	2452	3378	8555	1882	1815	4280.12	6601	2156	4084	0.627	-0.674	0.34562	0.61781	0.3618	0.3033
	mmu-miR-448-3p	669	1487	488	1	70	32	50	32	27	292	471	169	22	278	133	526	2151	1634	630.63	311	144	1437	4.547	2.185	0.0121036	0.102477	0.4848	0.5076
	mmu-miR-448-5p	2	28	6	0	0	0	4	0	3	1	9	2	0	0	0	42	0	182	26.16	4	0	75	17.043	4.091	0.00446682	0.0506505	0.9524	0.5043
	mmu-miR-449a-3p	0	0	3	0	0	0	0	0	0	NA	NA	NA	NA	NA	NA	NA	NA	NA	NA	NA	NA	NA	NA	NA	NA	NA	NA	NA
	mmu-miR-449a-5p	337	1081	670	0	36	0	19	5	2	147	343	232	0	143	0	200	336	121	169.06	241	48	219	0.901	-0.151	0.899803	0.947554	0.9258	0.6689
	mmu-miR-449b	0	0	0	0	0	0	0	0	0	NA	NA	NA	NA	NA	NA	NA	NA	NA	NA	NA	NA	NA	NA	NA	NA	NA	NA	NA
	mmu-miR-449c-3p	0	0	0	0	0	0	0	0	0	NA	NA	NA	NA	NA	NA	NA	NA	NA	NA	NA	NA	NA	NA	NA	NA	NA	NA	NA
	mmu-miR-449c-5p	171	136	75	0	9	0	3	0	0	75	43	26	0	36	0	32	0	0	23.45	48	12	11	0.392	-1.351	0.359963	0.622824	0.9241	0.8024
	mmu-miR-450a-1-3p	0	0	0	0	0	0	0	0	0	NA	NA	NA	NA	NA	NA	NA	NA	NA	NA	NA	NA	NA	NA	NA	NA	NA	NA	NA
	mmu-miR-450a-2-3p	0	0	0	0	0	0	0	0	0	NA	NA	NA	NA	NA	NA	NA	NA	NA	NA	NA	NA	NA	NA	NA	NA	NA	NA	NA
	mmu-miR-450a-5p	20	34	36	0	0	0	6	2	0	9	11	12	0	0	0	63	134	0	25.51	11	0	66	5.925	2.567	0.0105463	0.0943229	0.397	0.6406
	mmu-miR-450b-3p	4	0	2	0	0	0	0	0	0	NA	NA	NA	NA	NA	NA	NA	NA	NA	NA	NA	NA	NA	NA	NA	NA	NA	NA	NA
	mmu-miR-450b-5p	39	46	25	0	0	0	19	1	1	17	15	9	0	0	0	200	67	61	40.88	14	0	109	9.301	3.217	0.00160674	0.0280808	0.5473	0.8027
	mmu-miR-451a	38	30	15	0	5	14	30	2	5	17	10	5	0	20	58	316	134	303	95.76	11	26	251	24.568	4.619	1.16541e-05	0.000650786	0.5513	0.7809
	mmu-miR-451b	0	0	0	0	0	0	0	0	0	NA	NA	NA	NA	NA	NA	NA	NA	NA	NA	NA	NA	NA	NA	NA	NA	NA	NA	NA
	mmu-miR-452-3p	1	0	0	0	0	0	0	0	0	NA	NA	NA	NA	NA	NA	NA	NA	NA	NA	NA	NA	NA	NA	NA	NA	NA	NA	NA
	mmu-miR-452-5p	24	17	8	0	3	12	3	1	0	10	5	3	0	12	50	32	67	0	19.9	6	21	33	5.072	2.343	0.0656703	0.303199	0.5558	0.6686
	mmu-miR-453	0	0	0	0	0	0	0	0	0	NA	NA	NA	NA	NA	NA	NA	NA	NA	NA	NA	NA	NA	NA	NA	NA	NA	NA	NA
	mmu-miR-455-3p	13	1	1	0	0	0	0	0	0	NA	NA	NA	NA	NA	NA	NA	NA	NA	NA	NA	NA	NA	NA	NA	NA	NA	NA	NA
	mmu-miR-455-5p	24	47	25	0	0	0	1	1	0	10	15	9	0	0	0	11	67	0	12.42	11	0	26	1.538	0.621	0.645054	0.832728	0.3675	0.5051
	mmu-miR-463-3p	0	0	0	0	0	0	0	0	0	NA	NA	NA	NA	NA	NA	NA	NA	NA	NA	NA	NA	NA	NA	NA	NA	NA	NA	NA
	mmu-miR-463-5p	1	0	0	0	0	0	0	0	0	NA	NA	NA	NA	NA	NA	NA	NA	NA	NA	NA	NA	NA	NA	NA	NA	NA	NA	NA
	mmu-miR-465a-3p	0	1	0	0	0	0	0	0	0	NA	NA	NA	NA	NA	NA	NA	NA	NA	NA	NA	NA	NA	NA	NA	NA	NA	NA	NA
	mmu-miR-465a-5p	0	0	0	0	0	0	0	0	0	NA	NA	NA	NA	NA	NA	NA	NA	NA	NA	NA	NA	NA	NA	NA	NA	NA	NA	NA
	mmu-miR-465b-3p	0	1	0	0	0	0	0	0	0	NA	NA	NA	NA	NA	NA	NA	NA	NA	NA	NA	NA	NA	NA	NA	NA	NA	NA	NA
	mmu-miR-465b-5p	0	1	0	0	0	0	0	0	0	NA	NA	NA	NA	NA	NA	NA	NA	NA	NA	NA	NA	NA	NA	NA	NA	NA	NA	NA
	mmu-miR-465c-3p	0	0	0	0	0	0	0	0	0	NA	NA	NA	NA	NA	NA	NA	NA	NA	NA	NA	NA	NA	NA	NA	NA	NA	NA	NA
	mmu-miR-465c-5p	6	13	1	0	0	0	0	0	0	NA	NA	NA	NA	NA	NA	NA	NA	NA	NA	NA	NA	NA	NA	NA	NA	NA	NA	NA
	mmu-miR-465d-3p	0	0	0	0	0	0	0	0	0	NA	NA	NA	NA	NA	NA	NA	NA	NA	NA	NA	NA	NA	NA	NA	NA	NA	NA	NA
	mmu-miR-465d-5p	0	0	0	0	0	0	0	0	0	NA	NA	NA	NA	NA	NA	NA	NA	NA	NA	NA	NA	NA	NA	NA	NA	NA	NA	NA
	mmu-miR-466a-3p	10	2	2	0	0	0	0	0	0	NA	NA	NA	NA	NA	NA	NA	NA	NA	NA	NA	NA	NA	NA	NA	NA	NA	NA	NA
	mmu-miR-466a-5p	0	0	0	0	0	0	0	0	0	NA	NA	NA	NA	NA	NA	NA	NA	NA	NA	NA	NA	NA	NA	NA	NA	NA	NA	NA
	mmu-miR-466b-3p	38	9	43	0	0	12	0	0	1	17	3	15	0	0	50	0	0	61	16.06	12	17	20	1.097	0.134	0.949802	0.969653	1.2434	0.6412
	mmu-miR-466b-5p	0	4	0	0	0	0	0	0	0	NA	NA	NA	NA	NA	NA	NA	NA	NA	NA	NA	NA	NA	NA	NA	NA	NA	NA	NA
	mmu-miR-466c-3p	18	4	10	0	0	4	0	0	1	8	1	3	0	0	17	0	0	61	9.96	4	6	20	2.563	1.358	0.491103	0.730328	0.7504	0.3845
	mmu-miR-466c-5p	11	11	1	0	0	0	0	0	0	NA	NA	NA	NA	NA	NA	NA	NA	NA	NA	NA	NA	NA	NA	NA	NA	NA	NA	NA
	mmu-miR-466d-3p	8	2	1	0	0	0	0	0	0	NA	NA	NA	NA	NA	NA	NA	NA	NA	NA	NA	NA	NA	NA	NA	NA	NA	NA	NA
	mmu-miR-466d-5p	0	3	5	0	0	0	0	0	0	NA	NA	NA	NA	NA	NA	NA	NA	NA	NA	NA	NA	NA	NA	NA	NA	NA	NA	NA
	mmu-miR-466e-3p	6	1	5	0	0	0	0	0	0	NA	NA	NA	NA	NA	NA	NA	NA	NA	NA	NA	NA	NA	NA	NA	NA	NA	NA	NA
	mmu-miR-466e-5p	0	0	0	0	0	0	0	0	0	NA	NA	NA	NA	NA	NA	NA	NA	NA	NA	NA	NA	NA	NA	NA	NA	NA	NA	NA
	mmu-miR-466f	0	0	0	0	0	0	0	0	0	NA	NA	NA	NA	NA	NA	NA	NA	NA	NA	NA	NA	NA	NA	NA	NA	NA	NA	NA
	mmu-miR-466f-3p	0	0	0	0	0	0	0	0	0	NA	NA	NA	NA	NA	NA	NA	NA	NA	NA	NA	NA	NA	NA	NA	NA	NA	NA	NA
	mmu-miR-466f-5p	0	0	0	0	0	0	0	0	0	NA	NA	NA	NA	NA	NA	NA	NA	NA	NA	NA	NA	NA	NA	NA	NA	NA	NA	NA
	mmu-miR-466g	0	0	0	0	0	0	0	0	0	NA	NA	NA	NA	NA	NA	NA	NA	NA	NA	NA	NA	NA	NA	NA	NA	NA	NA	NA
	mmu-miR-466h-3p	2	0	0	0	0	0	0	0	0	NA	NA	NA	NA	NA	NA	NA	NA	NA	NA	NA	NA	NA	NA	NA	NA	NA	NA	NA
	mmu-miR-466h-5p	0	0	0	0	0	0	0	0	0	NA	NA	NA	NA	NA	NA	NA	NA	NA	NA	NA	NA	NA	NA	NA	NA	NA	NA	NA
	mmu-miR-466i-3p	0	0	0	0	0	0	0	0	0	NA	NA	NA	NA	NA	NA	NA	NA	NA	NA	NA	NA	NA	NA	NA	NA	NA	NA	NA
	mmu-miR-466i-5p	0	0	0	0	0	0	0	0	0	NA	NA	NA	NA	NA	NA	NA	NA	NA	NA	NA	NA	NA	NA	NA	NA	NA	NA	NA
	mmu-miR-466j	0	0	0	0	0	0	0	0	0	NA	NA	NA	NA	NA	NA	NA	NA	NA	NA	NA	NA	NA	NA	NA	NA	NA	NA	NA
	mmu-miR-466k	0	0	0	0	0	0	0	0	0	NA	NA	NA	NA	NA	NA	NA	NA	NA	NA	NA	NA	NA	NA	NA	NA	NA	NA	NA
	mmu-miR-466l-3p	0	0	0	0	0	0	0	0	0	NA	NA	NA	NA	NA	NA	NA	NA	NA	NA	NA	NA	NA	NA	NA	NA	NA	NA	NA
	mmu-miR-466l-5p	0	0	0	0	0	0	0	0	0	NA	NA	NA	NA	NA	NA	NA	NA	NA	NA	NA	NA	NA	NA	NA	NA	NA	NA	NA
	mmu-miR-466m-3p	0	0	0	0	0	0	0	0	0	NA	NA	NA	NA	NA	NA	NA	NA	NA	NA	NA	NA	NA	NA	NA	NA	NA	NA	NA
	mmu-miR-466m-5p	0	0	0	0	0	0	0	0	0	NA	NA	NA	NA	NA	NA	NA	NA	NA	NA	NA	NA	NA	NA	NA	NA	NA	NA	NA
	mmu-miR-466n-3p	0	0	0	0	0	0	0	0	0	NA	NA	NA	NA	NA	NA	NA	NA	NA	NA	NA	NA	NA	NA	NA	NA	NA	NA	NA
	mmu-miR-466n-5p	0	3	5	0	0	0	0	0	0	NA	NA	NA	NA	NA	NA	NA	NA	NA	NA	NA	NA	NA	NA	NA	NA	NA	NA	NA
	mmu-miR-466o-3p	5	0	0	0	0	0	0	0	0	NA	NA	NA	NA	NA	NA	NA	NA	NA	NA	NA	NA	NA	NA	NA	NA	NA	NA	NA
	mmu-miR-466o-5p	0	0	0	0	0	0	0	0	0	NA	NA	NA	NA	NA	NA	NA	NA	NA	NA	NA	NA	NA	NA	NA	NA	NA	NA	NA
	mmu-miR-466p-3p	6	1	2	0	0	1	0	0	0	NA	NA	NA	NA	NA	NA	NA	NA	NA	NA	NA	NA	NA	NA	NA	NA	NA	NA	NA
	mmu-miR-466p-5p	0	0	0	0	0	0	0	0	0	NA	NA	NA	NA	NA	NA	NA	NA	NA	NA	NA	NA	NA	NA	NA	NA	NA	NA	NA
	mmu-miR-466q	14	0	0	0	0	0	0	0	0	NA	NA	NA	NA	NA	NA	NA	NA	NA	NA	NA	NA	NA	NA	NA	NA	NA	NA	NA
	mmu-miR-467a-3p	5	7	7	0	0	0	0	0	0	NA	NA	NA	NA	NA	NA	NA	NA	NA	NA	NA	NA	NA	NA	NA	NA	NA	NA	NA
	mmu-miR-467a-5p	39	24	32	0	3	0	0	3	0	17	8	11	0	12	0	0	202	0	27.7	12	4	67	4.263	2.092	0.181329	0.455115	1.0411	0.6004
	mmu-miR-467b-3p	0	0	0	0	0	0	0	0	0	NA	NA	NA	NA	NA	NA	NA	NA	NA	NA	NA	NA	NA	NA	NA	NA	NA	NA	NA
	mmu-miR-467b-5p	6	2	8	0	0	0	0	0	0	NA	NA	NA	NA	NA	NA	NA	NA	NA	NA	NA	NA	NA	NA	NA	NA	NA	NA	NA
	mmu-miR-467c-3p	0	0	0	0	0	0	0	0	0	NA	NA	NA	NA	NA	NA	NA	NA	NA	NA	NA	NA	NA	NA	NA	NA	NA	NA	NA
	mmu-miR-467c-5p	41	33	18	0	0	0	0	0	0	18	10	6	0	0	0	0	0	0	3.84	11	0	0	0.011	-6.539	0.130357	0.395982	0.4807	0.4527
	mmu-miR-467d-3p	0	2	0	0	0	0	0	0	0	NA	NA	NA	NA	NA	NA	NA	NA	NA	NA	NA	NA	NA	NA	NA	NA	NA	NA	NA
	mmu-miR-467d-5p	55	57	56	0	0	9	1	0	0	24	18	19	0	0	37	11	0	0	12.14	20	12	4	0.356	-1.491	0.389557	0.646647	0.7321	0.6876
	mmu-miR-467e-3p	0	0	0	0	0	0	0	0	0	NA	NA	NA	NA	NA	NA	NA	NA	NA	NA	NA	NA	NA	NA	NA	NA	NA	NA	NA
	mmu-miR-467e-5p	25	15	36	0	0	0	0	1	0	11	5	12	0	0	0	0	67	0	10.6	9	0	22	1.056	0.078	0.965757	0.982505	0.4806	0.4404
	mmu-miR-467f	0	0	0	0	0	0	0	0	0	NA	NA	NA	NA	NA	NA	NA	NA	NA	NA	NA	NA	NA	NA	NA	NA	NA	NA	NA
	mmu-miR-467g	0	0	0	0	0	0	0	0	0	NA	NA	NA	NA	NA	NA	NA	NA	NA	NA	NA	NA	NA	NA	NA	NA	NA	NA	NA
	mmu-miR-467h	0	0	0	0	0	0	0	0	0	NA	NA	NA	NA	NA	NA	NA	NA	NA	NA	NA	NA	NA	NA	NA	NA	NA	NA	NA
	mmu-miR-468-3p	0	0	0	0	0	0	0	0	0	NA	NA	NA	NA	NA	NA	NA	NA	NA	NA	NA	NA	NA	NA	NA	NA	NA	NA	NA
	mmu-miR-468-5p	0	0	0	0	0	0	0	0	0	NA	NA	NA	NA	NA	NA	NA	NA	NA	NA	NA	NA	NA	NA	NA	NA	NA	NA	NA
	mmu-miR-470-3p	0	0	0	0	0	0	0	0	0	NA	NA	NA	NA	NA	NA	NA	NA	NA	NA	NA	NA	NA	NA	NA	NA	NA	NA	NA
	mmu-miR-470-5p	3	21	8	0	0	0	0	0	0	NA	NA	NA	NA	NA	NA	NA	NA	NA	NA	NA	NA	NA	NA	NA	NA	NA	NA	NA
	mmu-miR-471-3p	0	0	0	0	0	0	0	0	0	NA	NA	NA	NA	NA	NA	NA	NA	NA	NA	NA	NA	NA	NA	NA	NA	NA	NA	NA
	mmu-miR-471-5p	0	0	0	0	0	0	0	0	0	NA	NA	NA	NA	NA	NA	NA	NA	NA	NA	NA	NA	NA	NA	NA	NA	NA	NA	NA
	mmu-miR-483-3p	1	12	0	0	4	0	0	0	0	NA	NA	NA	NA	NA	NA	NA	NA	NA	NA	NA	NA	NA	NA	NA	NA	NA	NA	NA
	mmu-miR-483-5p	21	15	0	0	3	0	0	0	1	9	5	0	0	12	0	0	0	61	9.59	5	4	20	2.874	1.523	0.50052	0.734985	1.5933	0.3753
	mmu-miR-484	3877	6545	6067	72	513	595	208	22	23	1693	2074	2100	1584	2035	2466	2189	1479	1392	1890.19	1956	2028	1687	0.873	-0.196	0.736274	0.873765	0.2322	0.3619
	mmu-miR-485-3p	2357	2428	2323	2	226	701	25	7	3	1029	769	804	44	897	2905	263	471	182	818.19	867	1282	305	0.346	-1.53	0.121492	0.387453	0.6063	0.4608
	mmu-miR-485-5p	1844	2248	2083	0	129	252	4	2	4	805	712	721	0	512	1044	42	134	242	468.15	746	519	139	0.168	-2.572	0.0257829	0.17195	0.708	0.531
	mmu-miR-486a-3p	267	826	845	1	296	370	26	14	11	117	262	292	22	1174	1533	274	941	666	586.77	224	910	627	2.732	1.45	0.144285	0.410857	0.6416	0.5084
	mmu-miR-486a-5p	44057	33591	45231	3126	9457	19078	1490	342	406	19240	10644	15656	68778	37521	79063	15679	22992	24565	32682.2	15180	61787	21079	1.387	0.472	0.406362	0.65911	0.231	0.3369
	mmu-miR-486b-3p	12	72	52	0	34	37	8	2	3	5	23	18	0	135	153	84	134	182	81.6	15	96	133	8.123	3.022	0.00803961	0.0781166	0.664	0.7867
	mmu-miR-486b-5p	42755	32662	44763	3016	9228	19030	1421	317	367	18671	10349	15494	66358	36613	78864	14953	21311	22206	31646.7	14838	60612	19490	1.312	0.392	0.489167	0.729157	0.2296	0.3355
	mmu-miR-487b-3p	7825	11826	11385	71	670	1029	136	28	28	3417	3747	3941	1562	2658	4264	1431	1882	1694	2733.08	3702	2828	1669	0.448	-1.158	0.0482802	0.262033	0.2284	0.3288
	mmu-miR-487b-5p	36	38	12	0	2	11	0	1	0	16	12	4	0	8	46	0	67	0	16.96	11	18	22	1.009	0.013	0.996314	0.997886	0.6771	0.6428
	mmu-miR-488-3p	2923	19738	17308	7	286	206	1323	16	16	1276	6254	5991	154	1135	854	13922	1076	968	3514.39	4507	714	5322	1.191	0.252	0.78106	0.88884	0.5923	0.3123
	mmu-miR-488-5p	2968	2719	2969	3	196	315	10	4	8	1296	862	1028	66	778	1305	105	269	484	688.07	1062	716	286	0.253	-1.985	0.0366247	0.217415	0.526	0.4834
	mmu-miR-489-3p	0	0	4	0	0	0	0	0	0	NA	NA	NA	NA	NA	NA	NA	NA	NA	NA	NA	NA	NA	NA	NA	NA	NA	NA	NA
	mmu-miR-489-5p	0	0	0	0	0	0	0	0	0	NA	NA	NA	NA	NA	NA	NA	NA	NA	NA	NA	NA	NA	NA	NA	NA	NA	NA	NA
	mmu-miR-490-3p	336	353	202	0	9	31	24	0	0	147	112	70	0	36	128	253	0	0	82.8	110	55	84	0.993	-0.01	0.993035	0.996172	0.86	0.7492
	mmu-miR-490-5p	78	88	64	0	0	0	2	0	0	34	28	22	0	0	0	21	0	0	11.68	28	0	7	0.507	-0.979	0.458319	0.698447	0.462	0.6895
	mmu-miR-491-3p	0	0	4	0	0	0	0	0	0	NA	NA	NA	NA	NA	NA	NA	NA	NA	NA	NA	NA	NA	NA	NA	NA	NA	NA	NA
	mmu-miR-491-5p	9	10	6	0	0	16	0	0	0	NA	NA	NA	NA	NA	NA	NA	NA	NA	NA	NA	NA	NA	NA	NA	NA	NA	NA	NA
	mmu-miR-493-3p	18	24	35	0	0	0	1	0	0	8	8	12	0	0	0	11	0	0	4.23	9	0	4	0.821	-0.285	0.859633	0.931514	0.3508	0.4287
	mmu-miR-493-5p	118	154	135	0	23	19	2	0	0	52	49	47	0	91	79	21	0	0	37.57	49	57	7	0.288	-1.797	0.176991	0.447765	0.5158	0.815
	mmu-miR-494-3p	46	70	24	0	13	0	0	0	1	20	22	8	0	52	0	0	0	61	18.07	17	17	20	0.716	-0.483	0.803883	0.901883	1.0789	0.6963
	mmu-miR-494-5p	7	7	9	0	0	8	0	0	0	NA	NA	NA	NA	NA	NA	NA	NA	NA	NA	NA	NA	NA	NA	NA	NA	NA	NA	NA
	mmu-miR-495-3p	617	450	338	1	61	32	24	2	4	269	143	117	22	242	133	253	134	242	172.74	176	132	210	1.224	0.292	0.748453	0.873765	0.5059	0.6636
	mmu-miR-495-5p	4	0	1	0	0	0	0	0	0	NA	NA	NA	NA	NA	NA	NA	NA	NA	NA	NA	NA	NA	NA	NA	NA	NA	NA	NA
	mmu-miR-496a-3p	597	363	406	40	13	8	33	1	2	261	115	141	880	52	33	347	67	121	224.06	172	322	178	1.129	0.175	0.877159	0.938164	0.8477	0.6306
	mmu-miR-496a-5p	4	22	8	0	0	0	0	0	0	NA	NA	NA	NA	NA	NA	NA	NA	NA	NA	NA	NA	NA	NA	NA	NA	NA	NA	NA
	mmu-miR-496b	0	0	0	0	0	0	0	0	0	NA	NA	NA	NA	NA	NA	NA	NA	NA	NA	NA	NA	NA	NA	NA	NA	NA	NA	NA
	mmu-miR-497a-3p	0	2	0	0	0	0	0	0	0	NA	NA	NA	NA	NA	NA	NA	NA	NA	NA	NA	NA	NA	NA	NA	NA	NA	NA	NA
	mmu-miR-497a-5p	803	1345	852	27	109	24	57	2	7	351	426	295	594	432	99	600	134	424	372.84	357	375	386	1.133	0.18	0.829965	0.91657	0.463	0.5641
	mmu-miR-497b	0	0	0	0	0	0	0	0	0	NA	NA	NA	NA	NA	NA	NA	NA	NA	NA	NA	NA	NA	NA	NA	NA	NA	NA	NA
	mmu-miR-499-3p	0	0	0	0	0	0	0	0	0	NA	NA	NA	NA	NA	NA	NA	NA	NA	NA	NA	NA	NA	NA	NA	NA	NA	NA	NA
	mmu-miR-499-5p	0	6	0	1	7	0	0	0	0	NA	NA	NA	NA	NA	NA	NA	NA	NA	NA	NA	NA	NA	NA	NA	NA	NA	NA	NA
	mmu-miR-500-3p	94	95	129	12	1	23	26	0	0	41	30	45	264	4	95	274	0	0	83.63	39	121	91	2.918	1.545	0.231897	0.522179	1.0735	0.7644
	mmu-miR-500-5p	5	6	1	0	3	0	0	0	0	NA	NA	NA	NA	NA	NA	NA	NA	NA	NA	NA	NA	NA	NA	NA	NA	NA	NA	NA
	mmu-miR-501-3p	421	367	393	112	33	91	69	2	7	184	116	136	2464	131	377	726	134	424	521.39	145	991	428	3.067	1.617	0.0993655	0.368989	0.6279	0.5238
	mmu-miR-501-5p	22	29	21	0	4	0	0	1	0	10	9	7	0	16	0	0	67	0	12.13	9	5	22	1.094	0.129	0.940354	0.965845	0.3922	0.4919
	mmu-miR-503-3p	14	24	7	0	3	11	3	0	0	6	8	2	0	12	46	32	0	0	11.69	5	19	11	3.663	1.873	0.159148	0.426046	0.5424	0.6182
	mmu-miR-503-5p	5	5	4	0	9	0	0	0	0	NA	NA	NA	NA	NA	NA	NA	NA	NA	NA	NA	NA	NA	NA	NA	NA	NA	NA	NA
	mmu-miR-504-3p	7	10	10	0	0	0	0	0	0	NA	NA	NA	NA	NA	NA	NA	NA	NA	NA	NA	NA	NA	NA	NA	NA	NA	NA	NA
	mmu-miR-504-5p	191	136	174	0	10	52	1	0	0	83	43	60	0	40	215	11	0	0	50.27	62	85	4	0.117	-3.099	0.069993	0.31037	0.8051	0.7993
	mmu-miR-5046	0	0	0	0	0	0	0	0	0	NA	NA	NA	NA	NA	NA	NA	NA	NA	NA	NA	NA	NA	NA	NA	NA	NA	NA	NA
	mmu-miR-505-3p	35	39	27	0	3	0	4	0	0	15	12	9	0	12	0	42	0	0	10.11	12	4	14	2.16	1.111	0.32556	0.611629	0.406	0.5949
	mmu-miR-505-5p	100	44	63	0	10	0	0	2	0	44	14	22	0	40	0	0	134	0	28.17	27	13	45	1.222	0.29	0.868912	0.938164	1.2792	0.7544
	mmu-miR-509-3p	0	0	0	0	0	0	0	0	0	NA	NA	NA	NA	NA	NA	NA	NA	NA	NA	NA	NA	NA	NA	NA	NA	NA	NA	NA
	mmu-miR-509-5p	0	0	0	0	0	0	0	0	0	NA	NA	NA	NA	NA	NA	NA	NA	NA	NA	NA	NA	NA	NA	NA	NA	NA	NA	NA
	mmu-miR-5098	0	0	0	0	0	0	0	0	0	NA	NA	NA	NA	NA	NA	NA	NA	NA	NA	NA	NA	NA	NA	NA	NA	NA	NA	NA
	mmu-miR-5099	5064	3185	4691	98	92	74	1	4	6	2211	1009	1624	2156	365	307	11	269	363	923.87	1615	943	214	0.117	-3.09	0.00394775	0.0489476	0.61	0.4459
	mmu-miR-5100	79	24	25	213	119	27	1	6	2	34	8	9	4686	472	112	11	403	121	650.68	17	1757	178	9.422	3.236	0.0148213	0.114775	0.9265	0.4961
	mmu-miR-5101	7	0	0	0	0	0	0	0	0	NA	NA	NA	NA	NA	NA	NA	NA	NA	NA	NA	NA	NA	NA	NA	NA	NA	NA	NA
	mmu-miR-5103	0	0	0	0	0	0	0	0	0	NA	NA	NA	NA	NA	NA	NA	NA	NA	NA	NA	NA	NA	NA	NA	NA	NA	NA	NA
	mmu-miR-5104	0	0	0	0	0	0	0	0	0	NA	NA	NA	NA	NA	NA	NA	NA	NA	NA	NA	NA	NA	NA	NA	NA	NA	NA	NA
	mmu-miR-5104b-5p	0	0	0	0	0	0	0	0	0	NA	NA	NA	NA	NA	NA	NA	NA	NA	NA	NA	NA	NA	NA	NA	NA	NA	NA	NA
	mmu-miR-5106	0	0	0	0	0	0	0	0	0	NA	NA	NA	NA	NA	NA	NA	NA	NA	NA	NA	NA	NA	NA	NA	NA	NA	NA	NA
	mmu-miR-5107-3p	0	0	0	0	0	0	0	0	0	NA	NA	NA	NA	NA	NA	NA	NA	NA	NA	NA	NA	NA	NA	NA	NA	NA	NA	NA
	mmu-miR-5107-5p	0	0	0	0	0	0	0	0	0	NA	NA	NA	NA	NA	NA	NA	NA	NA	NA	NA	NA	NA	NA	NA	NA	NA	NA	NA
	mmu-miR-5108	0	0	0	0	190	7	0	0	0	NA	NA	NA	NA	NA	NA	NA	NA	NA	NA	NA	NA	NA	NA	NA	NA	NA	NA	NA
	mmu-miR-511-3p	0	0	0	0	0	0	1	0	0	NA	NA	NA	NA	NA	NA	NA	NA	NA	NA	NA	NA	NA	NA	NA	NA	NA	NA	NA
	mmu-miR-511-5p	0	0	0	0	0	0	0	0	0	NA	NA	NA	NA	NA	NA	NA	NA	NA	NA	NA	NA	NA	NA	NA	NA	NA	NA	NA
	mmu-miR-5110	0	0	0	0	2	0	0	0	0	NA	NA	NA	NA	NA	NA	NA	NA	NA	NA	NA	NA	NA	NA	NA	NA	NA	NA	NA
	mmu-miR-5112	0	0	0	0	0	0	0	0	0	NA	NA	NA	NA	NA	NA	NA	NA	NA	NA	NA	NA	NA	NA	NA	NA	NA	NA	NA
	mmu-miR-5113	16	16	16	0	0	15	3	0	0	7	5	6	0	0	62	32	0	0	12.37	6	21	11	3.106	1.635	0.29264	0.586461	1.0098	0.6368
	mmu-miR-5114	15	1	34	0	11	0	1	1	2	7	0	12	0	44	0	11	67	121	29	6	15	66	9.083	3.183	0.0603751	0.299517	1.3706	0.6438
	mmu-miR-5116	0	0	0	0	0	0	0	0	0	NA	NA	NA	NA	NA	NA	NA	NA	NA	NA	NA	NA	NA	NA	NA	NA	NA	NA	NA
	mmu-miR-5118	0	0	0	0	0	0	0	0	0	NA	NA	NA	NA	NA	NA	NA	NA	NA	NA	NA	NA	NA	NA	NA	NA	NA	NA	NA
	mmu-miR-5119	0	0	0	11	47	22	0	0	0	0	0	0	242	186	91	0	0	0	57.74	0	173	0	1	0	1	1	0.7597	0.8051
	mmu-miR-5120	0	0	0	0	0	0	0	0	0	NA	NA	NA	NA	NA	NA	NA	NA	NA	NA	NA	NA	NA	NA	NA	NA	NA	NA	NA
	mmu-miR-5121	173	109	219	24	15	0	102	32	24	76	35	76	528	60	0	1073	2151	1452	605.58	62	196	1559	25	4.644	0.000209702	0.00605276	0.8263	0.5146
	mmu-miR-5122	14	12	24	12	0	0	0	0	0	6	4	8	264	0	0	0	0	0	31.36	6	88	0	0.02	-5.632	0.322966	0.611629	2.3048	0.7159
	mmu-miR-5123	3	2	0	0	0	0	0	0	0	NA	NA	NA	NA	NA	NA	NA	NA	NA	NA	NA	NA	NA	NA	NA	NA	NA	NA	NA
	mmu-miR-5124a	0	0	0	0	0	0	0	0	0	NA	NA	NA	NA	NA	NA	NA	NA	NA	NA	NA	NA	NA	NA	NA	NA	NA	NA	NA
	mmu-miR-5124b	0	0	0	0	0	0	0	0	0	NA	NA	NA	NA	NA	NA	NA	NA	NA	NA	NA	NA	NA	NA	NA	NA	NA	NA	NA
	mmu-miR-5125	1	0	0	0	0	0	0	0	0	NA	NA	NA	NA	NA	NA	NA	NA	NA	NA	NA	NA	NA	NA	NA	NA	NA	NA	NA
	mmu-miR-5126	168	78	188	305	189	367	39	104	89	73	25	65	6711	750	1521	410	6992	5385	2436.86	54	2994	4262	77.693	6.28	1.36839e-08	1.24133e-06	0.5539	0.3401
	mmu-miR-5127	0	0	0	0	0	0	0	0	0	NA	NA	NA	NA	NA	NA	NA	NA	NA	NA	NA	NA	NA	NA	NA	NA	NA	NA	NA
	mmu-miR-5128	32	13	58	0	5	0	0	0	0	14	4	20	0	20	0	0	0	0	6.45	13	7	0	0.01	-6.682	0.145363	0.412078	0.9658	0.5438
	mmu-miR-5129-3p	24	33	28	6	0	0	1	0	0	10	10	10	132	0	0	11	0	0	19.24	10	44	4	0.658	-0.604	0.780323	0.88884	1.6176	0.6261
	mmu-miR-5129-5p	3	0	2	0	0	0	0	0	0	NA	NA	NA	NA	NA	NA	NA	NA	NA	NA	NA	NA	NA	NA	NA	NA	NA	NA	NA
	mmu-miR-5130	1	0	0	0	0	0	0	0	0	NA	NA	NA	NA	NA	NA	NA	NA	NA	NA	NA	NA	NA	NA	NA	NA	NA	NA	NA
	mmu-miR-5131	0	0	0	0	0	0	0	0	0	NA	NA	NA	NA	NA	NA	NA	NA	NA	NA	NA	NA	NA	NA	NA	NA	NA	NA	NA
	mmu-miR-5132-3p	0	0	0	0	0	0	1	0	0	NA	NA	NA	NA	NA	NA	NA	NA	NA	NA	NA	NA	NA	NA	NA	NA	NA	NA	NA
	mmu-miR-5132-5p	3	0	2	0	0	0	0	0	0	NA	NA	NA	NA	NA	NA	NA	NA	NA	NA	NA	NA	NA	NA	NA	NA	NA	NA	NA
	mmu-miR-5133	3	3	13	0	0	0	0	0	0	NA	NA	NA	NA	NA	NA	NA	NA	NA	NA	NA	NA	NA	NA	NA	NA	NA	NA	NA
	mmu-miR-5134-3p	0	0	0	0	0	0	0	0	0	NA	NA	NA	NA	NA	NA	NA	NA	NA	NA	NA	NA	NA	NA	NA	NA	NA	NA	NA
	mmu-miR-5134-5p	0	0	0	0	0	0	0	0	0	NA	NA	NA	NA	NA	NA	NA	NA	NA	NA	NA	NA	NA	NA	NA	NA	NA	NA	NA
	mmu-miR-5135	0	0	0	0	0	0	0	0	0	NA	NA	NA	NA	NA	NA	NA	NA	NA	NA	NA	NA	NA	NA	NA	NA	NA	NA	NA
	mmu-miR-5136	0	0	0	0	0	0	0	0	0	NA	NA	NA	NA	NA	NA	NA	NA	NA	NA	NA	NA	NA	NA	NA	NA	NA	NA	NA
	mmu-miR-532-3p	465	357	392	0	48	67	1	1	2	203	113	136	0	190	278	11	67	121	124.31	151	156	66	0.341	-1.55	0.221345	0.502727	0.703	0.7014
	mmu-miR-532-5p	5038	7255	6107	345	560	510	711	57	59	2200	2299	2114	7591	2222	2114	7482	3832	3570	3713.61	2204	3976	4961	2.265	1.18	0.0615467	0.302963	0.2757	0.3097
	mmu-miR-539-3p	5	22	18	0	0	0	4	0	0	2	7	6	0	0	0	42	0	0	6.39	5	0	14	4.905	2.294	0.066037	0.303199	0.5402	0.4093
	mmu-miR-539-5p	77	121	82	0	4	0	3	0	1	34	38	28	0	16	0	32	0	61	23.14	33	5	31	0.944	-0.084	0.942192	0.965845	0.4709	0.7664
	mmu-miR-540-3p	7575	7676	5125	6	387	616	43	11	7	3308	2432	1774	132	1535	2553	452	740	424	1483.35	2505	1407	539	0.212	-2.236	0.00811921	0.0781166	0.4361	0.3872
	mmu-miR-540-5p	18	32	50	6	0	0	9	1	1	8	10	17	132	0	0	95	67	61	43.31	12	44	74	6.472	2.694	0.0808984	0.327201	1.3368	0.7934
	mmu-miR-541-3p	7	19	4	0	0	0	0	0	0	NA	NA	NA	NA	NA	NA	NA	NA	NA	NA	NA	NA	NA	NA	NA	NA	NA	NA	NA
	mmu-miR-541-5p	180735	163788	139741	1590	13061	22485	1762	414	541	78928	51899	48370	34983	51821	93183	18541	27833	32734	48698.9	59732	59996	26369	0.441	-1.181	0.0499339	0.266454	0.2535	0.3556
	mmu-miR-542-3p	174	251	270	1	26	0	51	1	3	76	80	93	22	103	0	537	67	182	128.84	83	42	262	3.378	1.756	0.123253	0.387453	0.8408	0.7076
	mmu-miR-542-5p	27	22	24	0	4	0	8	2	0	12	7	8	0	16	0	84	134	0	29.06	9	5	73	8.213	3.038	0.00403417	0.0489476	0.5016	0.7006
	mmu-miR-543-3p	1378	981	919	0	147	115	27	2	3	602	311	318	0	583	477	284	134	182	321.18	410	353	200	0.511	-0.969	0.337293	0.61781	0.6409	0.5782
	mmu-miR-543-5p	199	121	133	0	4	13	0	0	0	87	38	46	0	16	54	0	0	0	26.78	57	23	0	0.002	-8.838	0.0111171	0.0967229	0.6853	0.8129
	mmu-miR-544-3p	11	55	49	0	0	2	0	0	0	5	17	17	0	0	8	0	0	0	5.28	13	3	0	0.009	-6.725	0.121913	0.387453	0.6482	0.5113
	mmu-miR-544-5p	31	70	46	0	1	0	2	0	0	14	22	16	0	4	0	21	0	0	8.52	17	1	7	0.846	-0.242	0.847899	0.922195	0.32	0.5969
	mmu-miR-546	1	0	0	0	0	0	0	0	0	NA	NA	NA	NA	NA	NA	NA	NA	NA	NA	NA	NA	NA	NA	NA	NA	NA	NA	NA
	mmu-miR-547-3p	2	5	6	0	0	0	0	0	0	NA	NA	NA	NA	NA	NA	NA	NA	NA	NA	NA	NA	NA	NA	NA	NA	NA	NA	NA
	mmu-miR-547-5p	3	0	0	0	0	0	0	0	0	NA	NA	NA	NA	NA	NA	NA	NA	NA	NA	NA	NA	NA	NA	NA	NA	NA	NA	NA
	mmu-miR-551b-3p	23	255	245	0	8	1	10	1	0	10	81	85	0	32	4	105	67	0	42.67	59	12	57	1.141	0.19	0.87699	0.938164	0.8626	0.8157
	mmu-miR-551b-5p	28	62	67	0	0	1	0	0	0	12	20	23	0	0	4	0	0	0	6.58	18	1	0	0.007	-7.21	0.0641352	0.303199	0.4205	0.575
	mmu-miR-5615-3p	13	22	33	0	4	0	0	0	0	6	7	11	0	16	0	0	0	0	4.44	8	5	0	0.015	-6.029	0.196751	0.470365	0.5372	0.4447
	mmu-miR-5615-5p	17	35	26	0	0	0	1	0	1	7	11	9	0	0	0	11	0	61	10.95	9	0	24	1.848	0.886	0.499687	0.734985	0.2844	0.4616
	mmu-miR-5616-3p	1	1	0	0	0	0	0	0	0	NA	NA	NA	NA	NA	NA	NA	NA	NA	NA	NA	NA	NA	NA	NA	NA	NA	NA	NA
	mmu-miR-5616-5p	4	0	0	0	0	0	0	0	0	NA	NA	NA	NA	NA	NA	NA	NA	NA	NA	NA	NA	NA	NA	NA	NA	NA	NA	NA
	mmu-miR-5617-3p	4	2	5	0	0	12	0	0	0	NA	NA	NA	NA	NA	NA	NA	NA	NA	NA	NA	NA	NA	NA	NA	NA	NA	NA	NA
	mmu-miR-5617-5p	2	0	3	0	0	0	0	0	0	NA	NA	NA	NA	NA	NA	NA	NA	NA	NA	NA	NA	NA	NA	NA	NA	NA	NA	NA
	mmu-miR-5618-3p	0	0	0	0	0	0	0	0	0	NA	NA	NA	NA	NA	NA	NA	NA	NA	NA	NA	NA	NA	NA	NA	NA	NA	NA	NA
	mmu-miR-5618-5p	0	0	0	0	0	0	0	0	0	NA	NA	NA	NA	NA	NA	NA	NA	NA	NA	NA	NA	NA	NA	NA	NA	NA	NA	NA
	mmu-miR-5619-3p	0	0	6	0	0	0	0	0	0	NA	NA	NA	NA	NA	NA	NA	NA	NA	NA	NA	NA	NA	NA	NA	NA	NA	NA	NA
	mmu-miR-5619-5p	0	0	0	0	0	0	0	0	0	NA	NA	NA	NA	NA	NA	NA	NA	NA	NA	NA	NA	NA	NA	NA	NA	NA	NA	NA
	mmu-miR-5620-3p	0	2	0	0	0	0	0	0	0	NA	NA	NA	NA	NA	NA	NA	NA	NA	NA	NA	NA	NA	NA	NA	NA	NA	NA	NA
	mmu-miR-5620-5p	26	13	4	0	0	0	0	0	0	NA	NA	NA	NA	NA	NA	NA	NA	NA	NA	NA	NA	NA	NA	NA	NA	NA	NA	NA
	mmu-miR-5621-3p	16	20	8	0	0	0	0	0	0	NA	NA	NA	NA	NA	NA	NA	NA	NA	NA	NA	NA	NA	NA	NA	NA	NA	NA	NA
	mmu-miR-5621-5p	0	0	0	0	0	0	0	0	0	NA	NA	NA	NA	NA	NA	NA	NA	NA	NA	NA	NA	NA	NA	NA	NA	NA	NA	NA
	mmu-miR-5622-3p	0	0	0	0	0	0	0	0	0	NA	NA	NA	NA	NA	NA	NA	NA	NA	NA	NA	NA	NA	NA	NA	NA	NA	NA	NA
	mmu-miR-5622-5p	0	0	0	0	0	0	0	0	0	NA	NA	NA	NA	NA	NA	NA	NA	NA	NA	NA	NA	NA	NA	NA	NA	NA	NA	NA
	mmu-miR-5623-3p	0	2	0	0	0	0	0	0	0	NA	NA	NA	NA	NA	NA	NA	NA	NA	NA	NA	NA	NA	NA	NA	NA	NA	NA	NA
	mmu-miR-5623-5p	0	0	0	0	0	0	0	0	0	NA	NA	NA	NA	NA	NA	NA	NA	NA	NA	NA	NA	NA	NA	NA	NA	NA	NA	NA
	mmu-miR-5624-3p	0	0	0	0	0	0	0	0	0	NA	NA	NA	NA	NA	NA	NA	NA	NA	NA	NA	NA	NA	NA	NA	NA	NA	NA	NA
	mmu-miR-5624-5p	0	0	0	0	0	0	1	0	0	NA	NA	NA	NA	NA	NA	NA	NA	NA	NA	NA	NA	NA	NA	NA	NA	NA	NA	NA
	mmu-miR-5625-3p	0	0	3	0	0	0	0	0	0	NA	NA	NA	NA	NA	NA	NA	NA	NA	NA	NA	NA	NA	NA	NA	NA	NA	NA	NA
	mmu-miR-5625-5p	0	0	0	0	0	0	0	0	0	NA	NA	NA	NA	NA	NA	NA	NA	NA	NA	NA	NA	NA	NA	NA	NA	NA	NA	NA
	mmu-miR-5626-3p	8	1	2	0	0	0	0	0	0	NA	NA	NA	NA	NA	NA	NA	NA	NA	NA	NA	NA	NA	NA	NA	NA	NA	NA	NA
	mmu-miR-5626-5p	0	1	0	0	0	0	0	0	0	NA	NA	NA	NA	NA	NA	NA	NA	NA	NA	NA	NA	NA	NA	NA	NA	NA	NA	NA
	mmu-miR-5627-3p	5	0	0	0	0	0	0	0	1	NA	NA	NA	NA	NA	NA	NA	NA	NA	NA	NA	NA	NA	NA	NA	NA	NA	NA	NA
	mmu-miR-5627-5p	0	0	0	0	6	0	0	0	0	NA	NA	NA	NA	NA	NA	NA	NA	NA	NA	NA	NA	NA	NA	NA	NA	NA	NA	NA
	mmu-miR-568	0	0	0	0	0	0	0	0	0	NA	NA	NA	NA	NA	NA	NA	NA	NA	NA	NA	NA	NA	NA	NA	NA	NA	NA	NA
	mmu-miR-5709-3p	0	0	0	0	0	0	0	0	0	NA	NA	NA	NA	NA	NA	NA	NA	NA	NA	NA	NA	NA	NA	NA	NA	NA	NA	NA
	mmu-miR-5709-5p	13	0	0	0	0	0	0	0	0	NA	NA	NA	NA	NA	NA	NA	NA	NA	NA	NA	NA	NA	NA	NA	NA	NA	NA	NA
	mmu-miR-5710	0	0	0	0	0	0	0	0	0	NA	NA	NA	NA	NA	NA	NA	NA	NA	NA	NA	NA	NA	NA	NA	NA	NA	NA	NA
	mmu-miR-574-3p	54	27	5	0	1	10	2	1	0	24	9	2	0	4	41	21	67	0	18.62	12	15	29	2.299	1.201	0.433104	0.67961	0.933	0.6636
	mmu-miR-574-5p	0	0	0	0	0	0	0	0	0	NA	NA	NA	NA	NA	NA	NA	NA	NA	NA	NA	NA	NA	NA	NA	NA	NA	NA	NA
	mmu-miR-582-3p	1881	1886	1713	17	67	131	53	12	8	821	598	593	374	266	543	558	807	484	560.36	671	394	616	0.91	-0.136	0.846808	0.922195	0.3206	0.5135
	mmu-miR-582-5p	38	77	52	0	0	0	3	0	0	17	24	18	0	0	0	32	0	0	10.06	20	0	11	1.03	0.043	0.971724	0.982505	0.4903	0.6316
	mmu-miR-592-3p	0	0	2	0	0	0	0	0	0	NA	NA	NA	NA	NA	NA	NA	NA	NA	NA	NA	NA	NA	NA	NA	NA	NA	NA	NA
	mmu-miR-592-5p	387	707	859	0	16	10	27	3	2	169	224	297	0	63	41	284	202	121	155.79	230	35	202	0.928	-0.108	0.899763	0.947554	0.4493	0.6762
	mmu-miR-598-3p	2301	2124	2205	195	75	144	36	7	4	1005	673	763	4290	298	597	379	471	242	968.59	814	1728	364	0.448	-1.16	0.197775	0.470365	0.5151	0.4413
	mmu-miR-598-5p	35	58	43	21	2	0	0	0	0	15	18	15	462	8	0	0	0	0	57.61	16	157	0	0.008	-7.028	0.151543	0.423496	1.7813	0.8156
	mmu-miR-599	0	0	0	0	0	0	0	0	0	NA	NA	NA	NA	NA	NA	NA	NA	NA	NA	NA	NA	NA	NA	NA	NA	NA	NA	NA
	mmu-miR-615-3p	1	4	0	0	0	0	0	0	0	NA	NA	NA	NA	NA	NA	NA	NA	NA	NA	NA	NA	NA	NA	NA	NA	NA	NA	NA
	mmu-miR-615-5p	0	0	0	0	0	0	0	0	0	NA	NA	NA	NA	NA	NA	NA	NA	NA	NA	NA	NA	NA	NA	NA	NA	NA	NA	NA
	mmu-miR-6236	1462	711	794	314	353	166	61	110	150	638	225	275	6909	1401	688	642	7395	9076	3027.62	379	2999	5704	14.952	3.902	6.46211e-05	0.00241379	0.5412	0.3229
	mmu-miR-6237	0	0	0	0	0	0	0	0	0	NA	NA	NA	NA	NA	NA	NA	NA	NA	NA	NA	NA	NA	NA	NA	NA	NA	NA	NA
	mmu-miR-6238	125	40	54	0	75	18	19	29	29	55	13	19	0	298	75	200	1950	1755	484.7	29	124	1302	44.609	5.479	1.22983e-05	0.000650786	0.7604	0.5505
	mmu-miR-6239	9	0	0	12	10	0	4	12	10	4	0	0	264	40	0	42	807	605	195.72	1	101	485	338.839	8.404	8.60686e-05	0.00303631	1.7161	0.7001
	mmu-miR-6240	9128	2394	6855	1841	2158	1555	612	861	977	3986	759	2373	40506	8562	6444	6440	57884	59114	20674.1	2373	18504	41146	17.329	4.115	1.37004e-05	0.000669209	0.5004	0.3168
	mmu-miR-6241	0	0	0	0	0	0	0	0	0	NA	NA	NA	NA	NA	NA	NA	NA	NA	NA	NA	NA	NA	NA	NA	NA	NA	NA	NA
	mmu-miR-6244	0	0	0	0	0	0	0	0	0	NA	NA	NA	NA	NA	NA	NA	NA	NA	NA	NA	NA	NA	NA	NA	NA	NA	NA	NA
	mmu-miR-6335	0	0	0	0	0	0	0	0	0	NA	NA	NA	NA	NA	NA	NA	NA	NA	NA	NA	NA	NA	NA	NA	NA	NA	NA	NA
	mmu-miR-6336	0	0	0	0	0	0	0	0	0	NA	NA	NA	NA	NA	NA	NA	NA	NA	NA	NA	NA	NA	NA	NA	NA	NA	NA	NA
	mmu-miR-6337	0	0	0	0	0	0	0	0	0	NA	NA	NA	NA	NA	NA	NA	NA	NA	NA	NA	NA	NA	NA	NA	NA	NA	NA	NA
	mmu-miR-6338	0	0	0	0	0	0	0	0	0	NA	NA	NA	NA	NA	NA	NA	NA	NA	NA	NA	NA	NA	NA	NA	NA	NA	NA	NA
	mmu-miR-6339	0	0	0	0	0	0	0	0	0	NA	NA	NA	NA	NA	NA	NA	NA	NA	NA	NA	NA	NA	NA	NA	NA	NA	NA	NA
	mmu-miR-6340	0	0	0	0	0	0	0	0	0	NA	NA	NA	NA	NA	NA	NA	NA	NA	NA	NA	NA	NA	NA	NA	NA	NA	NA	NA
	mmu-miR-6341	0	0	0	0	0	0	0	0	0	NA	NA	NA	NA	NA	NA	NA	NA	NA	NA	NA	NA	NA	NA	NA	NA	NA	NA	NA
	mmu-miR-6342	0	0	0	0	0	0	0	0	0	NA	NA	NA	NA	NA	NA	NA	NA	NA	NA	NA	NA	NA	NA	NA	NA	NA	NA	NA
	mmu-miR-6343	0	0	0	0	0	0	0	0	0	NA	NA	NA	NA	NA	NA	NA	NA	NA	NA	NA	NA	NA	NA	NA	NA	NA	NA	NA
	mmu-miR-6344	0	0	0	0	0	0	0	0	0	NA	NA	NA	NA	NA	NA	NA	NA	NA	NA	NA	NA	NA	NA	NA	NA	NA	NA	NA
	mmu-miR-6345	0	0	0	0	0	0	0	0	0	NA	NA	NA	NA	NA	NA	NA	NA	NA	NA	NA	NA	NA	NA	NA	NA	NA	NA	NA
	mmu-miR-6346	0	0	0	0	0	0	0	0	0	NA	NA	NA	NA	NA	NA	NA	NA	NA	NA	NA	NA	NA	NA	NA	NA	NA	NA	NA
	mmu-miR-6347	0	0	0	0	0	0	0	0	0	NA	NA	NA	NA	NA	NA	NA	NA	NA	NA	NA	NA	NA	NA	NA	NA	NA	NA	NA
	mmu-miR-6348	0	0	0	0	0	0	0	0	0	NA	NA	NA	NA	NA	NA	NA	NA	NA	NA	NA	NA	NA	NA	NA	NA	NA	NA	NA
	mmu-miR-6349	0	0	0	0	0	0	0	0	0	NA	NA	NA	NA	NA	NA	NA	NA	NA	NA	NA	NA	NA	NA	NA	NA	NA	NA	NA
	mmu-miR-6350	0	0	0	0	0	0	0	0	0	NA	NA	NA	NA	NA	NA	NA	NA	NA	NA	NA	NA	NA	NA	NA	NA	NA	NA	NA
	mmu-miR-6351	0	0	0	0	0	0	0	0	0	NA	NA	NA	NA	NA	NA	NA	NA	NA	NA	NA	NA	NA	NA	NA	NA	NA	NA	NA
	mmu-miR-6352	0	0	0	0	0	0	0	0	0	NA	NA	NA	NA	NA	NA	NA	NA	NA	NA	NA	NA	NA	NA	NA	NA	NA	NA	NA
	mmu-miR-6353	0	0	0	0	0	0	0	0	0	NA	NA	NA	NA	NA	NA	NA	NA	NA	NA	NA	NA	NA	NA	NA	NA	NA	NA	NA
	mmu-miR-6354	0	0	0	0	0	0	0	0	0	NA	NA	NA	NA	NA	NA	NA	NA	NA	NA	NA	NA	NA	NA	NA	NA	NA	NA	NA
	mmu-miR-6355	0	0	0	0	0	0	0	0	0	NA	NA	NA	NA	NA	NA	NA	NA	NA	NA	NA	NA	NA	NA	NA	NA	NA	NA	NA
	mmu-miR-6356	0	0	0	0	0	0	0	0	0	NA	NA	NA	NA	NA	NA	NA	NA	NA	NA	NA	NA	NA	NA	NA	NA	NA	NA	NA
	mmu-miR-6357	0	0	0	0	0	0	0	0	0	NA	NA	NA	NA	NA	NA	NA	NA	NA	NA	NA	NA	NA	NA	NA	NA	NA	NA	NA
	mmu-miR-6358	0	0	0	0	0	0	0	0	0	NA	NA	NA	NA	NA	NA	NA	NA	NA	NA	NA	NA	NA	NA	NA	NA	NA	NA	NA
	mmu-miR-6359	0	0	0	0	0	0	0	0	0	NA	NA	NA	NA	NA	NA	NA	NA	NA	NA	NA	NA	NA	NA	NA	NA	NA	NA	NA
	mmu-miR-6360	0	0	0	0	0	0	0	0	0	NA	NA	NA	NA	NA	NA	NA	NA	NA	NA	NA	NA	NA	NA	NA	NA	NA	NA	NA
	mmu-miR-6361	0	0	0	0	0	0	0	0	0	NA	NA	NA	NA	NA	NA	NA	NA	NA	NA	NA	NA	NA	NA	NA	NA	NA	NA	NA
	mmu-miR-6362	0	0	0	0	0	0	0	0	0	NA	NA	NA	NA	NA	NA	NA	NA	NA	NA	NA	NA	NA	NA	NA	NA	NA	NA	NA
	mmu-miR-6363	0	0	0	0	0	0	0	0	0	NA	NA	NA	NA	NA	NA	NA	NA	NA	NA	NA	NA	NA	NA	NA	NA	NA	NA	NA
	mmu-miR-6364	0	0	0	0	0	0	0	0	0	NA	NA	NA	NA	NA	NA	NA	NA	NA	NA	NA	NA	NA	NA	NA	NA	NA	NA	NA
	mmu-miR-6365	0	0	0	0	0	0	0	0	0	NA	NA	NA	NA	NA	NA	NA	NA	NA	NA	NA	NA	NA	NA	NA	NA	NA	NA	NA
	mmu-miR-6366	0	0	0	0	0	0	0	0	0	NA	NA	NA	NA	NA	NA	NA	NA	NA	NA	NA	NA	NA	NA	NA	NA	NA	NA	NA
	mmu-miR-6367	0	0	0	0	0	0	0	0	0	NA	NA	NA	NA	NA	NA	NA	NA	NA	NA	NA	NA	NA	NA	NA	NA	NA	NA	NA
	mmu-miR-6368	0	0	0	0	0	0	0	0	0	NA	NA	NA	NA	NA	NA	NA	NA	NA	NA	NA	NA	NA	NA	NA	NA	NA	NA	NA
	mmu-miR-6369	0	0	0	0	0	0	0	0	0	NA	NA	NA	NA	NA	NA	NA	NA	NA	NA	NA	NA	NA	NA	NA	NA	NA	NA	NA
	mmu-miR-6370	0	0	0	0	0	0	0	0	0	NA	NA	NA	NA	NA	NA	NA	NA	NA	NA	NA	NA	NA	NA	NA	NA	NA	NA	NA
	mmu-miR-6371	0	0	0	0	0	0	0	0	0	NA	NA	NA	NA	NA	NA	NA	NA	NA	NA	NA	NA	NA	NA	NA	NA	NA	NA	NA
	mmu-miR-6372	0	0	0	0	0	0	0	0	0	NA	NA	NA	NA	NA	NA	NA	NA	NA	NA	NA	NA	NA	NA	NA	NA	NA	NA	NA
	mmu-miR-6373	0	0	0	0	0	0	0	0	0	NA	NA	NA	NA	NA	NA	NA	NA	NA	NA	NA	NA	NA	NA	NA	NA	NA	NA	NA
	mmu-miR-6374	0	0	0	0	0	0	0	0	0	NA	NA	NA	NA	NA	NA	NA	NA	NA	NA	NA	NA	NA	NA	NA	NA	NA	NA	NA
	mmu-miR-6375	0	0	0	0	0	0	0	0	0	NA	NA	NA	NA	NA	NA	NA	NA	NA	NA	NA	NA	NA	NA	NA	NA	NA	NA	NA
	mmu-miR-6376	0	0	0	0	0	0	0	0	0	NA	NA	NA	NA	NA	NA	NA	NA	NA	NA	NA	NA	NA	NA	NA	NA	NA	NA	NA
	mmu-miR-6377	0	0	0	0	0	0	0	0	0	NA	NA	NA	NA	NA	NA	NA	NA	NA	NA	NA	NA	NA	NA	NA	NA	NA	NA	NA
	mmu-miR-6378	0	0	0	0	0	0	0	0	0	NA	NA	NA	NA	NA	NA	NA	NA	NA	NA	NA	NA	NA	NA	NA	NA	NA	NA	NA
	mmu-miR-6379	0	0	0	0	0	0	0	0	0	NA	NA	NA	NA	NA	NA	NA	NA	NA	NA	NA	NA	NA	NA	NA	NA	NA	NA	NA
	mmu-miR-6380	0	0	0	0	0	0	0	0	0	NA	NA	NA	NA	NA	NA	NA	NA	NA	NA	NA	NA	NA	NA	NA	NA	NA	NA	NA
	mmu-miR-6381	0	0	0	0	0	0	0	0	0	NA	NA	NA	NA	NA	NA	NA	NA	NA	NA	NA	NA	NA	NA	NA	NA	NA	NA	NA
	mmu-miR-6382	0	0	0	0	0	0	0	0	0	NA	NA	NA	NA	NA	NA	NA	NA	NA	NA	NA	NA	NA	NA	NA	NA	NA	NA	NA
	mmu-miR-6383	0	0	0	0	0	0	0	0	0	NA	NA	NA	NA	NA	NA	NA	NA	NA	NA	NA	NA	NA	NA	NA	NA	NA	NA	NA
	mmu-miR-6384	0	0	0	0	0	0	0	0	0	NA	NA	NA	NA	NA	NA	NA	NA	NA	NA	NA	NA	NA	NA	NA	NA	NA	NA	NA
	mmu-miR-6385	0	0	0	0	0	0	0	0	0	NA	NA	NA	NA	NA	NA	NA	NA	NA	NA	NA	NA	NA	NA	NA	NA	NA	NA	NA
	mmu-miR-6386	0	0	0	0	0	0	0	0	0	NA	NA	NA	NA	NA	NA	NA	NA	NA	NA	NA	NA	NA	NA	NA	NA	NA	NA	NA
	mmu-miR-6387	0	0	0	0	0	0	0	0	0	NA	NA	NA	NA	NA	NA	NA	NA	NA	NA	NA	NA	NA	NA	NA	NA	NA	NA	NA
	mmu-miR-6388	0	0	0	0	0	0	0	0	0	NA	NA	NA	NA	NA	NA	NA	NA	NA	NA	NA	NA	NA	NA	NA	NA	NA	NA	NA
	mmu-miR-6389	0	0	0	0	0	0	0	0	0	NA	NA	NA	NA	NA	NA	NA	NA	NA	NA	NA	NA	NA	NA	NA	NA	NA	NA	NA
	mmu-miR-6390	0	0	0	0	0	0	0	0	0	NA	NA	NA	NA	NA	NA	NA	NA	NA	NA	NA	NA	NA	NA	NA	NA	NA	NA	NA
	mmu-miR-6391	0	0	0	0	0	0	0	0	0	NA	NA	NA	NA	NA	NA	NA	NA	NA	NA	NA	NA	NA	NA	NA	NA	NA	NA	NA
	mmu-miR-6392-3p	0	0	0	0	0	0	0	0	0	NA	NA	NA	NA	NA	NA	NA	NA	NA	NA	NA	NA	NA	NA	NA	NA	NA	NA	NA
	mmu-miR-6392-5p	0	1	0	0	0	0	0	1	0	NA	NA	NA	NA	NA	NA	NA	NA	NA	NA	NA	NA	NA	NA	NA	NA	NA	NA	NA
	mmu-miR-6393	0	0	0	0	0	0	0	0	0	NA	NA	NA	NA	NA	NA	NA	NA	NA	NA	NA	NA	NA	NA	NA	NA	NA	NA	NA
	mmu-miR-6394	0	0	0	0	0	0	0	0	0	NA	NA	NA	NA	NA	NA	NA	NA	NA	NA	NA	NA	NA	NA	NA	NA	NA	NA	NA
	mmu-miR-6395	0	0	0	0	0	0	0	0	0	NA	NA	NA	NA	NA	NA	NA	NA	NA	NA	NA	NA	NA	NA	NA	NA	NA	NA	NA
	mmu-miR-6396	0	0	0	0	0	0	0	0	0	NA	NA	NA	NA	NA	NA	NA	NA	NA	NA	NA	NA	NA	NA	NA	NA	NA	NA	NA
	mmu-miR-6397	0	0	0	0	0	0	0	0	0	NA	NA	NA	NA	NA	NA	NA	NA	NA	NA	NA	NA	NA	NA	NA	NA	NA	NA	NA
	mmu-miR-6398	0	0	0	0	0	0	0	0	0	NA	NA	NA	NA	NA	NA	NA	NA	NA	NA	NA	NA	NA	NA	NA	NA	NA	NA	NA
	mmu-miR-6399	0	0	4	0	0	0	0	0	0	NA	NA	NA	NA	NA	NA	NA	NA	NA	NA	NA	NA	NA	NA	NA	NA	NA	NA	NA
	mmu-miR-6400	0	0	0	0	0	0	0	0	0	NA	NA	NA	NA	NA	NA	NA	NA	NA	NA	NA	NA	NA	NA	NA	NA	NA	NA	NA
	mmu-miR-6401	0	0	0	0	0	0	0	0	0	NA	NA	NA	NA	NA	NA	NA	NA	NA	NA	NA	NA	NA	NA	NA	NA	NA	NA	NA
	mmu-miR-6402	0	0	0	0	0	0	0	0	0	NA	NA	NA	NA	NA	NA	NA	NA	NA	NA	NA	NA	NA	NA	NA	NA	NA	NA	NA
	mmu-miR-6403	0	0	0	0	0	0	0	0	0	NA	NA	NA	NA	NA	NA	NA	NA	NA	NA	NA	NA	NA	NA	NA	NA	NA	NA	NA
	mmu-miR-6404	0	0	0	0	0	0	0	0	0	NA	NA	NA	NA	NA	NA	NA	NA	NA	NA	NA	NA	NA	NA	NA	NA	NA	NA	NA
	mmu-miR-6405	0	0	0	0	0	0	0	0	0	NA	NA	NA	NA	NA	NA	NA	NA	NA	NA	NA	NA	NA	NA	NA	NA	NA	NA	NA
	mmu-miR-6406	0	0	0	0	0	0	0	0	0	NA	NA	NA	NA	NA	NA	NA	NA	NA	NA	NA	NA	NA	NA	NA	NA	NA	NA	NA
	mmu-miR-6407	0	0	0	0	0	0	0	0	0	NA	NA	NA	NA	NA	NA	NA	NA	NA	NA	NA	NA	NA	NA	NA	NA	NA	NA	NA
	mmu-miR-6408	0	0	0	0	0	0	0	0	0	NA	NA	NA	NA	NA	NA	NA	NA	NA	NA	NA	NA	NA	NA	NA	NA	NA	NA	NA
	mmu-miR-6409	0	0	0	0	0	0	0	0	0	NA	NA	NA	NA	NA	NA	NA	NA	NA	NA	NA	NA	NA	NA	NA	NA	NA	NA	NA
	mmu-miR-6410	0	0	0	0	0	0	0	0	0	NA	NA	NA	NA	NA	NA	NA	NA	NA	NA	NA	NA	NA	NA	NA	NA	NA	NA	NA
	mmu-miR-6411	0	0	0	0	0	0	0	0	0	NA	NA	NA	NA	NA	NA	NA	NA	NA	NA	NA	NA	NA	NA	NA	NA	NA	NA	NA
	mmu-miR-6412	0	0	0	0	0	0	0	0	0	NA	NA	NA	NA	NA	NA	NA	NA	NA	NA	NA	NA	NA	NA	NA	NA	NA	NA	NA
	mmu-miR-6413	0	0	0	0	0	0	0	0	0	NA	NA	NA	NA	NA	NA	NA	NA	NA	NA	NA	NA	NA	NA	NA	NA	NA	NA	NA
	mmu-miR-6414	0	0	0	0	0	0	0	0	0	NA	NA	NA	NA	NA	NA	NA	NA	NA	NA	NA	NA	NA	NA	NA	NA	NA	NA	NA
	mmu-miR-6415	0	0	0	0	0	0	0	0	0	NA	NA	NA	NA	NA	NA	NA	NA	NA	NA	NA	NA	NA	NA	NA	NA	NA	NA	NA
	mmu-miR-6416-3p	0	0	0	0	0	0	0	0	0	NA	NA	NA	NA	NA	NA	NA	NA	NA	NA	NA	NA	NA	NA	NA	NA	NA	NA	NA
	mmu-miR-6416-5p	0	0	0	0	0	0	0	0	0	NA	NA	NA	NA	NA	NA	NA	NA	NA	NA	NA	NA	NA	NA	NA	NA	NA	NA	NA
	mmu-miR-6417	0	0	0	0	0	0	0	0	0	NA	NA	NA	NA	NA	NA	NA	NA	NA	NA	NA	NA	NA	NA	NA	NA	NA	NA	NA
	mmu-miR-6418-3p	44	17	37	0	0	0	1	0	1	19	5	13	0	0	0	11	0	61	12.05	12	0	24	1.454	0.54	0.712131	0.872066	0.5678	0.5239
	mmu-miR-6418-5p	0	0	0	0	0	0	0	0	0	NA	NA	NA	NA	NA	NA	NA	NA	NA	NA	NA	NA	NA	NA	NA	NA	NA	NA	NA
	mmu-miR-6419	0	0	0	0	0	0	0	0	0	NA	NA	NA	NA	NA	NA	NA	NA	NA	NA	NA	NA	NA	NA	NA	NA	NA	NA	NA
	mmu-miR-6420	0	0	0	0	0	0	0	0	0	NA	NA	NA	NA	NA	NA	NA	NA	NA	NA	NA	NA	NA	NA	NA	NA	NA	NA	NA
	mmu-miR-6481	0	0	0	0	0	0	0	0	0	NA	NA	NA	NA	NA	NA	NA	NA	NA	NA	NA	NA	NA	NA	NA	NA	NA	NA	NA
	mmu-miR-6516-3p	0	5	2	0	0	0	10	20	24	0	2	1	0	0	0	105	1345	1452	322.69	1	0	967	1042.18	10.025	4.98174e-10	1.05447e-07	0.8452	0.6194
	mmu-miR-6516-5p	44	59	33	0	0	0	1	0	0	19	19	11	0	0	0	11	0	0	6.65	16	0	4	0.456	-1.132	0.477669	0.717068	0.4533	0.556
	mmu-miR-652-3p	1091	950	1070	0	100	116	52	5	6	476	301	370	0	397	481	547	336	363	363.52	382	293	415	1.108	0.149	0.873052	0.938164	0.5773	0.5667
	mmu-miR-652-5p	0	0	0	0	0	0	0	0	0	NA	NA	NA	NA	NA	NA	NA	NA	NA	NA	NA	NA	NA	NA	NA	NA	NA	NA	NA
	mmu-miR-653-3p	0	0	0	0	0	0	0	0	0	NA	NA	NA	NA	NA	NA	NA	NA	NA	NA	NA	NA	NA	NA	NA	NA	NA	NA	NA
	mmu-miR-653-5p	35	5	19	0	0	0	0	0	0	NA	NA	NA	NA	NA	NA	NA	NA	NA	NA	NA	NA	NA	NA	NA	NA	NA	NA	NA
	mmu-miR-6537-3p	7	13	0	0	0	0	0	0	0	NA	NA	NA	NA	NA	NA	NA	NA	NA	NA	NA	NA	NA	NA	NA	NA	NA	NA	NA
	mmu-miR-6537-5p	0	0	0	0	0	0	0	0	0	NA	NA	NA	NA	NA	NA	NA	NA	NA	NA	NA	NA	NA	NA	NA	NA	NA	NA	NA
	mmu-miR-6538	189	57	125	94	61	68	6	19	22	83	18	43	2068	242	282	63	1277	1331	600.83	48	864	890	18.087	4.177	0.000365417	0.0100887	0.7441	0.5127
	mmu-miR-6539	3	3	0	0	0	0	0	0	0	NA	NA	NA	NA	NA	NA	NA	NA	NA	NA	NA	NA	NA	NA	NA	NA	NA	NA	NA
	mmu-miR-654-3p	0	3	1	0	0	0	0	0	0	NA	NA	NA	NA	NA	NA	NA	NA	NA	NA	NA	NA	NA	NA	NA	NA	NA	NA	NA
	mmu-miR-654-5p	0	0	0	0	0	0	0	0	0	NA	NA	NA	NA	NA	NA	NA	NA	NA	NA	NA	NA	NA	NA	NA	NA	NA	NA	NA
	mmu-miR-6540-3p	204	200	221	0	16	0	11	1	0	89	63	76	0	63	0	116	67	0	52.82	76	21	61	0.927	-0.11	0.931119	0.961496	0.9478	0.8044
	mmu-miR-6540-5p	1721	1387	1203	23	82	142	10	4	6	752	439	416	506	325	588	105	269	363	418.28	536	473	246	0.419	-1.255	0.130955	0.395982	0.3825	0.5485
	mmu-miR-6541	0	0	0	0	0	0	0	0	0	NA	NA	NA	NA	NA	NA	NA	NA	NA	NA	NA	NA	NA	NA	NA	NA	NA	NA	NA
	mmu-miR-6546-3p	0	1	0	0	0	0	0	0	0	NA	NA	NA	NA	NA	NA	NA	NA	NA	NA	NA	NA	NA	NA	NA	NA	NA	NA	NA
	mmu-miR-6546-5p	2	0	0	0	1	0	0	0	0	NA	NA	NA	NA	NA	NA	NA	NA	NA	NA	NA	NA	NA	NA	NA	NA	NA	NA	NA
	mmu-miR-664-3p	208	164	136	0	26	40	1	0	0	91	52	47	0	103	166	11	0	0	52.15	63	90	4	0.116	-3.104	0.0566488	0.290097	0.6761	0.7963
	mmu-miR-664-5p	537	681	581	4	46	106	5	1	1	235	216	201	88	183	439	53	67	61	171.28	217	237	60	0.266	-1.911	0.0630304	0.303199	0.4618	0.6557
	mmu-miR-665-3p	56	235	151	0	4	9	24	0	2	24	74	52	0	16	37	253	0	121	64.21	50	18	125	2.857	1.514	0.138467	0.401858	0.6321	0.797
	mmu-miR-665-5p	3	2	0	0	0	0	0	0	0	NA	NA	NA	NA	NA	NA	NA	NA	NA	NA	NA	NA	NA	NA	NA	NA	NA	NA	NA
	mmu-miR-666-3p	996	2590	2496	10	60	47	180	8	10	435	821	864	220	238	195	1894	538	605	645.49	707	218	1012	1.486	0.572	0.43339	0.67961	0.3672	0.4943
	mmu-miR-666-5p	6611	8480	6599	215	250	532	146	16	17	2887	2687	2284	4730	992	2205	1536	1076	1029	2158.43	2619	2642	1214	0.469	-1.092	0.0964379	0.362355	0.2888	0.3489
	mmu-miR-667-3p	1909	1859	1103	16	107	173	4	1	2	834	589	382	352	425	717	42	67	121	392.04	602	498	77	0.109	-3.191	0.000924611	0.0190261	0.3833	0.5528
	mmu-miR-667-5p	337	317	192	0	3	0	1	0	1	147	100	66	0	12	0	11	0	61	44.11	104	4	24	0.175	-2.514	0.0678911	0.303598	0.5954	0.8107
	mmu-miR-668-3p	2926	4282	5289	4	215	1047	39	9	21	1278	1357	1831	88	853	4339	410	605	1271	1336.83	1489	1760	762	0.504	-0.989	0.288515	0.585327	0.5809	0.4
	mmu-miR-668-5p	4	0	4	0	0	0	0	0	1	NA	NA	NA	NA	NA	NA	NA	NA	NA	NA	NA	NA	NA	NA	NA	NA	NA	NA	NA
	mmu-miR-669a-3-3p	0	0	0	0	0	0	0	0	0	NA	NA	NA	NA	NA	NA	NA	NA	NA	NA	NA	NA	NA	NA	NA	NA	NA	NA	NA
[truncated: 772 more rows]

## Sheet: FDR_EV_vs_WC
	miRNAs	FC	log2FoldChange	p-value	FDR (BH)	log10(FDR)
[truncated: 635 more rows]

[truncated: 2 more sheets: EV_vs_AX, FDR_EV_vs_AX]
