# Supplementary material for: Distinct small non-coding RNA landscape in the axons and released extracellular vesicles of developing primary cortical neurons and the axoplasm of adult nerves
Source: RNA Biol. 2021 Dec 9;18(Suppl 2):832–55. doi: 10.1080/15476286.2021.2000792 (PMC8782166; doi:10.1080/15476286.2021.2000792)
Supplement: Supplemental Material [file KRNB_A_2000792_SM1038.zip › Supplementary information/Supplementary Table 4_tRNAs_collapsed_UQ_CPM1_EdgeR.xlsx]

## Sheet: AX_vs_WC
		Raw counts									Normalized counts
	tRNAs	WC1	WC2	WC3	AX1	AX2	AX3	EV1	EV2	EV3	norm_WC1	norm_WC2	norm_WC3	norm_AX1	norm_AX2	norm_AX3	norm_EV1	norm_EV2	norm_EV3	baseMean	WC	AX	EV	FC	log2FoldChange	p-value	FDR (BH)	tagwise_dispersion	trended_dispersion
	GluCTC	288902	474421	964219	623470	1815803	1044060	683179	935878	1074350	326807	402217	733559	740360	1112596	1578531	774558	1343536	1183390	910617	487528	1143829	1100495	2.346	1.23	0.00852321	0.03044	0.1531	0.2092
	GlyGCC	253644	612892	1136736	3626586	5491298	1075145	7405967	6621972	7797471	286923	519614	864807	4306511	3364679	1625528	8396559	9506431	8588864	4.16221e+06	557115	3098906	8830618	5.562	2.476	1.35143e-06	3.37858e-05	0.1697	0.1962
	ValCAC	168193	566622	643031	274507	6845622	2181669	3504977	5812347	6423439	190260	480386	489206	325973	4194512	3298499	3973788	8344142	7075377	3.15246e+06	386617	2606328	6464436	6.741	2.753	7.00342e-05	0.00111818	0.3031	0.1985
	ValAAC	75277	261893	304749	120591	3031524	970927	1596548	2584209	2878074	85154	222035	231847	143200	1857503	1467960	1810096	3709862	3170180	1.41087e+06	179679	1156221	2896713	6.435	2.686	0.000111818	0.00111818	0.3073	0.2054
	GluTTC	48371	98961	146442	24852	180576	65063	124981	167446	205778	54717	83900	111410	29511	110644	98370	141698	240384	226663	121922	83342	79508	202915	0.954	-0.068	0.900446	0.918822	0.2126	0.2278
	LysCTT	31962	48815	106744	42067	75498	32575	49014	84923	98788	36155	41386	81209	49954	46260	49251	55570	121915	108814	65612.6	52917	48488	95433	0.916	-0.126	0.804951	0.838491	0.1878	0.2339
	HisGTG	28893	56069	75221	45726	103522	80883	399293	363249	447686	32684	47536	57227	54299	63431	122288	452701	521476	493123	204974	45816	80006	489100	1.746	0.804	0.0843399	0.156185	0.1545	0.2229
	GlyCCC	25198	60458	110198	377567	587446	111100	759549	730475	862896	28504	51257	83837	448355	359945	167974	861143	1048662	950474	444461	54533	325425	953426	5.968	2.577	6.81298e-07	3.37858e-05	0.1727	0.2157
	LeuCAG	19741	17619	18101	7018	8805	9782	2071	3573	4363	22331	14938	13771	8334	5395	14790	2348	5129	4806	10204.6	17013	9506	4094	0.559	-0.84	0.126224	0.217628	0.2143	0.2531
	GlnCTG	17563	33591	34421	6899	30373	8890	19380	8495	9108	19867	28479	26187	8192	18610	13441	21972	12195	10032	17664.1	24844	13414	14733	0.54	-0.889	0.0909294	0.162374	0.1962	0.2473
	AspGTC	15577	26691	48646	13205	50483	31170	4630	10673	13660	17621	22629	37009	15681	30932	47126	5249	15322	15046	22957.3	25753	31246	11872	1.213	0.279	0.628032	0.733006	0.2385	0.2445
	LysTTT	15360	23049	38458	53975	42836	10169	27736	31492	33975	17375	19541	29258	64094	26247	15375	31446	45210	37423	31774.3	22058	35239	38026	1.598	0.676	0.225643	0.343683	0.2222	0.2412
	ProTGG	13508	18386	19932	7225	17730	9805	7403	7989	10325	15280	15588	15164	8580	10864	14824	8393	11469	11373	12392.7	15344	11423	10412	0.744	-0.426	0.373402	0.491318	0.1643	0.251
	MetCAT	11865	17044	32783	23725	57966	27212	157227	242298	318524	13422	14450	24941	28173	35517	41142	178257	347840	350852	114955	17604	34944	292316	1.985	0.989	0.046008	0.109543	0.1737	0.2284
	ProAGG	9687	14563	17110	4145	26230	12852	9980	9262	12822	10958	12347	13017	4922	16072	19431	11315	13296	14123	12831.3	12107	13475	12911	1.113	0.154	0.773346	0.829887	0.207	0.2507
	AlaTGC	6915	6269	5560	1458	3180	5340	453	629	751	7822	5315	4230	1731	1948	8074	514	903	827	3484.93	5789	3918	748	0.677	-0.564	0.35546	0.480352	0.2661	0.2649
	ProCGG	6080	8397	9704	3682	12207	5941	4589	4604	6370	6878	7119	7383	4372	7480	8982	5203	6609	7017	6782.48	7127	6945	6276	0.974	-0.037	0.940934	0.940934	0.1824	0.2575
	LeuCAA	5706	6506	4816	523	1215	1689	124	213	255	6455	5516	3664	621	744	2554	141	306	281	2253.42	5212	1306	243	0.251	-1.997	0.00146121	0.00870198	0.2632	0.2699
	GlnTTG	4829	11719	8961	2004	11098	4012	6297	4768	6453	5463	9935	6817	2380	6800	6066	7139	6845	7108	6505.9	7405	5082	7031	0.686	-0.543	0.3119	0.433194	0.2065	0.258
	PheGAA	3663	2789	3796	498	1239	1098	60	72	78	4144	2365	2888	591	759	1660	68	103	86	1407.11	3132	1003	86	0.32	-1.643	0.00504942	0.0245894	0.2344	0.2753
	SerGCT	3607	1528	1985	15586	6881	1803	255	374	527	4080	1295	1510	18508	4216	2726	289	537	580	3749.18	2295	8483	469	3.696	1.886	0.00749482	0.0288262	0.3354	0.2641
	ArgCCT	3407	7268	11182	8718	5109	1585	767	1111	1524	3854	6162	8507	10352	3130	2396	870	1595	1679	4282.83	6174	5293	1381	0.857	-0.222	0.711606	0.790674	0.26	0.2626
	CysGCA	2229	3373	5036	714	4057	2518	692	1109	1450	2521	2860	3831	848	2486	3807	785	1592	1597	2258.54	3071	2380	1325	0.775	-0.368	0.524136	0.63919	0.2391	0.2698
	TrpCCA	2144	3419	5843	6050	18029	2680	2907	3221	4613	2425	2899	4445	7184	11047	4052	3296	4624	5081	5005.93	3256	7428	4334	2.281	1.19	0.0288942	0.0802616	0.2077	0.2609
	IleTAT	1884	1911	2044	809	199	228	261	149	148	2131	1620	1555	961	122	345	296	214	163	822.95	1769	476	224	0.269	-1.895	0.00540966	0.0245894	0.3118	0.2817
	ArgACG	1841	1561	1730	4885	4594	783	719	1248	1565	2083	1323	1316	5801	2815	1184	815	1792	1724	2094.7	1574	3267	1444	2.075	1.053	0.080846	0.156185	0.2564	0.2707
	IleAAT	1770	2109	2267	10291	5367	1011	260	435	545	2002	1788	1725	12220	3289	1529	295	624	600	2674.66	1838	5679	506	3.089	1.627	0.0133589	0.0417464	0.2962	0.2679
	LeuTAA	1641	2061	3364	146	1044	293	105	148	226	1856	1747	2559	173	640	443	119	212	249	888.82	2054	419	193	0.204	-2.293	0.000297781	0.00248151	0.2625	0.2807
	LeuAAG	1555	2068	2409	2752	3948	1537	971	1507	1920	1759	1753	1833	3268	2419	2324	1101	2163	2115	2081.67	1782	2670	1793	1.499	0.584	0.248511	0.365457	0.1827	0.2708
	ArgCCG	1465	3011	4733	3374	15562	1695	16374	16645	16998	1657	2553	3601	4007	9535	2563	18564	23895	18723	9455.33	2604	5368	20394	2.062	1.044	0.0696193	0.14504	0.2334	0.2539
	ValTAC	1441	1486	1747	2153	2761	886	14097	15313	17987	1630	1260	1329	2557	1692	1340	15983	21983	19813	7509.47	1406	1863	19260	1.325	0.406	0.426046	0.546212	0.1859	0.2564
	SerAGA	1441	1108	1589	1831	775	1610	157	144	228	1630	939	1209	2174	475	2434	178	207	251	1055.28	1259	1694	212	1.345	0.428	0.498034	0.622543	0.2852	0.2787
	TyrGTA	1349	1085	2287	6585	3772	352	237	265	321	1526	920	1740	7820	2311	532	269	380	354	1761.27	1395	3554	334	2.547	1.349	0.0578957	0.12586	0.3517	0.2727
	AsnGTT	1055	1154	1906	17099	3678	597	1247	1765	2295	1193	978	1450	20305	2254	903	1414	2534	2528	3728.71	1207	7821	2159	6.477	2.695	0.00114881	0.00820581	0.4363	0.2642
	SerCGA	978	785	918	1212	332	351	38	60	73	1106	666	698	1439	203	531	43	86	80	539.25	823	724	70	0.88	-0.185	0.780094	0.829887	0.3155	0.2868
	GlyTCC	936	1262	1906	365	767	488	112	170	209	1059	1070	1450	433	470	738	127	244	230	646.8	1193	547	200	0.458	-1.125	0.0388674	0.098246	0.2075	0.2846
	AlaAGC	883	1126	1521	1118	2011	691	2270	1623	2103	999	955	1157	1328	1232	1045	2574	2330	2316	1548.36	1037	1202	2407	1.159	0.213	0.671885	0.763505	0.1807	0.2742
	ArgTCG	767	1030	1120	6408	3353	397	466	733	974	868	873	852	7609	2054	600	528	1052	1073	1723.39	864	3421	884	3.958	1.985	0.00622419	0.0259341	0.3522	0.273
	LeuTAG	757	1053	1185	1361	2540	844	347	719	832	856	893	902	1616	1556	1276	393	1032	916	1049.02	884	1483	780	1.678	0.747	0.187086	0.301752	0.2277	0.2788
	ThrTGT	717	499	683	4062	1485	215	546	1241	1643	811	423	520	4824	910	325	619	1782	1810	1335.85	585	2020	1404	3.455	1.789	0.0262136	0.077099	0.4385	0.2759
	SeCTCA	652	1117	2648	784	1720	689	286	583	652	738	947	2015	931	1054	1042	324	837	718	956.12	1233	1009	626	0.818	-0.29	0.630385	0.733006	0.2599	0.2799
	ThrCGT	622	1861	1481	1224	386	119	248	257	379	704	1578	1127	1453	237	180	281	369	417	705.07	1136	623	356	0.549	-0.866	0.226831	0.343683	0.3637	0.2835
	AlaCGC	610	694	922	612	1715	726	595	665	851	690	588	701	727	1051	1098	675	955	937	824.63	660	959	856	1.452	0.538	0.299371	0.427673	0.1916	0.2816
	ArgTCT	581	803	974	2433	2618	297	2019	2266	3137	657	681	741	2889	1604	449	2289	3253	3455	1779.87	693	1647	2999	2.377	1.249	0.0392984	0.098246	0.2561	0.2726
	SerTGA	410	236	442	734	451	453	76	99	139	464	200	336	872	276	685	86	142	153	357.15	333	611	127	1.832	0.873	0.146583	0.244306	0.2547	0.2918
	ThrAGT	310	782	1345	3045	1201	312	1438	2192	3169	351	663	1023	3616	736	472	1630	3147	3491	1680.91	679	1608	2756	2.367	1.243	0.0837278	0.156185	0.3606	0.2733
	SerGGA	187	80	71	0	14	10	0	3	0	212	68	54	0	9	15	0	4	0	40.15	111	8	1	0.071	-3.811	9.70252e-05	0.00111818	0.5144	0.3196
	GlyACC	55	61	51	213	292	91	165	274	342	62	52	39	253	179	138	187	393	377	186.59	51	190	319	3.731	1.9	0.00156636	0.00870198	0.2339	0.2999
	IleGAT	52	32	51	0	14	13	2	0	5	59	27	39	0	9	20	2	0	6	17.86	42	10	3	0.224	-2.161	0.0120636	0.0402122	0.4387	0.33
	HisATG	14	9	14	79	9	9	5	3	1	16	8	11	94	6	14	6	4	1	17.57	12	38	4	3.287	1.717	0.0517541	0.117623	0.4889	0.3305
	SupTTA	0	1	2	0	8	1	0	0	1	NA	NA	NA	NA	NA	NA	NA	NA	NA	NA	NA	NA	NA	NA	NA	NA	NA	NA	NA
	ValGAC	0	0	0	0	0	0	0	0	0	NA	NA	NA	NA	NA	NA	NA	NA	NA	NA	NA	NA	NA	NA	NA	NA	NA	NA	NA

## Sheet: FDR_AX_vs_WC
	tRNAs	FC	log2FoldChange	p-value	FDR (BH)	log10(FDR)
	SupTTA	NA	NA	NA	NA	#VALUE!
	ValGAC	NA	NA	NA	NA	#VALUE!
	GlyCCC	5.968	2.577	6.81298e-07	3.37858e-05	4.47127
	GlyGCC	5.562	2.476	1.35143e-06	3.37858e-05	4.47127
	ValCAC	6.741	2.753	7.00342e-05	0.00111818	2.95149
	ValAAC	6.435	2.686	0.000111818	0.00111818	2.95149
	AsnGTT	6.477	2.695	0.00114881	0.00820581	2.08588
	GlyACC	3.731	1.9	0.00156636	0.00870198	2.06038
	SerGGA	0.071	-3.811	9.70252e-05	0.00111818	2.95149
	LeuTAA	0.204	-2.293	0.000297781	0.00248151	2.60528
	LeuCAA	0.251	-1.997	0.00146121	0.00870198	2.06038
	PheGAA	0.32	-1.643	0.00504942	0.0245894	1.60925
	IleTAT	0.269	-1.895	0.00540966	0.0245894	1.60925
	ArgTCG	3.958	1.985	0.00622419	0.0259341	1.58613
	SerGCT	3.696	1.886	0.00749482	0.0288262	1.54021
	GluCTC	2.346	1.23	0.00852321	0.03044	1.51655
	IleGAT	0.224	-2.161	0.0120636	0.0402122	1.39564
	IleAAT	3.089	1.627	0.0133589	0.0417464	1.37938
	ThrTGT	3.455	1.789	0.0262136	0.077099	1.11295
	TrpCCA	2.281	1.19	0.0288942	0.0802616	1.09549
	ArgTCT	2.377	1.249	0.0392984	0.098246	1.00768
	GlyTCC	0.458	-1.125	0.0388674	0.098246	1.00768
	MetCAT	1.985	0.989	0.046008	0.109543	0.960416
	HisATG	3.287	1.717	0.0517541	0.117623	0.929508
	TyrGTA	2.547	1.349	0.0578957	0.12586	0.900111
	ArgCCG	2.062	1.044	0.0696193	0.14504	0.838512
	ThrAGT	2.367	1.243	0.0837278	0.156185	0.806361
	ArgACG	2.075	1.053	0.080846	0.156185	0.806361
	HisGTG	1.746	0.804	0.0843399	0.156185	0.806361
	GlnCTG	0.54	-0.889	0.0909294	0.162374	0.789484
	LeuCAG	0.559	-0.84	0.126224	0.217628	0.662285
	SerTGA	1.832	0.873	0.146583	0.244306	0.612067
	LeuTAG	1.678	0.747	0.187086	0.301752	0.52035
	LysTTT	1.598	0.676	0.225643	0.343683	0.463842
	ThrCGT	0.549	-0.866	0.226831	0.343683	0.463842
	LeuAAG	1.499	0.584	0.248511	0.365457	0.437164
	AlaCGC	1.452	0.538	0.299371	0.427673	0.368888
	GlnTTG	0.686	-0.543	0.3119	0.433194	0.363318
	AlaTGC	0.677	-0.564	0.35546	0.480352	0.31844
	ProTGG	0.744	-0.426	0.373402	0.491318	0.308637
	ValTAC	1.325	0.406	0.426046	0.546212	0.262638
	SerAGA	1.345	0.428	0.498034	0.622543	0.205831
	CysGCA	0.775	-0.368	0.524136	0.63919	0.19437
	AspGTC	1.213	0.279	0.628032	0.733006	0.134893
	SeCTCA	0.818	-0.29	0.630385	0.733006	0.134893
	AlaAGC	1.159	0.213	0.671885	0.763505	0.117188
	ArgCCT	0.857	-0.222	0.711606	0.790674	0.102003
	ProAGG	1.113	0.154	0.773346	0.829887	0.0809812
	SerCGA	0.88	-0.185	0.780094	0.829887	0.0809812
	LysCTT	0.916	-0.126	0.804951	0.838491	0.0765018
	GluTTC	0.954	-0.068	0.900446	0.918822	0.0367684
	ProCGG	0.974	-0.037	0.940934	0.940934	0.026441

## Sheet: EV_vs_WC
		Raw counts									Normalized counts
	tRNAs	WC1	WC2	WC3	AX1	AX2	AX3	EV1	EV2	EV3	norm_WC1	norm_WC2	norm_WC3	norm_AX1	norm_AX2	norm_AX3	norm_EV1	norm_EV2	norm_EV3	baseMean	WC	AX	EV	FC	log2FoldChange	p-value	FDR (BH)	tagwise_dispersion	trended_dispersion
	AlaAGC	883	1126	1521	1118	2011	691	2270	1623	2103	999	955	1157	1328	1232	1045	2574	2330	2316	1548.36	1037	1202	2407	2.321	1.215	0.0169591	0.0302841	0.1807	0.2742
	AlaCGC	610	694	922	612	1715	726	595	665	851	690	588	701	727	1051	1098	675	955	937	824.63	660	959	856	1.296	0.374	0.469947	0.54645	0.1916	0.2816
	AlaTGC	6915	6269	5560	1458	3180	5340	453	629	751	7822	5315	4230	1731	1948	8074	514	903	827	3484.93	5789	3918	748	0.129	-2.952	6.55322e-06	2.26821e-05	0.2661	0.2649
	ArgACG	1841	1561	1730	4885	4594	783	719	1248	1565	2083	1323	1316	5801	2815	1184	815	1792	1724	2094.7	1574	3267	1444	0.917	-0.125	0.834486	0.90705	0.2564	0.2707
	ArgCCG	1465	3011	4733	3374	15562	1695	16374	16645	16998	1657	2553	3601	4007	9535	2563	18564	23895	18723	9455.33	2604	5368	20394	7.832	2.969	1.28713e-06	5.36302e-06	0.2334	0.2539
	ArgCCT	3407	7268	11182	8718	5109	1585	767	1111	1524	3854	6162	8507	10352	3130	2396	870	1595	1679	4282.83	6174	5293	1381	0.224	-2.16	0.000571037	0.00135961	0.26	0.2626
	ArgTCG	767	1030	1120	6408	3353	397	466	733	974	868	873	852	7609	2054	600	528	1052	1073	1723.39	864	3421	884	1.023	0.033	0.962173	0.981809	0.3522	0.273
	ArgTCT	581	803	974	2433	2618	297	2019	2266	3137	657	681	741	2889	1604	449	2289	3253	3455	1779.87	693	1647	2999	4.327	2.113	0.000675785	0.00153587	0.2561	0.2726
	AsnGTT	1055	1154	1906	17099	3678	597	1247	1765	2295	1193	978	1450	20305	2254	903	1414	2534	2528	3728.71	1207	7821	2159	1.788	0.838	0.285002	0.347564	0.4363	0.2642
	AspGTC	15577	26691	48646	13205	50483	31170	4630	10673	13660	17621	22629	37009	15681	30932	47126	5249	15322	15046	22957.3	25753	31246	11872	0.461	-1.117	0.0550778	0.0834512	0.2385	0.2445
	CysGCA	2229	3373	5036	714	4057	2518	692	1109	1450	2521	2860	3831	848	2486	3807	785	1592	1597	2258.54	3071	2380	1325	0.431	-1.213	0.0380879	0.0595124	0.2391	0.2698
	GlnCTG	17563	33591	34421	6899	30373	8890	19380	8495	9108	19867	28479	26187	8192	18610	13441	21972	12195	10032	17664.1	24844	13414	14733	0.593	-0.754	0.150876	0.19852	0.1962	0.2473
	GlnTTG	4829	11719	8961	2004	11098	4012	6297	4768	6453	5463	9935	6817	2380	6800	6066	7139	6845	7108	6505.9	7405	5082	7031	0.949	-0.075	0.888805	0.925838	0.2065	0.258
	GluCTC	288902	474421	964219	623470	1815803	1044060	683179	935878	1074350	326807	402217	733559	740360	1112596	1578531	774558	1343536	1183390	910617	487528	1143829	1100495	2.257	1.175	0.0119153	0.0220655	0.1531	0.2092
	GluTTC	48371	98961	146442	24852	180576	65063	124981	167446	205778	54717	83900	111410	29511	110644	98370	141698	240384	226663	121922	83342	79508	202915	2.435	1.284	0.0199959	0.0344758	0.2126	0.2278
	GlyACC	55	61	51	213	292	91	165	274	342	62	52	39	253	179	138	187	393	377	186.59	51	190	319	6.266	2.647	1.67944e-05	5.24825e-05	0.2339	0.2999
	GlyCCC	25198	60458	110198	377567	587446	111100	759549	730475	862896	28504	51257	83837	448355	359945	167974	861143	1048662	950474	444461	54533	325425	953426	17.484	4.128	1.13489e-13	2.83722e-12	0.1727	0.2157
	GlyGCC	253644	612892	1136736	3626586	5491298	1075145	7405967	6621972	7797471	286923	519614	864807	4306511	3364679	1625528	8396559	9506431	8588864	4.16221e+06	557115	3098906	8830618	15.851	3.986	3.32212e-13	4.15264e-12	0.1697	0.1962
	GlyTCC	936	1262	1906	365	767	488	112	170	209	1059	1070	1450	433	470	738	127	244	230	646.8	1193	547	200	0.168	-2.573	6.80462e-06	2.26821e-05	0.2075	0.2846
	HisATG	14	9	14	79	9	9	5	3	1	16	8	11	94	6	14	6	4	1	17.57	12	38	4	0.331	-1.593	0.098889	0.14127	0.4889	0.3305
	HisGTG	28893	56069	75221	45726	103522	80883	399293	363249	447686	32684	47536	57227	54299	63431	122288	452701	521476	493123	204974	45816	80006	489100	10.675	3.416	1.88723e-11	1.88723e-10	0.1545	0.2229
	IleAAT	1770	2109	2267	10291	5367	1011	260	435	545	2002	1788	1725	12220	3289	1529	295	624	600	2674.66	1838	5679	506	0.276	-1.86	0.00506198	0.010124	0.2962	0.2679
	IleGAT	52	32	51	0	14	13	2	0	5	59	27	39	0	9	20	2	0	6	17.86	42	10	3	0.068	-3.878	6.04601e-05	0.000167945	0.4387	0.33
	IleTAT	1884	1911	2044	809	199	228	261	149	148	2131	1620	1555	961	122	345	296	214	163	822.95	1769	476	224	0.127	-2.979	2.79931e-05	8.23325e-05	0.3118	0.2817
	LeuAAG	1555	2068	2409	2752	3948	1537	971	1507	1920	1759	1753	1833	3268	2419	2324	1101	2163	2115	2081.67	1782	2670	1793	1.006	0.009	0.985601	0.985601	0.1827	0.2708
	LeuCAA	5706	6506	4816	523	1215	1689	124	213	255	6455	5516	3664	621	744	2554	141	306	281	2253.42	5212	1306	243	0.047	-4.426	2.25709e-10	1.61221e-09	0.2632	0.2699
	LeuCAG	19741	17619	18101	7018	8805	9782	2071	3573	4363	22331	14938	13771	8334	5395	14790	2348	5129	4806	10204.6	17013	9506	4094	0.241	-2.055	0.000289959	0.000724898	0.2143	0.2531
	LeuTAA	1641	2061	3364	146	1044	293	105	148	226	1856	1747	2559	173	640	443	119	212	249	888.82	2054	419	193	0.094	-3.408	3.02434e-07	1.3747e-06	0.2625	0.2807
	LeuTAG	757	1053	1185	1361	2540	844	347	719	832	856	893	902	1616	1556	1276	393	1032	916	1049.02	884	1483	780	0.883	-0.179	0.751186	0.834651	0.2277	0.2788
	LysCTT	31962	48815	106744	42067	75498	32575	49014	84923	98788	36155	41386	81209	49954	46260	49251	55570	121915	108814	65612.6	52917	48488	95433	1.803	0.851	0.0980225	0.14127	0.1878	0.2339
	LysTTT	15360	23049	38458	53975	42836	10169	27736	31492	33975	17375	19541	29258	64094	26247	15375	31446	45210	37423	31774.3	22058	35239	38026	1.724	0.786	0.159619	0.20464	0.2222	0.2412
	MetCAT	11865	17044	32783	23725	57966	27212	157227	242298	318524	13422	14450	24941	28173	35517	41142	178257	347840	350852	114955	17604	34944	292316	16.605	4.054	3.0059e-13	4.15264e-12	0.1737	0.2284
	PheGAA	3663	2789	3796	498	1239	1098	60	72	78	4144	2365	2888	591	759	1660	68	103	86	1407.11	3132	1003	86	0.027	-5.19	3.72788e-14	1.86394e-12	0.2344	0.2753
	ProAGG	9687	14563	17110	4145	26230	12852	9980	9262	12822	10958	12347	13017	4922	16072	19431	11315	13296	14123	12831.3	12107	13475	12911	1.066	0.093	0.86258	0.917638	0.207	0.2507
	ProCGG	6080	8397	9704	3682	12207	5941	4589	4604	6370	6878	7119	7383	4372	7480	8982	5203	6609	7017	6782.48	7127	6945	6276	0.881	-0.183	0.715806	0.813416	0.1824	0.2575
	ProTGG	13508	18386	19932	7225	17730	9805	7403	7989	10325	15280	15588	15164	8580	10864	14824	8393	11469	11373	12392.7	15344	11423	10412	0.679	-0.559	0.242826	0.303532	0.1643	0.251
	SeCTCA	652	1117	2648	784	1720	689	286	583	652	738	947	2015	931	1054	1042	324	837	718	956.12	1233	1009	626	0.508	-0.977	0.10772	0.149611	0.2599	0.2799
	SerAGA	1441	1108	1589	1831	775	1610	157	144	228	1630	939	1209	2174	475	2434	178	207	251	1055.28	1259	1694	212	0.168	-2.57	0.000122918	0.000323467	0.2852	0.2787
	SerCGA	978	785	918	1212	332	351	38	60	73	1106	666	698	1439	203	531	43	86	80	539.25	823	724	70	0.085	-3.558	1.41742e-06	5.45162e-06	0.3155	0.2868
	SerGCT	3607	1528	1985	15586	6881	1803	255	374	527	4080	1295	1510	18508	4216	2726	289	537	580	3749.18	2295	8483	469	0.204	-2.291	0.00138183	0.00300398	0.3354	0.2641
	SerGGA	187	80	71	0	14	10	0	3	0	212	68	54	0	9	15	0	4	0	40.15	111	8	1	0.013	-6.297	7.00312e-08	3.50156e-07	0.5144	0.3196
	SerTGA	410	236	442	734	451	453	76	99	139	464	200	336	872	276	685	86	142	153	357.15	333	611	127	0.382	-1.39	0.0231204	0.0372909	0.2547	0.2918
	SupTTA	0	1	2	0	8	1	0	0	1	NA	NA	NA	NA	NA	NA	NA	NA	NA	NA	NA	NA	NA	NA	NA	NA	NA	NA	NA
	ThrAGT	310	782	1345	3045	1201	312	1438	2192	3169	351	663	1023	3616	736	472	1630	3147	3491	1680.91	679	1608	2756	4.057	2.021	0.00597985	0.0114997	0.3606	0.2733
	ThrCGT	622	1861	1481	1224	386	119	248	257	379	704	1578	1127	1453	237	180	281	369	417	705.07	1136	623	356	0.313	-1.674	0.0220038	0.0366729	0.3637	0.2835
	ThrTGT	717	499	683	4062	1485	215	546	1241	1643	811	423	520	4824	910	325	619	1782	1810	1335.85	585	2020	1404	2.401	1.263	0.111153	0.150206	0.4385	0.2759
	TrpCCA	2144	3419	5843	6050	18029	2680	2907	3221	4613	2425	2899	4445	7184	11047	4052	3296	4624	5081	5005.93	3256	7428	4334	1.331	0.412	0.443618	0.528117	0.2077	0.2609
	TyrGTA	1349	1085	2287	6585	3772	352	237	265	321	1526	920	1740	7820	2311	532	269	380	354	1761.27	1395	3554	334	0.24	-2.061	0.00463323	0.00965257	0.3517	0.2727
	ValAAC	75277	261893	304749	120591	3031524	970927	1596548	2584209	2878074	85154	222035	231847	143200	1857503	1467960	1810096	3709862	3170180	1.41087e+06	179679	1156221	2896713	16.122	4.011	5.39479e-08	2.9971e-07	0.3073	0.2054
	ValCAC	168193	566622	643031	274507	6845622	2181669	3504977	5812347	6423439	190260	480386	489206	325973	4194512	3298499	3973788	8344142	7075377	3.15246e+06	386617	2606328	6464436	16.72	4.064	3.14408e-08	1.96505e-07	0.3031	0.1985
	ValGAC	0	0	0	0	0	0	0	0	0	NA	NA	NA	NA	NA	NA	NA	NA	NA	NA	NA	NA	NA	NA	NA	NA	NA	NA	NA
	ValTAC	1441	1486	1747	2153	2761	886	14097	15313	17987	1630	1260	1329	2557	1692	1340	15983	21983	19813	7509.47	1406	1863	19260	13.695	3.776	2.91381e-11	2.42817e-10	0.1859	0.2564

## Sheet: FDR_EV_vs_WC
	tRNAs	FC	log2FoldChange	p-value	FDR (BH)	log10(FDR)
	PheGAA	0.027	-5.19	3.72788e-14	1.86394e-12	11.7296
	LeuCAA	0.047	-4.426	2.25709e-10	1.61221e-09	8.79258
	SerGGA	0.013	-6.297	7.00312e-08	3.50156e-07	6.45574
	LeuTAA	0.094	-3.408	3.02434e-07	1.3747e-06	5.86179
	SerCGA	0.085	-3.558	1.41742e-06	5.45162e-06	5.26347
	AlaTGC	0.129	-2.952	6.55322e-06	2.26821e-05	4.64432
	GlyTCC	0.168	-2.573	6.80462e-06	2.26821e-05	4.64432
	GlyACC	6.266	2.647	1.67944e-05	5.24825e-05	4.27999
	IleTAT	0.127	-2.979	2.79931e-05	8.23325e-05	4.08443
	IleGAT	0.068	-3.878	6.04601e-05	0.000167945	3.77483
	SerAGA	0.168	-2.57	0.000122918	0.000323467	3.49017
	LeuCAG	0.241	-2.055	0.000289959	0.000724898	3.13972
	ArgCCT	0.224	-2.16	0.000571037	0.00135961	2.86658
	SerGCT	0.204	-2.291	0.00138183	0.00300398	2.5223
	TyrGTA	0.24	-2.061	0.00463323	0.00965257	2.01536
	GlyCCC	17.484	4.128	1.13489e-13	2.83722e-12	11.5471
	GlyGCC	15.851	3.986	3.32212e-13	4.15264e-12	11.3817
	MetCAT	16.605	4.054	3.0059e-13	4.15264e-12	11.3817
	HisGTG	10.675	3.416	1.88723e-11	1.88723e-10	9.72418
	ValTAC	13.695	3.776	2.91381e-11	2.42817e-10	9.61472
	ValCAC	16.72	4.064	3.14408e-08	1.96505e-07	6.70663
	ValAAC	16.122	4.011	5.39479e-08	2.9971e-07	6.5233
	ArgCCG	7.832	2.969	1.28713e-06	5.36302e-06	5.27059
	ArgTCT	4.327	2.113	0.000675785	0.00153587	2.81364
	IleAAT	0.276	-1.86	0.00506198	0.010124	1.99465
	ThrAGT	4.057	2.021	0.00597985	0.0114997	1.93931
	GluCTC	2.257	1.175	0.0119153	0.0220655	1.65629
	AlaAGC	2.321	1.215	0.0169591	0.0302841	1.51879
	GluTTC	2.435	1.284	0.0199959	0.0344758	1.46249
	ThrCGT	0.313	-1.674	0.0220038	0.0366729	1.43565
	SerTGA	0.382	-1.39	0.0231204	0.0372909	1.4284
	CysGCA	0.431	-1.213	0.0380879	0.0595124	1.22539
	AspGTC	0.461	-1.117	0.0550778	0.0834512	1.07857
	HisATG	0.331	-1.593	0.098889	0.14127	0.84995
	LysCTT	1.803	0.851	0.0980225	0.14127	0.84995
	SeCTCA	0.508	-0.977	0.10772	0.149611	0.825037
	ThrTGT	2.401	1.263	0.111153	0.150206	0.823312
	GlnCTG	0.593	-0.754	0.150876	0.19852	0.702195
	LysTTT	1.724	0.786	0.159619	0.20464	0.68901
	ProTGG	0.679	-0.559	0.242826	0.303532	0.517795
	AsnGTT	1.788	0.838	0.285002	0.347564	0.458966
	TrpCCA	1.331	0.412	0.443618	0.528117	0.27727
	SupTTA	NA	NA	NA	NA	#VALUE!
	AlaCGC	1.296	0.374	0.469947	0.54645	0.262449
	ProCGG	0.881	-0.183	0.715806	0.813416	0.0896873
	LeuTAG	0.883	-0.179	0.751186	0.834651	0.078495
	ArgACG	0.917	-0.125	0.834486	0.90705	0.0423687
	ProAGG	1.066	0.093	0.86258	0.917638	0.0373287
	GlnTTG	0.949	-0.075	0.888805	0.925838	0.0334649
	ArgTCG	1.023	0.033	0.962173	0.981809	0.00797281
	ValGAC	NA	NA	NA	NA	#VALUE!
	LeuAAG	1.006	0.009	0.985601	0.985601	0.00629907

## Sheet: EV_vs_AX
		Raw counts									Normalized counts
	tRNAs	WC1	WC2	WC3	AX1	AX2	AX3	EV1	EV2	EV3	norm_WC1	norm_WC2	norm_WC3	norm_AX1	norm_AX2	norm_AX3	norm_EV1	norm_EV2	norm_EV3	baseMean	WC	AX	EV	FC	log2FoldChange	p-value	FDR (BH)	tagwise_dispersion	trended_dispersion
	AlaAGC	883	1126	1521	1118	2011	691	2270	1623	2103	999	955	1157	1328	1232	1045	2574	2330	2316	1548.36	1037	1202	2407	2.003	1.002	0.0479018	0.088707	0.1807	0.2742
	AlaCGC	610	694	922	612	1715	726	595	665	851	690	588	701	727	1051	1098	675	955	937	824.63	660	959	856	0.893	-0.164	0.751408	0.846338	0.1916	0.2816
	AlaTGC	6915	6269	5560	1458	3180	5340	453	629	751	7822	5315	4230	1731	1948	8074	514	903	827	3484.93	5789	3918	748	0.191	-2.389	0.00019082	0.000867362	0.2661	0.2649
	ArgACG	1841	1561	1730	4885	4594	783	719	1248	1565	2083	1323	1316	5801	2815	1184	815	1792	1724	2094.7	1574	3267	1444	0.442	-1.178	0.0515271	0.0920128	0.2564	0.2707
	ArgCCG	1465	3011	4733	3374	15562	1695	16374	16645	16998	1657	2553	3601	4007	9535	2563	18564	23895	18723	9455.33	2604	5368	20394	3.798	1.925	0.00108104	0.00386084	0.2334	0.2539
	ArgCCT	3407	7268	11182	8718	5109	1585	767	1111	1524	3854	6162	8507	10352	3130	2396	870	1595	1679	4282.83	6174	5293	1381	0.261	-1.938	0.00184401	0.00611756	0.26	0.2626
	ArgTCG	767	1030	1120	6408	3353	397	466	733	974	868	873	852	7609	2054	600	528	1052	1073	1723.39	864	3421	884	0.259	-1.952	0.00709364	0.0197046	0.3522	0.273
	ArgTCT	581	803	974	2433	2618	297	2019	2266	3137	657	681	741	2889	1604	449	2289	3253	3455	1779.87	693	1647	2999	1.82	0.864	0.150576	0.209134	0.2561	0.2726
	AsnGTT	1055	1154	1906	17099	3678	597	1247	1765	2295	1193	978	1450	20305	2254	903	1414	2534	2528	3728.71	1207	7821	2159	0.276	-1.857	0.0208485	0.047383	0.4363	0.2642
	AspGTC	15577	26691	48646	13205	50483	31170	4630	10673	13660	17621	22629	37009	15681	30932	47126	5249	15322	15046	22957.3	25753	31246	11872	0.38	-1.396	0.0172382	0.0410434	0.2385	0.2445
	CysGCA	2229	3373	5036	714	4057	2518	692	1109	1450	2521	2860	3831	848	2486	3807	785	1592	1597	2258.54	3071	2380	1325	0.557	-0.845	0.145541	0.209134	0.2391	0.2698
	GlnCTG	17563	33591	34421	6899	30373	8890	19380	8495	9108	19867	28479	26187	8192	18610	13441	21972	12195	10032	17664.1	24844	13414	14733	1.098	0.135	0.795558	0.846338	0.1962	0.2473
	GlnTTG	4829	11719	8961	2004	11098	4012	6297	4768	6453	5463	9935	6817	2380	6800	6066	7139	6845	7108	6505.9	7405	5082	7031	1.383	0.468	0.382974	0.455921	0.2065	0.258
	GluCTC	288902	474421	964219	623470	1815803	1044060	683179	935878	1074350	326807	402217	733559	740360	1112596	1578531	774558	1343536	1183390	910617	487528	1143829	1100495	0.962	-0.056	0.903776	0.908482	0.1531	0.2092
	GluTTC	48371	98961	146442	24852	180576	65063	124981	167446	205778	54717	83900	111410	29511	110644	98370	141698	240384	226663	121922	83342	79508	202915	2.552	1.352	0.0144663	0.0361658	0.2126	0.2278
	GlyACC	55	61	51	213	292	91	165	274	342	62	52	39	253	179	138	187	393	377	186.59	51	190	319	1.679	0.748	0.195957	0.264807	0.2339	0.2999
	GlyCCC	25198	60458	110198	377567	587446	111100	759549	730475	862896	28504	51257	83837	448355	359945	167974	861143	1048662	950474	444461	54533	325425	953426	2.93	1.551	0.00195762	0.00611756	0.1727	0.2157
	GlyGCC	253644	612892	1136736	3626586	5491298	1075145	7405967	6621972	7797471	286923	519614	864807	4306511	3364679	1625528	8396559	9506431	8588864	4.16221e+06	557115	3098906	8830618	2.85	1.511	0.00231717	0.0068152	0.1697	0.1962
	GlyTCC	936	1262	1906	365	767	488	112	170	209	1059	1070	1450	433	470	738	127	244	230	646.8	1193	547	200	0.367	-1.448	0.00871621	0.0229374	0.2075	0.2846
	HisATG	14	9	14	79	9	9	5	3	1	16	8	11	94	6	14	6	4	1	17.57	12	38	4	0.101	-3.31	0.000749055	0.00288098	0.4889	0.3305
	HisGTG	28893	56069	75221	45726	103522	80883	399293	363249	447686	32684	47536	57227	54299	63431	122288	452701	521476	493123	204974	45816	80006	489100	6.113	2.612	1.06916e-07	1.06916e-06	0.1545	0.2229
	IleAAT	1770	2109	2267	10291	5367	1011	260	435	545	2002	1788	1725	12220	3289	1529	295	624	600	2674.66	1838	5679	506	0.089	-3.487	8.35099e-07	6.95916e-06	0.2962	0.2679
	IleGAT	52	32	51	0	14	13	2	0	5	59	27	39	0	9	20	2	0	6	17.86	42	10	3	0.304	-1.717	0.0756696	0.122048	0.4387	0.33
	IleTAT	1884	1911	2044	809	199	228	261	149	148	2131	1620	1555	961	122	345	296	214	163	822.95	1769	476	224	0.472	-1.083	0.10535	0.159621	0.3118	0.2817
	LeuAAG	1555	2068	2409	2752	3948	1537	971	1507	1920	1759	1753	1833	3268	2419	2324	1101	2163	2115	2081.67	1782	2670	1793	0.671	-0.575	0.256031	0.324833	0.1827	0.2708
	LeuCAA	5706	6506	4816	523	1215	1689	124	213	255	6455	5516	3664	621	744	2554	141	306	281	2253.42	5212	1306	243	0.186	-2.429	0.000145433	0.000727164	0.2632	0.2699
	LeuCAG	19741	17619	18101	7018	8805	9782	2071	3573	4363	22331	14938	13771	8334	5395	14790	2348	5129	4806	10204.6	17013	9506	4094	0.431	-1.215	0.0281071	0.0585564	0.2143	0.2531
	LeuTAA	1641	2061	3364	146	1044	293	105	148	226	1856	1747	2559	173	640	443	119	212	249	888.82	2054	419	193	0.462	-1.115	0.0700645	0.116774	0.2625	0.2807
	LeuTAG	757	1053	1185	1361	2540	844	347	719	832	856	893	902	1616	1556	1276	393	1032	916	1049.02	884	1483	780	0.526	-0.926	0.103242	0.159621	0.2277	0.2788
	LysCTT	31962	48815	106744	42067	75498	32575	49014	84923	98788	36155	41386	81209	49954	46260	49251	55570	121915	108814	65612.6	52917	48488	95433	1.968	0.977	0.0580245	0.100042	0.1878	0.2339
	LysTTT	15360	23049	38458	53975	42836	10169	27736	31492	33975	17375	19541	29258	64094	26247	15375	31446	45210	37423	31774.3	22058	35239	38026	1.079	0.11	0.84322	0.878354	0.2222	0.2412
	MetCAT	11865	17044	32783	23725	57966	27212	157227	242298	318524	13422	14450	24941	28173	35517	41142	178257	347840	350852	114955	17604	34944	292316	8.365	3.064	7.96145e-09	1.99036e-07	0.1737	0.2284
	PheGAA	3663	2789	3796	498	1239	1098	60	72	78	4144	2365	2888	591	759	1660	68	103	86	1407.11	3132	1003	86	0.086	-3.547	2.46279e-08	4.10465e-07	0.2344	0.2753
	ProAGG	9687	14563	17110	4145	26230	12852	9980	9262	12822	10958	12347	13017	4922	16072	19431	11315	13296	14123	12831.3	12107	13475	12911	0.958	-0.062	0.908482	0.908482	0.207	0.2507
	ProCGG	6080	8397	9704	3682	12207	5941	4589	4604	6370	6878	7119	7383	4372	7480	8982	5203	6609	7017	6782.48	7127	6945	6276	0.904	-0.146	0.771799	0.846338	0.1824	0.2575
	ProTGG	13508	18386	19932	7225	17730	9805	7403	7989	10325	15280	15588	15164	8580	10864	14824	8393	11469	11373	12392.7	15344	11423	10412	0.912	-0.134	0.779618	0.846338	0.1643	0.251
	SeCTCA	652	1117	2648	784	1720	689	286	583	652	738	947	2015	931	1054	1042	324	837	718	956.12	1233	1009	626	0.621	-0.688	0.255706	0.324833	0.2599	0.2799
	SerAGA	1441	1108	1589	1831	775	1610	157	144	228	1630	939	1209	2174	475	2434	178	207	251	1055.28	1259	1694	212	0.125	-2.998	1.07422e-05	5.96791e-05	0.2852	0.2787
	SerCGA	978	785	918	1212	332	351	38	60	73	1106	666	698	1439	203	531	43	86	80	539.25	823	724	70	0.097	-3.372	4.07613e-06	2.91152e-05	0.3155	0.2868
	SerGCT	3607	1528	1985	15586	6881	1803	255	374	527	4080	1295	1510	18508	4216	2726	289	537	580	3749.18	2295	8483	469	0.055	-4.177	7.73859e-08	9.67324e-07	0.3354	0.2641
	SerGGA	187	80	71	0	14	10	0	3	0	212	68	54	0	9	15	0	4	0	40.15	111	8	1	0.178	-2.486	0.0276569	0.0585564	0.5144	0.3196
	SerTGA	410	236	442	734	451	453	76	99	139	464	200	336	872	276	685	86	142	153	357.15	333	611	127	0.208	-2.263	0.000312184	0.00130077	0.2547	0.2918
	SupTTA	0	1	2	0	8	1	0	0	1	NA	NA	NA	NA	NA	NA	NA	NA	NA	NA	NA	NA	NA	NA	NA	NA	NA	NA	NA
	ThrAGT	310	782	1345	3045	1201	312	1438	2192	3169	351	663	1023	3616	736	472	1630	3147	3491	1680.91	679	1608	2756	1.714	0.777	0.274923	0.335273	0.3606	0.2733
	ThrCGT	622	1861	1481	1224	386	119	248	257	379	704	1578	1127	1453	237	180	281	369	417	705.07	1136	623	356	0.571	-0.808	0.259866	0.324833	0.3637	0.2835
	ThrTGT	717	499	683	4062	1485	215	546	1241	1643	811	423	520	4824	910	325	619	1782	1810	1335.85	585	2020	1404	0.695	-0.525	0.502407	0.584195	0.4385	0.2759
	TrpCCA	2144	3419	5843	6050	18029	2680	2907	3221	4613	2425	2899	4445	7184	11047	4052	3296	4624	5081	5005.93	3256	7428	4334	0.583	-0.777	0.15017	0.209134	0.2077	0.2609
	TyrGTA	1349	1085	2287	6585	3772	352	237	265	321	1526	920	1740	7820	2311	532	269	380	354	1761.27	1395	3554	334	0.094	-3.41	9.13939e-06	5.71212e-05	0.3517	0.2727
	ValAAC	75277	261893	304749	120591	3031524	970927	1596548	2584209	2878074	85154	222035	231847	143200	1857503	1467960	1810096	3709862	3170180	1.41087e+06	179679	1156221	2896713	2.505	1.325	0.0460212	0.088707	0.3073	0.2054
	ValCAC	168193	566622	643031	274507	6845622	2181669	3504977	5812347	6423439	190260	480386	489206	325973	4194512	3298499	3973788	8344142	7075377	3.15246e+06	386617	2606328	6464436	2.48	1.311	0.0468506	0.088707	0.3031	0.1985
	ValGAC	0	0	0	0	0	0	0	0	0	NA	NA	NA	NA	NA	NA	NA	NA	NA	NA	NA	NA	NA	NA	NA	NA	NA	NA	NA
	ValTAC	1441	1486	1747	2153	2761	886	14097	15313	17987	1630	1260	1329	2557	1692	1340	15983	21983	19813	7509.47	1406	1863	19260	10.339	3.37	1.46643e-09	7.33215e-08	0.1859	0.2564

## Sheet: FDR_EV_vs_AX
	tRNAs	FC	log2FoldChange	p-value	FDR (BH)	log10(FDR)
	SupTTA	NA	NA	NA	NA	#VALUE!
	ValGAC	NA	NA	NA	NA	#VALUE!
	ValTAC	10.339	3.37	1.46643e-09	7.33215e-08	7.13477
	MetCAT	8.365	3.064	7.96145e-09	1.99036e-07	6.70107
	HisGTG	6.113	2.612	1.06916e-07	1.06916e-06	5.97096
	GlyCCC	2.93	1.551	0.00195762	0.00611756	2.21342
	GlyGCC	2.85	1.511	0.00231717	0.0068152	2.16652
	ArgCCG	3.798	1.925	0.00108104	0.00386084	2.41332
	PheGAA	0.086	-3.547	2.46279e-08	4.10465e-07	6.38672
	SerGCT	0.055	-4.177	7.73859e-08	9.67324e-07	6.01443
	IleAAT	0.089	-3.487	8.35099e-07	6.95916e-06	5.15744
	SerCGA	0.097	-3.372	4.07613e-06	2.91152e-05	4.53588
	TyrGTA	0.094	-3.41	9.13939e-06	5.71212e-05	4.2432
	SerAGA	0.125	-2.998	1.07422e-05	5.96791e-05	4.22418
	LeuCAA	0.186	-2.429	0.000145433	0.000727164	3.13837
	AlaTGC	0.191	-2.389	0.00019082	0.000867362	3.0618
	SerTGA	0.208	-2.263	0.000312184	0.00130077	2.8858
	HisATG	0.101	-3.31	0.000749055	0.00288098	2.54046
	ArgCCT	0.261	-1.938	0.00184401	0.00611756	2.21342
	ArgTCG	0.259	-1.952	0.00709364	0.0197046	1.70543
	GlyTCC	0.367	-1.448	0.00871621	0.0229374	1.63946
	GluTTC	2.552	1.352	0.0144663	0.0361658	1.4417
	AspGTC	0.38	-1.396	0.0172382	0.0410434	1.38676
	AsnGTT	0.276	-1.857	0.0208485	0.047383	1.32438
	LeuCAG	0.431	-1.215	0.0281071	0.0585564	1.23243
	SerGGA	0.178	-2.486	0.0276569	0.0585564	1.23243
	AlaAGC	2.003	1.002	0.0479018	0.088707	1.05204
	ValAAC	2.505	1.325	0.0460212	0.088707	1.05204
	ValCAC	2.48	1.311	0.0468506	0.088707	1.05204
	ArgACG	0.442	-1.178	0.0515271	0.0920128	1.03615
	LysCTT	1.968	0.977	0.0580245	0.100042	0.999817
	LeuTAA	0.462	-1.115	0.0700645	0.116774	0.932653
	IleGAT	0.304	-1.717	0.0756696	0.122048	0.91347
	IleTAT	0.472	-1.083	0.10535	0.159621	0.796909
	LeuTAG	0.526	-0.926	0.103242	0.159621	0.796909
	ArgTCT	1.82	0.864	0.150576	0.209134	0.679576
	CysGCA	0.557	-0.845	0.145541	0.209134	0.679576
	TrpCCA	0.583	-0.777	0.15017	0.209134	0.679576
	GlyACC	1.679	0.748	0.195957	0.264807	0.577071
	LeuAAG	0.671	-0.575	0.256031	0.324833	0.48834
	SeCTCA	0.621	-0.688	0.255706	0.324833	0.48834
	ThrCGT	0.571	-0.808	0.259866	0.324833	0.48834
	ThrAGT	1.714	0.777	0.274923	0.335273	0.474602
	GlnTTG	1.383	0.468	0.382974	0.455921	0.34111
	ThrTGT	0.695	-0.525	0.502407	0.584195	0.233442
	AlaCGC	0.893	-0.164	0.751408	0.846338	0.072456
	GlnCTG	1.098	0.135	0.795558	0.846338	0.072456
	ProCGG	0.904	-0.146	0.771799	0.846338	0.072456
	ProTGG	0.912	-0.134	0.779618	0.846338	0.072456
	LysTTT	1.079	0.11	0.84322	0.878354	0.0563304
	GluCTC	0.962	-0.056	0.903776	0.908482	0.0416839
	ProAGG	0.958	-0.062	0.908482	0.908482	0.0416839

## Sheet: Percentages
	tRNAs	WC	AX	EV	WC %	AX %	EV %
	GlyGCC	557115	3098906	8830618	27.1372	35.3003	41.0732
	GluCTC	487528	1143829	1100495	23.7476	13.0296	5.11865
	ValCAC	386617	2606328	6464436	18.8322	29.6892	30.0676
	ValAAC	179679	1156221	2896713	8.75221	13.1707	13.4733
	GluTTC	83342	79508	202915	4.05961	0.905691	0.943804
	GlyCCC	54533	325425	953426	2.65632	3.70698	4.4346
	LysCTT	52917	48488	95433	2.5776	0.552336	0.443881
	HisGTG	45816	80006	489100	2.23171	0.911364	2.27492
	AspGTC	25753	31246	11872	1.25444	0.355929	0.0552194
	GlnCTG	24844	13414	14733	1.21016	0.152802	0.0685265
	LysTTT	22058	35239	38026	1.07445	0.401414	0.176868
	MetCAT	17604	34944	292316	0.857496	0.398054	1.35963
	LeuCAG	17013	9506	4094	0.828708	0.108285	0.0190421
	ProTGG	15344	11423	10412	0.74741	0.130122	0.0484286
	ProAGG	12107	13475	12911	0.589735	0.153496	0.060052
	GlnTTG	7405	5082	7031	0.3607	0.0578901	0.0327028
	ProCGG	7127	6945	6276	0.347158	0.0791119	0.0291911
	ArgCCT	6174	5293	1381	0.300737	0.0602936	0.00642334
	AlaTGC	5789	3918	748	0.281984	0.0446307	0.00347912
	LeuCAA	5212	1306	243	0.253878	0.0148769	0.00113025
	TrpCCA	3256	7428	4334	0.158601	0.0846138	0.0201584
	PheGAA	3132	1003	86	0.152561	0.0114254	0.000400006
	CysGCA	3071	2380	1325	0.149589	0.0271111	0.00616288
	ArgCCG	2604	5368	20394	0.126842	0.061148	0.0948571
	SerGCT	2295	8483	469	0.11179	0.0966315	0.00218143
	LeuTAA	2054	419	193	0.100051	0.00477291	0.000897687
	IleAAT	1838	5679	506	0.0895295	0.0646906	0.00235352
	LeuAAG	1782	2670	1793	0.0868017	0.0304145	0.00833965
	IleTAT	1769	476	224	0.0861685	0.00542221	0.00104187
	ArgACG	1574	3267	1444	0.07667	0.037215	0.00671637
	ValTAC	1406	1863	19260	0.0684866	0.0212218	0.0895826
	TyrGTA	1395	3554	334	0.0679508	0.0404843	0.00155351
	SerAGA	1259	1694	212	0.0613262	0.0192967	0.00098606
	SeCTCA	1233	1009	626	0.0600598	0.0114937	0.00291167
	AsnGTT	1207	7821	2159	0.0587933	0.0890906	0.010042
	GlyTCC	1193	547	200	0.0581114	0.00623099	0.000930245
	ThrCGT	1136	623	356	0.0553349	0.00709672	0.00165584
	AlaAGC	1037	1202	2407	0.0505126	0.0136922	0.0111955
	LeuTAG	884	1483	780	0.0430599	0.0168931	0.00362796
	ArgTCG	864	3421	884	0.0420857	0.0389693	0.00411168
	SerCGA	823	724	70	0.0400886	0.00824723	0.000325586
	ArgTCT	693	1647	2999	0.0337562	0.0187613	0.013949
	ThrAGT	679	1608	2756	0.0330743	0.018317	0.0128188
	AlaCGC	660	959	856	0.0321488	0.0109242	0.00398145
	ThrTGT	585	2020	1404	0.0284955	0.0230102	0.00653032
	SerTGA	333	611	127	0.0162205	0.00696002	0.000590706
	SerGGA	111	8	1	0.00540684	9.11296e-05	4.65123e-06
	GlyACC	51	190	319	0.00248422	0.00216433	0.00148374
	IleGAT	42	10	3	0.00204583	0.000113912	1.39537e-05
	HisATG	12	38	4	0.000584523	0.000432866	1.86049e-05
