# Supplementary material for: Distinct small non-coding RNA landscape in the axons and released extracellular vesicles of developing primary cortical neurons and the axoplasm of adult nerves
Source: RNA Biol. 2021 Dec 9;18(Suppl 2):832–55. doi: 10.1080/15476286.2021.2000792 (PMC8782166; doi:10.1080/15476286.2021.2000792)
Supplement: Supplemental Material [file KRNB_A_2000792_SM1038.zip › Supplementary information/Supplementary Table 5_Unitas_tRNAs_fragments_analysis.xlsx]

## Sheet: Global_Results
	Raw Counts	WC1	WC2	WC3	AX1	AX2	AX3	EV1	EV2	EV3
	tRNA	1.01799e+06	2.33083e+06	3.64155e+06	5.35308e+06	1.82692e+07	5.5679e+06	1.47925e+07	1.76491e+07	2.02307e+07
	genomic_tRNA	1.01725e+06	2.32996e+06	3.63957e+06	5.35307e+06	1.82689e+07	5.56785e+06	1.47924e+07	1.76491e+07	2.02306e+07
	5'tR-halves	678493	1.8279e+06	2.76152e+06	4.83793e+06	1.74104e+07	5.19128e+06	1.33525e+07	1.63556e+07	1.86795e+07
	5'tRFs	52829.2	62291.5	70843.7	122835	362421	99738.5	1.10223e+06	929573	1.11976e+06
	3'tR-halves	8336.5	28966.7	66794.3	38056	80299.5	19775.5	15938.1	26954.3	37891.2
	3'tRFs	21829.5	10603.5	17558.8	126674	45482.9	12783	3173.71	5265.1	6305.65
	3'CCA-tRFs	7816.89	11399	9221	2161	5238	3707	114	235	242
	tRF-1	0	0	0	0	0	0	0	0	0
	tRNA-leader	0	0	0	0	0	0	0	0	0
	misc-tRFs	247947	388802	713632	225417	365012	240569	318473	331478	386876
	no annotation	57514	70150	140638	5643	216302	139441	17777	28586	37791
	Total	1.01725e+06	2.32996e+06	3.63957e+06	5.35307e+06	1.82689e+07	5.56785e+06	1.47924e+07	1.76491e+07	2.02306e+07
	Abundances %	WC1	WC2	WC3	AX1	AX2	AX3	EV1	EV2	EV3
	5'tR-halves	66.6986	78.4519	75.8749	90.3767	95.301	93.2366	90.2658	92.671	92.333
	5'tRFs	5.19332	2.6735	1.94649	2.29466	1.98382	1.79133	7.45133	5.26698	5.53498
	3'tR-halves	0.819512	1.24323	1.83523	0.710919	0.439543	0.355173	0.107745	0.152723	0.187296
	3'tRFs	2.14592	0.455095	0.482442	2.36639	0.248964	0.229586	0.021455	0.0298321	0.0311689
	3'CCA-tRFs	0.768432	0.489235	0.253354	0.0403694	0.0286717	0.0665787	0.000770664	0.00133151	0.00119621
	tRF-1	0	0	0	0	0	0	0	0	0
	tRNA-leader	0	0	0	0	0	0	0	0	0
	misc-tRFs	24.3742	16.687	19.6076	4.21099	1.998	4.32069	2.15295	1.87816	1.91233
	Total	100	100	100	100	100	100	100	100	100

## Sheet: WC1
	source_tRNA	5p-tR-halves (fractionated)	5p-tR-halves (absolute)	5p-tRFs (fractionated)	5p-tRFs (absolute)	3p-tR-halves (fractionated)	3p-tR-halves (absolute)	3p-CCA-tRFs (fractionated)	3p-CCA-tRFs (absolute)	3p-tRFs (fractionated)	3p-tRFs (absolute)	tRF-1 (fractionated)	tRF-1 (absolute)	tRNA-leader (fractionated)	tRNA-leader (absolute)	misc-tRFs (fractionated)	misc-tRFs (absolute)
	tRNA-Ala-AGC	242.96	1185	341.46	2355	38	66	18	33	51.67	103	0	0	0	0	160.09	639
	tRNA-Ala-CGC	87.41	533	175.71	1709	26	104	3.5	14	80.36	336	0	0	0	0	194.37	617
	tRNA-Ala-TGC	37.93	202	362.12	3404	30	108	3.5	14	95.36	355	0	0	0	0	696.62	2204
	tRNA-Arg-ACG	4.02	24	165	990	101	233	0	0	808.54	3713	0	0	0	0	686.66	2132
	tRNA-Arg-CCG	76.66	82	30.66	44	281.5	306	0	0	137.16	187	0	0	0	0	921.6	1025
	tRNA-Arg-CCT	0	0	8	20	571	606	0	0	155	178	0	0	0	0	2645.83	8000
	tRNA-Arg-TCG	7.33	10	52.33	74	95.5	137	8	11	171.83	232	0	0	0	0	408.9	994
	tRNA-Arg-TCT	11.1	33	72.35	118	44.5	45	0	0	164	173	0	0	0	0	189.4	359
	tRNA-Asn-GTT	7.02	63	8.01	72	186.03	1674	0.99	9	146.84	1330	0	0	0	0	645.02	5994
	tRNA-Asp-GTC	3686.55	45380	63.94	827	906.95	10856	73.97	962	1426.05	16846	0	0	0	0	6023.52	76626
	tRNA-Cys-GCA	540.17	4235	73.01	1429	0	0	186.73	1412	46	314	0	0	0	0	1307.16	13347
	tRNA-Gln-CTG	1190.77	9514	14	112	13.28	60	0	0	365.39	2180	0	0	0	0	15952.2	146195
	tRNA-Gln-TTG	1268.2	2538	74	148	1.71	12	0	0	118.62	1138	0	0	0	0	3333.67	24074
	tRNA-Glu-CTC	158152	1423707	5506.56	50590	100.44	1053	59.12	708	1415.55	16974	0	0	0	0	72573.3	681938
	tRNA-Glu-TTC	15718.3	56992	2348.16	7792	460.54	1712	25.86	196	1881.4	9424	0	0	0	0	27718.7	120778
	tRNA-Gly-ACC	4.22	34	3.61	37	0	0	180.33	2164	84.07	1009	0	0	0	0	15.16	177
	tRNA-Gly-CCC	1780.94	3914	216	522	8	16	118	1416	219.36	634	0	0	0	0	3004.45	6342
	tRNA-Gly-GCC	237914	2366749	16171.9	165773	43.96	375	236	2832	43.04	501	0	0	0	0	18017.2	191672
	tRNA-Gly-TCC	87.99	616	168.98	1183	2.03	14	0.98	7	10.01	70	0	0	0	0	632.45	4613
	tRNA-His-GTG	10021	79735	2387.99	19028	8.01	72	0	0	60.03	540	0	0	0	0	16356	131365
	tRNA-Ile-AAT	6	52	6.96	50	80.01	720	192.96	1737	678.78	6111	0	0	0	0	746	6897
	tRNA-Ile-TAT	0	0	0	0	0	0	0	0	51.45	264	0	0	0	0	14.25	15
	tRNA-iMet-CA	5454.47	43634	253.97	2196	4	32	5.04	40	15.01	132	0	0	0	0	3783.26	30214
	tRNA-Leu-AAG	374.16	1220	584.16	2270	0	0	9.32	56	21.68	148	0	0	0	0	298.72	1474
	tRNA-Leu-CAA	47	188	1071.32	4704	5.25	6	2170.28	15192	164.84	1156	0	0	0	0	209	662
	tRNA-Leu-CAG	570.97	4571	16793.3	134076	0.75	3	1627.71	11394	152.14	1068	0	0	0	0	2208.79	19308
	tRNA-Leu-TAA	7.33	18	16.33	37	12	12	0	0	0	0	0	0	0	0	160.13	873
	tRNA-Leu-TAG	179.83	554	257.83	842	3	3	4.66	28	10.84	74	0	0	0	0	174.59	658
	tRNA-Lys-CTT	11974.5	76067	113.01	849	192.99	1637	0	0	826.79	7448	0	0	0	0	18756.1	113978
	tRNA-Lys-TTT	878.46	5274	77.04	460	3205.02	19248	42	252	3321.02	19921	0	0	0	0	7637.34	57135
	tRNA-Met-CAT	0	0	4.01	10	1431	2812	2	4	54	107	0	0	0	0	781.74	2712
	tRNA-Phe-GAA	0	0	1.98	12	1	5	0	0	25.98	132	0	0	0	0	3629.26	25379
	tRNA-Pro-AGG	2111.04	27432	703.56	9906	22.86	306	2.16	30	1365.54	19146	0	0	0	0	4698.72	61986
	tRNA-Pro-CGG	1118.01	13899	351.78	4953	11.43	153	1.08	15	682.77	9573	0	0	0	0	3685.65	35238
	tRNA-Pro-TGG	1772.93	18865	789.67	8696	17.74	226	1.8	25	1138.28	15960	0	0	0	0	9954.03	69566
	tRNA-SeC-TCA	8	8	3	3	23	23	0	0	27	27	0	0	0	0	570	570
	tRNA-Ser-AGA	17.92	161	507.92	4571	0	0	0	0	0	0	0	0	0	0	28.4	249
	tRNA-Ser-CGA	2	3	5	5	0	0	796	817	116	116	0	0	0	0	83.4	452
	tRNA-Ser-GCT	87	522	48	288	150	350	49	147	3018	14194	0	0	0	0	215.25	613
	tRNA-Ser-GGA	0	0	0	0	0	0	0	0	0	0	0	0	0	0	186.75	227
	tRNA-Ser-TGA	5.12	46	147.12	1308	0	0	1	1	60	60	0	0	0	0	50.31	241
	tRNA-Sup-TCA	0	0	0	0	0	0	0	0	0.5	5	0	0	0	0	1.22	4
	tRNA-Sup-TTA	0	0	0	0	0	0	0	0	0	0	0	0	0	0	11.27	124
	tRNA-Thr-AGT	3	4	0	0	9	15	0	0	3	3	0	0	0	0	297.23	2225
	tRNA-Thr-CGT	0	0	1	1	2	2	0	0	106	211	0	0	0	0	469.34	897
	tRNA-Thr-TGT	16	32	3	6	9	27	0	0	170.01	507	0	0	0	0	498.48	1566
	tRNA-Trp-CCA	41	85	101.99	283	71.02	136	0	0	213.02	893	0	0	0	0	1701.02	4074
	tRNA-Tyr-GTA	0.99	3	8.01	24	116	414	3	9	886.99	3051	0	0	0	0	249.75	1017
	tRNA-Val-AAC	67479	434789	1013.62	7025	0	0	905.65	10828	458.92	5123	0	0	0	0	4324.27	28210
	tRNA-Val-CAC	155354	1055141	1380.79	11588	0	0	1085.98	12992	542.99	6132	0	0	0	0	10495.6	71109
	tRNA-Val-TAC	146.01	438	341.01	1023	51	153	2.01	6	237.6	1053	0	0	0	0	544.74	1635

## Sheet: WC2
	source_tRNA	5p-tR-halves (fractionated)	5p-tR-halves (absolute)	5p-tRFs (fractionated)	5p-tRFs (absolute)	3p-tR-halves (fractionated)	3p-tR-halves (absolute)	3p-CCA-tRFs (fractionated)	3p-CCA-tRFs (absolute)	3p-tRFs (fractionated)	3p-tRFs (absolute)	tRF-1 (fractionated)	tRF-1 (absolute)	tRNA-leader (fractionated)	tRNA-leader (absolute)	misc-tRFs (fractionated)	misc-tRFs (absolute)
	tRNA-Ala-AGC	644.97	3133	197.65	1519	31	55	0	0	17.2	34	0	0	0	0	181.73	986
	tRNA-Ala-CGC	103.87	759	185.58	1632	55.5	219	6	24	93.1	369	0	0	0	0	182.3	634
	tRNA-Ala-TGC	63.58	297	377.45	3267	71.5	235	6	24	99.1	375	0	0	0	0	648.58	2077
	tRNA-Arg-ACG	34.02	204	142.98	858	243	532	0	0	156.01	591	0	0	0	0	956.01	2459
	tRNA-Arg-CCG	196.34	199	14	14	1172	1231	3	3	105	139	0	0	0	0	1525.59	1699
	tRNA-Arg-CCT	3	6	9.99	30	1771	1798	0	0	135	148	0	0	0	0	5323.94	15639
	tRNA-Arg-TCG	14.67	21	93.66	114	199	304	0	0	50	82	0	0	0	0	603.99	1723
	tRNA-Arg-TCT	51.71	151	90.01	123	107	107	1	1	33	35	0	0	0	0	408.48	570
	tRNA-Asn-GTT	20.52	207	19.98	180	425.03	3785	0	0	11.97	108	0	0	0	0	609.53	5737
	tRNA-Asp-GTC	9063.96	110146	118.01	1539	4227.97	49589	141.05	1833	1819.06	22351	0	0	0	0	6976.95	86997
	tRNA-Cys-GCA	1497.03	11809	67.71	859	2	10	94.85	767	35.02	243	0	0	0	0	1615.55	15700
	tRNA-Gln-CTG	12273.2	97770	22.33	177	157.56	668	0	0	115.62	711	0	0	0	0	20936.8	191483
	tRNA-Gln-TTG	5665.99	11348	163.66	328	12.42	75	0	0	40.36	366	0	0	0	0	5770.83	36324
	tRNA-Glu-CTC	288491	2597027	8216.56	74732	811.44	8496	75.8	910	1849.95	22194	0	0	0	0	115005	1075775
	tRNA-Glu-TTC	53321.6	187954	5260.18	17228	1410.54	5854	39.16	268	1357.1	8146	0	0	0	0	37136.8	161246
	tRNA-Gly-ACC	18.88	152	4.84	51	0.44	4	415.42	4985	12.75	153	0	0	0	0	11.16	132
	tRNA-Gly-CCC	8028.79	16875	516.16	1312	160	320	54	648	219.92	538	0	0	0	0	6996.72	14482
	tRNA-Gly-GCC	581892	5794743	21493.3	217111	398.98	3491	108	1296	18.99	248	0	0	0	0	51577.7	527476
	tRNA-Gly-TCC	157.01	1099	81.97	574	14	98	0	0	5.6	42	0	0	0	0	954.8	6930
	tRNA-His-GTG	26498	209872	3185.98	25266	25.02	225	1.98	18	45	405	0	0	0	0	26225	209405
	tRNA-Ile-AAT	4	32	8.03	88	176.04	1584	111.96	1008	470.97	4239	0	0	0	0	1229.76	11151
	tRNA-Ile-TAT	1	4	0	0	1	1	2	2	13.67	69	0	0	0	0	6.25	7
	tRNA-iMet-CA	6113.04	48904	134.98	1135	0	0	0	0	15.97	112	0	0	0	0	3339.83	26454
	tRNA-Leu-AAG	1155.34	3682	363.34	1414	11	41	1.32	8	3.72	24	0	0	0	0	145.13	777
	tRNA-Leu-CAA	101	404	749.2	3224	79.24	119	2793.72	19556	117.72	824	0	0	0	0	154.28	488
	tRNA-Leu-CAG	770.03	6166	14192.7	113409	14.49	63	2095.29	14667	122.31	856	0	0	0	0	2437.55	21526
	tRNA-Leu-TAA	14	42	27.67	65	38	38	0	0	1	1	0	0	0	0	212.59	1132
	tRNA-Leu-TAG	544.67	1700	152.67	516	13	13	0.66	4	1.86	12	0	0	0	0	160.88	431
	tRNA-Lys-CTT	26762.6	170732	178.02	1300	457.97	3869	0	0	313.02	2817	0	0	0	0	20960.7	129916
	tRNA-Lys-TTT	2655.4	15926	136.98	810	8969.98	53816	9	54	1666.02	9996	0	0	0	0	8864.04	64806
	tRNA-Met-CAT	6	22	0	0	6022	11850	6	12	123	246	0	0	0	0	1088.01	4375
	tRNA-Phe-GAA	13.98	84	13.02	78	7	35	0	0	16	80	0	0	0	0	2736.01	19137
	tRNA-Pro-AGG	4319.22	56160	985.56	13752	48.6	660	0	0	66.72	936	0	0	0	0	7512.48	98982
	tRNA-Pro-CGG	2269.38	28410	492.78	6876	31.29	351	0	0	33.36	468	0	0	0	0	5486.52	54987
	tRNA-Pro-TGG	4098.37	39438	1224.7	11927	46.11	533	0	0	55.67	781	0	0	0	0	13518.4	101265
	tRNA-SeC-TCA	26	26	12	12	108	108	0	0	72	72	0	0	0	0	839	839
	tRNA-Ser-AGA	45.08	406	240.17	2163	0	0	0	0	0	0	0	0	0	0	12.33	105
	tRNA-Ser-CGA	1	2	6	8	1	1	724	745	8	8	0	0	0	0	74.87	566
	tRNA-Ser-GCT	103.02	618	27	162	509.99	1175	95	326	574	2691	0	0	0	0	183.99	609
	tRNA-Ser-GGA	0	0	0	0	0	0	0	0	0	0	0	0	0	0	74	137
	tRNA-Ser-TGA	13.88	117	82.62	632	0	0	5	5	10	10	0	0	0	0	55.09	260
	tRNA-Sup-TCA	0	0	0	0	0	0	0	0	0	0	0	0	0	0	3.26	11
	tRNA-Sup-TTA	0	0	0	0	0	0	0	0	0	0	0	0	0	0	15.32	168
	tRNA-Thr-AGT	3	3	7.35	21	134	284	0	0	2	8	0	0	0	0	668.57	5031
	tRNA-Thr-CGT	0	0	0.67	2	29	47	0	0	37	74	0	0	0	0	1719.42	2708
	tRNA-Thr-TGT	17	34	12	23	53.01	141	6	18	21.99	66	0	0	0	0	359.02	1133
	tRNA-Trp-CCA	33.99	69	92.01	258	358.02	629	1.98	12	77.01	132	0	0	0	0	2810	6475
	tRNA-Tyr-GTA	3	9	4.02	24	303.01	1013	13	47	328.6	1011	0	0	0	0	322.87	1199
	tRNA-Val-AAC	241936	1540533	1135.4	7199	2.07	18	2086.1	24943	63.75	765	0	0	0	0	8386.93	54076
	tRNA-Val-CAC	548731	3735644	1417.76	11550	3.45	30	2501.52	29928	76.5	918	0	0	0	0	21127.9	140522
	tRNA-Val-TAC	120	360	333	999	254.01	762	0	0	92.01	360	0	0	0	0	649.74	1953

## Sheet: WC3
	source_tRNA	5p-tR-halves (fractionated)	5p-tR-halves (absolute)	5p-tRFs (fractionated)	5p-tRFs (absolute)	3p-tR-halves (fractionated)	3p-tR-halves (absolute)	3p-CCA-tRFs (fractionated)	3p-CCA-tRFs (absolute)	3p-tRFs (fractionated)	3p-tRFs (absolute)	tRF-1 (fractionated)	tRF-1 (absolute)	tRNA-leader (fractionated)	tRNA-leader (absolute)	misc-tRFs (fractionated)	misc-tRFs (absolute)
	tRNA-Ala-AGC	766.18	3854	343.33	2400	59	94	4	4	20.33	45	0	0	0	0	234.82	1199
	tRNA-Ala-CGC	175.19	1511	186.88	1862	141	558	8	31	107.34	451	0	0	0	0	167.39	715
	tRNA-Ala-TGC	68.93	266	433.84	3737	170	592	12	35	113.66	496	0	0	0	0	594.59	1753
	tRNA-Arg-ACG	16.02	96	64.98	390	393.01	842	0	0	164	694	0	0	0	0	1046.16	2612
	tRNA-Arg-CCG	354	354	41	45	2324	2413	0	0	205	279	0	0	0	0	1774.76	1998
	tRNA-Arg-CCT	9	9	25	65	5799	6048	0	0	383	402	0	0	0	0	4945.63	13539
	tRNA-Arg-TCG	21	24	78	110	378	598	5	10	55.75	109	0	0	0	0	530.73	1296
	tRNA-Arg-TCT	34.01	124	124.29	141	137	145	0	0	55	55	0	0	0	0	445.5	678
	tRNA-Asn-GTT	33.03	297	18.99	171	887.03	7847	0	0	23.04	207	0	0	0	0	813.04	7661
	tRNA-Asp-GTC	15450.6	186357	198.01	2051	8205	97476	132.99	1729	2259.02	27556	0	0	0	0	13737.6	168719
	tRNA-Cys-GCA	2863.84	22200	67.32	818	3	15	97.84	720	39.97	280	0	0	0	0	1913.8	17051
	tRNA-Gln-CTG	9593.65	76455	59	451	141.56	616	0	0	240.05	1405	0	0	0	0	24297.1	219556
	tRNA-Gln-TTG	3127.34	6274	372	744	16.42	97	0	0	70.99	638	0	0	0	0	5344.85	37314
	tRNA-Glu-CTC	632516	5694303	12791	116825	1788.48	18315	72.44	866	3863.87	46351	0	0	0	0	190026	1815725
	tRNA-Glu-TTC	51058.7	180602	9360.7	30624	2331.54	9962	31.56	228	3064.12	18116	0	0	0	0	79920	356470
	tRNA-Gly-ACC	13.68	110	5.33	55	0.33	3	369.33	4432	11.08	133	0	0	0	0	15.63	189
	tRNA-Gly-CCC	21895.8	46043	562.84	1464	363.01	740	44	528	301.76	692	0	0	0	0	16060.3	32931
	tRNA-Gly-GCC	1042030	10359523	17877.1	178885	862.96	7585	88	1056	17.1	230	0	0	0	0	142692	1386110
	tRNA-Gly-TCC	266.91	1869	215.88	1512	18.97	133	0	0	7	49	0	0	0	0	1337.07	9716
	tRNA-His-GTG	32789	259775	4630.97	36729	30.98	263	0	0	45	405	0	0	0	0	37580	299116
	tRNA-Ile-AAT	9	90	8.05	86	314.01	2826	111.96	1008	790.02	7110	0	0	0	0	978.66	8885
	tRNA-Ile-TAT	0	0	0	0	0.99	3	0	0	16.57	80	0	0	0	0	14.25	15
	tRNA-iMet-CA	5856.04	46841	228	1909	0	0	4	32	18.98	168	0	0	0	0	7311.69	56345
	tRNA-Leu-AAG	956.91	3083	458.91	1781	25	100	0	0	10.76	68	0	0	0	0	363.27	1909
	tRNA-Leu-CAA	81	324	565.12	2464	163	190	1846.84	12928	66.28	464	0	0	0	0	274.77	734
	tRNA-Leu-CAG	987.03	7906	13488.8	107767	10.02	42	1385.13	9696	72.71	500	0	0	0	0	3403.63	29800
	tRNA-Leu-TAA	23.67	61	13.67	35	34.33	35	0	0	0	0	0	0	0	0	276.08	1386
	tRNA-Leu-TAG	464.08	1421	192.08	651	38	38	0	0	9.38	38	0	0	0	0	283.14	859
	tRNA-Lys-CTT	52285	334130	382.97	2770	1196	9950	0	0	591.04	5320	0	0	0	0	52142.6	315079
	tRNA-Lys-TTT	3180.9	19080	146	844	19903	119382	18	108	2982.99	17868	0	0	0	0	10880.8	76218
	tRNA-Met-CAT	1	2	2	4	17368	33949	1	2	95	189	0	0	0	0	1405.76	4047
	tRNA-Phe-GAA	9.72	60	4.02	24	21	105	0	0	15.5	80	0	0	0	0	3736.85	26126
	tRNA-Pro-AGG	3699.6	48048	1123.62	15846	100.5	1362	0	0	99.42	1404	0	0	0	0	10534.9	139188
	tRNA-Pro-CGG	2010.72	24492	561.81	7923	58.23	705	0	0	49.71	702	0	0	0	0	6931.77	74856
	tRNA-Pro-TGG	4187.67	35177	1414.56	14118	93.29	1079	0	0	82.85	1170	0	0	0	0	14744.5	125343
	tRNA-SeC-TCA	30	30	30	30	205	205	0	0	94	94	0	0	0	0	2175	2175
	tRNA-Ser-AGA	37.31	336	574	5166	1	3	0	0	0	0	0	0	0	0	28.52	217
	tRNA-Ser-CGA	5	5	12	18	5	5	843	854	5	5	0	0	0	0	82.39	652
	tRNA-Ser-GCT	173.02	1018	18	108	820.01	1867	41	138	444	2108	0	0	0	0	432.99	1095
	tRNA-Ser-GGA	0.29	2	0	0	0	0	0	0	0	0	0	0	0	0	66.13	116
	tRNA-Ser-TGA	16.66	108	177	1489	5	9	0	0	1	1	0	0	0	0	82.99	348
	tRNA-Sup-TCA	0	0	0	0	0	0	0	0	0	0	0	0	0	0	1.34	9
	tRNA-Sup-TTA	0	0	0	0	0	0	0	0	0	0	0	0	0	0	17.1	188
	tRNA-Thr-AGT	3	3	3	6	291	588	0	0	11	20	0	0	0	0	1034.34	5574
	tRNA-Thr-CGT	0	0	2	4	48	68	0	0	33	66	0	0	0	0	1347.6	2129
	tRNA-Thr-TGT	7	14	3	5	85.01	235	6.99	21	48.99	147	0	0	0	0	518.06	1684
	tRNA-Trp-CCA	40	87	97	266	719.99	1142	3	18	123.99	167	0	0	0	0	4837.51	9616
	tRNA-Tyr-GTA	1.02	6	11.01	33	823	2831	6.01	20	643	2011	0	0	0	0	670.72	2358
	tRNA-Val-AAC	268800	1673093	1571.53	9680	10.08	44	1859.15	22185	56.9	668	0	0	0	0	18760.4	119498
	tRNA-Val-CAC	605394	4065417	2009.16	15844	10.57	57	2228.48	26617	67.98	801	0	0	0	0	46059.3	303303
	tRNA-Val-TAC	180.99	543	290.01	870	395.01	1185	0.99	3	81.69	336	0	0	0	0	756.75	2271

## Sheet: AX1
	source_tRNA	5p-tR-halves (fractionated)	5p-tR-halves (absolute)	5p-tRFs (fractionated)	5p-tRFs (absolute)	3p-tR-halves (fractionated)	3p-tR-halves (absolute)	3p-CCA-tRFs (fractionated)	3p-CCA-tRFs (absolute)	3p-tRFs (fractionated)	3p-tRFs (absolute)	tRF-1 (fractionated)	tRF-1 (absolute)	tRNA-leader (fractionated)	tRNA-leader (absolute)	misc-tRFs (fractionated)	misc-tRFs (absolute)
	tRNA-Ala-AGC	50.01	177	253.29	1659	198.66	329	184	368	379.36	680	0	0	0	0	94.53	274
	tRNA-Ala-CGC	89.1	207	89.91	969	78	294	10	40	299.44	1235	0	0	0	0	48.81	334
	tRNA-Ala-TGC	0	0	188.86	1984	85.33	302	10	40	374.53	1377	0	0	0	0	30.12	171
	tRNA-Arg-ACG	0	0	12	72	1338	2950	0	0	1637.99	6755	0	0	0	0	1899.01	5061
	tRNA-Arg-CCG	309	309	0	0	1379.25	1673	0	0	928.75	1456	0	0	0	0	597.5	680
	tRNA-Arg-CCT	0	0	1	2	3303	3597	0	0	3740.49	4277	0	0	0	0	1671.18	3818
	tRNA-Arg-TCG	2	2	0	0	2735.76	4279	0	0	2318.75	3964	0	0	0	0	1485.01	1645
	tRNA-Arg-TCT	33.31	92	17.01	51	419	502	0	0	1021	1154	0	0	0	0	346.57	748
	tRNA-Asn-GTT	0	0	0	0	3795.98	34187	0	0	4872	43842	0	0	0	0	8350.01	75584
	tRNA-Asp-GTC	1849.99	15304	139.03	1657	2390.95	29091	18.98	247	5402.03	60986	0	0	0	0	3390.97	31682
	tRNA-Cys-GCA	380.15	3110	20.02	140	15	54	16.03	112	152.03	1030	0	0	0	0	111.01	778
	tRNA-Gln-CTG	26	208	0	0	94.84	496	0	0	1768.07	10314	0	0	0	0	5267.62	36977
	tRNA-Gln-TTG	6	12	0	0	29.13	204	0	0	541.94	5076	0	0	0	0	1134.39	9190
	tRNA-Glu-CTC	508887	4578132	40166.5	364183	210.15	2297	0	0	7365.12	88119	0	0	0	0	63497.5	580557
	tRNA-Glu-TTC	7285	23858	2949.32	9482	778.8	2958	26	68	5123.86	31272	0	0	0	0	9000.5	40360
	tRNA-Gly-ACC	9.24	74	6.06	53	2.86	27	8.25	99	245.17	2942	0	0	0	0	101.63	1163
	tRNA-Gly-CCC	20554.7	43334	438.66	884	42	87	22.32	268	795.32	2414	0	0	0	0	2741.57	6145
	tRNA-Gly-GCC	3866260	38318378	52497	526674	502.03	3994	44.64	536	165.64	1977	0	0	0	0	58627.5	660759
	tRNA-Gly-TCC	7	49	46.97	329	35	245	0	0	111.02	777	0	0	0	0	138.32	1050
	tRNA-His-GTG	35214	277077	1668.03	13247	218.97	1971	0	0	124.02	1116	0	0	0	0	8398.96	67875
	tRNA-Ile-AAT	0	0	0	0	467.01	4203	1197.99	10782	8496.01	76474	0	0	0	0	70.02	630
	tRNA-Ile-TAT	0	0	0	0	0	0	0	0	49.92	236	0	0	0	0	0	0
	tRNA-iMet-CA	3748.03	29985	124	1087	7.04	56	23.04	184	163.02	1324	0	0	0	0	3739	29908
	tRNA-Leu-AAG	35.84	142	2372.56	9074	47	188	42.68	212	159.56	1044	0	0	0	0	93.8	484
	tRNA-Leu-CAA	0	0	114.4	492	9	9	0.56	4	116.56	816	0	0	0	0	122.29	732
	tRNA-Leu-CAG	41.04	328	6274.85	50247	0	0	0.42	3	247.39	1583	0	0	0	0	395.68	2900
	tRNA-Leu-TAA	0	0	23.67	71	1	1	0	0	0	0	0	0	0	0	14.33	37
	tRNA-Leu-TAG	15.17	51	1068.27	3444	30	30	10.34	62	79.78	522	0	0	0	0	99.62	192
	tRNA-Lys-CTT	13013.5	55865	99	891	1470.97	12381	0	0	17233.7	154962	0	0	0	0	10095.8	67989
	tRNA-Lys-TTT	1382.46	8320	120	720	3541.98	21247	190.98	1146	28407.1	170520	0	0	0	0	19234.4	119151
	tRNA-Met-CAT	0	0	9.99	30	11123	21327	0	0	431	820	0	0	0	0	4276.55	8590
	tRNA-Phe-GAA	0	0	21	126	8	36	0	0	81	440	0	0	0	0	368	1815
	tRNA-Pro-AGG	724.5	9420	175.08	2604	171.96	2328	2.58	36	2835.78	39714	0	0	0	0	752.1	9990
	tRNA-Pro-CGG	549.27	5271	87.54	1302	85.98	1164	1.29	18	1417.89	19857	0	0	0	0	1000.62	6903
	tRNA-Pro-TGG	898.21	7103	171.43	2553	412	2049	2.15	30	2364.42	33100	0	0	0	0	3058.3	10628
	tRNA-SeC-TCA	0	0	240	240	67	67	0	0	67	67	0	0	0	0	348	348
	tRNA-Ser-AGA	0	0	1009.19	9086	0	0	0	0	0	0	0	0	0	0	61.77	526
	tRNA-Ser-CGA	0	0	35	70	19	19	0	0	930	930	0	0	0	0	212.01	252
	tRNA-Ser-GCT	12	72	396	2376	1199	2994	131	423	13207	43498	0	0	0	0	612.98	1641
	tRNA-Ser-GGA	0	0	0	0	0	0	0	0	1	12	0	0	0	0	0	0
	tRNA-Ser-TGA	0	0	288.34	2596	12	12	0	0	180	180	0	0	0	0	86.22	236
	tRNA-Sup-TCA	0	0	0	0	0	0	0	0	1.6	16	0	0	0	0	19.43	23
	tRNA-Sup-TTA	0	0	0	0	0	0	0	0	0	0	0	0	0	0	0	0
	tRNA-Thr-AGT	0	0	0	0	332	623	1	1	156	282	0	0	0	0	1961.73	4618
	tRNA-Thr-CGT	0	0	17	34	260	285	0	0	516	1009	0	0	0	0	397.23	647
	tRNA-Thr-TGT	38	76	67	123	124.99	350	0	0	1419.99	4098	0	0	0	0	2390.02	6994
	tRNA-Trp-CCA	0	0	14	28	322.02	747	4.98	30	1740.53	5722	0	0	0	0	3927	10635
	tRNA-Tyr-GTA	0	0	29.01	87	449.99	1546	65	289	5674.99	20457	0	0	0	0	134	402
	tRNA-Val-AAC	113915	749089	4357.47	33318	16.31	125	41.25	495	1354.85	14968	0	0	0	0	1406.72	12050
	tRNA-Val-CAC	262229	1814810	6788.44	59118	23.87	192	49.5	594	1600.02	17910	0	0	0	0	3019.64	24397
	tRNA-Val-TAC	366	1098	438	1314	201.99	606	56.01	168	375.75	1434	0	0	0	0	587.01	1776

## Sheet: AX2
	source_tRNA	5p-tR-halves (fractionated)	5p-tR-halves (absolute)	5p-tRFs (fractionated)	5p-tRFs (absolute)	3p-tR-halves (fractionated)	3p-tR-halves (absolute)	3p-CCA-tRFs (fractionated)	3p-CCA-tRFs (absolute)	3p-tRFs (fractionated)	3p-tRFs (absolute)	tRF-1 (fractionated)	tRF-1 (absolute)	tRNA-leader (fractionated)	tRNA-leader (absolute)	misc-tRFs (fractionated)	misc-tRFs (absolute)
	tRNA-Ala-AGC	1427.13	7400	195.87	1223	91	174	27	45	121.66	232	0	0	0	0	124.78	421
	tRNA-Ala-CGC	722.55	3584	327.85	1073	199	784	16	63	256.6	1032	0	0	0	0	77.85	374
	tRNA-Ala-TGC	136.02	876	201.1	1759	236	826	20	67	290.12	1074	0	0	0	0	121.47	436
	tRNA-Arg-ACG	133.02	798	76.98	462	1427	3060	43.01	133	1022	4137	0	0	0	0	1855	5240
	tRNA-Arg-CCG	7141.34	7156	1	1	6201	6865	71.5	118	676.84	965	0	0	0	0	1690.01	1761
	tRNA-Arg-CCT	6	6	9	33	3697.99	3804	0	0	286.5	322	0	0	0	0	1108.33	3031
	tRNA-Arg-TCG	97.66	152	20	20	1874	2765	88.5	149	385.67	658	0	0	0	0	644.17	790
	tRNA-Arg-TCT	487.9	1457	130.69	169	590	599	27	27	760.5	777	0	0	0	0	185.1	337
	tRNA-Asn-GTT	29.97	270	10.98	99	1835.02	16489	5.04	45	479.97	4320	0	0	0	0	1307.8	11983
	tRNA-Asp-GTC	13301.9	136969	26.53	372	12526	143633	319.98	4136	10832	129440	0	0	0	0	7028.45	75169
	tRNA-Cys-GCA	3524.2	26845	16.03	112	12	48	62.13	603	32	216	0	0	0	0	400.61	4242
	tRNA-Gln-CTG	23207	185390	26	208	348.44	1539	0	0	435.74	2843	0	0	0	0	6349.61	54452
	tRNA-Gln-TTG	9502.98	19036	162	324	47.58	291	0	0	183.17	1586	0	0	0	0	1113.47	9202
	tRNA-Glu-CTC	1453200	13079977	67455.2	607324	3891.15	38943	159.68	1900	1537.51	18403	0	0	0	0	92338.1	865474
	tRNA-Glu-TTC	127344	439106	4926.98	16300	3816.8	16258	58.3	470	1928.54	9660	0	0	0	0	41856.7	172686
	tRNA-Gly-ACC	186.92	1494	2.21	14	6.11	55	56.08	673	28.7	345	0	0	0	0	16.01	175
	tRNA-Gly-CCC	75324.6	156132	2645.5	6552	518	1051	24.68	226	476.16	1034	0	0	0	0	8125.19	16640
	tRNA-Gly-GCC	5633490	56056437	272918	2763831	1114.99	9733	35.36	424	16.51	215	0	0	0	0	77694.2	753778
	tRNA-Gly-TCC	153.02	1071	53.97	378	77.98	546	0	0	22.47	161	0	0	0	0	418.32	3157
	tRNA-His-GTG	81253	636605	2563.03	20498	132.03	1188	7.02	63	45	405	0	0	0	0	19425	154056
	tRNA-Ile-AAT	78	740	0	0	402.99	3626	1011.96	9108	3510.99	31599	0	0	0	0	281.98	2562
	tRNA-Ile-TAT	0	0	0	0	3.99	12	10	10	20.13	82	0	0	0	0	8	8
	tRNA-iMet-CA	39668	317340	114.03	944	18	144	30.96	261	90.03	780	0	0	0	0	3977.23	31869
	tRNA-Leu-AAG	3373.38	10753	407.6	1593	39	156	11.32	68	29.28	172	0	0	0	0	120.75	577
	tRNA-Leu-CAA	161	644	142.04	600	231.21	432	203.44	1424	65.72	460	0	0	0	0	109.35	379
	tRNA-Leu-CAG	3446.01	27607	4375.92	34998	62.79	294	152.58	1068	71.27	491	0	0	0	0	906.03	7444
	tRNA-Leu-TAA	10.67	32	4.67	14	104	104	0	0	0	0	0	0	0	0	179.98	1678
	tRNA-Leu-TAG	1610.62	4985	151.2	559	18	18	5.66	34	22.64	82	0	0	0	0	190.15	394
	tRNA-Lys-CTT	64327	394766	111.01	871	838.03	7027	0	0	3340.27	30124	0	0	0	0	6790.48	40834
	tRNA-Lys-TTT	4477	26888	24	120	21242	127485	499.98	3000	9865.98	59212	0	0	0	0	6568.18	42434
	tRNA-Met-CAT	15	30	6	18	11936	23549	11	22	170	340	0	0	0	0	1604	3401
	tRNA-Phe-GAA	37.02	222	7.98	48	35	175	0	0	43	215	0	0	0	0	1117.65	7672
	tRNA-Pro-AGG	10880	141450	1273.02	18354	216.18	2892	0	0	387.18	5424	0	0	0	0	9551.04	125646
	tRNA-Pro-CGG	6110.76	72750	636.51	9177	122.07	1488	0	0	193.59	2712	0	0	0	0	5346.54	64572
	tRNA-Pro-TGG	9239.25	97850	1359.46	16948	268.76	2266	0	0	322.72	4521	0	0	0	0	8625.41	92428
	tRNA-SeC-TCA	22	22	9	9	406	406	42	42	252	252	0	0	0	0	899	899
	tRNA-Ser-AGA	58.31	525	310.17	2793	1	3	0	0	0	0	0	0	0	0	27.74	238
	tRNA-Ser-CGA	11	11	9	9	14	14	151	153	52	52	0	0	0	0	175.4	1316
	tRNA-Ser-GCT	457.98	2718	19.02	114	1863	4489	1293	4433	3097	12782	0	0	0	0	142	421
	tRNA-Ser-GGA	0	0	0	0	0	0	0	0	0	0	0	0	0	0	8.38	39
	tRNA-Ser-TGA	16.66	150	92.62	802	4	8	24	24	146	146	0	0	0	0	93.53	553
	tRNA-Sup-TCA	0	0	0	0	0	0	0	0	0.7	7	0	0	0	0	0.38	6
	tRNA-Sup-TTA	0	0	0	0	0	0	0	0	0	0	0	0	0	0	38.18	380
	tRNA-Thr-AGT	7	14	0	0	461	923	0	0	63	93	0	0	0	0	635.06	1845
	tRNA-Thr-CGT	8	16	0	0	94	137	1	2	60.5	110	0	0	0	0	205.75	348
	tRNA-Thr-TGT	149	290	4	8	151.51	419	18.99	57	425.51	1276	0	0	0	0	566.67	1660
	tRNA-Trp-CCA	432	966	24.01	65	1202.01	2045	4.02	24	459.98	1601	0	0	0	0	15886	26708
	tRNA-Tyr-GTA	4.98	30	0	0	995.01	3597	102	368	2506	8928	0	0	0	0	142.02	527
	tRNA-Val-AAC	3003740	19724676	657.85	3876	33.49	253	290.4	3385	149.79	1741	0	0	0	0	10337.8	68688
	tRNA-Val-CAC	6830640	47157943	852.99	6443	49.38	408	346.48	4058	178.49	2086	0	0	0	0	27722.1	184420
	tRNA-Val-TAC	761.01	2283	60	180	845.01	2535	6.99	21	141.39	513	0	0	0	0	875.01	2625

## Sheet: AX3
	source_tRNA	5p-tR-halves (fractionated)	5p-tR-halves (absolute)	5p-tRFs (fractionated)	5p-tRFs (absolute)	3p-tR-halves (fractionated)	3p-tR-halves (absolute)	3p-CCA-tRFs (fractionated)	3p-CCA-tRFs (absolute)	3p-tRFs (fractionated)	3p-tRFs (absolute)	tRF-1 (fractionated)	tRF-1 (absolute)	tRNA-leader (fractionated)	tRNA-leader (absolute)	misc-tRFs (fractionated)	misc-tRFs (absolute)
	tRNA-Ala-AGC	346.36	1795	264.44	2036	20	31	0	0	10	20	0	0	0	0	47.38	147
	tRNA-Ala-CGC	168.43	1363	226.53	2137	43	172	17.5	64	131.28	530	0	0	0	0	48.25	374
	tRNA-Ala-TGC	41.42	230	461.01	4279	46	175	17.5	64	132.82	543	0	0	0	0	210.77	695
	tRNA-Arg-ACG	18	108	55.02	330	154	342	39	141	200	874	0	0	0	0	309.01	911
	tRNA-Arg-CCG	292	292	13	13	710	763	15	15	78.84	94	0	0	0	0	597.64	665
	tRNA-Arg-CCT	0	0	0	0	996	1014	0	0	101	101	0	0	0	0	487.99	1237
	tRNA-Arg-TCG	8	8	0	0	209	293	0	0	35.17	71	0	0	0	0	122.37	202
	tRNA-Arg-TCT	15.5	43	38	42	79.5	87	9	9	50	50	0	0	0	0	60.51	106
	tRNA-Asn-GTT	15.03	135	0	0	298.02	2685	0	0	51.03	459	0	0	0	0	232.95	2166
	tRNA-Asp-GTC	11404	131113	24.96	220	3756.94	44377	229.97	2990	5474.04	67262	0	0	0	0	5023.94	59147
	tRNA-Cys-GCA	1984.95	15860	24.16	712	0	0	118.02	826	21.98	126	0	0	0	0	360.87	3327
	tRNA-Gln-CTG	3350.43	26767	2	16	19.16	104	0	0	81.62	547	0	0	0	0	5430.5	47965
	tRNA-Gln-TTG	3063.66	6139	83	166	6.87	48	0	0	37.41	312	0	0	0	0	791.16	6092
	tRNA-Glu-CTC	791111	7121141	29644	267147	429.21	4491	84.05	1005	644.2	7730	0	0	0	0	92238.4	849259
	tRNA-Glu-TTC	37633.9	135262	1384.98	4762	659.82	2726	57.9	320	755.84	3960	0	0	0	0	24244.2	101272
	tRNA-Gly-ACC	72.38	581	0.6	5	0	0	68.33	820	7.17	86	0	0	0	0	6.72	74
	tRNA-Gly-CCC	12267.2	25592	786.16	1896	71	142	17	184	236.92	528	0	0	0	0	5732.83	11629
	tRNA-Gly-GCC	1075000	10688122	48633.2	492431	194.01	1694	30	360	10.46	138	0	0	0	0	41432.7	388224
	tRNA-Gly-TCC	118.86	833	83.02	581	10.99	77	0	0	0	0	0	0	0	0	265.37	1925
	tRNA-His-GTG	63270	500735	1780	14184	20.97	189	0	0	0	0	0	0	0	0	15785	125185
	tRNA-Ile-AAT	9	90	0	0	115.02	1035	126	1134	557.01	5013	0	0	0	0	207.01	1772
	tRNA-Ile-TAT	0	0	0	0	0	0	10	10	10.17	51	0	0	0	0	6	6
	tRNA-iMet-CA	18214	145707	112.48	963	0	0	22	176	9	81	0	0	0	0	2669.5	21214
	tRNA-Leu-AAG	739.95	2360	701.16	2636	11	44	0	0	0	0	0	0	0	0	56.65	285
	tRNA-Leu-CAA	14	56	408.84	1668	36.26	88	589.72	4128	48	336	0	0	0	0	50.5	77
	tRNA-Leu-CAG	1011.01	8105	8230.85	65847	11.76	60	442.29	3096	45.03	315	0	0	0	0	519.12	4612
	tRNA-Leu-TAA	3.33	10	16	48	10	10	0	0	0	0	0	0	0	0	45.8	286
	tRNA-Leu-TAG	347.03	1088	270.83	972	1	1	0	0	0	0	0	0	0	0	46.77	157
	tRNA-Lys-CTT	27922.9	179434	36.16	248	354.98	3035	0	0	416.89	3754	0	0	0	0	3852.99	21178
	tRNA-Lys-TTT	1538.06	9350	28.84	109	5025	30150	115.02	690	1899	11394	0	0	0	0	1504.1	10467
	tRNA-Met-CAT	0	0	0	0	5461	10706	10	20	162	324	0	0	0	0	510	1037
	tRNA-Phe-GAA	0	0	0	0	4	20	0	0	5	25	0	0	0	0	1089.78	7645
	tRNA-Pro-AGG	4378.38	56910	466.74	6636	49.5	654	0	0	120.78	1692	0	0	0	0	5925.96	77682
	tRNA-Pro-CGG	2397.18	29076	233.37	3318	24.75	327	0	0	60.39	846	0	0	0	0	3274.56	39798
	tRNA-Pro-TGG	3788.46	39198	584.85	6022	35.79	465	0	0	100.65	1410	0	0	0	0	6220.46	60690
	tRNA-SeC-TCA	3	3	0	0	132	132	17	17	80	80	0	0	0	0	394	394
	tRNA-Ser-AGA	18.69	168	1203.23	10829	0	0	0	0	0	0	0	0	0	0	5.46	49
	tRNA-Ser-CGA	0	0	27	27	5	5	304	304	13	13	0	0	0	0	16.35	180
	tRNA-Ser-GCT	117	702	46.98	282	244	596	579	1682	721	2983	0	0	0	0	94.98	248
	tRNA-Ser-GGA	0	0	0	0	0	0	0	0	0	0	0	0	0	0	9.25	39
	tRNA-Ser-TGA	5.34	48	343.78	3094	0	0	0	0	48	48	0	0	0	0	40.01	107
	tRNA-Sup-TCA	0	0	0	0	0	0	0	0	0.1	1	0	0	0	0	0.66	10
	tRNA-Sup-TTA	0	0	0	0	0	0	0	0	0	0	0	0	0	0	5.45	60
	tRNA-Thr-AGT	0	0	0	0	85	130	0	0	23	35	0	0	0	0	207	1019
	tRNA-Thr-CGT	0	0	0	0	9	11	0	0	0	0	0	0	0	0	100.5	266
	tRNA-Thr-TGT	37	74	1	2	10.01	28	0	0	51	153	0	0	0	0	113.49	398
	tRNA-Trp-CCA	72.01	149	59.01	165	183	393	15	90	68.98	154	0	0	0	0	2264.01	4155
	tRNA-Tyr-GTA	0	0	12	36	120.99	435	22.01	94	152.01	514	0	0	0	0	42.74	122
	tRNA-Val-AAC	951635	6223295	1534.09	9308	0.39	3	341.65	4100	35.85	430	0	0	0	0	4896.91	31616
	tRNA-Val-CAC	2178570	15014226	1740.3	13424	0.65	5	409.98	4920	43.02	516	0	0	0	0	12736.3	83257
	tRNA-Val-TAC	270	810	177	531	120.99	363	0	0	53.49	222	0	0	0	0	234	702

## Sheet: EV1
	source_tRNA	5p-tR-halves (fractionated)	5p-tR-halves (absolute)	5p-tRFs (fractionated)	5p-tRFs (absolute)	3p-tR-halves (fractionated)	3p-tR-halves (absolute)	3p-CCA-tRFs (fractionated)	3p-CCA-tRFs (absolute)	3p-tRFs (fractionated)	3p-tRFs (absolute)	tRF-1 (fractionated)	tRF-1 (absolute)	tRNA-leader (fractionated)	tRNA-leader (absolute)	misc-tRFs (fractionated)	misc-tRFs (absolute)
	tRNA-Ala-AGC	1429.36	7369	167.25	921	557	853	2	4	22.33	36	0	0	0	0	66.51	274
	tRNA-Ala-CGC	332.58	1673	124.65	373	64	255	2	8	9.5	38	0	0	0	0	23.34	112
	tRNA-Ala-TGC	187.2	1284	76.71	584	100	291	3	9	14.5	43	0	0	0	0	26.11	119
	tRNA-Arg-ACG	28.02	168	1.98	12	126.99	286	1	2	18	63	0	0	0	0	546.01	1316
	tRNA-Arg-CCG	15475	15475	15.66	17	322.66	363	0	0	11.34	15	0	0	0	0	531.87	582
	tRNA-Arg-CCT	4.99	8	1	4	449	471	0	0	20	20	0	0	0	0	291.16	730
	tRNA-Arg-TCG	8	8	9.33	11	154.33	246	0	0	6.67	9	0	0	0	0	290.46	391
	tRNA-Arg-TCT	120.51	276	148.01	152	177	182	0	0	6	6	0	0	0	0	1221.36	1481
	tRNA-Asn-GTT	0.54	9	0.99	9	642.02	5747	0	0	11.97	108	0	0	0	0	589.51	5356
	tRNA-Asp-GTC	699	2778	8.02	77	2079.03	23967	9.02	93	689.02	7793	0	0	0	0	1018.01	9325
	tRNA-Cys-GCA	601.08	4623	6.14	74	16	74	2.03	14	0	0	0	0	0	0	65.87	556
	tRNA-Gln-CTG	17619.5	140949	22	176	37.56	164	0	0	50.81	264	0	0	0	0	1622.07	16308
	tRNA-Gln-TTG	5573.97	11170	75	150	3.42	24	0	0	10.22	95	0	0	0	0	626.36	6204
	tRNA-Glu-CTC	489033	4401882	158471	1426352	413.28	4500	7.5	90	239.82	2867	0	0	0	0	21771	210389
	tRNA-Glu-TTC	91530.8	302750	3201.02	9930	1234.72	4742	3.5	26	962.2	3756	0	0	0	0	27790.2	110330
	tRNA-Gly-ACC	106.22	855	1.54	7	21.22	192	2.83	34	2.08	25	0	0	0	0	11.7	114
	tRNA-Gly-CCC	57511.1	118289	1615.84	3602	230	463	0.32	4	56.88	134	0	0	0	0	5531.16	11298
	tRNA-Gly-GCC	7032420	69786519	929714	9308058	278	2379	0.64	8	3.98	51	0	0	0	0	135434	1260599
	tRNA-Gly-TCC	24.01	168	6.02	42	3.99	28	0	0	2.03	14	0	0	0	0	72.24	532
	tRNA-His-GTG	344198	2720529	2970.02	23564	27	243	3.96	36	9	81	0	0	0	0	51914	417290
	tRNA-Ile-AAT	45	392	0	0	89.01	801	8.01	72	86.04	774	0	0	0	0	32.01	303
	tRNA-Ile-TAT	0	0	0	0	0	0	0	0	2.17	11	0	0	0	0	34.8	95
	tRNA-iMet-CA	148671	1189362	87.51	871	1.04	8	0	0	0	0	0	0	0	0	5971.31	47944
	tRNA-Leu-AAG	669.41	2501	177	684	14	56	2.68	16	4.56	28	0	0	0	0	28.04	134
	tRNA-Leu-CAA	56	224	15.92	72	26.56	46	2.84	20	1.16	8	0	0	0	0	11.56	48
	tRNA-Leu-CAG	1026.02	8219	940.07	7520	0.42	3	2.13	15	1.85	13	0	0	0	0	98.25	825
	tRNA-Leu-TAA	0.67	2	1	3	10	10	0	0	1	1	0	0	0	0	17.17	87
	tRNA-Leu-TAG	266.58	936	72	249	4	4	1.34	8	2.28	14	0	0	0	0	20.15	67
	tRNA-Lys-CTT	45777.2	202801	46.03	291	131.98	1106	0	0	46.98	423	0	0	0	0	3021.35	16769
	tRNA-Lys-TTT	16974.9	101483	42.98	250	1612.98	9678	0	0	239.97	1437	0	0	0	0	8785.6	58212
	tRNA-Met-CAT	1	2	1	2	1722	3382	0	0	7	14	0	0	0	0	547.01	1261
	tRNA-Phe-GAA	1.02	6	3	18	6	30	0	0	2	10	0	0	0	0	47.86	289
	tRNA-Pro-AGG	5328.54	69282	576.72	8394	648.3	8634	0.42	6	81.42	1140	0	0	0	0	2578.02	33648
	tRNA-Pro-CGG	2734.26	34851	288.36	4197	324.15	4317	0.21	3	40.71	570	0	0	0	0	1336.02	16965
	tRNA-Pro-TGG	4140.21	47152	547.89	7841	1096.56	6870	0.35	5	67.85	950	0	0	0	0	2127.97	23309
	tRNA-SeC-TCA	8	8	8	8	22	22	0	0	20	20	0	0	0	0	198	198
	tRNA-Ser-AGA	17.92	161	108.08	973	0.77	7	0	0	0	0	0	0	0	0	9.67	72
	tRNA-Ser-CGA	5	9	7	11	1	1	0	0	6	6	0	0	0	0	18.34	56
	tRNA-Ser-GCT	109.02	654	3	18	35	88	4	16	43	172	0	0	0	0	57	187
	tRNA-Ser-GGA	0	0	0	0	0	0	0	0	0	0	0	0	0	0	0.13	1
	tRNA-Ser-TGA	5.12	46	33.88	281	1.22	3	0	0	0	0	0	0	0	0	14.01	59
	tRNA-Sup-TCA	0	0	0	0	0	0	0	0	0	0	0	0	0	0	0	0
	tRNA-Sup-TTA	0	0	0	0	0	0	0	0	0	0	0	0	0	0	1	11
	tRNA-Thr-AGT	0	0	0	0	932	2824	0	0	3	12	0	0	0	0	497.12	1411
	tRNA-Thr-CGT	1	1	0	0	147	216	0	0	6	10	0	0	0	0	82.06	109
	tRNA-Thr-TGT	111	215	2	3	207	552	0	0	9	27	0	0	0	0	222.79	651
	tRNA-Trp-CCA	26.01	54	5.99	16	158.02	373	0	0	14.01	58	0	0	0	0	2703.01	5503
	tRNA-Tyr-GTA	0.99	3	3.03	12	60.99	213	0	0	100.01	340	0	0	0	0	66.99	471
	tRNA-Val-AAC	1583270	10218138	1329.63	5052	82.38	664	14.15	170	10.4	125	0	0	0	0	10305.5	65737
	tRNA-Val-CAC	3480440	24286147	1275.79	7914	122.53	1073	16.98	204	12.48	150	0	0	0	0	23817.8	155861
	tRNA-Val-TAC	5912.01	17736	20.01	60	1544.01	4632	23.01	69	218.49	669	0	0	0	0	6379.41	19206

## Sheet: EV2
	source_tRNA	5p-tR-halves (fractionated)	5p-tR-halves (absolute)	5p-tRFs (fractionated)	5p-tRFs (absolute)	3p-tR-halves (fractionated)	3p-tR-halves (absolute)	3p-CCA-tRFs (fractionated)	3p-CCA-tRFs (absolute)	3p-tRFs (fractionated)	3p-tRFs (absolute)	tRF-1 (fractionated)	tRF-1 (absolute)	tRNA-leader (fractionated)	tRNA-leader (absolute)	misc-tRFs (fractionated)	misc-tRFs (absolute)
	tRNA-Ala-AGC	686.37	3191	179.82	856	572	862	15	27	72.47	118	0	0	0	0	89.11	231
	tRNA-Ala-CGC	313.79	1265	113.63	371	156.4	626	1	4	23.04	91	0	0	0	0	41.13	246
	tRNA-Ala-TGC	93.18	609	68.25	529	194.6	666	1	4	35.04	110	0	0	0	0	45	189
	tRNA-Arg-ACG	16.02	96	3	18	259.99	592	0	0	35.99	124	0	0	0	0	932.02	2069
	tRNA-Arg-CCG	15365.7	15368	7	7	614.5	678	1	1	31.34	39	0	0	0	0	587.63	645
	tRNA-Arg-CCT	17	19	8.65	31	833	864	0	0	15	16	0	0	0	0	237.13	565
	tRNA-Arg-TCG	23.33	30	23	31	250.5	373	0	0	10.67	20	0	0	0	0	437.13	564
	tRNA-Arg-TCT	139.4	340	65.81	75	248.5	260	1	1	29	29	0	0	0	0	1365.3	1658
	tRNA-Asn-GTT	0.99	9	7.56	72	1102	9886	0	0	22.96	208	0	0	0	0	629	5700
	tRNA-Asp-GTC	1356.44	8819	36.96	105	5628.02	64212	20.02	260	1138.95	13019	0	0	0	0	2288.47	22109
	tRNA-Cys-GCA	992.98	8003	6.02	42	15	72	0	0	6.02	42	0	0	0	0	89.03	793
	tRNA-Gln-CTG	6659.62	53265	17.04	136	71.84	332	0	0	130.59	620	0	0	0	0	1607.41	14976
	tRNA-Gln-TTG	4192.76	8391	52	104	12.15	81	0	0	16.4	146	0	0	0	0	492.24	4715
	tRNA-Glu-CTC	712569	6413513	166978	1503005	835.92	9081	17.5	210	348.06	4163	0	0	0	0	32679.9	313542
	tRNA-Glu-TTC	122572	398576	5168.36	16350	2530.12	9564	12.5	72	1511.92	5898	0	0	0	0	35325	140342
	tRNA-Gly-ACC	161.53	1294	1.11	14	45.11	406	4.42	53	3.17	38	0	0	0	0	19.33	182
	tRNA-Gly-CCC	91519	186112	1814.4	3954	495.99	993	1.32	16	166.68	394	0	0	0	0	9240.02	18815
	tRNA-Gly-GCC	6458830	64086767	717980	7161971	532.04	4457	2.64	32	12.92	158	0	0	0	0	68517.5	663047
	tRNA-Gly-TCC	27.02	189	6.02	42	7	49	0	0	7	49	0	0	0	0	116.06	868
	tRNA-His-GTG	299324	2364038	18985.5	150983	92.97	837	0.99	9	17.01	153	0	0	0	0	44677.5	357481
	tRNA-Ile-AAT	16.04	130	0	0	180	1620	23.04	207	179.01	1611	0	0	0	0	25.02	228
	tRNA-Ile-TAT	0	0	0	0	2	2	0	0	1.25	6	0	0	0	0	32.65	92
	tRNA-iMet-CA	227931	1823379	247	2275	2	16	0	0	0	0	0	0	0	0	9806.98	78705
	tRNA-Leu-AAG	1155.79	4142	292.09	1123	23	77	8	40	5.68	32	0	0	0	0	40.14	207
	tRNA-Leu-CAA	92	368	25.08	116	47.16	78	5.16	36	1.72	12	0	0	0	0	24.56	81
	tRNA-Leu-CAG	1987.96	15910	1375.96	11002	4.86	21	3.87	27	5.32	36	0	0	0	0	189.78	1563
	tRNA-Leu-TAA	1.67	5	3.67	7	19	19	0	0	0	0	0	0	0	0	19.19	90
	tRNA-Leu-TAG	486.2	1644	116.92	409	9	9	5	22	3.34	15	0	0	0	0	39.53	97
	tRNA-Lys-CTT	78999.9	458912	285.76	1031	201.01	1597	0	0	70.02	630	0	0	0	0	5318.17	30718
	tRNA-Lys-TTT	21390.1	128302	38.26	230	1812.11	10870	4.02	24	297	1782	0	0	0	0	7873.47	53362
	tRNA-Met-CAT	0	0	0.99	3	3109	6103	0	0	13	26	0	0	0	0	716	1561
	tRNA-Phe-GAA	2.88	18	0	0	12	60	0	0	4	20	0	0	0	0	54.01	318
	tRNA-Pro-AGG	5094.78	66240	613.8	9066	909.66	12030	0	0	205.26	2874	0	0	0	0	2064.84	26958
	tRNA-Pro-CGG	2759.37	33756	306.9	4533	455.58	6018	0	0	102.63	1437	0	0	0	0	1102.56	13689
	tRNA-Pro-TGG	4013.88	45179	599.33	8762	1561.76	9422	0	0	171.05	2395	0	0	0	0	1844.6	19006
	tRNA-SeC-TCA	32	32	11	11	56	56	1	1	39	39	0	0	0	0	410	410
	tRNA-Ser-AGA	28	252	73.92	665	1	3	0	0	0	0	0	0	0	0	10.69	86
	tRNA-Ser-CGA	7	12	8	14	3	3	6	6	9	9	0	0	0	0	28.07	80
	tRNA-Ser-GCT	96	576	6	36	71	126	11	45	117	479	0	0	0	0	68	174
	tRNA-Ser-GGA	0.14	1	0	0	0	0	0	0	0	0	0	0	0	0	2	2
	tRNA-Ser-TGA	8	72	24.12	193	4	8	0	0	3	3	0	0	0	0	15.58	67
	tRNA-Sup-TCA	0	0	0	0	0	0	0	0	0	0	0	0	0	0	1.3	5
	tRNA-Sup-TTA	0	0	0	0	0	0	0	0	0	0	0	0	0	0	1.09	12
	tRNA-Thr-AGT	1.66	4	0	0	1338.18	4024	0	0	8	29	0	0	0	0	833.6	2313
	tRNA-Thr-CGT	2.33	5	0	0	130.67	178	0	0	15.5	31	0	0	0	0	100.23	142
	tRNA-Thr-TGT	267	525	16	32	275.16	780	0	0	47.49	141	0	0	0	0	625.16	1838
	tRNA-Trp-CCA	19.99	41	11	28	249.02	569	0	0	41.01	134	0	0	0	0	2897.98	7264
	tRNA-Tyr-GTA	0	0	0	0	76.99	257	0	0	104.99	353	0	0	0	0	75	479
	tRNA-Val-AAC	2562390	16694111	5466.73	18896	165.91	1425	23.1	267	16.85	192	0	0	0	0	27048	176991
	tRNA-Val-CAC	5727810	39939948	8465.2	37804	269.62	2359	27.52	320	20.02	230	0	0	0	0	63364.2	425357
	tRNA-Val-TAC	6123.99	18372	63.99	192	1467.99	4404	39	117	149.76	456	0	0	0	0	7429.71	22353

## Sheet: EV3
	source_tRNA	5p-tR-halves (fractionated)	5p-tR-halves (absolute)	5p-tRFs (fractionated)	5p-tRFs (absolute)	3p-tR-halves (fractionated)	3p-tR-halves (absolute)	3p-CCA-tRFs (fractionated)	3p-CCA-tRFs (absolute)	3p-tRFs (fractionated)	3p-tRFs (absolute)	tRF-1 (fractionated)	tRF-1 (absolute)	tRNA-leader (fractionated)	tRNA-leader (absolute)	misc-tRFs (fractionated)	misc-tRFs (absolute)
	tRNA-Ala-AGC	888.62	4095	244.18	1164	759	1174	11	19	79.33	132	0	0	0	0	102.18	268
	tRNA-Ala-CGC	410.93	1670	146.75	456	200	797	3.5	14	15.99	64	0	0	0	0	41.85	220
	tRNA-Ala-TGC	122.78	767	79.04	629	238	837	4.5	15	23.51	75	0	0	0	0	43.85	182
	tRNA-Arg-ACG	13.98	84	7.02	42	350	805	2	7	48.01	165	0	0	0	0	1141.99	2566
	tRNA-Arg-CCG	15386.7	15389	9.66	11	813.25	890	1	2	62.16	81	0	0	0	0	695.09	766
	tRNA-Arg-CCT	10	11	9.99	31	1191.99	1261	0	0	33	34	0	0	0	0	278.15	545
	tRNA-Arg-TCG	26.33	29	12.33	14	327.75	479	1	2	31.83	53	0	0	0	0	586.22	743
	tRNA-Arg-TCT	137.49	345	82.79	109	329	340	0	0	21.5	22	0	0	0	0	2012.9	2457
	tRNA-Asn-GTT	0	0	9.99	90	1445.96	12998	0	0	20.97	189	0	0	0	0	816.96	7387
	tRNA-Asp-GTC	1602.99	8881	33.05	129	7190.98	83079	23.01	299	1420.98	16313	0	0	0	0	3052.09	28474
	tRNA-Cys-GCA	1290.93	10791	3.01	21	28	134	4.97	35	5.03	23	0	0	0	0	114.14	1088
	tRNA-Gln-CTG	7094.57	56753	24	192	119.84	548	0	0	144.11	673	0	0	0	0	1726.41	15723
	tRNA-Gln-TTG	5769.39	11542	109	218	22.13	131	0	0	16.91	152	0	0	0	0	520.58	4869
	tRNA-Glu-CTC	817503	7357749	184188	1657892	1225.98	13158	17.51	209	436.45	5223	0	0	0	0	40593.1	393332
	tRNA-Glu-TTC	151766	496304	5971.48	18946	3469.02	13214	14.52	76	1674.6	6696	0	0	0	0	42661.4	172752
	tRNA-Gly-ACC	222.01	1790	1.77	11	66.17	596	4.75	57	3.17	38	0	0	0	0	23.61	219
	tRNA-Gly-CCC	109121	221608	2199.5	4836	740	1483	1.68	20	221.44	524	0	0	0	0	12838.6	26013
	tRNA-Gly-GCC	7575610	75189520	881496	8795013	807.02	6890	3.36	40	16.98	210	0	0	0	0	73185.3	713116
	tRNA-Gly-TCC	42	294	13.02	91	10.99	77	0	0	6.02	42	0	0	0	0	127.89	952
	tRNA-His-GTG	372607	2946463	23980.5	190653	97.02	873	0	0	26.01	234	0	0	0	0	50779.9	406200
	tRNA-Ile-AAT	23.04	216	0.99	11	208.98	1881	21.96	198	252.99	2277	0	0	0	0	22.95	201
	tRNA-Ile-TAT	0	0	0	0	2	2	1	1	2.65	13	0	0	0	0	39.6	85
	tRNA-iMet-CA	299420	2395324	357.47	3328	6	48	0	0	1.04	8	0	0	0	0	12460	100125
	tRNA-Leu-AAG	1477.34	5290	278.41	1055	57	222	7.32	44	10.8	68	0	0	0	0	54.38	250
	tRNA-Leu-CAA	109	436	19	84	71.28	113	3.44	24	9.16	64	0	0	0	0	20.4	37
	tRNA-Leu-CAG	2710.99	21712	1346.97	10773	5.4	27	2.58	18	7.89	54	0	0	0	0	280.81	2282
	tRNA-Leu-TAA	1	3	2.67	6	62	62	0	0	1	1	0	0	0	0	25.47	123
	tRNA-Leu-TAG	629.67	2107	108.58	387	17	17	3.66	22	6.4	35	0	0	0	0	43.69	106
	tRNA-Lys-CTT	92155.7	555383	369	1016	279	2149	0	0	65.98	595	0	0	0	0	5880	34588
	tRNA-Lys-TTT	22489.3	134946	31.02	174	2896	17370	7.02	42	429.14	2566	0	0	0	0	8018.84	53330
	tRNA-Met-CAT	3	6	1	2	4610	9052	0	0	27	54	0	0	0	0	994.98	2173
	tRNA-Phe-GAA	1.02	6	0	0	15	75	0	0	3	11	0	0	0	0	59.01	341
	tRNA-Pro-AGG	6697.2	87072	794.28	11646	1386.18	18312	0	0	249.84	3498	0	0	0	0	2933.64	38340
	tRNA-Pro-CGG	3548.58	44136	397.14	5823	694.11	9159	0	0	124.92	1749	0	0	0	0	1570.83	19482
	tRNA-Pro-TGG	5250.22	59278	765.53	11069	2275.83	14199	0	0	208.27	2916	0	0	0	0	2500.17	26718
	tRNA-SeC-TCA	35	35	11	11	78	78	2	2	37	37	0	0	0	0	447	447
	tRNA-Ser-AGA	35.77	322	97.23	875	1.77	10	0	0	0	0	0	0	0	0	8	44
	tRNA-Ser-CGA	7	13	3	5	17	17	2	2	10	10	0	0	0	0	38.91	101
	tRNA-Ser-GCT	141	846	3	18	129	285	13	54	109	419	0	0	0	0	130.97	301
	tRNA-Ser-GGA	0	0	0	0	0	0	0	0	0	0	0	0	0	0	0	0
	tRNA-Ser-TGA	14.22	96	30.78	253	5.22	11	1	1	3	3	0	0	0	0	28.43	80
	tRNA-Sup-TCA	0	0	0	0	0	0	0	0	0	0	0	0	0	0	0	0
	tRNA-Sup-TTA	0	0	0	0	0	0	0	0	0	0	0	0	0	0	1.74	19
	tRNA-Thr-AGT	1.65	5	0	0	2010	6127	0	0	12	30	0	0	0	0	1129.99	3194
	tRNA-Thr-CGT	0.33	1	0	0	229.5	335	0	0	21	42	0	0	0	0	103.86	163
	tRNA-Thr-TGT	329.99	653	12	24	473.49	1313	0	0	37.99	113	0	0	0	0	791.4	2322
	tRNA-Trp-CCA	39.01	80	22.99	62	351.02	761	0	0	24.99	57	0	0	0	0	4172.97	10148
	tRNA-Tyr-GTA	3	9	3	9	99.01	347	2.01	6	117.99	402	0	0	0	0	88.01	604
	tRNA-Val-AAC	2836440	18540098	6268.5	21711	252.02	2088	23.75	285	16.35	191	0	0	0	0	31592.9	205628
	tRNA-Val-CAC	6341130	44244447	10146.8	44038	393.12	3434	28.5	342	19.52	229	0	0	0	0	73512.1	491641
	tRNA-Val-TAC	7221.99	21666	68.01	204	1833.99	5502	30	90	188.94	582	0	0	0	0	8582.55	25797

[truncated: 6 more sheets: 5p-tR-halves (fractionated), 5p-tRFs (fractionated), 3p-tR-halves (fractionated), 3p-tRFs (fractionated), 3p-CCA-tRFs (fractionated), misc-tRFs (fractionated)]
