# Supplementary material for: Distinct small non-coding RNA landscape in the axons and released extracellular vesicles of developing primary cortical neurons and the axoplasm of adult nerves
Source: RNA Biol. 2021 Dec 9;18(Suppl 2):832–55. doi: 10.1080/15476286.2021.2000792 (PMC8782166; doi:10.1080/15476286.2021.2000792)
Supplement: Supplemental Material [file KRNB_A_2000792_SM1038.zip › Supplementary information/Supplementary Table 6_sRNAs_collapsed_UQ_CPM1_EdgeR.xlsx]

## Sheet: sRNAs_RFAM_UQ_norm
						Raw counts									Normalized counts
	RFAM ID	gene name	description	Gene type	class	WC1	WC2	WC3	AX1	AX2	AX3	EV1	EV2	EV3	norm_WC1	norm_WC2	norm_WC3	norm_AX1	norm_AX2	norm_AX3	norm_EV1	norm_EV2	norm_EV3	baseMean	WC	AX	EV
	RF00003	U1	U1 spliceosomal RNA	splicing	NA	81067	38859	90130	138061	27561	43148	2989	7527	9376	38491	15758	24003	473072	215177	295697	83798	244341	231316	180184	26084	327982	186485
	RF00004	U2	U2 spliceosomal RNA	splicing	NA	50309	20006	35821	385551	32652	26818	1829	4993	6223	23887	8113	9540	1321107	254924	183786	51277	162083	153528	240916	13847	586606	122296
	RF00007	U12	U12 minor spliceosomal RNA	splicing	NA	10965	7002	20312	3902	2780	5236	93	235	308	5206	2839	5409	13370	21704	35883	2607	7629	7599	11360.8	4485	23652	5945
	RF00012	U3	Small nucleolar RNA U3	snoRNA	CD-box	6922	3595	8088	4601	637	791	219	213	281	3287	1458	2154	15766	4973	5421	6140	6914	6933	5893.85	2300	8720	6662
	RF00015	U4	U4 spliceosomal RNA	splicing	NA	2383	1561	3252	3490	1041	905	478	532	540	1131	633	866	11959	8127	6202	13401	17270	13322	8101.3	877	8763	14664
	RF00016	SNORD14	Small nucleolar RNA SNORD14	snoRNA	CD-box	20531	5494	10453	1419	802	600	183	159	139	9748	2228	2784	4862	6261	4112	5130	5161	3429	4857.41	4920	5078	4573
	RF00020	U5	U5 spliceosomal RNA	splicing	NA	13581	7824	14525	4403	1959	1975	277	293	374	6448	3173	3868	15087	15295	13535	7766	9511	9227	9323.32	4496	14639	8835
	RF00026	U6	U6 spliceosomal RNA	splicing	NA	937	489	1536	136	64	156	31	34	45	445	198	409	466	500	1069	869	1104	1110	685.56	351	678	1028
	RF00045	SNORA73	Small nucleolar RNA SNORA73 family	snoRNA	HACA-box	133	112	199	128	32	27	18	18	20	63	45	53	439	250	185	505	584	493	290.82	54	291	527
	RF00049	SNORD36	Small nucleolar RNA SNORD36	snoRNA	CD-box	348	334	594	45	11	8	8	24	39	165	135	158	154	86	55	224	779	962	302.15	153	98	655
	RF00054	SNORD25	Small nucleolar RNA SNORD25	snoRNA	CD-box	6486	11684	13782	44	102	52	24	18	19	3080	4738	3670	151	796	356	673	584	469	1613.03	3829	434	575
	RF00055	SNORD96	Small nucleolar RNA SNORD96 family	snoRNA	CD-box	3125	1842	3176	289	299	103	152	112	111	1484	747	846	990	2334	706	4261	3636	2738	1971.41	1026	1343	3545
	RF00056	SNORA71	Small nucleolar RNA SNORA71	snoRNA	HACA-box	66	43	67	43	5	16	3	3	5	31	17	18	147	39	110	84	97	123	74.17	22	99	101
	RF00066	U7	U7 small nuclear RNA	NA	NA	242	135	326	111	43	51	75	140	199	115	55	87	380	336	350	2103	4545	4910	1430.99	86	355	3853
	RF00067	SNORD15	Small nucleolar RNA SNORD15	snoRNA	CD-box	554	551	1211	70	52	52	21	23	32	263	223	323	240	406	356	589	747	789	437.34	270	334	708
	RF00068	SNORD21	Small nucleolar RNA SNORD21	snoRNA	CD-box	236	177	303	0	10	11	8	1	5	112	72	81	0	78	75	224	32	123	88.68	88	51	126
	RF00069	SNORD24	Small nucleolar RNA SNORD24	snoRNA	CD-box	2824	1918	3224	337	152	120	24	32	31	1341	778	859	1155	1187	822	673	1039	765	957.5	993	1055	826
	RF00070	SNORD29	Small nucleolar RNA SNORD29	snoRNA	CD-box	1018	3219	4852	368	151	63	19	11	15	483	1305	1292	1261	1179	432	533	357	370	801.36	1027	957	420
	RF00071	SNORD73	Small nucleolar RNA SNORD73	snoRNA	CD-box	1496	759	1459	199	202	174	860	412	510	710	308	389	682	1577	1192	24110	13374	12582	6102.78	469	1150	16689
	RF00072	SNORA75	Small nucleolar RNA SNORA75	snoRNA	HACA-box	231	90	278	81	13	13	2	4	7	110	36	74	278	101	89	56	130	173	116.33	73	156	120
	RF00085	SNORD28	Small nucleolar RNA SNORD28	snoRNA	CD-box	484	342	619	0	7	22	3	0	2	230	139	165	0	55	151	84	0	49	96.91	178	69	44
	RF00086	SNORD27	Small nucleolar RNA SNORD27	snoRNA	CD-box	3876	5005	5886	3	34	28	6	4	7	1840	2030	1568	10	265	192	168	130	173	708.42	1813	156	157
	RF00087	SNORD26	Small nucleolar RNA SNORD26	snoRNA	CD-box	8921	3196	7990	333	310	485	66	27	28	4236	1296	2128	1141	2420	3324	1850	876	691	1995.81	2553	2295	1139
	RF00088	SNORD30	Small nucleolar RNA SNORD30	snoRNA	CD-box	2442	3334	4571	288	130	77	16	6	14	1159	1352	1217	987	1015	528	449	195	345	805.22	1243	843	330
	RF00089	SNORD31	Small nucleolar RNA SNORD31	snoRNA	CD-box	13502	4687	10117	672	308	627	15	24	25	6411	1901	2694	2303	2405	4297	421	779	617	2425.15	3669	3002	606
	RF00090	SNORA74	Small nucleolar RNA SNORA74	snoRNA	HACA-box	111	47	168	157	11	3	2	2	4	53	19	45	538	86	21	56	65	99	108.95	39	215	73
	RF00091	SNORA62	Small nucleolar RNA SNORA62/SNORA6 family	snoRNA	HACA-box	143	98	213	140	19	53	1	3	5	68	40	57	480	148	363	28	97	123	156.05	55	330	83
	RF00092	SNORA63	Small nucleolar RNA SNORA63	snoRNA	HACA-box	154	165	271	62	11	11	3	4	5	73	67	72	212	86	75	84	130	123	102.58	71	124	112
	RF00093	SNORD18	Small nucleolar RNA SNORD18	snoRNA	CD-box	883	1078	1725	46	81	57	14	14	30	419	437	459	158	632	391	392	454	740	453.72	438	394	529
	RF00096	U8	U8 small nucleolar RNA	snoRNA	CD-box	5285	4253	7157	892	378	277	122	69	67	2509	1725	1906	3056	2951	1898	3420	2240	1653	2373.23	2047	2635	2438
	RF00099	SNORD22	Small nucleolar RNA SNORD22	snoRNA	CD-box	373	240	481	656	79	91	21	10	16	177	97	128	2248	617	624	589	325	395	577.65	134	1163	436
	RF00105	SNORD115	Small nucleolar RNA SNORD115	snoRNA	CD-box	15804	7211	16218	88	214	897	17	39	36	7504	2924	4319	302	1671	6147	477	1266	888	2833.04	4916	2707	877
	RF00108	SNORD116	Small nucleolar RNA SNORD116	snoRNA	CD-box	4722	3170	5993	767	229	112	381	52	70	2242	1285	1596	2628	1788	768	10681	1688	1727	2711.51	1708	1728	4699
	RF00133	SNORD33	Small nucleolar RNA Z195/SNORD33/SNORD32 family	snoRNA	CD-box	2881	6158	8508	99	215	143	109	48	44	1368	2497	2266	339	1679	980	3056	1558	1086	1647.57	2044	999	1900
	RF00134	snoZ196	Small nucleolar RNA Z196/R39/R59 family	snoRNA	CD-box	186	261	375	0	13	1	0	3	3	88	106	100	0	101	7	0	97	74	63.75	98	36	57
	RF00136	SNORD81	Small nucleolar RNA SNORD81	snoRNA	CD-box	5599	10291	13554	524	142	142	14	17	19	2658	4173	3610	1796	1109	973	392	552	469	1747.95	3480	1293	471
	RF00137	SNORD83	Small nucleolar RNA SNORD83	snoRNA	CD-box	348	429	685	21	14	12	4	1	5	165	174	182	72	109	82	112	32	123	117.01	174	88	89
	RF00138	SNORD16	Small nucleolar RNA SNORD16	snoRNA	CD-box	752	366	1572	1	44	24	4	2	6	357	148	419	3	344	164	112	65	148	195.63	308	170	108
	RF00139	SNORA72	Small nucleolar RNA SNORA72	snoRNA	HACA-box	36	27	16	16	0	0	0	2	1	17	11	4	55	0	0	0	65	25	19.64	11	18	30
	RF00147	SNORD34	Small nucleolar RNA SNORD34	snoRNA	CD-box	397	221	524	1	15	14	0	3	1	188	90	140	3	117	96	0	97	25	84.02	139	72	41
	RF00150	SNORD42	Small nucleolar RNA SNORD42	snoRNA	CD-box	416	597	714	26	22	5	8	2	2	198	242	190	89	172	34	224	65	49	140.38	210	98	113
	RF00151	SNORD58	Small nucleolar RNA SNORD58	snoRNA	CD-box	8627	22752	26823	197	282	215	32	25	28	4096	9226	7143	675	2202	1473	897	812	691	3023.91	6822	1450	800
	RF00153	SNORD62	Small nucleolar RNA SNORD62	snoRNA	CD-box	7595	5092	13279	2158	669	1116	114	56	80	3606	2065	3536	7394	5223	7648	3196	1818	1974	4051.18	3069	6755	2329
	RF00154	SNORD63	Small nucleolar RNA SNORD63	snoRNA	CD-box	370	1043	1185	23	24	7	0	2	2	176	423	316	79	187	48	0	65	49	149.18	305	105	38
	RF00155	SNORA66	Small nucleolar RNA SNORA66	snoRNA	HACA-box	61	44	112	14	0	0	1	2	0	29	18	30	48	0	0	28	65	0	24.17	26	16	31
	RF00156	SNORA70	Small nucleolar RNA SNORA70	snoRNA	HACA-box	154	62	160	52	14	19	3	2	7	73	25	43	178	109	130	84	65	173	97.81	47	139	107
	RF00157	SNORD39	Small nucleolar RNA SNORD55/SNORD39	snoRNA	CD-box	1835	1981	3403	442	102	105	25	37	31	871	803	906	1515	796	720	701	1201	765	919.79	860	1010	889
	RF00158	SNORD82	Small nucleolar RNA SNORD82	snoRNA	CD-box	3362	1484	3042	1122	334	290	53	46	44	1596	602	810	3845	2608	1987	1486	1493	1086	1723.61	1003	2813	1355
	RF00160	snoZ159	Small nucleolar RNA Z159/U59	snoRNA	CD-box	0	0	0	0	0	0	0	0	0	NA	NA	NA	NA	NA	NA	NA	NA	NA	NA	NA	NA	NA
	RF00181	SNORD113	Small nucleolar RNA SNORD113/SNORD114 family	snoRNA	CD-box	4203	5775	8029	707	264	263	82	105	123	1996	2342	2138	2423	2061	1802	2299	3409	3035	2389.3	2159	2095	2914
	RF00186	SNORD101	Small nucleolar RNA SNORD101	snoRNA	CD-box	482	988	1473	31	24	45	3	2	6	229	401	392	106	187	308	84	65	148	213.42	341	200	99
	RF00187	SNORD102	Small nucleolar RNA SNORD102	snoRNA	CD-box	354	407	835	0	3	55	18	15	14	168	165	222	0	23	377	505	487	345	254.76	185	133	446
	RF00188	SNORD103	Small nucleolar RNA SNORD103/SNORD85	snoRNA	CD-box	2547	3096	3392	28	59	39	24	29	25	1209	1255	903	96	461	267	673	941	617	713.67	1122	275	744
	RF00189	SNORD95	Small nucleolar RNA SNORD95	snoRNA	CD-box	2189	5301	6681	354	150	46	40	30	15	1039	2150	1779	1213	1171	315	1121	974	370	1125.87	1656	900	822
	RF00190	SNORA16	Small nucleolar RNA SNORA16B/SNORA16A family	snoRNA	HACA-box	447	362	704	271	109	20	22	10	24	212	147	187	929	851	137	617	325	592	444.07	182	639	511
	RF00191	SNORA57	Small nucleolar RNA SNORA57	snoRNA	HACA-box	73	31	41	35	7	0	5	1	0	35	13	11	120	55	0	140	32	0	45.04	20	58	57
	RF00211	SNORD35	Small nucleolar RNA SNORD35	snoRNA	CD-box	239	178	388	289	27	13	20	17	21	113	72	103	990	211	89	561	552	518	356.64	96	430	544
	RF00212	SNORD38	Small nucleolar RNA SNORD38	snoRNA	CD-box	1296	786	1546	170	38	34	92	12	21	615	319	412	583	297	233	2579	390	518	660.54	449	371	1162
	RF00213	snoR38	Small nucleolar RNA R38	snoRNA	CD-box	402	1047	1121	0	18	7	2	5	2	191	425	299	0	141	48	56	162	49	152.24	305	63	89
	RF00217	SNORD20	Small nucleolar RNA SNORD20	snoRNA	CD-box	5035	1615	2490	853	436	329	266	205	234	2391	655	663	2923	3404	2255	7457	6655	5773	3575.04	1236	2861	6628
	RF00218	SNORD46	Small nucleolar RNA SNORD46	snoRNA	CD-box	634	430	1119	0	17	11	4	0	0	301	174	298	0	133	75	112	0	0	121.52	258	69	37
	RF00231	SCARNA13	Small Cajal body specific RNA 13	snoRNA	scaRNA	33	44	48	0	13	13	1	2	6	16	18	13	0	101	89	28	65	148	53.1	16	63	80
	RF00263	SNORA68	Small nucleolar RNA SNORA68	snoRNA	HACA-box	152	115	175	128	9	52	2	2	3	72	47	47	439	70	356	56	65	74	136.18	55	288	65
	RF00264	SNORA64	Small nucleolar RNA SNORA64/SNORA10 family	snoRNA	HACA-box	73	26	48	23	5	16	1	0	2	35	11	13	79	39	110	28	0	49	40.32	20	76	26
	RF00265	SNORA69	Small nucleolar RNA SNORA69	snoRNA	HACA-box	20	10	31	27	10	0	1	3	0	9	4	8	93	78	0	28	97	0	35.31	7	57	42
	RF00266	snoZ17	Small nucleolar RNA Z17	snoRNA	CD-box	338	439	655	30	38	7	0	2	3	160	178	174	103	297	48	0	65	74	122.15	171	149	46
	RF00270	SNORD61	Small nucleolar RNA SNORD61	snoRNA	CD-box	1878	855	1855	452	69	30	12	16	21	892	347	494	1549	539	206	336	519	518	599.93	578	765	458
	RF00271	SNORD60	Small nucleolar RNA SNORD60	snoRNA	CD-box	2183	1315	2323	54	57	22	5	3	6	1037	533	619	185	445	151	140	97	148	372.76	730	260	128
	RF00272	SNORA67	Small nucleolar RNA SNORA67	snoRNA	HACA-box	78	23	58	15	8	18	1	0	0	37	9	15	51	62	123	28	0	0	36.34	20	79	9
	RF00273	SNORD59	Small nucleolar RNA SNORD59	snoRNA	CD-box	826	400	818	27	13	9	0	3	3	392	162	218	93	101	62	0	97	74	133.26	257	85	57
	RF00274	SNORD57	Small nucleolar RNA SNORD57	snoRNA	CD-box	4995	6887	9643	843	193	178	63	26	32	2372	2793	2568	2889	1507	1220	1766	844	789	1860.82	2578	1872	1133
	RF00275	SNORD56	Small nucleolar RNA SNORD56	snoRNA	CD-box	342	296	617	21	9	13	1	1	0	162	120	164	72	70	89	28	32	0	82.06	149	77	20
	RF00276	SNORD52	Small nucleolar RNA SNORD52	snoRNA	CD-box	2360	6742	9395	102	132	116	44	19	39	1121	2734	2502	350	1031	795	1234	617	962	1260.45	2119	725	938
	RF00277	SNORD49	Small nucleolar RNA SNORD49	snoRNA	CD-box	8077	6372	11398	163	291	361	29	20	41	3835	2584	3035	559	2272	2474	813	649	1012	1914.73	3151	1768	825
	RF00278	SNORD50	Small nucleolar RNA SNORD50	snoRNA	CD-box	18712	9145	14095	995	406	465	70	134	115	8885	3708	3754	3409	3170	3187	1962	4350	2837	3918.01	5449	3255	3050
	RF00279	SNORD45	Small nucleolar RNA SNORD45	snoRNA	CD-box	4219	3334	5379	442	175	147	62	42	43	2003	1352	1432	1515	1366	1007	1738	1363	1061	1426.48	1596	1296	1387
	RF00281	SNORD47	Small nucleolar RNA SNORD47	snoRNA	CD-box	1074	575	1277	110	44	15	13	25	32	510	233	340	377	344	103	364	812	789	430.21	361	275	655
	RF00282	SNORD48	Small nucleolar RNA SNORD48	snoRNA	CD-box	298	816	1070	5	26	17	7	1	3	141	331	285	17	203	117	196	32	74	155.19	252	112	101
	RF00283	SCARNA18	small Cajal body-specific RNA 18	snoRNA	scaRNA	694	1494	1817	57	43	21	8	6	6	330	606	484	195	336	144	224	195	148	295.7	473	225	189
	RF00284	SNORD74	Small nucleolar RNA SNORD74	snoRNA	CD-box	978	2548	2797	111	45	38	5	5	3	464	1033	745	380	351	260	140	162	74	401.23	747	330	125
	RF00285	snoZ6	Z6 small nucleolar RNA	snoRNA	CD-box	0	0	0	0	0	0	0	0	0	NA	NA	NA	NA	NA	NA	NA	NA	NA	NA	NA	NA	NA
	RF00286	SCARNA8	Small Cajal body specific RNA 8	snoRNA	scaRNA	32	37	71	0	2	26	0	1	0	15	15	19	0	16	178	0	32	0	30.6	16	65	11
	RF00287	SNORD44	Small nucleolar RNA SNORD44	snoRNA	CD-box	5096	5290	6297	108	187	61	23	10	15	2420	2145	1677	370	1460	418	645	325	370	1092.14	2081	749	447
	RF00288	snoZ30	Z30 small nucleolar RNA	snoRNA	CD-box	42	38	73	0	1	0	2	1	1	20	15	19	0	8	0	56	32	25	19.53	18	3	38
	RF00289	SNORND104	Small nucleolar RNA SNORD104	snoRNA	CD-box	23961	23354	27264	1927	1388	1859	32825	28601	30188	11377	9470	7261	6603	10837	12740	920260	928445	744772	294641	9369	10060	864492
	RF00302	SNORA65	Small nucleolar RNA SNORA65	snoRNA	HACA-box	173	75	126	168	26	39	3	4	4	82	30	34	576	203	267	84	130	99	167.19	49	349	104
	RF00309	snosnR60_Z15	Small nucleolar RNA snR60/Z15/Z230/Z193/J17	snoRNA	CD-box	2187	2186	2647	291	73	77	3	9	7	1038	886	705	997	570	528	84	292	173	585.94	876	698	183
	RF00319	SNORA23	Small nucleolar RNA SNORA23	snoRNA	HACA-box	40	33	74	25	12	0	1	0	3	19	13	20	86	94	0	28	0	74	37.05	17	60	34
	RF00322	SNORA31	Small nucleolar RNA SNORA31	snoRNA	HACA-box	422	142	350	31	28	0	2	3	1	200	58	93	106	219	0	56	97	25	94.9	117	108	59
	RF00324	snoMBII-202	Small nucleolar RNA MBII-202	snoRNA	CD-box	714	1704	2332	163	68	30	5	9	13	339	691	621	559	531	206	140	292	321	411.01	550	432	251
	RF00325	SNORD53_SNORD92	Small nucleolar RNA SNORD53/SNORD92	snoRNA	CD-box	1525	705	1266	520	69	59	21	13	14	724	286	337	1782	539	404	589	422	345	603.12	449	908	452
	RF00334	SNORA3	Small nucleolar RNA SNORA3/SNORA45 family	snoRNA	HACA-box	217	104	241	16	10	0	6	2	6	103	42	64	55	78	0	168	65	148	80.38	70	44	127
	RF00340	SNORA36	Small nucleolar RNA SNORA36 family	snoRNA	HACA-box	844	887	787	12	72	167	7	1	1	401	360	210	41	562	1144	196	32	25	330.12	324	582	84
	RF00342	snoZ40	Small nucleolar RNA Z40	snoRNA	CD-box	136	532	685	64	1	0	3	1	4	65	216	182	219	8	0	84	32	99	100.57	154	76	72
	RF00348	snoR9_plant	Small nucleolar RNA snoR9	snoRNA	CD-box	0	0	0	0	0	0	0	0	0	NA	NA	NA	NA	NA	NA	NA	NA	NA	NA	NA	NA	NA
	RF00377	snoU6-53	Small nucleolar RNA U6-53/MBII-28	snoRNA	CD-box	203	77	161	29	0	26	1	0	1	96	31	43	99	0	178	28	0	25	55.64	57	92	18
	RF00392	SNORA5	Small nucleolar RNA SNORA5	snoRNA	HACA-box	139	101	137	92	7	19	3	3	2	66	41	36	315	55	130	84	97	49	97.15	48	167	77
	RF00393	SNORA8	Small nucleolar RNA SNORA8	snoRNA	HACA-box	31	19	41	85	14	3	2	1	1	15	8	11	291	109	21	56	32	25	63.07	11	140	38
	RF00394	SNORA4	Small nucleolar RNA SNORA4	snoRNA	HACA-box	46	10	21	0	0	9	1	0	0	22	4	6	0	0	62	28	0	0	13.47	11	21	9
	RF00396	SNORA13	Small nucleolar RNA SNORA13	snoRNA	HACA-box	24	41	121	0	30	1	0	2	6	11	17	32	0	234	7	0	65	148	57.14	20	80	71
	RF00397	SNORA14	Small nucleolar RNA SNORA14	snoRNA	HACA-box	45	10	45	34	5	0	0	0	1	21	4	12	117	39	0	0	0	25	24.18	12	52	8
	RF00398	SNORA15	Small nucleolar RNA SNORA15	snoRNA	HACA-box	2	0	3	0	0	0	0	0	0	NA	NA	NA	NA	NA	NA	NA	NA	NA	NA	NA	NA	NA
	RF00399	SNORA24	Small nucleolar RNA SNORA24	snoRNA	HACA-box	92	52	116	40	7	21	0	0	3	44	21	31	137	55	144	0	0	74	56.14	32	112	25
	RF00400	SNORA28	Small nucleolar RNA SNORA28	snoRNA	HACA-box	61	25	76	168	0	9	1	0	0	29	10	20	576	0	62	28	0	0	80.52	20	213	9
	RF00401	SNORA20	Small nucleolar RNA SNORA20	snoRNA	HACA-box	53	24	69	100	5	23	1	0	0	25	10	18	343	39	158	28	0	0	68.96	18	180	9
	RF00402	SNORA25	Small nucleolar RNA SNORA25	snoRNA	HACA-box	5	8	41	16	3	8	0	2	1	2	3	11	55	23	55	0	65	25	26.58	5	44	30
	RF00403	SNORA41	Small nucleolar RNA SNORA41	snoRNA	HACA-box	698	758	694	0	78	161	56	4	5	331	307	185	0	609	1103	1570	130	123	484.35	274	571	608
	RF00404	SNORA46	Small nucleolar RNA SNORA46	snoRNA	HACA-box	83	11	31	14	3	1	0	1	0	39	4	8	48	23	7	0	32	0	18.09	17	26	11
	RF00405	SNORA44	Small nucleolar RNA SNORA44	snoRNA	HACA-box	310	242	332	606	87	41	17	6	12	147	98	88	2076	679	281	477	195	296	481.98	111	1012	323
	RF00406	SNORA42	Small nucleolar RNA SNORA42/SNORA80 family	snoRNA	HACA-box	1444	321	688	121	44	131	5	7	7	686	130	183	415	344	898	140	227	173	355	333	552	180
	RF00407	SNORA50	Small nucleolar RNA SNORA50	snoRNA	HACA-box	1610	757	1726	21	65	419	4	3	5	764	307	460	72	507	2871	112	97	123	590.54	510	1150	111
	RF00408	SNORA1	Small nucleolar RNA SNORA1	snoRNA	HACA-box	35	14	15	8	0	0	0	0	1	17	6	4	27	0	0	0	0	25	8.71	9	9	8
	RF00409	SNORA7	Small nucleolar RNA SNORA7	snoRNA	HACA-box	483	281	403	511	58	74	9	16	18	229	114	107	1751	453	507	252	519	444	486.37	150	904	405
	RF00410	SNORA2	Small nucleolar RNA SNORA2/SNORA34 family	snoRNA	HACA-box	36	33	55	0	0	0	5	0	1	17	13	15	0	0	0	140	0	25	23.33	15	0	55
	RF00411	SNORA9	Small nucleolar RNA SNORA9	snoRNA	HACA-box	28	5	18	23	2	0	0	0	0	13	2	5	79	16	0	0	0	0	12.73	7	32	0
	RF00412	SNORA21	Small nucleolar RNA SNORA21	snoRNA	HACA-box	128	142	166	63	23	1	4	2	1	61	58	44	216	180	7	112	65	25	85.18	54	134	67
	RF00413	SNORA19	Small nucleolar RNA SNORA19	snoRNA	HACA-box	22	31	14	8	5	0	0	0	0	10	13	4	27	39	0	0	0	0	10.35	9	22	0
	RF00414	SNORA22	Small nucleolar RNA SNORA22	snoRNA	HACA-box	63	30	51	0	5	14	0	0	1	30	12	14	0	39	96	0	0	25	23.92	19	45	8
	RF00415	SNORA30	Small nucleolar RNA SNORA30/SNORA37 family	snoRNA	HACA-box	64	62	92	103	12	31	2	1	1	30	25	25	353	94	212	56	32	25	94.7	27	220	38
	RF00416	SNORA43	Small nucleolar RNA SNORA43	snoRNA	HACA-box	15	13	10	3	0	0	0	1	1	7	5	3	10	0	0	0	32	25	9.16	5	3	19
	RF00418	SNORA58	Small nucleolar RNA SNORA58	snoRNA	HACA-box	0	0	0	0	0	0	0	0	0	NA	NA	NA	NA	NA	NA	NA	NA	NA	NA	NA	NA	NA
	RF00419	SNORA52	Small nucleolar RNA SNORA52	snoRNA	HACA-box	259	110	283	1	24	44	0	1	3	123	45	75	3	187	302	0	32	74	93.53	81	164	35
	RF00420	SNORA61	Small nucleolar RNA SNORA61	snoRNA	HACA-box	487	154	439	29	18	69	7	6	2	231	62	117	99	141	473	196	195	49	173.75	137	238	147
	RF00421	SNORA32	Small nucleolar RNA SNORA32	snoRNA	HACA-box	1	9	9	0	0	0	0	1	0	0	4	2	0	0	0	0	32	0	4.33	2	0	11
	RF00422	SCARNA24	Small Cajal body specific RNA 24	snoRNA	scaRNA	0	0	0	0	0	0	0	0	0	NA	NA	NA	NA	NA	NA	NA	NA	NA	NA	NA	NA	NA
	RF00423	SCARNA4	Small Cajal body specific RNA 4	snoRNA	scaRNA	150	96	104	443	42	98	9	14	19	71	39	28	1518	328	672	252	454	469	425.65	46	839	392
	RF00424	SCARNA16	Small Cajal body specific RNA 16	snoRNA	scaRNA	117	161	243	75	218	80	1498	2696	3670	56	65	65	257	1702	548	41997	87518	90543	24750	62	836	73353
	RF00425	SNORA18	Small nucleolar RNA SNORA18	snoRNA	HACA-box	659	408	805	248	142	127	56	22	35	313	165	214	850	1109	870	1570	714	863	741.01	231	943	1049
	RF00427	SCARNA23	Small Cajal body specific RNA 23	snoRNA	scaRNA	8	6	22	0	0	0	0	0	0	4	2	6	0	0	0	0	0	0	1.34	4	0	0
	RF00428	SNORA38	Small nucleolar RNA SNORA38	snoRNA	HACA-box	45	34	39	100	8	5	8	7	5	21	14	10	343	62	34	224	227	123	117.75	15	146	191
	RF00429	SNORA29	Small nucleolar RNA SNORA29	snoRNA	HACA-box	68	13	144	66	0	10	1	5	4	32	5	38	226	0	69	28	162	99	73.29	25	98	96
	RF00430	SNORA54	Small nucleolar RNA SNORA54	snoRNA	HACA-box	189	196	261	151	10	9	1	4	10	90	79	70	517	78	62	28	130	247	144.5	80	219	135
	RF00431	SNORA55	Small nucleolar RNA SNORA55	snoRNA	HACA-box	121	62	194	12	15	43	18	11	17	57	25	52	41	117	295	505	357	419	207.59	45	151	427
	RF00432	SNORA51	Small nucleolar RNA SNORA51	snoRNA	HACA-box	96	146	319	31	31	40	3	2	4	46	59	85	106	242	274	84	65	99	117.76	63	207	83
	RF00438	SNORA33	Small nucleolar RNA SNORA33	snoRNA	HACA-box	6	3	7	10	0	8	0	0	1	3	1	2	34	0	55	0	0	25	13.3	2	30	8
	RF00439	SNORD87	Small nucleolar RNA SNORD87	snoRNA	CD-box	1299	1817	1740	122	177	145	237	161	181	617	737	463	418	1382	994	6644	5226	4465	2327.43	606	931	5445
	RF00440	SNORD37	Small nucleolar RNA SNORD37	snoRNA	CD-box	705	1521	3270	81	480	102	26	44	75	335	617	871	278	3748	699	729	1428	1850	1172.67	608	1575	1336
	RF00443	SNORA27	Small nucleolar RNA SNORA27	snoRNA	HACA-box	0	0	0	0	0	0	0	0	0	NA	NA	NA	NA	NA	NA	NA	NA	NA	NA	NA	NA	NA
	RF00478	SCARNA6	Small Cajal body specific RNA 6	snoRNA	scaRNA	1063	2593	4534	38	27	51	12	3	5	505	1051	1207	130	211	350	336	97	123	445.7	921	230	185
	RF00492	SCARNA17	small Cajal body-specific RNA 17	snoRNA	scaRNA	5	4	17	11	2	0	0	0	0	2	2	5	38	16	0	0	0	0	6.87	3	18	0
	RF00493	snoU2-30	Small nucleolar RNA U2-30	snoRNA	CD-box	163	242	363	0	9	10	4	2	7	77	98	97	0	70	69	112	65	173	84.53	91	46	117
	RF00494	snoU2_19	Small nucleolar RNA U2-19	snoRNA	CD-box	8	55	75	0	0	0	0	1	0	4	22	20	0	0	0	0	32	0	8.73	15	0	11
	RF00548	U11	U11 spliceosomal RNA	splicing	NA	1645	1639	2843	1974	1123	915	184	195	244	781	665	757	6764	8768	6271	5159	6330	6020	4612.59	734	7268	5836
	RF00553	SCARNA1	Small Cajal body specific RNA 1	snoRNA	scaRNA	6	10	25	0	0	0	0	0	0	3	4	7	0	0	0	0	0	0	1.51	5	0	0
	RF00554	SNORA48	Small nucleolar RNA SNORA48	snoRNA	HACA-box	58	27	56	0	0	0	5	1	5	28	11	15	0	0	0	140	32	123	38.82	18	0	98
	RF00560	SNORA17	Small nucleolar RNA SNORA17	snoRNA	HACA-box	166	51	230	169	48	21	1	5	3	79	21	61	579	375	144	28	162	74	169.21	54	366	88
	RF00561	SNORA40	Small nucleolar RNA SNORA40	snoRNA	HACA-box	65	28	90	65	9	2	1	4	8	31	11	24	223	70	14	28	130	197	80.9	22	102	118
	RF00562	SNORA49	Small nucleolar RNA SNORA49	snoRNA	HACA-box	86	62	87	93	0	14	1	1	0	41	25	23	319	0	96	28	32	0	62.69	30	138	20
	RF00563	SNORA53	Small nucleolar RNA SNORA53	snoRNA	HACA-box	804	356	882	212	50	109	37	65	84	382	144	235	726	390	747	1037	2110	2072	871.61	254	621	1740
	RF00564	SCARNA11	Small Cajal body specific RNA 11	snoRNA	scaRNA	69	85	79	18	55	40	22	27	44	33	34	21	62	429	274	617	876	1086	381.36	29	255	860
	RF00565	SCARNA3	Small Cajal body specific RNA 3	snoRNA	scaRNA	3186	5783	6325	207	313	511	107	95	124	1513	2345	1684	709	2444	3502	3000	3084	3059	2371.11	1847	2218	3048
	RF00566	SNORA35	Small nucleolar RNA SNORA35	snoRNA	HACA-box	63	48	68	21	3	0	0	0	0	30	19	18	72	23	0	0	0	0	18.1	22	32	0
	RF00567	SNORD17	Small nucleolar RNA SNORD17	snoRNA	CD-box	641	493	967	116	30	40	5	3	1	304	200	258	397	234	274	140	97	25	214.43	254	302	87
	RF00568	SNORA26	Small nucleolar RNA SNORA26	snoRNA	HACA-box	101	85	183	78	9	0	8	11	26	48	34	49	267	70	0	224	357	641	187.95	44	112	407
	RF00569	SNORD19	Small nucleolar RNA SNORD19	snoRNA	CD-box	1115	2878	3215	98	46	58	5	7	2	529	1167	856	336	359	397	140	227	49	451.31	851	364	139
	RF00570	SNORD64	Small Nucleolar RNA SNORD64	snoRNA	CD-box	377	1825	2188	1	22	15	2	1	3	179	740	583	3	172	103	56	32	74	215.81	501	93	54
	RF00571	SNORD65	Small nucleolar RNA SNORD65	snoRNA	CD-box	178	336	550	0	1	12	11	2	0	85	136	146	0	8	82	308	65	0	92.29	122	30	124
	RF00572	SNORD66	Small nucleolar RNA SNORD66	snoRNA	CD-box	1750	1358	1732	427	40	22	7	4	5	831	551	461	1463	312	151	196	130	123	468.72	614	642	150
	RF00573	SNORD67	Small nucleolar RNA SNORD67	snoRNA	CD-box	458	463	824	117	57	64	28	19	11	217	188	219	401	445	439	785	617	271	398.04	208	428	558
	RF00574	SNORD69	Small nucleolar RNA SNORD69	snoRNA	CD-box	3053	3154	3922	408	157	108	108	96	119	1450	1279	1044	1398	1226	740	3028	3116	2936	1801.89	1258	1121	3027
	RF00575	SNORD70	Small nucleolar RNA SNORD70	snoRNA	CD-box	463	109	312	17	4	22	1	1	6	220	44	83	58	31	151	28	32	148	88.43	116	80	69
	RF00576	SNORD71	Small nucleolar RNA SNORD71	snoRNA	HACA-box	477	213	442	27	9	38	16	14	15	226	86	118	93	70	260	449	454	370	236.32	143	141	424
	RF00577	SNORD72	Small nucleolar RNA SNORD72	snoRNA	CD-box	69	361	449	0	1	4	0	0	2	33	146	120	0	8	27	0	0	49	42.59	100	12	16
	RF00578	SNORD89	Small nucleolar RNA SNORD89	snoRNA	CD-box	118	51	93	5	0	10	8	3	10	56	21	25	17	0	69	224	97	247	83.95	34	29	189
	RF00579	SNORD90	Small nucleolar RNA SNORD90	snoRNA	CD-box	283	354	865	14	10	6	3	1	1	134	144	230	48	78	41	84	32	25	90.74	169	56	47
	RF00580	SNORD91	Small nucleolar RNA SNORD91 family	snoRNA	CD-box	412	598	963	8	21	27	6	7	5	196	242	256	27	164	185	168	227	123	176.64	231	125	173
	RF00581	SNORD12	Small nucleolar SNORD12/SNORD106	snoRNA	CD-box	3863	7867	10198	177	74	62	15	14	22	1834	3190	2716	606	578	425	421	454	543	1196.34	2580	536	473
	RF00582	SCARNA14	Small Cajal body specific RNA 14	snoRNA	scaRNA	37	18	37	0	5	6	4	2	14	18	7	10	0	39	41	112	65	345	70.82	12	27	174
	RF00584	SNORD105	Small nucleolar RNA SNORD105	snoRNA	CD-box	439	364	342	0	6	0	0	1	2	208	148	91	0	47	0	0	32	49	63.97	149	16	27
	RF00586	SNORA12	Small nucleolar RNA SNORA12	snoRNA	HACA-box	1	8	13	0	0	0	0	0	1	0	3	3	0	0	0	0	0	25	3.54	2	0	8
	RF00588	SNORD41	Small nucleolar RNA SNORD41	snoRNA	CD-box	815	1088	1551	112	32	1	6	12	10	387	441	413	384	250	7	168	390	247	298.46	414	214	268
	RF00592	SNORD78	Small nucleolar RNA SNORD78	snoRNA	CD-box	185	268	317	1	1	0	0	3	0	88	109	84	3	8	0	0	97	0	43.28	94	4	32
	RF00593	snoU83B	Small nucleolar RNA U83B	snoRNA	CD-box	1508	737	1418	526	82	100	131	126	138	716	299	378	1802	640	685	3673	4090	3405	1743.09	464	1042	3723
	RF00594	SNORD86	Small nucleolar RNA SNORD86	snoRNA	CD-box	11	10	17	19	5	0	0	0	0	5	4	5	65	39	0	0	0	0	13.11	5	35	0
	RF00598	SNORA76	Small nucleolar RNA SNORA76	snoRNA	HACA-box	0	0	0	0	0	0	0	0	0	NA	NA	NA	NA	NA	NA	NA	NA	NA	NA	NA	NA	NA
	RF00599	SNORA77	Small nucleolar RNA SNORA77	snoRNA	HACA-box	0	3	16	29	0	0	0	0	0	0	1	4	99	0	0	0	0	0	11.65	2	33	0
	RF00600	SNORA79	Small nucleolar RNA SNORA79	snoRNA	HACA-box	31	30	63	62	0	7	1	2	2	15	12	17	212	0	48	28	65	49	49.6	15	87	47
	RF00601	SCARNA20	Small Cajal body specific RNA 20	snoRNA	scaRNA	80	33	95	25	3	18	0	4	11	38	13	25	86	23	123	0	130	271	78.93	25	77	134
	RF00602	SCARNA21	Small Cajal body specific RNA 21	snoRNA	scaRNA	8	3	4	0	1	2	2	2	3	4	1	1	0	8	14	56	65	74	24.73	2	7	65
	RF00603	SNORD23	Small nucleolar RNA SNORD23	snoRNA	CD-box	61	38	152	21	3	11	3	3	1	29	15	40	72	23	75	84	97	25	51.31	28	57	69
	RF00604	SNORD88	Small nucleolar RNA SNORD88	snoRNA	CD-box	2809	3376	5307	409	137	201	14	17	21	1334	1369	1413	1401	1070	1377	392	552	518	1047.45	1372	1283	487
	RF00606	SNORD93	Small nucleolar RNA SNORD93	snoRNA	CD-box	3365	2145	3418	556	211	133	331	105	144	1598	870	910	1905	1647	911	9280	3409	3553	2675.85	1126	1488	5414
	RF00607	SNORD98	Small nucleolar RNA SNORD98	snoRNA	CD-box	413	715	673	0	5	0	0	0	0	196	290	179	0	39	0	0	0	0	78.26	222	13	0
	RF00608	SNORD99	Small nucleolar RNA SNORD99	snoRNA	CD-box	14367	8085	9257	3450	1686	668	392	895	1045	6822	3279	2465	11822	13163	4578	10990	29053	25781	11994.7	4189	9854	21941
	RF00609	SNORD100	Small nucleolar RNA SNORD100	snoRNA	CD-box	394	942	1047	62	30	8	3	1	5	187	382	279	212	234	55	84	32	123	176.59	283	167	80
	RF00610	SNORD110	Small nucleolar RNA SNORD110	snoRNA	CD-box	1212	1711	2997	26	120	45	17	10	14	575	694	798	89	937	308	477	325	345	505.38	689	445	382
	RF00611	SNORD111	Small nucleolar RNA SNORD111	snoRNA	CD-box	257	337	563	2	7	35	9	0	1	122	137	150	7	55	240	252	0	25	109.66	136	101	92
	RF00612	SNORD75	Small nucleolar RNA SNORD75	snoRNA	CD-box	1014	1649	2316	180	148	211	26	34	38	481	669	617	617	1155	1446	729	1104	938	861.7	589	1073	924
	RF00613	SNORD94	Small nucleolar RNA SNORD94	snoRNA	CD-box	463	200	699	221	69	67	38	52	47	220	81	186	757	539	459	1065	1688	1160	683.9	162	585	1304
	RF00614	SNORA11	Small nucleolar RNA SNORA11	snoRNA	HACA-box	12	19	10	0	3	19	1	3	0	6	8	3	0	23	130	28	97	0	32.79	6	51	42
	RF00618	U4atac	U4atac minor spliceosomal RNA	splicing	NA	191	216	438	112	36	26	5	5	3	91	88	117	384	281	178	140	162	74	168.27	99	281	125
	RF00619	U6atac	U6atac minor spliceosomal RNA	splicing	NA	42	28	70	17	0	2	6	2	7	20	11	19	58	0	14	168	65	173	58.64	17	24	135
	RF01156	SNORD123	Small nucleolar RNA SNORD123	snoRNA	CD-box	287	419	438	0	54	31	19	18	20	136	170	117	0	422	212	533	584	493	296.36	141	211	537
	RF01159	snoU18	Small nucleolar RNA U18	snoRNA	CD-box	98	69	184	0	7	3	4	3	4	47	28	49	0	55	21	112	97	99	56.33	41	25	103
	RF01161	SNORD5	Small nucleolar RNA SNORD5	snoRNA	CD-box	437	360	632	22	13	4	8	2	1	207	146	168	75	101	27	224	65	25	115.55	174	68	105
	RF01164	SNORD107	Small nucleolar RNA SNORD107	snoRNA	CD-box	55	49	207	19	0	0	1	2	1	26	20	55	65	0	0	28	65	25	31.54	34	22	39
	RF01173	snoU105B	Small nucleolar RNA U105B	snoRNA	CD-box	72	163	153	0	5	0	3	2	1	34	66	41	0	39	0	84	65	25	39.31	47	13	58
	RF01182	SNORD11	Small nucleolar RNA SNORD11	snoRNA	CD-box	621	569	1233	0	48	42	0	7	7	295	231	328	0	375	288	0	227	173	212.94	285	221	133
	RF01183	SNORD19B	Small nucleolar RNA SNORD19B	snoRNA	CD-box	21	24	52	0	0	0	1	0	0	10	10	14	0	0	0	28	0	0	6.84	11	0	9
	RF01186	SNORD127	Small nucleolar RNA SNORD127	snoRNA	CD-box	394	195	442	1	0	1	5	3	0	187	79	118	3	0	7	140	97	0	70.19	128	3	79
	RF01191	SNORD121A	Small nucleolar RNA SNORD121A	snoRNA	CD-box	223	292	298	0	5	0	0	0	0	106	118	79	0	39	0	0	0	0	38.08	101	13	0
	RF01192	SNORD11B	Small nucleolar RNA SNORD11B	snoRNA	CD-box	166	76	181	0	0	0	0	2	0	79	31	48	0	0	0	0	65	0	24.75	53	0	22
	RF01200	SNORD125	Small nucleolar RNA SNORD125	snoRNA	CD-box	0	0	0	0	0	0	0	0	0	NA	NA	NA	NA	NA	NA	NA	NA	NA	NA	NA	NA	NA
	RF01210	snoU13	Small nucleolar RNA U13	snoRNA	CD-box	432	205	469	62	29	90	2	0	3	205	83	125	212	226	617	56	0	74	177.65	138	352	43
	RF01211	SNORD124	Small nucleolar RNA SNORD124	snoRNA	CD-box	9	14	18	3	0	0	0	0	0	4	6	5	10	0	0	0	0	0	2.78	5	3	0
	RF01225	ACA64	Small nucleolar RNA ACA64	snoRNA	HACA-box	31	22	40	66	15	0	0	1	0	15	9	11	226	117	0	0	32	0	45.56	12	114	11
	RF01229	SNORA84	Small nucleolar RNA SNORA84	snoRNA	HACA-box	28	9	25	97	0	0	1	4	2	13	4	7	332	0	0	28	130	49	62.58	8	111	69
	RF01233	snoU109	Small nucleolar RNA U109	snoRNA	HACA-box	34	26	54	0	7	18	0	4	1	16	11	14	0	55	123	0	130	25	41.51	14	59	52
	RF01234	SNORA47	Small nucleolar RNA SNORA47	snoRNA	HACA-box	111	48	128	212	21	6	4	1	8	53	19	34	726	164	41	112	32	197	153.3	35	310	114
	RF01241	SNORA81	Small nucleolar RNA SNORA81	snoRNA	HACA-box	978	967	2097	1843	609	692	51	49	63	464	392	558	6315	4755	4742	1430	1591	1554	2422.42	471	5271	1525
	RF01268	SCARNA2	Small Cajal body-specific RNA 2	snoRNA	scaRNA	365	140	488	648	54	102	7	12	10	173	57	130	2220	422	699	196	390	247	503.73	120	1114	278
	RF01277	snoU54	Small nucleolar RNA U54	snoRNA	CD-box	58	23	56	9	1	0	0	1	0	28	9	15	31	8	0	0	32	0	13.65	17	13	11
	RF01290	SNORD10	Small nucleolar RNA SNORD10	snoRNA	CD-box	1068	641	1117	104	27	96	37	56	66	507	260	297	356	211	658	1037	1818	1628	752.56	355	408	1494
	RF01291	SNORD97	Small nucleolar RNA SNORD97	snoRNA	CD-box	1427	4236	6804	380	230	288	65	28	39	678	1718	1812	1302	1796	1974	1822	909	962	1441.35	1403	1691	1231
	RF01294	snoU89	Small nucleolar RNA U89	snoRNA	HACA-box	76	81	182	0	24	2	6	1	3	36	33	48	0	187	14	168	32	74	65.91	39	67	91
	RF01295	SCARNA7	Small Cajal body-specific RNA 7	snoRNA	scaRNA	193	81	218	7	22	20	0	1	2	92	33	58	24	172	137	0	32	49	66.35	61	111	27
	RF01296	snoU85	Small nucleolar RNA U85	snoRNA	HACA-box	272	123	456	142	50	79	30	28	36	129	50	121	487	390	541	841	909	888	484.11	100	473	879
	RF01299	SNORD2	Small nucleolar RNA SNORD2	snoRNA	CD-box	1538	2627	3013	17	60	58	14	16	24	730	1065	802	58	468	397	392	519	592	558.45	866	308	501

## Sheet: sRNAs_RFAM_percentage
	Total	173550	1102617	1434032	Abundances %
	ID	WC	AX	EV	WC	AX	EV
	SNORND104	9369	10060	864492	5.39844	0.912375	60.284
	U1	26084	327982	186485	15.0297	29.7458	13.0042
	U2	13847	586606	122296	7.97868	53.2012	8.52812
	SCARNA16	62	836	73353	0.0357246	0.0758196	5.11516
	SNORD99	4189	9854	21941	2.41371	0.893692	1.53002
	SNORD73	469	1150	16689	0.270239	0.104297	1.16378
	U4	877	8763	14664	0.50533	0.794746	1.02257
	U5	4496	14639	8835	2.59061	1.32766	0.616095
	U3	2300	8720	6662	1.32527	0.790846	0.464564
	SNORD20	1236	2861	6628	0.712187	0.259474	0.462193
	U12	4485	23652	5945	2.58427	2.14508	0.414565
	U11	734	7268	5836	0.422933	0.659159	0.406964
	SNORD87	606	931	5445	0.349179	0.0844355	0.379699
	SNORD93	1126	1488	5414	0.648804	0.134952	0.377537
	SNORD116	1708	1728	4699	0.984154	0.156718	0.327677
	SNORD14	4920	5078	4573	2.83492	0.460541	0.318891
	U7	86	355	3853	0.0495534	0.0321961	0.268683
	snoU83B	464	1042	3723	0.267358	0.0945024	0.259618
	SNORD96	1026	1343	3545	0.591184	0.121801	0.247205
	SNORD50	5449	3255	3050	3.13973	0.295207	0.212687
	SCARNA3	1847	2218	3048	1.06425	0.201158	0.212548
	SNORD69	1258	1121	3027	0.724863	0.101667	0.211083
	SNORD113	2159	2095	2914	1.24402	0.190003	0.203203
	U8	2047	2635	2438	1.17949	0.238977	0.17001
	SNORD62	3069	6755	2329	1.76837	0.612633	0.162409
	SNORD33	2044	999	1900	1.17776	0.0906026	0.132494
	SNORA53	254	621	1740	0.146356	0.0563206	0.121336
	SNORA81	471	5271	1525	0.271392	0.478045	0.106344
	SNORD10	355	408	1494	0.204552	0.0370029	0.104182
	SNORD45	1596	1296	1387	0.91962	0.117539	0.0967203
	SNORD82	1003	2813	1355	0.577931	0.25512	0.0944888
	SNORD37	608	1575	1336	0.350331	0.142842	0.0931639
	SNORD94	162	585	1304	0.0933449	0.0530556	0.0909324
	SNORD97	1403	1691	1231	0.808413	0.153362	0.0858419
	SNORD38	449	371	1162	0.258715	0.0336472	0.0810303
	SNORD26	2553	2295	1139	1.47105	0.208141	0.0794264
	SNORD57	2578	1872	1133	1.48545	0.169778	0.079008
	SNORA18	231	943	1049	0.133103	0.0855238	0.0731504
	U6	351	678	1028	0.202247	0.0614901	0.071686
	SNORD52	2119	725	938	1.22097	0.0657527	0.06541
	SNORD75	589	1073	924	0.339383	0.0973139	0.0644337
	SNORD39	860	1010	889	0.495534	0.0916003	0.061993
	snoU85	100	473	879	0.0576203	0.0428979	0.0612957
	SNORD115	4916	2707	877	2.83261	0.245507	0.0611562
	SCARNA11	29	255	860	0.0167099	0.0231268	0.0599708
	SNORD24	993	1055	826	0.572169	0.0956815	0.0575998
	SNORD49	3151	1768	825	1.81562	0.160346	0.0575301
	SNORD95	1656	900	822	0.954192	0.081624	0.0573209
	SNORD58	6822	1450	800	3.93086	0.131505	0.0557868
	SNORD103	1122	275	744	0.6465	0.0249407	0.0518817
	SNORD15	270	334	708	0.155575	0.0302916	0.0493713
	SNORD47	361	275	655	0.208009	0.0249407	0.0456754
	SNORD36	153	98	655	0.088159	0.00888795	0.0456754
	SNORA41	274	571	608	0.15788	0.0517859	0.0423979
	SNORD31	3669	3002	606	2.11409	0.272261	0.0422585
	SNORD25	3829	434	575	2.20628	0.0393609	0.0400967
	SNORD67	208	428	558	0.11985	0.0388167	0.0389113
	SNORD35	96	430	544	0.0553155	0.0389981	0.037935
	SNORD123	141	211	537	0.0812446	0.0191363	0.0374469
	SNORD18	438	394	529	0.252377	0.0357332	0.036889
	SNORA73	54	291	527	0.031115	0.0263918	0.0367495
	SNORA16	182	639	511	0.104869	0.057953	0.0356338
	SNORD2	866	308	501	0.498992	0.0279335	0.0349365
	SNORD88	1372	1283	487	0.79055	0.11636	0.0339602
	SNORD12	2580	536	473	1.4866	0.0486116	0.0329839
	SNORD81	3480	1293	471	2.00519	0.117266	0.0328445
	SNORD61	578	765	458	0.333045	0.0693804	0.0319379
	SNORD53_SNORD92	449	908	452	0.258715	0.0823495	0.0315195
	SNORD44	2081	749	447	1.19908	0.0679293	0.0311709
	SNORD102	185	133	446	0.106598	0.0120622	0.0311011
	SNORD22	134	1163	436	0.0772112	0.105476	0.0304038
	SNORA55	45	151	427	0.0259291	0.0136947	0.0297762
	SNORD71	143	141	424	0.082397	0.0127878	0.029567
	SNORD29	1027	957	420	0.59176	0.0867935	0.029288
	SNORA26	44	112	407	0.0253529	0.0101577	0.0283815
	SNORA7	150	904	405	0.0864304	0.0819868	0.028242
	SCARNA4	46	839	392	0.0265053	0.0760917	0.0273355
	SNORD110	689	445	382	0.397004	0.0403585	0.0266382
	SNORD30	1243	843	330	0.71622	0.0764545	0.023012
	SNORA44	111	1012	323	0.0639585	0.0917816	0.0225239
	SCARNA2	120	1114	278	0.0691443	0.101032	0.0193859
	SNORD41	414	214	268	0.238548	0.0194084	0.0186886
	snoMBII-202	550	432	251	0.316912	0.0391795	0.0175031
	SNORA38	15	146	191	0.00864304	0.0132412	0.0133191
	SCARNA18	473	225	189	0.272544	0.020406	0.0131796
	SNORD89	34	29	189	0.0195909	0.00263011	0.0131796
	SCARNA6	921	230	185	0.530683	0.0208595	0.0129007
	snosnR60_Z15	876	698	183	0.504754	0.0633039	0.0127612
	SNORA42	333	552	180	0.191876	0.0500627	0.012552
	SCARNA14	12	27	174	0.00691443	0.00244872	0.0121336
	SNORD91	231	125	173	0.133103	0.0113367	0.0120639
	SNORD27	1813	156	157	1.04466	0.0141482	0.0109482
	SNORD66	614	642	150	0.353789	0.0582251	0.01046
	SNORA61	137	238	147	0.0789398	0.021585	0.0102508
	SNORD19	851	364	139	0.490349	0.0330124	0.00969295
	SNORA54	80	219	135	0.0460962	0.0198618	0.00941402
	U6atac	17	24	135	0.00979545	0.00217664	0.00941402
	SCARNA20	25	77	134	0.0144051	0.00698339	0.00934428
	SNORD11	285	221	133	0.164218	0.0200432	0.00927455
	SNORD60	730	260	128	0.420628	0.0235803	0.00892588
	SNORA3	70	44	127	0.0403342	0.00399051	0.00885615
	SNORD21	88	51	126	0.0507058	0.00462536	0.00878641
	SNORD74	747	330	125	0.430424	0.0299288	0.00871668
	U4atac	99	281	125	0.0570441	0.0254848	0.00871668
	SNORD65	122	30	124	0.0702967	0.0027208	0.00864695
	SNORA75	73	156	120	0.0420628	0.0141482	0.00836801
	SNORA40	22	102	118	0.0126765	0.00925072	0.00822855
	snoU2-30	91	46	117	0.0524345	0.00417189	0.00815881
	SNORA47	35	310	114	0.0201671	0.0281149	0.00794961
	SNORD42	210	98	113	0.121003	0.00888795	0.00787988
	SNORA63	71	124	112	0.0409104	0.011246	0.00781015
	SNORA50	510	1150	111	0.293863	0.104297	0.00774041
	SNORD16	308	170	108	0.17747	0.0154179	0.00753121
	SNORA70	47	139	107	0.0270815	0.0126064	0.00746148
	SNORD5	174	68	105	0.100259	0.00616715	0.00732201
	SNORA65	49	349	104	0.0282339	0.031652	0.00725228
	snoU18	41	25	103	0.0236243	0.00226733	0.00718255
	SNORD48	252	112	101	0.145203	0.0101577	0.00704308
	SNORA71	22	99	101	0.0126765	0.00897864	0.00704308
	SNORD101	341	200	99	0.196485	0.0181387	0.00690361
	SNORA48	18	0	98	0.0103717	0	0.00683388
	SNORA29	25	98	96	0.0144051	0.00888795	0.00669441
	SNORD111	136	101	92	0.0783636	0.00916003	0.00641548
	snoU89	39	67	91	0.0224719	0.00607645	0.00634574
	SNORD83	174	88	89	0.100259	0.00798101	0.00620628
	snoR38	305	63	89	0.175742	0.00571368	0.00620628
	SNORA17	54	366	88	0.031115	0.0331938	0.00613654
	SNORD17	254	302	87	0.146356	0.0273894	0.00606681
	SNORA36	324	582	84	0.18669	0.0527835	0.00585761
	SNORA62	55	330	83	0.0316912	0.0299288	0.00578788
	SNORA51	63	207	83	0.0363008	0.0187735	0.00578788
	SNORD100	283	167	80	0.163065	0.0151458	0.00557868
	SCARNA13	16	63	80	0.00921925	0.00571368	0.00557868
	SNORD127	128	3	79	0.073754	0.00027208	0.00550894
	SNORA5	48	167	77	0.0276577	0.0151458	0.00536948
	SNORA74	39	215	73	0.0224719	0.0194991	0.00509054
	snoZ40	154	76	72	0.0887352	0.00689269	0.00502081
	SNORA13	20	80	71	0.0115241	0.00725547	0.00495108
	SNORA84	8	111	69	0.00460962	0.010067	0.00481161
	SNORD70	116	80	69	0.0668395	0.00725547	0.00481161
	SNORD23	28	57	69	0.0161337	0.00516952	0.00481161
	SNORA21	54	134	67	0.031115	0.0121529	0.00467214
	SNORA68	55	288	65	0.0316912	0.0261197	0.00453267
	SCARNA21	2	7	65	0.00115241	0.000634853	0.00453267
	SNORA31	117	108	59	0.0674157	0.00979488	0.00411427
	snoU105B	47	13	58	0.0270815	0.00117901	0.00404454
	SNORD59	257	85	57	0.148084	0.00770893	0.00397481
	SNORA57	20	58	57	0.0115241	0.00526021	0.00397481
	snoZ196	98	36	57	0.0564679	0.00326496	0.00397481
	SNORA2	15	0	55	0.00864304	0	0.00383534
	SNORD64	501	93	54	0.288678	0.00843448	0.00376561
	snoU109	14	59	52	0.00806684	0.00535091	0.00362614
	SNORA79	15	87	47	0.00864304	0.00789032	0.00327747
	SNORD90	169	56	47	0.0973783	0.00507883	0.00327747
	snoZ17	171	149	46	0.0985307	0.0135133	0.00320774
	SNORD28	178	69	44	0.102564	0.00625784	0.00306827
	snoU13	138	352	43	0.079516	0.031924	0.00299854
	SNORA69	7	57	42	0.00403342	0.00516952	0.0029288
	SNORA11	6	51	42	0.00345722	0.00462536	0.0029288
	SNORD34	139	72	41	0.0800922	0.00652992	0.00285907
	SNORD107	34	22	39	0.0195909	0.00199525	0.0027196
	SNORA30	27	220	38	0.0155575	0.0199525	0.00264987
	SNORA8	11	140	38	0.00633823	0.0126971	0.00264987
	SNORD63	305	105	38	0.175742	0.0095228	0.00264987
	snoZ30	18	3	38	0.0103717	0.00027208	0.00264987
	SNORD46	258	69	37	0.14866	0.00625784	0.00258014
	SNORA52	81	164	35	0.0466724	0.0148737	0.00244067
	SNORA23	17	60	34	0.00979545	0.0054416	0.00237094
	SNORD78	94	4	32	0.0541631	0.000362773	0.00223147
	SNORA66	26	16	31	0.0149813	0.00145109	0.00216174
	SNORA25	5	44	30	0.00288101	0.00399051	0.002092
	SNORA72	11	18	30	0.00633823	0.00163248	0.002092
	SCARNA7	61	111	27	0.0351484	0.010067	0.0018828
	SNORD105	149	16	27	0.0858542	0.00145109	0.0018828
	SNORA64	20	76	26	0.0115241	0.00689269	0.00181307
	SNORA24	32	112	25	0.0184385	0.0101577	0.00174334
	SNORD11B	53	0	22	0.0305387	0	0.00153414
	SNORA49	30	138	20	0.0172861	0.0125157	0.00139467
	SNORD56	149	77	20	0.0858542	0.00698339	0.00139467
	SNORA43	5	3	19	0.00288101	0.00027208	0.00132494
	snoU6-53	57	92	18	0.0328436	0.00834379	0.0012552
	SNORD72	100	12	16	0.0576203	0.00108832	0.00111574
	ACA64	12	114	11	0.00691443	0.010339	0.000767068
	SCARNA8	16	65	11	0.00921925	0.00589507	0.000767068
	SNORA46	17	26	11	0.00979545	0.00235803	0.000767068
	snoU54	17	13	11	0.00979545	0.00117901	0.000767068
	snoU2_19	15	0	11	0.00864304	0	0.000767068
	SNORA32	2	0	11	0.00115241	0	0.000767068
	SNORA28	20	213	9	0.0115241	0.0193177	0.000627601
	SNORA20	18	180	9	0.0103717	0.0163248	0.000627601
	SNORA67	20	79	9	0.0115241	0.00716477	0.000627601
	SNORA4	11	21	9	0.00633823	0.00190456	0.000627601
	SNORD19B	11	0	9	0.00633823	0	0.000627601
	SNORA14	12	52	8	0.00691443	0.00471605	0.000557868
	SNORA22	19	45	8	0.0109479	0.0040812	0.000557868
	SNORA33	2	30	8	0.00115241	0.0027208	0.000557868
	SNORA1	9	9	8	0.00518583	0.00081624	0.000557868
	SNORA12	2	0	8	0.00115241	0	0.000557868
	SNORD86	5	35	0	0.00288101	0.00317427	0
	SNORA77	2	33	0	0.00115241	0.00299288	0
	SNORA35	22	32	0	0.0126765	0.00290219	0
	SNORA9	7	32	0	0.00403342	0.00290219	0
	SNORA19	9	22	0	0.00518583	0.00199525	0
	SCARNA17	3	18	0	0.00172861	0.00163248	0
	SNORD98	222	13	0	0.127917	0.00117901	0
	SNORD121A	101	13	0	0.0581965	0.00117901	0
	SNORD124	5	3	0	0.00288101	0.00027208	0
	SCARNA1	5	0	0	0.00288101	0	0
	SCARNA23	4	0	0	0.00230481	0	0

## Sheet: sRNAs_biotype_%
	Biotype	WC	AX	EV		Biotype	WC1	WC2	WC3	AX1	AX2	AX3	EV1	EV2	EV3
	snoRNA	69.6702	12.2779	67.7777		snoRNA	292973	269821	404243	39699	16480	16692	38291	32922	35327
	scaRNA	2.27984	0.601535	5.79849		scaRNA	6046	10587	14127	1529	800	988	1670	2865	3913
	snRNA	28.0499	87.1206	26.4238		snRNA	161440	77778	169201	537617	67231	79182	6000	14015	17360
						Total	460459	358186	587571	578845	84511	96862	45961	49802	56600
						Biotype	WC1	WC2	WC3	AX1	AX2	AX3	EV1	EV2	EV3
						snoRNA	63.6263	75.3299	68.799	6.85831	19.5004	17.2328	83.3119	66.1058	62.4152
						scaRNA	1.31304	2.95573	2.40431	0.264147	0.946622	1.02001	3.63352	5.75278	6.91343
						snRNA	35.0607	21.7144	28.7967	92.8775	79.553	81.7472	13.0545	28.1414	30.6714
						Total	100	100	100	100	100	100	100	100	100

## Sheet: AX_vs_WC
							Raw counts									Normalized counts
	RFAM ID	ID	description	Gene type	class	Id	WC1	WC2	WC3	AX1	AX2	AX3	EV1	EV2	EV3	norm.WC1	norm.WC2	norm.WC3	norm.AX1	norm.AX2	norm.AX3	norm.EV1	norm.EV2	norm.EV3	baseMean	WC	AX	EV	FC	log2FoldChange	pvalue	padj	log10FDR	tagwise.dispersion	trended.dispersion
	RF00003	U1	U1 spliceosomal RNA	splicing	NA	RF00003	81067	38859	90130	138061	27561	43148	2989	7527	9376	38491	15758	24003	473072	215177	295697	83798	244341	231316	180184	26084	327982	186485	12.574	3.652	5.01228e-11	2.09513e-09	8.67879	0.1804	0.1821
	RF00004	U2	U2 spliceosomal RNA	splicing	NA	RF00004	50309	20006	35821	385551	32652	26818	1829	4993	6223	23887	8113	9540	1321107	254924	183786	51277	162083	153528	240916	13847	586606	122296	42.365	5.405	1.53253e-11	8.00747e-10	9.0965	0.3174	0.1821
	RF00007	U12	U12 minor spliceosomal RNA	splicing	NA	RF00007	10965	7002	20312	3902	2780	5236	93	235	308	5206	2839	5409	13370	21704	35883	2607	7629	7599	11360.8	4485	23652	5945	5.273	2.399	5.09175e-06	0.000106417	3.97299	0.1797	0.1821
	RF00012	U3	Small nucleolar RNA U3	snoRNA	CD-box	RF00012	6922	3595	8088	4601	637	791	219	213	281	3287	1458	2154	15766	4973	5421	6140	6914	6933	5893.85	2300	8720	6662	3.795	1.924	0.000171028	0.00148937	2.827	0.176	0.1821
	RF00015	U4	U4 spliceosomal RNA	splicing	NA	RF00015	2383	1561	3252	3490	1041	905	478	532	540	1131	633	866	11959	8127	6202	13401	17270	13322	8101.3	877	8763	14664	9.997	3.321	3.82488e-13	2.66466e-11	10.5744	0.1256	0.1821
	RF00478	SCARNA6	Small Cajal body specific RNA 6	snoRNA	scaRNA	RF00478	1063	2593	4534	38	27	51	12	3	5	505	1051	1207	130	211	350	336	97	123	445.7	921	230	185	0.248	-2.011	0.00183058	0.0101266	1.99454	0.2673	0.3498
	RF00020	U5	U5 spliceosomal RNA	splicing	NA	RF00020	13581	7824	14525	4403	1959	1975	277	293	374	6448	3173	3868	15087	15295	13535	7766	9511	9227	9323.32	4496	14639	8835	3.256	1.703	4.20705e-05	0.00051722	3.28633	0.1178	0.1821
	RF01234	SNORA47	Small nucleolar RNA SNORA47	snoRNA	HACA-box	RF01234	111	48	128	212	21	6	4	1	8	53	19	34	726	164	41	112	32	197	153.3	35	310	114	8.819	3.141	0.00184119	0.0101266	1.99454	0.6154	0.4991
	RF00045	SNORA73	Small nucleolar RNA SNORA73 family	snoRNA	HACA-box	RF00045	133	112	199	128	32	27	18	18	20	63	45	53	439	250	185	505	584	493	290.82	54	291	527	5.442	2.444	0.000102491	0.00102003	2.99139	0.2475	0.4151
	RF00136	SNORD81	Small nucleolar RNA SNORD81	snoRNA	CD-box	RF00136	5599	10291	13554	524	142	142	14	17	19	2658	4173	3610	1796	1109	973	392	552	469	1747.95	3480	1293	471	0.372	-1.426	0.00224901	0.0120524	1.91893	0.149	0.2217
	RF00054	SNORD25	Small nucleolar RNA SNORD25	snoRNA	CD-box	RF00054	6486	11684	13782	44	102	52	24	18	19	3080	4738	3670	151	796	356	673	584	469	1613.03	3829	434	575	0.112	-3.154	1.30181e-07	3.40097e-06	5.4684	0.2131	0.2285
	RF00438	SNORA33	Small nucleolar RNA SNORA33	snoRNA	HACA-box	RF00438	6	3	7	10	0	8	0	0	1	3	1	2	34	0	55	0	0	25	13.3	2	30	8	14.483	3.856	0.0023372	0.0122118	1.91322	0.8464	0.9087
	RF00158	SNORD82	Small nucleolar RNA SNORD82	snoRNA	CD-box	RF00158	3362	1484	3042	1122	334	290	53	46	44	1596	602	810	3845	2608	1987	1486	1493	1086	1723.61	1003	2813	1355	2.808	1.49	0.00307632	0.0156817	1.80461	0.1739	0.2237
	RF00066	U7	U7 small nuclear RNA	NA	NA	RF00066	242	135	326	111	43	51	75	140	199	115	55	87	380	336	350	2103	4545	4910	1430.99	86	355	3853	4.158	2.056	0.000100582	0.00102003	2.99139	0.178	0.2421
	RF00263	SNORA68	Small nucleolar RNA SNORA68	snoRNA	HACA-box	RF00263	152	115	175	128	9	52	2	2	3	72	47	47	439	70	356	56	65	74	136.18	55	288	65	5.259	2.395	0.00320985	0.0159728	1.79662	0.421	0.515
	RF00554	SNORA48	Small nucleolar RNA SNORA48	snoRNA	HACA-box	RF00554	58	27	56	0	0	0	5	1	5	28	11	15	0	0	0	140	32	123	38.82	18	0	98	0.007	-7.162	0.00378599	0.0184017	1.73514	0.7417	0.886
	RF00211	SNORD35	Small nucleolar RNA SNORD35	snoRNA	CD-box	RF00211	239	178	388	289	27	13	20	17	21	113	72	103	990	211	89	561	552	518	356.64	96	430	544	4.503	2.171	0.00461346	0.0219139	1.65928	0.3834	0.3821
	RF00276	SNORD52	Small nucleolar RNA SNORD52	snoRNA	CD-box	RF00276	2360	6742	9395	102	132	116	44	19	39	1121	2734	2502	350	1031	795	1234	617	962	1260.45	2119	725	938	0.341	-1.554	0.00582941	0.0270744	1.56744	0.2145	0.2506
	RF00056	SNORA71	Small nucleolar RNA SNORA71	snoRNA	HACA-box	RF00056	66	43	67	43	5	16	3	3	5	31	17	18	147	39	110	84	97	123	74.17	22	99	101	4.507	2.172	0.00679661	0.0308802	1.51032	0.3999	0.6521
	RF00402	SNORA25	Small nucleolar RNA SNORA25	snoRNA	HACA-box	RF00402	5	8	41	16	3	8	0	2	1	2	3	11	55	23	55	0	65	25	26.58	5	44	30	7.875	2.977	0.00712855	0.0310389	1.50809	0.7092	0.8997
	RF00584	SNORD105	Small nucleolar RNA SNORD105	snoRNA	CD-box	RF00584	439	364	342	0	6	0	0	1	2	208	148	91	0	47	0	0	32	49	63.97	149	16	27	0.095	-3.4	0.00704209	0.0310389	1.50809	0.8125	0.632
	RF00086	SNORD27	Small nucleolar RNA SNORD27	snoRNA	CD-box	RF00086	3876	5005	5886	3	34	28	6	4	7	1840	2030	1568	10	265	192	168	130	173	708.42	1813	156	157	0.084	-3.569	1.04446e-05	0.000167918	3.7749	0.3726	0.3028
	RF00190	SNORA16	Small nucleolar RNA SNORA16B/SNORA16A family	snoRNA	HACA-box	RF00190	447	362	704	271	109	20	22	10	24	212	147	187	929	851	137	617	325	592	444.07	182	639	511	3.513	1.813	0.00747681	0.0318909	1.49633	0.3069	0.3546
	RF00071	SNORD73	Small nucleolar RNA SNORD73	snoRNA	CD-box	RF00071	1496	759	1459	199	202	174	860	412	510	710	308	389	682	1577	1192	24110	13374	12582	6102.78	469	1150	16689	2.446	1.291	0.00804984	0.0330319	1.48107	0.1626	0.1821
	RF00410	SNORA2	Small nucleolar RNA SNORA2/SNORA34 family	snoRNA	HACA-box	RF00410	36	33	55	0	0	0	5	0	1	17	13	15	0	0	0	140	0	25	23.33	15	0	55	0.008	-6.922	0.00806042	0.0330319	1.48107	0.8982	0.9087
	RF00153	SNORD62	Small nucleolar RNA SNORD62	snoRNA	CD-box	RF00153	7595	5092	13279	2158	669	1116	114	56	80	3606	2065	3536	7394	5223	7648	3196	1818	1974	4051.18	3069	6755	2329	2.201	1.138	0.00827989	0.0332788	1.47783	0.1302	0.1821
	RF00091	SNORA62	Small nucleolar RNA SNORA62/SNORA6 family	snoRNA	HACA-box	RF00091	143	98	213	140	19	53	1	3	5	68	40	57	480	148	363	28	97	123	156.05	55	330	83	6.053	2.598	0.000775276	0.0051296	2.28992	0.3747	0.4951
	RF01225	ACA64	Small nucleolar RNA ACA64	snoRNA	HACA-box	RF01225	31	22	40	66	15	0	0	1	0	15	9	11	226	117	0	0	32	0	45.56	12	114	11	10.018	3.324	0.00849557	0.0335014	1.47494	0.9437	0.7177
	RF00494	snoU2_19	Small nucleolar RNA U2-19	snoRNA	CD-box	RF00494	8	55	75	0	0	0	0	1	0	4	22	20	0	0	0	0	32	0	8.73	15	0	11	0.008	-6.955	0.00950434	0.0367853	1.43433	1.0199	0.9087
	RF00570	SNORD64	Small Nucleolar RNA SNORD64	snoRNA	CD-box	RF00570	377	1825	2188	1	22	15	2	1	3	179	740	583	3	172	103	56	32	74	215.81	501	93	54	0.181	-2.467	0.0105958	0.0402641	1.39508	0.5742	0.4392
	RF00099	SNORD22	Small nucleolar RNA SNORD22	snoRNA	CD-box	RF00099	373	240	481	656	79	91	21	10	16	177	97	128	2248	617	624	589	325	395	577.65	134	1163	436	8.693	3.12	3.45029e-06	8.01235e-05	4.09624	0.2747	0.3257
	RF00400	SNORA28	Small nucleolar RNA SNORA28	snoRNA	HACA-box	RF00400	61	25	76	168	0	9	1	0	0	29	10	20	576	0	62	28	0	0	80.52	20	213	9	10.785	3.431	0.0113505	0.0423615	1.37303	1.0879	0.5922
	RF00577	SNORD72	Small nucleolar RNA SNORD72	snoRNA	CD-box	RF00577	69	361	449	0	1	4	0	0	2	33	146	120	0	8	27	0	0	49	42.59	100	12	16	0.11	-3.19	0.0125791	0.0461235	1.33608	0.8228	0.7075
	RF01183	SNORD19B	Small nucleolar RNA SNORD19B	snoRNA	CD-box	RF01183	21	24	52	0	0	0	1	0	0	10	10	14	0	0	0	28	0	0	6.84	11	0	9	0.011	-6.501	0.0130119	0.0468878	1.32894	0.804	0.9087
	RF00287	SNORD44	Small nucleolar RNA SNORD44	snoRNA	CD-box	RF00287	5096	5290	6297	108	187	61	23	10	15	2420	2145	1677	370	1460	418	645	325	370	1092.14	2081	749	447	0.359	-1.48	0.0133016	0.0471194	1.3268	0.2429	0.263
	RF00090	SNORA74	Small nucleolar RNA SNORA74	snoRNA	HACA-box	RF00090	111	47	168	157	11	3	2	2	4	53	19	45	538	86	21	56	65	99	108.95	39	215	73	5.589	2.483	0.013781	0.0480039	1.31872	0.6476	0.5514
	RF01229	SNORA84	Small nucleolar RNA SNORA84	snoRNA	HACA-box	RF01229	28	9	25	97	0	0	1	4	2	13	4	7	332	0	0	28	130	49	62.58	8	111	69	14.125	3.82	0.0151808	0.0520131	1.28389	1.414	0.6756
	RF00271	SNORD60	Small nucleolar RNA SNORD60	snoRNA	CD-box	RF00271	2183	1315	2323	54	57	22	5	3	6	1037	533	619	185	445	151	140	97	148	372.76	730	260	128	0.354	-1.497	0.0171232	0.0577217	1.23866	0.2612	0.3683
	RF00217	SNORD20	Small nucleolar RNA SNORD20	snoRNA	CD-box	RF00217	5035	1615	2490	853	436	329	266	205	234	2391	655	663	2923	3404	2255	7457	6655	5773	3575.04	1236	2861	6628	2.314	1.21	0.0179359	0.0595015	1.22547	0.1821	0.1821
	RF00265	SNORA69	Small nucleolar RNA SNORA69	snoRNA	HACA-box	RF00265	20	10	31	27	10	0	1	3	0	9	4	8	93	78	0	28	97	0	35.31	7	57	42	7.787	2.961	0.0187665	0.0612844	1.21265	0.9495	0.8289
	RF00608	SNORD99	Small nucleolar RNA SNORD99	snoRNA	CD-box	RF00608	14367	8085	9257	3450	1686	668	392	895	1045	6822	3279	2465	11822	13163	4578	10990	29053	25781	11994.7	4189	9854	21941	2.353	1.234	0.0201445	0.0647724	1.18861	0.1972	0.1821
	RF00151	SNORD58	Small nucleolar RNA SNORD58	snoRNA	CD-box	RF00151	8627	22752	26823	197	282	215	32	25	28	4096	9226	7143	675	2202	1473	897	812	691	3023.91	6822	1450	800	0.212	-2.239	9.30356e-06	0.000162037	3.79039	0.1661	0.1821
	RF00432	SNORA51	Small nucleolar RNA SNORA51	snoRNA	HACA-box	RF00432	96	146	319	31	31	40	3	2	4	46	59	85	106	242	274	84	65	99	117.76	63	207	83	3.247	1.699	0.0207236	0.0656248	1.18293	0.3527	0.5434
	RF00563	SNORA53	Small nucleolar RNA SNORA53	snoRNA	HACA-box	RF00563	804	356	882	212	50	109	37	65	84	382	144	235	726	390	747	1037	2110	2072	871.61	254	621	1740	2.454	1.295	0.0240431	0.0717857	1.14396	0.2252	0.2878
	RF00600	SNORA79	Small nucleolar RNA SNORA79	snoRNA	HACA-box	RF00600	31	30	63	62	0	7	1	2	2	15	12	17	212	0	48	28	65	49	49.6	15	87	47	6.068	2.601	0.0234532	0.0717857	1.14396	0.8232	0.7209
	RF00618	U4atac	U4atac minor spliceosomal RNA	splicing	NA	RF00618	191	216	438	112	36	26	5	5	3	91	88	117	384	281	178	140	162	74	168.27	99	281	125	2.868	1.52	0.0240357	0.0717857	1.14396	0.303	0.4861
	RF01191	SNORD121A	Small nucleolar RNA SNORD121A	snoRNA	CD-box	RF01191	223	292	298	0	5	0	0	0	0	106	118	79	0	39	0	0	0	0	38.08	101	13	0	0.116	-3.104	0.023245	0.0717857	1.14396	0.9704	0.7168
	RF00594	SNORD86	Small nucleolar RNA SNORD86	snoRNA	CD-box	RF00594	11	10	17	19	5	0	0	0	0	5	4	5	65	39	0	0	0	0	13.11	5	35	0	7.554	2.917	0.0245995	0.0724127	1.14019	0.9944	0.9087
	RF00160	snoZ159	Small nucleolar RNA Z159/U59	snoRNA	CD-box	RF00160	0	0	0	0	0	0	0	0	0	NA	NA	NA	NA	NA	NA	NA	NA	NA	NA	NA	NA	NA	NA	NA	NA	NA	#VALUE!	NA	NA
	RF01299	SNORD2	Small nucleolar RNA SNORD2	snoRNA	CD-box	RF01299	1538	2627	3013	17	60	58	14	16	24	730	1065	802	58	468	397	392	519	592	558.45	866	308	501	0.352	-1.507	0.0251157	0.0729054	1.13724	0.3023	0.3289
	RF00213	snoR38	Small nucleolar RNA R38	snoRNA	CD-box	RF00213	402	1047	1121	0	18	7	2	5	2	191	425	299	0	141	48	56	162	49	152.24	305	63	89	0.2	-2.324	0.0268437	0.0738201	1.13183	0.6763	0.4943
	RF00288	snoZ30	Z30 small nucleolar RNA	snoRNA	CD-box	RF00288	42	38	73	0	1	0	2	1	1	20	15	19	0	8	0	56	32	25	19.53	18	3	38	0.111	-3.172	0.026611	0.0738201	1.13183	0.5629	0.9087
	RF00188	SNORD103	Small nucleolar RNA SNORD103/SNORD85	snoRNA	CD-box	RF00188	2547	3096	3392	28	59	39	24	29	25	1209	1255	903	96	461	267	673	941	617	713.67	1122	275	744	0.241	-2.051	0.00082926	0.00525198	2.27968	0.241	0.3047
	RF00431	SNORA55	Small nucleolar RNA SNORA55	snoRNA	HACA-box	RF00431	121	62	194	12	15	43	18	11	17	57	25	52	41	117	295	505	357	419	207.59	45	151	427	3.326	1.734	0.0268381	0.0738201	1.13183	0.3958	0.472
	RF00593	snoU83B	Small nucleolar RNA U83B	snoRNA	CD-box	RF00593	1508	737	1418	526	82	100	131	126	138	716	299	378	1802	640	685	3673	4090	3405	1743.09	464	1042	3723	2.257	1.174	0.0265379	0.0738201	1.13183	0.194	0.2241
	RF00392	SNORA5	Small nucleolar RNA SNORA5	snoRNA	HACA-box	RF00392	139	101	137	92	7	19	3	3	2	66	41	36	315	55	130	84	97	49	97.15	48	167	77	3.536	1.822	0.0274351	0.0744666	1.12804	0.4481	0.5745
	RF00561	SNORA40	Small nucleolar RNA SNORA40	snoRNA	HACA-box	RF00561	65	28	90	65	9	2	1	4	8	31	11	24	223	70	14	28	130	197	80.9	22	102	118	4.706	2.234	0.0278699	0.0746771	1.12681	0.6591	0.6335
	RF00614	SNORA11	Small nucleolar RNA SNORA11	snoRNA	HACA-box	RF00614	12	19	10	0	3	19	1	3	0	6	8	3	0	23	130	28	97	0	32.79	6	51	42	9.265	3.212	0.0295015	0.0780482	1.10764	1.2762	0.876
	RF00569	SNORD19	Small nucleolar RNA SNORD19	snoRNA	CD-box	RF00569	1115	2878	3215	98	46	58	5	7	2	529	1167	856	336	359	397	140	227	49	451.31	851	364	139	0.428	-1.226	0.0328249	0.085755	1.06674	0.2232	0.3484
	RF00264	SNORA64	Small nucleolar RNA SNORA64/SNORA10 family	snoRNA	HACA-box	RF00264	73	26	48	23	5	16	1	0	2	35	11	13	79	39	110	28	0	49	40.32	20	76	26	3.931	1.975	0.0370444	0.0943688	1.02517	0.5649	0.7603
	RF00399	SNORA24	Small nucleolar RNA SNORA24	snoRNA	HACA-box	RF00399	92	52	116	40	7	21	0	0	3	44	21	31	137	55	144	0	0	74	56.14	32	112	25	3.525	1.818	0.0374766	0.0943688	1.02517	0.4929	0.6773
	RF00579	SNORD90	Small nucleolar RNA SNORD90	snoRNA	CD-box	RF00579	283	354	865	14	10	6	3	1	1	134	144	230	48	78	41	84	32	25	90.74	169	56	47	0.326	-1.618	0.0366874	0.0943688	1.02517	0.3648	0.5724
	RF00492	SCARNA17	small Cajal body-specific RNA 17	snoRNA	scaRNA	RF00492	5	4	17	11	2	0	0	0	0	2	2	5	38	16	0	0	0	0	6.87	3	18	0	6.324	2.661	0.0392114	0.0975616	1.01072	0.9563	0.9087
	RF00273	SNORD59	Small nucleolar RNA SNORD59	snoRNA	CD-box	RF00273	826	400	818	27	13	9	0	3	3	392	162	218	93	101	62	0	97	74	133.26	257	85	57	0.332	-1.591	0.0406803	0.100026	0.999888	0.3856	0.5117
	RF00284	SNORD74	Small nucleolar RNA SNORD74	snoRNA	CD-box	RF00284	978	2548	2797	111	45	38	5	5	3	464	1033	745	380	351	260	140	162	74	401.23	747	330	125	0.443	-1.174	0.0421966	0.102548	0.989075	0.2259	0.3605
	RF00156	SNORA70	Small nucleolar RNA SNORA70	snoRNA	HACA-box	RF00156	154	62	160	52	14	19	3	2	7	73	25	43	178	109	130	84	65	173	97.81	47	139	107	2.981	1.576	0.0431166	0.103579	0.984728	0.3972	0.5817
	RF00599	SNORA77	Small nucleolar RNA SNORA77	snoRNA	HACA-box	RF00599	0	3	16	29	0	0	0	0	0	0	1	4	99	0	0	0	0	0	11.65	2	33	0	17.283	4.111	0.0457771	0.108721	0.963688	2.3841	0.9087
	RF00272	SNORA67	Small nucleolar RNA SNORA67	snoRNA	HACA-box	RF00272	78	23	58	15	8	18	1	0	0	37	9	15	51	62	123	28	0	0	36.34	20	79	9	3.805	1.928	0.0482306	0.113261	0.945921	0.6026	0.7724
	RF00154	SNORD63	Small nucleolar RNA SNORD63	snoRNA	CD-box	RF00154	370	1043	1185	23	24	7	0	2	2	176	423	316	79	187	48	0	65	49	149.18	305	105	38	0.34	-1.556	0.0518094	0.120313	0.919688	0.4138	0.4928
	RF00562	SNORA49	Small nucleolar RNA SNORA49	snoRNA	HACA-box	RF00562	86	62	87	93	0	14	1	1	0	41	25	23	319	0	96	28	32	0	62.69	30	138	20	4.704	2.234	0.0553107	0.127032	0.896086	0.8811	0.6474
	RF00573	SNORD67	Small nucleolar RNA SNORD67	snoRNA	CD-box	RF00573	458	463	824	117	57	64	28	19	11	217	188	219	401	445	439	785	617	271	398.04	208	428	558	2.054	1.038	0.0620006	0.140849	0.851245	0.211	0.368
	RF00440	SNORD37	Small nucleolar RNA SNORD37	snoRNA	CD-box	RF00440	705	1521	3270	81	480	102	26	44	75	335	617	871	278	3748	699	729	1428	1850	1172.67	608	1575	1336	2.586	1.371	0.0690548	0.155188	0.809143	0.3928	0.2582
	RF01210	snoU13	Small nucleolar RNA U13	snoRNA	CD-box	RF01210	432	205	469	62	29	90	2	0	3	205	83	125	212	226	617	56	0	74	177.65	138	352	43	2.548	1.349	0.0716058	0.159209	0.798033	0.3813	0.4718
	RF00283	SCARNA18	small Cajal body-specific RNA 18	snoRNA	scaRNA	RF00283	694	1494	1817	57	43	21	8	6	6	330	606	484	195	336	144	224	195	148	295.7	473	225	189	0.473	-1.079	0.0761904	0.167619	0.775677	0.2478	0.4002
	RF00133	SNORD33	Small nucleolar RNA Z195/SNORD33/SNORD32 family	snoRNA	CD-box	RF00133	2881	6158	8508	99	215	143	109	48	44	1368	2497	2266	339	1679	980	3056	1558	1086	1647.57	2044	999	1900	0.487	-1.038	0.0775336	0.16818	0.774226	0.2406	0.2278
	RF00553	SCARNA1	Small Cajal body specific RNA 1	snoRNA	scaRNA	RF00553	6	10	25	0	0	0	0	0	0	3	4	7	0	0	0	0	0	0	1.51	5	0	0	0.027	-5.224	0.0780548	0.16818	0.774226	1.0526	0.9087
	RF00231	SCARNA13	Small Cajal body specific RNA 13	snoRNA	scaRNA	RF00231	33	44	48	0	13	13	1	2	6	16	18	13	0	101	89	28	65	148	53.1	16	63	80	4.002	2.001	0.0884037	0.188534	0.724609	0.8712	0.7469
	RF00427	SCARNA23	Small Cajal body specific RNA 23	snoRNA	scaRNA	RF00427	8	6	22	0	0	0	0	0	0	4	2	6	0	0	0	0	0	0	1.34	4	0	0	0.03	-5.062	0.0910423	0.1922	0.716246	1.0576	0.9087
	RF00026	U6	U6 spliceosomal RNA	splicing	NA	RF00026	937	489	1536	136	64	156	31	34	45	445	198	409	466	500	1069	869	1104	1110	685.56	351	678	1028	1.93	0.949	0.094427	0.196885	0.705787	0.2229	0.3105
	RF00218	SNORD46	Small nucleolar RNA SNORD46	snoRNA	CD-box	RF00218	634	430	1119	0	17	11	4	0	0	301	174	298	0	133	75	112	0	0	121.52	258	69	37	0.263	-1.925	0.0960874	0.196885	0.705787	0.8575	0.5235
	RF00285	snoZ6	Z6 small nucleolar RNA	snoRNA	CD-box	RF00285	0	0	0	0	0	0	0	0	0	NA	NA	NA	NA	NA	NA	NA	NA	NA	NA	NA	NA	NA	NA	NA	NA	NA	#VALUE!	NA	NA
	RF00429	SNORA29	Small nucleolar RNA SNORA29	snoRNA	HACA-box	RF00429	68	13	144	66	0	10	1	5	4	32	5	38	226	0	69	28	162	99	73.29	25	98	96	3.936	1.977	0.0960439	0.196885	0.705787	0.9271	0.6497
	RF01161	SNORD5	Small nucleolar RNA SNORD5	snoRNA	CD-box	RF01161	437	360	632	22	13	4	8	2	1	207	146	168	75	101	27	224	65	25	115.55	174	68	105	0.392	-1.352	0.0995219	0.201942	0.694772	0.4299	0.5428
	RF00430	SNORA54	Small nucleolar RNA SNORA54	snoRNA	HACA-box	RF00430	189	196	261	151	10	9	1	4	10	90	79	70	517	78	62	28	130	247	144.5	80	219	135	2.788	1.479	0.103421	0.205358	0.687488	0.5605	0.5101
	RF00601	SCARNA20	Small Cajal body specific RNA 20	snoRNA	scaRNA	RF00601	80	33	95	25	3	18	0	4	11	38	13	25	86	23	123	0	130	271	78.93	25	77	134	3.042	1.605	0.104153	0.205358	0.687488	0.6345	0.6495
	RF00302	SNORA65	Small nucleolar RNA SNORA65	snoRNA	HACA-box	RF00302	173	75	126	168	26	39	3	4	4	82	30	34	576	203	267	84	130	99	167.19	49	349	104	7.201	2.848	0.000240536	0.00191927	2.71686	0.3702	0.4859
	RF00612	SNORD75	Small nucleolar RNA SNORD75	snoRNA	CD-box	RF00612	1014	1649	2316	180	148	211	26	34	38	481	669	617	617	1155	1446	729	1104	938	861.7	589	1073	924	1.817	0.861	0.103728	0.205358	0.687488	0.1959	0.2869
	RF00278	SNORD50	Small nucleolar RNA SNORD50	snoRNA	CD-box	RF00278	18712	9145	14095	995	406	465	70	134	115	8885	3708	3754	3409	3170	3187	1962	4350	2837	3918.01	5449	3255	3050	0.598	-0.743	0.110499	0.210537	0.676671	0.1536	0.1821
	RF00397	SNORA14	Small nucleolar RNA SNORA14	snoRNA	HACA-box	RF00397	45	10	45	34	5	0	0	0	1	21	4	12	117	39	0	0	0	25	24.18	12	52	8	4.232	2.081	0.109058	0.210537	0.676671	1.0862	0.8531
	RF00411	SNORA9	Small nucleolar RNA SNORA9	snoRNA	HACA-box	RF00411	28	5	18	23	2	0	0	0	0	13	2	5	79	16	0	0	0	0	12.73	7	32	0	4.83	2.272	0.111269	0.210537	0.676671	1.284	0.9087
	RF00571	SNORD65	Small nucleolar RNA SNORD65	snoRNA	CD-box	RF00571	178	336	550	0	1	12	11	2	0	85	136	146	0	8	82	308	65	0	92.29	122	30	124	0.239	-2.063	0.111102	0.210537	0.676671	1.03	0.5938
	RF01173	snoU105B	Small nucleolar RNA U105B	snoRNA	CD-box	RF01173	72	163	153	0	5	0	3	2	1	34	66	41	0	39	0	84	65	25	39.31	47	13	58	0.247	-2.016	0.111816	0.210537	0.676671	0.8488	0.7874
	RF01233	snoU109	Small nucleolar RNA U109	snoRNA	HACA-box	RF01233	34	26	54	0	7	18	0	4	1	16	11	14	0	55	123	0	130	25	41.51	14	59	52	4.235	2.082	0.113845	0.212442	0.672759	1.1039	0.8007
	RF00277	SNORD49	Small nucleolar RNA SNORD49	snoRNA	CD-box	RF00277	8077	6372	11398	163	291	361	29	20	41	3835	2584	3035	559	2272	2474	813	649	1012	1914.73	3151	1768	825	0.56	-0.837	0.116384	0.213371	0.670865	0.2002	0.2144
	RF00348	snoR9_plant	Small nucleolar RNA snoR9	snoRNA	CD-box	RF00348	0	0	0	0	0	0	0	0	0	NA	NA	NA	NA	NA	NA	NA	NA	NA	NA	NA	NA	NA	NA	NA	NA	NA	#VALUE!	NA	NA
	RF00325	SNORD53_SNORD92	Small nucleolar RNA SNORD53/SNORD92	snoRNA	CD-box	RF00325	1525	705	1266	520	69	59	21	13	14	724	286	337	1782	539	404	589	422	345	603.12	449	908	452	2.032	1.023	0.116383	0.213371	0.670865	0.2968	0.321
	RF00319	SNORA23	Small nucleolar RNA SNORA23	snoRNA	HACA-box	RF00319	40	33	74	25	12	0	1	0	3	19	13	20	86	94	0	28	0	74	37.05	17	60	34	3.446	1.785	0.118742	0.215802	0.665945	0.846	0.79
	RF00393	SNORA8	Small nucleolar RNA SNORA8	snoRNA	HACA-box	RF00393	31	19	41	85	14	3	2	1	1	15	8	11	291	109	21	56	32	25	63.07	11	140	38	12.697	3.666	0.000340081	0.00245093	2.61067	0.5956	0.6599
	RF00189	SNORD95	Small nucleolar RNA SNORD95	snoRNA	CD-box	RF00189	2189	5301	6681	354	150	46	40	30	15	1039	2150	1779	1213	1171	315	1121	974	370	1125.87	1656	900	822	0.544	-0.878	0.14539	0.261953	0.581777	0.2551	0.2609
	RF00568	SNORA26	Small nucleolar RNA SNORA26	snoRNA	HACA-box	RF00568	101	85	183	78	9	0	8	11	26	48	34	49	267	70	0	224	357	641	187.95	44	112	407	2.624	1.392	0.151831	0.27122	0.566679	0.6362	0.4883
	RF00072	SNORA75	Small nucleolar RNA SNORA75	snoRNA	HACA-box	RF00072	231	90	278	81	13	13	2	4	7	110	36	74	278	101	89	56	130	173	116.33	73	156	120	2.155	1.108	0.154762	0.274113	0.56207	0.41	0.5477
	RF00398	SNORA15	Small nucleolar RNA SNORA15	snoRNA	HACA-box	RF00398	2	0	3	0	0	0	0	0	0	NA	NA	NA	NA	NA	NA	NA	NA	NA	NA	NA	NA	NA	NA	NA	NA	NA	#VALUE!	NA	NA
	RF00137	SNORD83	Small nucleolar RNA SNORD83	snoRNA	CD-box	RF00137	348	429	685	21	14	12	4	1	5	165	174	182	72	109	82	112	32	123	117.01	174	88	89	0.501	-0.997	0.160909	0.28025	0.552455	0.3238	0.5382
	RF00586	SNORA12	Small nucleolar RNA SNORA12	snoRNA	HACA-box	RF00586	1	8	13	0	0	0	0	0	1	0	3	3	0	0	0	0	0	25	3.54	2	0	8	0.049	-4.351	0.160356	0.28025	0.552455	1.0058	0.9087
	RF00401	SNORA20	Small nucleolar RNA SNORA20	snoRNA	HACA-box	RF00401	53	24	69	100	5	23	1	0	0	25	10	18	343	39	158	28	0	0	68.96	18	180	9	10.183	3.348	0.000785394	0.0051296	2.28992	0.5851	0.6271
	RF00286	SCARNA8	Small Cajal body specific RNA 8	snoRNA	scaRNA	RF00286	32	37	71	0	2	26	0	1	0	15	15	19	0	16	178	0	32	0	30.6	16	65	11	3.881	1.956	0.162691	0.281012	0.551275	1.2745	0.8239
	RF00150	SNORD42	Small nucleolar RNA SNORD42	snoRNA	CD-box	RF00150	416	597	714	26	22	5	8	2	2	198	242	190	89	172	34	224	65	49	140.38	210	98	113	0.466	-1.103	0.165075	0.282792	0.548533	0.4147	0.5109
	RF00412	SNORA21	Small nucleolar RNA SNORA21	snoRNA	HACA-box	RF00412	128	142	166	63	23	1	4	2	1	61	58	44	216	180	7	112	65	25	85.18	54	134	67	2.488	1.315	0.173827	0.295364	0.529642	0.6322	0.6012
	RF00405	SNORA44	Small nucleolar RNA SNORA44	snoRNA	HACA-box	RF00405	310	242	332	606	87	41	17	6	12	147	98	88	2076	679	281	477	195	296	481.98	111	1012	323	9.128	3.19	1.85923e-05	0.000259053	3.58661	0.3358	0.344
	RF00282	SNORD48	Small nucleolar RNA SNORD48	snoRNA	CD-box	RF00282	298	816	1070	5	26	17	7	1	3	141	331	285	17	203	117	196	32	74	155.19	252	112	101	0.436	-1.198	0.17652	0.295976	0.528743	0.5209	0.4934
	RF00407	SNORA50	Small nucleolar RNA SNORA50	snoRNA	HACA-box	RF00407	1610	757	1726	21	65	419	4	3	5	764	307	460	72	507	2871	112	97	123	590.54	510	1150	111	2.25	1.17	0.177554	0.295976	0.528743	0.5256	0.3219
	RF00421	SNORA32	Small nucleolar RNA SNORA32	snoRNA	HACA-box	RF00421	1	9	9	0	0	0	0	1	0	0	4	2	0	0	0	0	32	0	4.33	2	0	11	0.054	-4.212	0.178435	0.295976	0.528743	1.0249	0.9087
	RF00409	SNORA7	Small nucleolar RNA SNORA7	snoRNA	HACA-box	RF00409	483	281	403	511	58	74	9	16	18	229	114	107	1751	453	507	252	519	444	486.37	150	904	405	6.042	2.595	0.000170808	0.00148937	2.827	0.3026	0.3437
	RF00396	SNORA13	Small nucleolar RNA SNORA13	snoRNA	HACA-box	RF00396	24	41	121	0	30	1	0	2	6	11	17	32	0	234	7	0	65	148	57.14	20	80	71	3.919	1.97	0.179854	0.29598	0.528738	1.4095	0.7167
	RF00085	SNORD28	Small nucleolar RNA SNORD28	snoRNA	CD-box	RF00085	484	342	619	0	7	22	3	0	2	230	139	165	0	55	151	84	0	49	96.91	178	69	44	0.378	-1.403	0.198247	0.323489	0.490141	0.7794	0.5614
	RF00191	SNORA57	Small nucleolar RNA SNORA57	snoRNA	HACA-box	RF00191	73	31	41	35	7	0	5	1	0	35	13	11	120	55	0	140	32	0	45.04	20	58	57	3.05	1.609	0.199665	0.323489	0.490141	1.0429	0.7601
	RF00275	SNORD56	Small nucleolar RNA SNORD56	snoRNA	CD-box	RF00275	342	296	617	21	9	13	1	1	0	162	120	164	72	70	89	28	32	0	82.06	149	77	20	0.517	-0.951	0.205995	0.331177	0.47994	0.3636	0.5863
	RF00439	SNORD87	Small nucleolar RNA SNORD87	snoRNA	CD-box	RF00439	1299	1817	1740	122	177	145	237	161	181	617	737	463	418	1382	994	6644	5226	4465	2327.43	606	931	5445	1.53	0.614	0.208141	0.332072	0.478767	0.1661	0.2
	RF00415	SNORA30	Small nucleolar RNA SNORA30/SNORA37 family	snoRNA	HACA-box	RF00415	64	62	92	103	12	31	2	1	1	30	25	25	353	94	212	56	32	25	94.7	27	220	38	8.284	3.05	0.000168142	0.00148937	2.827	0.3941	0.5726
	RF00134	snoZ196	Small nucleolar RNA Z196/R39/R59 family	snoRNA	CD-box	RF00134	186	261	375	0	13	1	0	3	3	88	106	100	0	101	7	0	97	74	63.75	98	36	57	0.353	-1.502	0.22512	0.356439	0.448014	0.9667	0.6555
	RF00418	SNORA58	Small nucleolar RNA SNORA58	snoRNA	HACA-box	RF00418	0	0	0	0	0	0	0	0	0	NA	NA	NA	NA	NA	NA	NA	NA	NA	NA	NA	NA	NA	NA	NA	NA	NA	#VALUE!	NA	NA
	RF00105	SNORD115	Small nucleolar RNA SNORD115	snoRNA	CD-box	RF00105	15804	7211	16218	88	214	897	17	39	36	7504	2924	4319	302	1671	6147	477	1266	888	2833.04	4916	2707	877	0.55	-0.862	0.227084	0.356846	0.447519	0.3606	0.1832
	RF00580	SNORD91	Small nucleolar RNA SNORD91 family	snoRNA	CD-box	RF00580	412	598	963	8	21	27	6	7	5	196	242	256	27	164	185	168	227	123	176.64	231	125	173	0.532	-0.911	0.229526	0.357992	0.446127	0.3811	0.4794
	RF00602	SCARNA21	Small Cajal body specific RNA 21	snoRNA	scaRNA	RF00602	8	3	4	0	1	2	2	2	3	4	1	1	0	8	14	56	65	74	24.73	2	7	65	3.011	1.59	0.235913	0.362543	0.44064	0.6795	0.9087
	RF00422	SCARNA24	Small Cajal body specific RNA 24	snoRNA	scaRNA	RF00422	0	0	0	0	0	0	0	0	0	NA	NA	NA	NA	NA	NA	NA	NA	NA	NA	NA	NA	NA	NA	NA	NA	NA	#VALUE!	NA	NA
	RF00423	SCARNA4	Small Cajal body specific RNA 4	snoRNA	scaRNA	RF00423	150	96	104	443	42	98	9	14	19	71	39	28	1518	328	672	252	454	469	425.65	46	839	392	18.335	4.196	1.48071e-08	4.42098e-07	6.35448	0.3014	0.3584
	RF00424	SCARNA16	Small Cajal body specific RNA 16	snoRNA	scaRNA	RF00424	117	161	243	75	218	80	1498	2696	3670	56	65	65	257	1702	548	41997	87518	90543	24750	62	836	73353	13.403	3.744	1.95411e-09	6.80681e-08	7.16706	0.2216	0.1821
	RF00425	SNORA18	Small nucleolar RNA SNORA18	snoRNA	HACA-box	RF00425	659	408	805	248	142	127	56	22	35	313	165	214	850	1109	870	1570	714	863	741.01	231	943	1049	4.079	2.028	0.000290152	0.00216578	2.66439	0.2061	0.3026
	RF00603	SNORD23	Small nucleolar RNA SNORD23	snoRNA	CD-box	RF00603	61	38	152	21	3	11	3	3	1	29	15	40	72	23	75	84	97	25	51.31	28	57	69	2.034	1.025	0.234685	0.362543	0.44064	0.4761	0.7341
	RF00428	SNORA38	Small nucleolar RNA SNORA38	snoRNA	HACA-box	RF00428	45	34	39	100	8	5	8	7	5	21	14	10	343	62	34	224	227	123	117.75	15	146	191	9.804	3.293	0.000469936	0.00327389	2.48494	0.5207	0.5613
	RF00092	SNORA63	Small nucleolar RNA SNORA63	snoRNA	HACA-box	RF00092	154	165	271	62	11	11	3	4	5	73	67	72	212	86	75	84	130	123	102.58	71	124	112	1.792	0.841	0.246669	0.373578	0.427618	0.3537	0.57
	RF00186	SNORD101	Small nucleolar RNA SNORD101	snoRNA	CD-box	RF00186	482	988	1473	31	24	45	3	2	6	229	401	392	106	187	308	84	65	148	213.42	341	200	99	0.584	-0.775	0.245935	0.373578	0.427618	0.3017	0.4445
	RF00588	SNORD41	Small nucleolar RNA SNORD41	snoRNA	CD-box	RF00588	815	1088	1551	112	32	1	6	12	10	387	441	413	384	250	7	168	390	247	298.46	414	214	268	0.52	-0.942	0.253039	0.380469	0.419681	0.4701	0.4011
	RF00413	SNORA19	Small nucleolar RNA SNORA19	snoRNA	HACA-box	RF00413	22	31	14	8	5	0	0	0	0	10	13	4	27	39	0	0	0	0	10.35	9	22	0	2.479	1.31	0.284933	0.425364	0.371239	0.9209	0.9087
	RF00088	SNORD30	Small nucleolar RNA SNORD30	snoRNA	CD-box	RF00088	2442	3334	4571	288	130	77	16	6	14	1159	1352	1217	987	1015	528	449	195	345	805.22	1243	843	330	0.679	-0.559	0.292081	0.432942	0.36357	0.1979	0.2915
	RF00406	SNORA42	Small nucleolar RNA SNORA42/SNORA80 family	snoRNA	HACA-box	RF00406	1444	321	688	121	44	131	5	7	7	686	130	183	415	344	898	140	227	173	355	333	552	180	1.657	0.728	0.301775	0.443295	0.353307	0.3487	0.3758
	RF00609	SNORD100	Small nucleolar RNA SNORD100	snoRNA	CD-box	RF00609	394	942	1047	62	30	8	3	1	5	187	382	279	212	234	55	84	32	123	176.59	283	167	80	0.593	-0.753	0.303307	0.443295	0.353307	0.3647	0.4713
	RF00443	SNORA27	Small nucleolar RNA SNORA27	snoRNA	HACA-box	RF00443	0	0	0	0	0	0	0	0	0	NA	NA	NA	NA	NA	NA	NA	NA	NA	NA	NA	NA	NA	NA	NA	NA	NA	#VALUE!	NA	NA
	RF00493	snoU2-30	Small nucleolar RNA U2-30	snoRNA	CD-box	RF00493	163	242	363	0	9	10	4	2	7	77	98	97	0	70	69	112	65	173	84.53	91	46	117	0.491	-1.027	0.311155	0.451607	0.34524	0.6519	0.6149
	RF00582	SCARNA14	Small Cajal body specific RNA 14	snoRNA	scaRNA	RF00582	37	18	37	0	5	6	4	2	14	18	7	10	0	39	41	112	65	345	70.82	12	27	174	2.175	1.121	0.318647	0.459291	0.337912	0.7482	0.7203
	RF00340	SNORA36	Small nucleolar RNA SNORA36 family	snoRNA	HACA-box	RF00340	844	887	787	12	72	167	7	1	1	401	360	210	41	562	1144	196	32	25	330.12	324	582	84	1.796	0.845	0.337824	0.479133	0.319544	0.5457	0.3845
	RF00414	SNORA22	Small nucleolar RNA SNORA22	snoRNA	HACA-box	RF00414	63	30	51	0	5	14	0	0	1	30	12	14	0	39	96	0	0	25	23.92	19	45	8	2.369	1.244	0.339291	0.479133	0.319544	1.1106	0.8722
	RF00548	U11	U11 spliceosomal RNA	splicing	NA	RF00548	1645	1639	2843	1974	1123	915	184	195	244	781	665	757	6764	8768	6271	5159	6330	6020	4612.59	734	7268	5836	9.894	3.307	6.26949e-15	1.31032e-12	11.8826	0.1079	0.1821
	RF00420	SNORA61	Small nucleolar RNA SNORA61	snoRNA	HACA-box	RF00420	487	154	439	29	18	69	7	6	2	231	62	117	99	141	473	196	195	49	173.75	137	238	147	1.728	0.789	0.334757	0.479133	0.319544	0.4619	0.4827
	RF00147	SNORD34	Small nucleolar RNA SNORD34	snoRNA	CD-box	RF00147	397	221	524	1	15	14	0	3	1	188	90	140	3	117	96	0	97	25	84.02	139	72	41	0.507	-0.981	0.343843	0.482304	0.316679	0.712	0.5901
	RF00560	SNORA17	Small nucleolar RNA SNORA17	snoRNA	HACA-box	RF00560	166	51	230	169	48	21	1	5	3	79	21	61	579	375	144	28	162	74	169.21	54	366	88	6.844	2.775	0.000913456	0.00561507	2.25065	0.4352	0.4832
	RF00274	SNORD57	Small nucleolar RNA SNORD57	snoRNA	CD-box	RF00274	4995	6887	9643	843	193	178	63	26	32	2372	2793	2568	2889	1507	1220	1766	844	789	1860.82	2578	1872	1133	0.728	-0.459	0.347805	0.484609	0.314609	0.1697	0.2169
	RF00403	SNORA41	Small nucleolar RNA SNORA41	snoRNA	HACA-box	RF00403	698	758	694	0	78	161	56	4	5	331	307	185	0	609	1103	1570	130	123	484.35	274	571	608	2.074	1.053	0.36133	0.490827	0.309071	0.9316	0.346
	RF00419	SNORA52	Small nucleolar RNA SNORA52	snoRNA	HACA-box	RF00419	259	110	283	1	24	44	0	1	3	123	45	75	3	187	302	0	32	74	93.53	81	164	35	2.009	1.006	0.361662	0.490827	0.309071	0.8384	0.5749
	RF00564	SCARNA11	Small Cajal body specific RNA 11	snoRNA	scaRNA	RF00564	69	85	79	18	55	40	22	27	44	33	34	21	62	429	274	617	876	1086	381.36	29	255	860	8.54	3.094	2.19225e-05	0.000286362	3.54308	0.3138	0.3787
	RF00610	SNORD110	Small nucleolar RNA SNORD110	snoRNA	CD-box	RF00610	1212	1711	2997	26	120	45	17	10	14	575	694	798	89	937	308	477	325	345	505.38	689	445	382	0.64	-0.643	0.357018	0.490827	0.309071	0.3407	0.3389
	RF01295	SCARNA7	Small Cajal body-specific RNA 7	snoRNA	scaRNA	RF01295	193	81	218	7	22	20	0	1	2	92	33	58	24	172	137	0	32	49	66.35	61	111	27	1.793	0.843	0.360621	0.490827	0.309071	0.5713	0.6436
	RF00138	SNORD16	Small nucleolar RNA SNORD16	snoRNA	CD-box	RF00138	752	366	1572	1	44	24	4	2	6	357	148	419	3	344	164	112	65	148	195.63	308	170	108	0.546	-0.872	0.364177	0.491051	0.308873	0.6346	0.4584
	RF00049	SNORD36	Small nucleolar RNA SNORD36	snoRNA	CD-box	RF00049	348	334	594	45	11	8	8	24	39	165	135	158	154	86	55	224	779	962	302.15	153	98	655	0.656	-0.609	0.36906	0.494446	0.305881	0.3024	0.4115
	RF00342	snoZ40	Small nucleolar RNA Z40	snoRNA	CD-box	RF00342	136	532	685	64	1	0	3	1	4	65	216	182	219	8	0	84	32	99	100.57	154	76	72	0.507	-0.979	0.388101	0.516645	0.286808	0.8882	0.5587
	RF00096	U8	U8 small nucleolar RNA	snoRNA	CD-box	RF00096	5285	4253	7157	892	378	277	122	69	67	2509	1725	1906	3056	2951	1898	3420	2240	1653	2373.23	2047	2635	2438	1.288	0.365	0.414883	0.5488	0.260586	0.1431	0.1975
	RF00606	SNORD93	Small nucleolar RNA SNORD93	snoRNA	CD-box	RF00606	3365	2145	3418	556	211	133	331	105	144	1598	870	910	1905	1647	911	9280	3409	3553	2675.85	1126	1488	5414	1.323	0.404	0.427932	0.562501	0.249876	0.1843	0.1886
	RF00068	SNORD21	Small nucleolar RNA SNORD21	snoRNA	CD-box	RF00068	236	177	303	0	10	11	8	1	5	112	72	81	0	78	75	224	32	123	88.68	88	51	126	0.562	-0.831	0.430845	0.562791	0.249653	0.7231	0.6076
	RF01159	snoU18	Small nucleolar RNA U18	snoRNA	CD-box	RF01159	98	69	184	0	7	3	4	3	4	47	28	49	0	55	21	112	97	99	56.33	41	25	103	0.565	-0.824	0.43513	0.564858	0.248061	0.6504	0.7323
	RF00055	SNORD96	Small nucleolar RNA SNORD96 family	snoRNA	CD-box	RF00055	3125	1842	3176	289	299	103	152	112	111	1484	747	846	990	2334	706	4261	3636	2738	1971.41	1026	1343	3545	1.307	0.387	0.455467	0.587608	0.230912	0.1904	0.2133
	RF00334	SNORA3	Small nucleolar RNA SNORA3/SNORA45 family	snoRNA	HACA-box	RF00334	217	104	241	16	10	0	6	2	6	103	42	64	55	78	0	168	65	148	80.38	70	44	127	0.637	-0.651	0.496819	0.637026	0.195843	0.5927	0.6335
	RF00139	SNORA72	Small nucleolar RNA SNORA72	snoRNA	HACA-box	RF00139	36	27	16	16	0	0	0	2	1	17	11	4	55	0	0	0	65	25	19.64	11	18	30	1.841	0.88	0.523127	0.654692	0.183963	1.2581	0.9087
	RF00279	SNORD45	Small nucleolar RNA SNORD45	snoRNA	CD-box	RF00279	4219	3334	5379	442	175	147	62	42	43	2003	1352	1432	1515	1366	1007	1738	1363	1061	1426.48	1596	1296	1387	0.813	-0.299	0.519256	0.654692	0.183963	0.1524	0.2401
	RF00377	snoU6-53	Small nucleolar RNA U6-53/MBII-28	snoRNA	CD-box	RF00377	203	77	161	29	0	26	1	0	1	96	31	43	99	0	178	28	0	25	55.64	57	92	18	1.635	0.71	0.517958	0.654692	0.183963	0.8293	0.6702
	RF00619	U6atac	U6atac minor spliceosomal RNA	splicing	NA	RF00619	42	28	70	17	0	2	6	2	7	20	11	19	58	0	14	168	65	173	58.64	17	24	135	1.566	0.647	0.520995	0.654692	0.183963	0.6391	0.7546
	RF00281	SNORD47	Small nucleolar RNA SNORD47	snoRNA	CD-box	RF00281	1074	575	1277	110	44	15	13	25	32	510	233	340	377	344	103	364	812	789	430.21	361	275	655	0.764	-0.389	0.536708	0.66769	0.175425	0.2748	0.3593
	RF00581	SNORD12	Small nucleolar SNORD12/SNORD106	snoRNA	CD-box	RF00581	3863	7867	10198	177	74	62	15	14	22	1834	3190	2716	606	578	425	421	454	543	1196.34	2580	536	473	0.208	-2.264	8.23229e-06	0.000156414	3.80573	0.1652	0.2546
	RF00270	SNORD61	Small nucleolar RNA SNORD61	snoRNA	CD-box	RF00270	1878	855	1855	452	69	30	12	16	21	892	347	494	1549	539	206	336	519	518	599.93	578	765	458	1.33	0.412	0.543541	0.671332	0.173062	0.3266	0.3214
	RF00394	SNORA4	Small nucleolar RNA SNORA4	snoRNA	HACA-box	RF00394	46	10	21	0	0	9	1	0	0	22	4	6	0	0	62	28	0	0	13.47	11	21	9	1.905	0.93	0.54606	0.671332	0.173062	1.5256	0.9087
	RF01156	SNORD123	Small nucleolar RNA SNORD123	snoRNA	CD-box	RF01156	287	419	438	0	54	31	19	18	20	136	170	117	0	422	212	533	584	493	296.36	141	211	537	1.483	0.569	0.552646	0.671529	0.172935	0.6396	0.4122
	RF01294	snoU89	Small nucleolar RNA U89	snoRNA	HACA-box	RF01294	76	81	182	0	24	2	6	1	3	36	33	48	0	187	14	168	32	74	65.91	39	67	91	1.67	0.74	0.550008	0.671529	0.172935	1.0364	0.6817
	RF00592	SNORD78	Small nucleolar RNA SNORD78	snoRNA	CD-box	RF00592	185	268	317	1	1	0	0	3	0	88	109	84	3	8	0	0	97	0	43.28	94	4	32	0.04	-4.662	0.000247943	0.00191927	2.71686	0.588	0.7193
	RF00309	snosnR60_Z15	Small nucleolar RNA snR60/Z15/Z230/Z193/J17	snoRNA	CD-box	RF00309	2187	2186	2647	291	73	77	3	9	7	1038	886	705	997	570	528	84	292	173	585.94	876	698	183	0.799	-0.323	0.563908	0.677765	0.168921	0.2214	0.3222
	RF00324	snoMBII-202	Small nucleolar RNA MBII-202	snoRNA	CD-box	RF00324	714	1704	2332	163	68	30	5	9	13	339	691	621	559	531	206	140	292	321	411.01	550	432	251	0.786	-0.347	0.565098	0.677765	0.168921	0.255	0.3597
	RF00598	SNORA76	Small nucleolar RNA SNORA76	snoRNA	HACA-box	RF00598	0	0	0	0	0	0	0	0	0	NA	NA	NA	NA	NA	NA	NA	NA	NA	NA	NA	NA	NA	NA	NA	NA	NA	#VALUE!	NA	NA
	RF00575	SNORD70	Small nucleolar RNA SNORD70	snoRNA	CD-box	RF00575	463	109	312	17	4	22	1	1	6	220	44	83	58	31	151	28	32	148	88.43	116	80	69	0.691	-0.533	0.567507	0.677765	0.168921	0.586	0.587
	RF00067	SNORD15	Small nucleolar RNA SNORD15	snoRNA	CD-box	RF00067	554	551	1211	70	52	52	21	23	32	263	223	323	240	406	356	589	747	789	437.34	270	334	708	1.232	0.301	0.577951	0.682439	0.165936	0.2001	0.3583
	RF00089	SNORD31	Small nucleolar RNA SNORD31	snoRNA	CD-box	RF00089	13502	4687	10117	672	308	627	15	24	25	6411	1901	2694	2303	2405	4297	421	779	617	2425.15	3669	3002	606	0.818	-0.29	0.575608	0.682439	0.165936	0.192	0.1952
	RF00404	SNORA46	Small nucleolar RNA SNORA46	snoRNA	HACA-box	RF00404	83	11	31	14	3	1	0	1	0	39	4	8	48	23	7	0	32	0	18.09	17	26	11	1.55	0.633	0.603728	0.705546	0.151475	0.9701	0.9087
	RF01291	SNORD97	Small nucleolar RNA SNORD97	snoRNA	CD-box	RF01291	1427	4236	6804	380	230	288	65	28	39	678	1718	1812	1302	1796	1974	1822	909	962	1441.35	1403	1691	1231	1.204	0.268	0.604271	0.705546	0.151475	0.1906	0.2391
	RF00565	SCARNA3	Small Cajal body specific RNA 3	snoRNA	scaRNA	RF00565	3186	5783	6325	207	313	511	107	95	124	1513	2345	1684	709	2444	3502	3000	3084	3059	2371.11	1847	2218	3048	1.198	0.261	0.613567	0.712419	0.147264	0.1909	0.1978
	RF00187	SNORD102	Small nucleolar RNA SNORD102	snoRNA	CD-box	RF00187	354	407	835	0	3	55	18	15	14	168	165	222	0	23	377	505	487	345	254.76	185	133	446	0.715	-0.484	0.645258	0.745077	0.127799	0.769	0.4338
	RF00607	SNORD98	Small nucleolar RNA SNORD98	snoRNA	CD-box	RF00607	413	715	673	0	5	0	0	0	0	196	290	179	0	39	0	0	0	0	78.26	222	13	0	0.052	-4.256	0.0011857	0.00689608	2.1614	0.8165	0.5822
	RF00157	SNORD39	Small nucleolar RNA SNORD55/SNORD39	snoRNA	CD-box	RF00157	1835	1981	3403	442	102	105	25	37	31	871	803	906	1515	796	720	701	1201	765	919.79	860	1010	889	1.178	0.236	0.650698	0.747231	0.126545	0.1931	0.2802
	RF00566	SNORA35	Small nucleolar RNA SNORA35	snoRNA	HACA-box	RF00566	63	48	68	21	3	0	0	0	0	30	19	18	72	23	0	0	0	0	18.1	22	32	0	1.467	0.553	0.657597	0.751026	0.124345	1.0465	0.8863
	RF00611	SNORD111	Small nucleolar RNA SNORD111	snoRNA	CD-box	RF00611	257	337	563	2	7	35	9	0	1	122	137	150	7	55	240	252	0	25	109.66	136	101	92	0.73	-0.455	0.674463	0.766102	0.115713	0.8075	0.5523
	RF00155	SNORA66	Small nucleolar RNA SNORA66	snoRNA	HACA-box	RF00155	61	44	112	14	0	0	1	2	0	29	18	30	48	0	0	28	65	0	24.17	26	16	31	0.695	-0.524	0.683232	0.766799	0.115318	1.074	0.8852
	RF00567	SNORD17	Small nucleolar RNA SNORD17	snoRNA	CD-box	RF00567	641	493	967	116	30	40	5	3	1	304	200	258	397	234	274	140	97	25	214.43	254	302	87	1.195	0.257	0.686084	0.766799	0.115318	0.2807	0.4443
	RF00613	SNORD94	Small nucleolar RNA SNORD94	snoRNA	CD-box	RF00613	463	200	699	221	69	67	38	52	47	220	81	186	757	539	459	1065	1688	1160	683.9	162	585	1304	3.611	1.853	0.00118784	0.00689608	2.1614	0.2159	0.3121
	RF01164	SNORD107	Small nucleolar RNA SNORD107	snoRNA	CD-box	RF01164	55	49	207	19	0	0	1	2	1	26	20	55	65	0	0	28	65	25	31.54	34	22	39	0.703	-0.509	0.679134	0.766799	0.115318	1.0069	0.8208
	RF00212	SNORD38	Small nucleolar RNA SNORD38	snoRNA	CD-box	RF00212	1296	786	1546	170	38	34	92	12	21	615	319	412	583	297	233	2579	390	518	660.54	449	371	1162	0.831	-0.267	0.69772	0.775657	0.11033	0.3324	0.3147
	RF00574	SNORD69	Small nucleolar RNA SNORD69	snoRNA	CD-box	RF00574	3053	3154	3922	408	157	108	108	96	119	1450	1279	1044	1398	1226	740	3028	3116	2936	1801.89	1258	1121	3027	0.893	-0.163	0.712304	0.78768	0.10365	0.1384	0.2207
	RF01290	SNORD10	Small nucleolar RNA SNORD10	snoRNA	CD-box	RF01290	1068	641	1117	104	27	96	37	56	66	507	260	297	356	211	658	1037	1818	1628	752.56	355	408	1494	1.151	0.203	0.726035	0.798638	0.09765	0.2338	0.3024
	RF01182	SNORD11	Small nucleolar RNA SNORD11	snoRNA	CD-box	RF01182	621	569	1233	0	48	42	0	7	7	295	231	328	0	375	288	0	227	173	212.94	285	221	133	0.77	-0.376	0.732512	0.801544	0.0960724	0.8541	0.448
	RF00093	SNORD18	Small nucleolar RNA SNORD18	snoRNA	CD-box	RF00093	883	1078	1725	46	81	57	14	14	30	419	437	459	158	632	391	392	454	740	453.72	438	394	529	0.89	-0.169	0.777569	0.846416	0.0724162	0.2482	0.352
	RF00087	SNORD26	Small nucleolar RNA SNORD26	snoRNA	CD-box	RF00087	8921	3196	7990	333	310	485	66	27	28	4236	1296	2128	1141	2420	3324	1850	876	691	1995.81	2553	2295	1139	0.898	-0.155	0.782748	0.847639	0.071789	0.2272	0.2112
	RF00266	snoZ17	Small nucleolar RNA Z17	snoRNA	CD-box	RF00266	338	439	655	30	38	7	0	2	3	160	178	174	103	297	48	0	65	74	122.15	171	149	46	0.864	-0.21	0.796988	0.854208	0.0684365	0.4576	0.5274
	RF00578	SNORD89	Small nucleolar RNA SNORD89	snoRNA	CD-box	RF00578	118	51	93	5	0	10	8	3	10	56	21	25	17	0	69	224	97	247	83.95	34	29	189	0.838	-0.255	0.796855	0.854208	0.0684365	0.5983	0.6578
	RF00289	SNORND104	Small nucleolar RNA SNORD104	snoRNA	CD-box	RF00289	23961	23354	27264	1927	1388	1859	32825	28601	30188	11377	9470	7261	6603	10837	12740	920260	928445	744772	294641	9369	10060	864492	1.073	0.102	0.802899	0.856152	0.0674491	0.1203	0.1821
	RF01186	SNORD127	Small nucleolar RNA SNORD127	snoRNA	CD-box	RF01186	394	195	442	1	0	1	5	3	0	187	79	118	3	0	7	140	97	0	70.19	128	3	79	0.028	-5.135	4.60438e-05	0.00053462	3.27196	0.5667	0.6375
	RF01277	snoU54	Small nucleolar RNA U54	snoRNA	CD-box	RF01277	58	23	56	9	1	0	0	1	0	28	9	15	31	8	0	0	32	0	13.65	17	13	11	0.825	-0.278	0.815437	0.865108	0.0629294	0.8537	0.9087
	RF01192	SNORD11B	Small nucleolar RNA SNORD11B	snoRNA	CD-box	RF01192	166	76	181	0	0	0	0	2	0	79	31	48	0	0	0	0	65	0	24.75	53	0	22	0.002	-8.72	0.000229649	0.00191927	2.71686	0.8326	0.8374
	RF01200	SNORD125	Small nucleolar RNA SNORD125	snoRNA	CD-box	RF01200	0	0	0	0	0	0	0	0	0	NA	NA	NA	NA	NA	NA	NA	NA	NA	NA	NA	NA	NA	NA	NA	NA	NA	#VALUE!	NA	NA
	RF00408	SNORA1	Small nucleolar RNA SNORA1	snoRNA	HACA-box	RF00408	35	14	15	8	0	0	0	0	1	17	6	4	27	0	0	0	0	25	8.71	9	9	8	1.209	0.274	0.836895	0.881379	0.0548375	1.0986	0.9087
	RF00604	SNORD88	Small nucleolar RNA SNORD88	snoRNA	CD-box	RF00604	2809	3376	5307	409	137	201	14	17	21	1334	1369	1413	1401	1070	1377	392	552	518	1047.45	1372	1283	487	0.936	-0.096	0.839207	0.881379	0.0548375	0.1585	0.2671
	RF00069	SNORD24	Small nucleolar RNA SNORD24	snoRNA	CD-box	RF00069	2824	1918	3224	337	152	120	24	32	31	1341	778	859	1155	1187	822	673	1039	765	957.5	993	1055	826	1.063	0.088	0.860904	0.899645	0.0459287	0.1801	0.2762
	RF00070	SNORD29	Small nucleolar RNA SNORD29	snoRNA	CD-box	RF00070	1018	3219	4852	368	151	63	19	11	15	483	1305	1292	1261	1179	432	533	357	370	801.36	1027	957	420	0.933	-0.1	0.865725	0.900182	0.0456697	0.2482	0.2923
	RF00181	SNORD113	Small nucleolar RNA SNORD113/SNORD114 family	snoRNA	CD-box	RF00181	4203	5775	8029	707	264	263	82	105	123	1996	2342	2138	2423	2061	1802	2299	3409	3035	2389.3	2159	2095	2914	0.971	-0.042	0.919734	0.93768	0.0279454	0.1229	0.1971
	RF00322	SNORA31	Small nucleolar RNA SNORA31	snoRNA	HACA-box	RF00322	422	142	350	31	28	0	2	3	1	200	58	93	106	219	0	56	97	25	94.9	117	108	59	0.922	-0.118	0.909899	0.93768	0.0279454	0.7478	0.5725
	RF01241	SNORA81	Small nucleolar RNA SNORA81	snoRNA	HACA-box	RF01241	978	967	2097	1843	609	692	51	49	63	464	392	558	6315	4755	4742	1430	1591	1554	2422.42	471	5271	1525	11.175	3.482	2.7091e-14	2.83101e-12	11.5481	0.1236	0.1957
	RF01268	SCARNA2	Small Cajal body-specific RNA 2	snoRNA	scaRNA	RF01268	365	140	488	648	54	102	7	12	10	173	57	130	2220	422	699	196	390	247	503.73	120	1114	278	9.305	3.218	1.43199e-05	0.000213776	3.67004	0.3321	0.339
	RF00416	SNORA43	Small nucleolar RNA SNORA43	snoRNA	HACA-box	RF00416	15	13	10	3	0	0	0	1	1	7	5	3	10	0	0	0	32	25	9.16	5	3	19	0.908	-0.139	0.918038	0.93768	0.0279454	0.7429	0.9087
	RF00572	SNORD66	Small nucleolar RNA SNORD66	snoRNA	CD-box	RF00572	1750	1358	1732	427	40	22	7	4	5	831	551	461	1463	312	151	196	130	123	468.72	614	642	150	1.052	0.073	0.91956	0.93768	0.0279454	0.3765	0.3447
	RF00016	SNORD14	Small nucleolar RNA SNORD14	snoRNA	CD-box	RF00016	20531	5494	10453	1419	802	600	183	159	139	9748	2228	2784	4862	6261	4112	5130	5161	3429	4857.41	4920	5078	4573	1.032	0.046	0.930319	0.939308	0.027192	0.1957	0.1821
	RF01211	SNORD124	Small nucleolar RNA SNORD124	snoRNA	CD-box	RF01211	9	14	18	3	0	0	0	0	0	4	6	5	10	0	0	0	0	0	2.78	5	3	0	0.916	-0.127	0.92618	0.939308	0.027192	0.7791	0.9087
	RF00576	SNORD71	Small nucleolar RNA SNORD71	snoRNA	HACA-box	RF00576	477	213	442	27	9	38	16	14	15	226	86	118	93	70	260	449	454	370	236.32	143	141	424	0.979	-0.031	0.964219	0.968854	0.0137416	0.3279	0.4461
	RF01296	snoU85	Small nucleolar RNA U85	snoRNA	HACA-box	RF01296	272	123	456	142	50	79	30	28	36	129	50	121	487	390	541	841	909	888	484.11	100	473	879	4.719	2.239	8.79137e-05	0.000967051	3.01455	0.2083	0.3485
	RF00108	SNORD116	Small nucleolar RNA SNORD116	snoRNA	CD-box	RF00108	4722	3170	5993	767	229	112	381	52	70	2242	1285	1596	2628	1788	768	10681	1688	1727	2711.51	1708	1728	4699	1.013	0.018	0.977164	0.977164	0.0100325	0.2981	0.1874

## Sheet: EV_vs_WC
							Raw counts									Normalized counts
	RFAM ID	ID	description	Gene type	class	Id	WC1	WC2	WC3	AX1	AX2	AX3	EV1	EV2	EV3	norm.WC1	norm.WC2	norm.WC3	norm.AX1	norm.AX2	norm.AX3	norm.EV1	norm.EV2	norm.EV3	baseMean	WC	AX	EV	FC	log2FoldChange	pvalue	padj	log10FDR	tagwise.dispersion	trended.dispersion
	RF00003	U1	U1 spliceosomal RNA	splicing	NA	RF00003	81067	38859	90130	138061	27561	43148	2989	7527	9376	38491	15758	24003	473072	215177	295697	83798	244341	231316	180184	26084	327982	186485	7.149	2.838	1.20805e-07	2.10402e-06	5.67695	0.1804	0.1821
	RF00004	U2	U2 spliceosomal RNA	splicing	NA	RF00004	50309	20006	35821	385551	32652	26818	1829	4993	6223	23887	8113	9540	1321107	254924	183786	51277	162083	153528	240916	13847	586606	122296	8.832	3.143	1.29142e-05	0.000128527	3.891	0.3174	0.1821
	RF00012	U3	Small nucleolar RNA U3	snoRNA	CD-box	RF00012	6922	3595	8088	4601	637	791	219	213	281	3287	1458	2154	15766	4973	5421	6140	6914	6933	5893.85	2300	8720	6662	2.897	1.535	0.00253008	0.0112508	1.94882	0.176	0.1821
	RF00049	SNORD36	Small nucleolar RNA SNORD36	snoRNA	CD-box	RF00049	348	334	594	45	11	8	8	24	39	165	135	158	154	86	55	224	779	962	302.15	153	98	655	4.286	2.1	0.00250677	0.0112508	1.94882	0.3024	0.4115
	RF00015	U4	U4 spliceosomal RNA	splicing	NA	RF00015	2383	1561	3252	3490	1041	905	478	532	540	1131	633	866	11959	8127	6202	13401	17270	13322	8101.3	877	8763	14664	16.72	4.063	9.96966e-18	4.16732e-16	15.3801	0.1256	0.1821
	RF00154	SNORD63	Small nucleolar RNA SNORD63	snoRNA	CD-box	RF00154	370	1043	1185	23	24	7	0	2	2	176	423	316	79	187	48	0	65	49	149.18	305	105	38	0.124	-3.016	0.00269932	0.0117533	1.92984	0.4138	0.4928
	RF00570	SNORD64	Small Nucleolar RNA SNORD64	snoRNA	CD-box	RF00570	377	1825	2188	1	22	15	2	1	3	179	740	583	3	172	103	56	32	74	215.81	501	93	54	0.11	-3.181	0.0033682	0.0143664	1.84265	0.5742	0.4392
	RF00604	SNORD88	Small nucleolar RNA SNORD88	snoRNA	CD-box	RF00604	2809	3376	5307	409	137	201	14	17	21	1334	1369	1413	1401	1070	1377	392	552	518	1047.45	1372	1283	487	0.355	-1.494	0.00373753	0.0156229	1.80624	0.1585	0.2671
	RF00045	SNORA73	Small nucleolar RNA SNORA73 family	snoRNA	HACA-box	RF00045	133	112	199	128	32	27	18	18	20	63	45	53	439	250	185	505	584	493	290.82	54	291	527	9.763	3.287	7.8289e-07	1.09083e-05	4.96224	0.2475	0.4151
	RF01191	SNORD121A	Small nucleolar RNA SNORD121A	snoRNA	CD-box	RF01191	223	292	298	0	5	0	0	0	0	106	118	79	0	39	0	0	0	0	38.08	101	13	0	0.001	-9.663	0.00483679	0.0198213	1.70287	0.9704	0.7168
	RF00054	SNORD25	Small nucleolar RNA SNORD25	snoRNA	CD-box	RF00054	6486	11684	13782	44	102	52	24	18	19	3080	4738	3670	151	796	356	673	584	469	1613.03	3829	434	575	0.15	-2.737	5.57086e-06	5.82155e-05	4.23496	0.2131	0.2285
	RF00055	SNORD96	Small nucleolar RNA SNORD96 family	snoRNA	CD-box	RF00055	3125	1842	3176	289	299	103	152	112	111	1484	747	846	990	2334	706	4261	3636	2738	1971.41	1026	1343	3545	3.456	1.789	0.000819302	0.00439062	2.35747	0.1904	0.2133
	RF00619	U6atac	U6atac minor spliceosomal RNA	splicing	NA	RF00619	42	28	70	17	0	2	6	2	7	20	11	19	58	0	14	168	65	173	58.64	17	24	135	8.147	3.026	0.00496117	0.0199401	1.70027	0.6391	0.7546
	RF00066	U7	U7 small nuclear RNA	NA	NA	RF00066	242	135	326	111	43	51	75	140	199	115	55	87	380	336	350	2103	4545	4910	1430.99	86	355	3853	45.021	5.493	1.30682e-19	6.82816e-18	17.1657	0.178	0.2421
	RF00574	SNORD69	Small nucleolar RNA SNORD69	snoRNA	CD-box	RF00574	3053	3154	3922	408	157	108	108	96	119	1450	1279	1044	1398	1226	740	3028	3116	2936	1801.89	1258	1121	3027	2.406	1.267	0.0050865	0.0200581	1.69771	0.1384	0.2207
	RF00275	SNORD56	Small nucleolar RNA SNORD56	snoRNA	CD-box	RF00275	342	296	617	21	9	13	1	1	0	162	120	164	72	70	89	28	32	0	82.06	149	77	20	0.128	-2.963	0.00713605	0.0276192	1.55879	0.3636	0.5863
	RF00026	U6	U6 spliceosomal RNA	splicing	NA	RF00026	937	489	1536	136	64	156	31	34	45	445	198	409	466	500	1069	869	1104	1110	685.56	351	678	1028	2.929	1.55	0.0080536	0.0306037	1.51423	0.2229	0.3105
	RF00099	SNORD22	Small nucleolar RNA SNORD22	snoRNA	CD-box	RF00099	373	240	481	656	79	91	21	10	16	177	97	128	2248	617	624	589	325	395	577.65	134	1163	436	3.254	1.702	0.010837	0.0404453	1.39313	0.2747	0.3257
	RF00071	SNORD73	Small nucleolar RNA SNORD73	snoRNA	CD-box	RF00071	1496	759	1459	199	202	174	860	412	510	710	308	389	682	1577	1192	24110	13374	12582	6102.78	469	1150	16689	35.593	5.154	1.07787e-19	6.82816e-18	17.1657	0.1626	0.1821
	RF00067	SNORD15	Small nucleolar RNA SNORD15	snoRNA	CD-box	RF00067	554	551	1211	70	52	52	21	23	32	263	223	323	240	406	356	589	747	789	437.34	270	334	708	2.626	1.393	0.0131556	0.0474055	1.32417	0.2001	0.3583
	RF00572	SNORD66	Small nucleolar RNA SNORD66	snoRNA	CD-box	RF00572	1750	1358	1732	427	40	22	7	4	5	831	551	461	1463	312	151	196	130	123	468.72	614	642	150	0.244	-2.035	0.0130237	0.0474055	1.32417	0.3765	0.3447
	RF00086	SNORD27	Small nucleolar RNA SNORD27	snoRNA	CD-box	RF00086	3876	5005	5886	3	34	28	6	4	7	1840	2030	1568	10	265	192	168	130	173	708.42	1813	156	157	0.087	-3.523	3.00211e-05	0.000250977	3.60037	0.3726	0.3028
	RF00578	SNORD89	Small nucleolar RNA SNORD89	snoRNA	CD-box	RF00578	118	51	93	5	0	10	8	3	10	56	21	25	17	0	69	224	97	247	83.95	34	29	189	5.633	2.494	0.0134774	0.0477421	1.3211	0.5983	0.6578
	RF00088	SNORD30	Small nucleolar RNA SNORD30	snoRNA	CD-box	RF00088	2442	3334	4571	288	130	77	16	6	14	1159	1352	1217	987	1015	528	449	195	345	805.22	1243	843	330	0.267	-1.905	0.00114253	0.00555323	2.25545	0.1979	0.2915
	RF00089	SNORD31	Small nucleolar RNA SNORD31	snoRNA	CD-box	RF00089	13502	4687	10117	672	308	627	15	24	25	6411	1901	2694	2303	2405	4297	421	779	617	2425.15	3669	3002	606	0.165	-2.603	5.10809e-06	5.81676e-05	4.23532	0.192	0.1952
	RF00056	SNORA71	Small nucleolar RNA SNORA71	snoRNA	HACA-box	RF00056	66	43	67	43	5	16	3	3	5	31	17	18	147	39	110	84	97	123	74.17	22	99	101	4.586	2.197	0.014437	0.0502891	1.29853	0.3999	0.6521
	RF00573	SNORD67	Small nucleolar RNA SNORD67	snoRNA	CD-box	RF00573	458	463	824	117	57	64	28	19	11	217	188	219	401	445	439	785	617	271	398.04	208	428	558	2.664	1.413	0.0153974	0.052755	1.27774	0.211	0.368
	RF00020	U5	U5 spliceosomal RNA	splicing	NA	RF00020	13581	7824	14525	4403	1959	1975	277	293	374	6448	3173	3868	15087	15295	13535	7766	9511	9227	9323.32	4496	14639	8835	1.965	0.974	0.0176744	0.0588832	1.23001	0.1178	0.1821
	RF00273	SNORD59	Small nucleolar RNA SNORD59	snoRNA	CD-box	RF00273	826	400	818	27	13	9	0	3	3	392	162	218	93	101	62	0	97	74	133.26	257	85	57	0.22	-2.186	0.0177495	0.0588832	1.23001	0.3856	0.5117
	RF00274	SNORD57	Small nucleolar RNA SNORD57	snoRNA	CD-box	RF00274	4995	6887	9643	843	193	178	63	26	32	2372	2793	2568	2889	1507	1220	1766	844	789	1860.82	2578	1872	1133	0.44	-1.185	0.0196919	0.0643065	1.19175	0.1697	0.2169
	RF00601	SCARNA20	Small Cajal body specific RNA 20	snoRNA	scaRNA	RF00601	80	33	95	25	3	18	0	4	11	38	13	25	86	23	123	0	130	271	78.93	25	77	134	5.273	2.399	0.0226798	0.0729243	1.13713	0.6345	0.6495
	RF00105	SNORD115	Small nucleolar RNA SNORD115	snoRNA	CD-box	RF00105	15804	7211	16218	88	214	897	17	39	36	7504	2924	4319	302	1671	6147	477	1266	888	2833.04	4916	2707	877	0.178	-2.489	0.00104773	0.00521368	2.28286	0.3606	0.1832
	RF00186	SNORD101	Small nucleolar RNA SNORD101	snoRNA	CD-box	RF00186	482	988	1473	31	24	45	3	2	6	229	401	392	106	187	308	84	65	148	213.42	341	200	99	0.296	-1.755	0.0236935	0.0739096	1.1313	0.3017	0.4445
	RF00407	SNORA50	Small nucleolar RNA SNORA50	snoRNA	HACA-box	RF00407	1610	757	1726	21	65	419	4	3	5	764	307	460	72	507	2871	112	97	123	590.54	510	1150	111	0.218	-2.195	0.0233417	0.0739096	1.1313	0.5256	0.3219
	RF00561	SNORA40	Small nucleolar RNA SNORA40	snoRNA	HACA-box	RF00561	65	28	90	65	9	2	1	4	8	31	11	24	223	70	14	28	130	197	80.9	22	102	118	5.377	2.427	0.0248072	0.0762456	1.11779	0.6591	0.6335
	RF00136	SNORD81	Small nucleolar RNA SNORD81	snoRNA	CD-box	RF00136	5599	10291	13554	524	142	142	14	17	19	2658	4173	3610	1796	1109	973	392	552	469	1747.95	3480	1293	471	0.135	-2.889	2.60147e-08	5.43708e-07	6.26463	0.149	0.2217
	RF00108	SNORD116	Small nucleolar RNA SNORD116	snoRNA	CD-box	RF00108	4722	3170	5993	767	229	112	381	52	70	2242	1285	1596	2628	1788	768	10681	1688	1727	2711.51	1708	1728	4699	2.752	1.46	0.0267986	0.0811727	1.09059	0.2981	0.1874
	RF00190	SNORA16	Small nucleolar RNA SNORA16B/SNORA16A family	snoRNA	HACA-box	RF00190	447	362	704	271	109	20	22	10	24	212	147	187	929	851	137	617	325	592	444.07	182	639	511	2.816	1.493	0.03131	0.0908859	1.0415	0.3069	0.3546
	RF00554	SNORA48	Small nucleolar RNA SNORA48	snoRNA	HACA-box	RF00554	58	27	56	0	0	0	5	1	5	28	11	15	0	0	0	140	32	123	38.82	18	0	98	5.586	2.482	0.0312793	0.0908859	1.0415	0.7417	0.886
	RF00576	SNORD71	Small nucleolar RNA SNORD71	snoRNA	HACA-box	RF00576	477	213	442	27	9	38	16	14	15	226	86	118	93	70	260	449	454	370	236.32	143	141	424	2.952	1.562	0.0307176	0.0908859	1.0415	0.3279	0.4461
	RF00218	SNORD46	Small nucleolar RNA SNORD46	snoRNA	CD-box	RF00218	634	430	1119	0	17	11	4	0	0	301	174	298	0	133	75	112	0	0	121.52	258	69	37	0.146	-2.777	0.0347771	0.0995674	1.00188	0.8575	0.5235
	RF00151	SNORD58	Small nucleolar RNA SNORD58	snoRNA	CD-box	RF00151	8627	22752	26823	197	282	215	32	25	28	4096	9226	7143	675	2202	1473	897	812	691	3023.91	6822	1450	800	0.117	-3.094	8.37811e-09	1.94558e-07	6.71095	0.1661	0.1821
	RF00609	SNORD100	Small nucleolar RNA SNORD100	snoRNA	CD-box	RF00609	394	942	1047	62	30	8	3	1	5	187	382	279	212	234	55	84	32	123	176.59	283	167	80	0.29	-1.784	0.0367615	0.103826	0.983693	0.3647	0.4713
	RF00405	SNORA44	Small nucleolar RNA SNORA44	snoRNA	HACA-box	RF00405	310	242	332	606	87	41	17	6	12	147	98	88	2076	679	281	477	195	296	481.98	111	1012	323	2.908	1.54	0.0373174	0.103991	0.983004	0.3358	0.344
	RF00276	SNORD52	Small nucleolar RNA SNORD52	snoRNA	CD-box	RF00276	2360	6742	9395	102	132	116	44	19	39	1121	2734	2502	350	1031	795	1234	617	962	1260.45	2119	725	938	0.443	-1.173	0.0396363	0.109	0.962574	0.2145	0.2506
	RF00409	SNORA7	Small nucleolar RNA SNORA7	snoRNA	HACA-box	RF00409	483	281	403	511	58	74	9	16	18	229	114	107	1751	453	507	252	519	444	486.37	150	904	405	2.693	1.429	0.0402112	0.109145	0.961997	0.3026	0.3437
	RF00070	SNORD29	Small nucleolar RNA SNORD29	snoRNA	CD-box	RF00070	1018	3219	4852	368	151	63	19	11	15	483	1305	1292	1261	1179	432	533	357	370	801.36	1027	957	420	0.409	-1.289	0.0411372	0.110227	0.957713	0.2482	0.2923
	RF00567	SNORD17	Small nucleolar RNA SNORD17	snoRNA	CD-box	RF00567	641	493	967	116	30	40	5	3	1	304	200	258	397	234	274	140	97	25	214.43	254	302	87	0.338	-1.566	0.0438726	0.116068	0.935287	0.2807	0.4443
	RF00160	snoZ159	Small nucleolar RNA Z159/U59	snoRNA	CD-box	RF00160	0	0	0	0	0	0	0	0	0	NA	NA	NA	NA	NA	NA	NA	NA	NA	NA	NA	NA	NA	NA	NA	NA	NA		NA	NA
	RF00087	SNORD26	Small nucleolar RNA SNORD26	snoRNA	CD-box	RF00087	8921	3196	7990	333	310	485	66	27	28	4236	1296	2128	1141	2420	3324	1850	876	691	1995.81	2553	2295	1139	0.446	-1.165	0.0457872	0.119619	0.9222	0.2272	0.2112
	RF00283	SCARNA18	small Cajal body-specific RNA 18	snoRNA	scaRNA	RF00283	694	1494	1817	57	43	21	8	6	6	330	606	484	195	336	144	224	195	148	295.7	473	225	189	0.398	-1.329	0.047502	0.121072	0.916955	0.2478	0.4002
	RF00579	SNORD90	Small nucleolar RNA SNORD90	snoRNA	CD-box	RF00579	283	354	865	14	10	6	3	1	1	134	144	230	48	78	41	84	32	25	90.74	169	56	47	0.277	-1.85	0.0472132	0.121072	0.916955	0.3648	0.5724
	RF00212	SNORD38	Small nucleolar RNA SNORD38	snoRNA	CD-box	RF00212	1296	786	1546	170	38	34	92	12	21	615	319	412	583	297	233	2579	390	518	660.54	449	371	1162	2.593	1.375	0.0506065	0.127431	0.894726	0.3324	0.3147
	RF01156	SNORD123	Small nucleolar RNA SNORD123	snoRNA	CD-box	RF01156	287	419	438	0	54	31	19	18	20	136	170	117	0	422	212	533	584	493	296.36	141	211	537	3.804	1.928	0.0520621	0.12931	0.888366	0.6396	0.4122
	RF01229	SNORA84	Small nucleolar RNA SNORA84	snoRNA	HACA-box	RF01229	28	9	25	97	0	0	1	4	2	13	4	7	332	0	0	28	130	49	62.58	8	111	69	8.565	3.098	0.0525904	0.12931	0.888366	1.414	0.6756
	RF00340	SNORA36	Small nucleolar RNA SNORA36 family	snoRNA	HACA-box	RF00340	844	887	787	12	72	167	7	1	1	401	360	210	41	562	1144	196	32	25	330.12	324	582	84	0.262	-1.934	0.0534407	0.129873	0.88648	0.5457	0.3845
	RF00211	SNORD35	Small nucleolar RNA SNORD35	snoRNA	CD-box	RF00211	239	178	388	289	27	13	20	17	21	113	72	103	990	211	89	561	552	518	356.64	96	430	544	5.635	2.494	0.0016232	0.00771022	2.11293	0.3834	0.3821
	RF00231	SCARNA13	Small Cajal body specific RNA 13	snoRNA	scaRNA	RF00231	33	44	48	0	13	13	1	2	6	16	18	13	0	101	89	28	65	148	53.1	16	63	80	5.24	2.39	0.0557105	0.133833	0.873436	0.8712	0.7469
	RF00266	snoZ17	Small nucleolar RNA Z17	snoRNA	CD-box	RF00266	338	439	655	30	38	7	0	2	3	160	178	174	103	297	48	0	65	74	122.15	171	149	46	0.272	-1.876	0.0621787	0.147674	0.830695	0.4576	0.5274
	RF00217	SNORD20	Small nucleolar RNA SNORD20	snoRNA	CD-box	RF00217	5035	1615	2490	853	436	329	266	205	234	2391	655	663	2923	3404	2255	7457	6655	5773	3575.04	1236	2861	6628	5.362	2.423	5.28796e-06	5.81676e-05	4.23532	0.1821	0.1821
	RF00584	SNORD105	Small nucleolar RNA SNORD105	snoRNA	CD-box	RF00584	439	364	342	0	6	0	0	1	2	208	148	91	0	47	0	0	32	49	63.97	149	16	27	0.186	-2.425	0.0679978	0.15968	0.796749	0.8125	0.632
	RF00614	SNORA11	Small nucleolar RNA SNORA11	snoRNA	HACA-box	RF00614	12	19	10	0	3	19	1	3	0	6	8	3	0	23	130	28	97	0	32.79	6	51	42	7.385	2.885	0.070254	0.163145	0.787425	1.2762	0.876
	RF00278	SNORD50	Small nucleolar RNA SNORD50	snoRNA	CD-box	RF00278	18712	9145	14095	995	406	465	70	134	115	8885	3708	3754	3409	3170	3187	1962	4350	2837	3918.01	5449	3255	3050	0.559	-0.839	0.0752252	0.17277	0.762532	0.1536	0.1821
	RF00566	SNORA35	Small nucleolar RNA SNORA35	snoRNA	HACA-box	RF00566	63	48	68	21	3	0	0	0	0	30	19	18	72	23	0	0	0	0	18.1	22	32	0	0.006	-7.499	0.0810567	0.183412	0.736573	1.0465	0.8863
	RF00577	SNORD72	Small nucleolar RNA SNORD72	snoRNA	CD-box	RF00577	69	361	449	0	1	4	0	0	2	33	146	120	0	8	27	0	0	49	42.59	100	12	16	0.181	-2.468	0.0816139	0.183412	0.736573	0.8228	0.7075
	RF00265	SNORA69	Small nucleolar RNA SNORA69	snoRNA	HACA-box	RF00265	20	10	31	27	10	0	1	3	0	9	4	8	93	78	0	28	97	0	35.31	7	57	42	5.412	2.436	0.085599	0.189897	0.721482	0.9495	0.8289
	RF00324	snoMBII-202	Small nucleolar RNA MBII-202	snoRNA	CD-box	RF00324	714	1704	2332	163	68	30	5	9	13	339	691	621	559	531	206	140	292	321	411.01	550	432	251	0.457	-1.131	0.0863169	0.189897	0.721482	0.255	0.3597
	RF00271	SNORD60	Small nucleolar RNA SNORD60	snoRNA	CD-box	RF00271	2183	1315	2323	54	57	22	5	3	6	1037	533	619	185	445	151	140	97	148	372.76	730	260	128	0.178	-2.492	0.000533005	0.00309439	2.50943	0.2612	0.3683
	RF00402	SNORA25	Small nucleolar RNA SNORA25	snoRNA	HACA-box	RF00402	5	8	41	16	3	8	0	2	1	2	3	11	55	23	55	0	65	25	26.58	5	44	30	5.057	2.338	0.0895656	0.194992	0.709984	0.7092	0.8997
	RF01210	snoU13	Small nucleolar RNA U13	snoRNA	CD-box	RF01210	432	205	469	62	29	90	2	0	3	205	83	125	212	226	617	56	0	74	177.65	138	352	43	0.331	-1.596	0.0923452	0.198971	0.701211	0.3813	0.4718
	RF01234	SNORA47	Small nucleolar RNA SNORA47	snoRNA	HACA-box	RF01234	111	48	128	212	21	6	4	1	8	53	19	34	726	164	41	112	32	197	153.3	35	310	114	3.273	1.71	0.0970807	0.207039	0.683947	0.6154	0.4991
	RF00213	snoR38	Small nucleolar RNA R38	snoRNA	CD-box	RF00213	402	1047	1121	0	18	7	2	5	2	191	425	299	0	141	48	56	162	49	152.24	305	63	89	0.288	-1.798	0.0999272	0.210957	0.675805	0.6763	0.4943
	RF00189	SNORD95	Small nucleolar RNA SNORD95	snoRNA	CD-box	RF00189	2189	5301	6681	354	150	46	40	30	15	1039	2150	1779	1213	1171	315	1121	974	370	1125.87	1656	900	822	0.494	-1.016	0.10135	0.211822	0.674028	0.2551	0.2609
	RF00277	SNORD49	Small nucleolar RNA SNORD49	snoRNA	CD-box	RF00277	8077	6372	11398	163	291	361	29	20	41	3835	2584	3035	559	2272	2474	813	649	1012	1914.73	3151	1768	825	0.262	-1.93	0.000618378	0.00340108	2.46838	0.2002	0.2144
	RF01268	SCARNA2	Small Cajal body-specific RNA 2	snoRNA	scaRNA	RF01268	365	140	488	648	54	102	7	12	10	173	57	130	2220	422	699	196	390	247	503.73	120	1114	278	2.298	1.2	0.104704	0.216665	0.664211	0.3321	0.339
	RF00085	SNORD28	Small nucleolar RNA SNORD28	snoRNA	CD-box	RF00085	484	342	619	0	7	22	3	0	2	230	139	165	0	55	151	84	0	49	96.91	178	69	44	0.257	-1.962	0.109176	0.223703	0.650329	0.7794	0.5614
	RF00429	SNORA29	Small nucleolar RNA SNORA29	snoRNA	HACA-box	RF00429	68	13	144	66	0	10	1	5	4	32	5	38	226	0	69	28	162	99	73.29	25	98	96	3.76	1.911	0.12825	0.260235	0.584635	0.9271	0.6497
	RF00147	SNORD34	Small nucleolar RNA SNORD34	snoRNA	CD-box	RF00147	397	221	524	1	15	14	0	3	1	188	90	140	3	117	96	0	97	25	84.02	139	72	41	0.28	-1.834	0.131174	0.26361	0.579039	0.712	0.5901
	RF00440	SNORD37	Small nucleolar RNA SNORD37	snoRNA	CD-box	RF00440	705	1521	3270	81	480	102	26	44	75	335	617	871	278	3748	699	729	1428	1850	1172.67	608	1575	1336	2.2	1.137	0.132982	0.264697	0.577251	0.3928	0.2582
	RF00284	SNORD74	Small nucleolar RNA SNORD74	snoRNA	CD-box	RF00284	978	2548	2797	111	45	38	5	5	3	464	1033	745	380	351	260	140	162	74	401.23	747	330	125	0.165	-2.596	0.000154174	0.00103943	2.98321	0.2259	0.3605
	RF00285	snoZ6	Z6 small nucleolar RNA	snoRNA	CD-box	RF00285	0	0	0	0	0	0	0	0	0	NA	NA	NA	NA	NA	NA	NA	NA	NA	NA	NA	NA	NA	NA	NA	NA	NA		NA	NA
	RF00393	SNORA8	Small nucleolar RNA SNORA8	snoRNA	HACA-box	RF00393	31	19	41	85	14	3	2	1	1	15	8	11	291	109	21	56	32	25	63.07	11	140	38	3.357	1.747	0.148596	0.290249	0.53723	0.5956	0.6599
	RF00287	SNORD44	Small nucleolar RNA SNORD44	snoRNA	CD-box	RF00287	5096	5290	6297	108	187	61	23	10	15	2420	2145	1677	370	1460	418	645	325	370	1092.14	2081	749	447	0.215	-2.218	0.00048723	0.00290946	2.53619	0.2429	0.263
	RF00410	SNORA2	Small nucleolar RNA SNORA2/SNORA34 family	snoRNA	HACA-box	RF00410	36	33	55	0	0	0	5	0	1	17	13	15	0	0	0	140	0	25	23.33	15	0	55	3.668	1.875	0.148277	0.290249	0.53723	0.8982	0.9087
	RF00289	SNORND104	Small nucleolar RNA SNORD104	snoRNA	CD-box	RF00289	23961	23354	27264	1927	1388	1859	32825	28601	30188	11377	9470	7261	6603	10837	12740	920260	928445	744772	294641	9369	10060	864492	92.269	6.528	3.69373e-36	7.7199e-34	33.1124	0.1203	0.1821
	RF00138	SNORD16	Small nucleolar RNA SNORD16	snoRNA	CD-box	RF00138	752	366	1572	1	44	24	4	2	6	357	148	419	3	344	164	112	65	148	195.63	308	170	108	0.356	-1.492	0.149988	0.290254	0.537222	0.6346	0.4584
	RF00309	snosnR60_Z15	Small nucleolar RNA snR60/Z15/Z230/Z193/J17	snoRNA	CD-box	RF00309	2187	2186	2647	291	73	77	3	9	7	1038	886	705	997	570	528	84	292	173	585.94	876	698	183	0.206	-2.278	0.000467546	0.00287403	2.54151	0.2214	0.3222
	RF00156	SNORA70	Small nucleolar RNA SNORA70	snoRNA	HACA-box	RF00156	154	62	160	52	14	19	3	2	7	73	25	43	178	109	130	84	65	173	97.81	47	139	107	2.323	1.216	0.160379	0.307516	0.512132	0.3972	0.5817
	RF00592	SNORD78	Small nucleolar RNA SNORD78	snoRNA	CD-box	RF00592	185	268	317	1	1	0	0	3	0	88	109	84	3	8	0	0	97	0	43.28	94	4	32	0.318	-1.654	0.165378	0.314218	0.502769	0.588	0.7193
	RF00565	SCARNA3	Small Cajal body specific RNA 3	snoRNA	scaRNA	RF00565	3186	5783	6325	207	313	511	107	95	124	1513	2345	1684	709	2444	3502	3000	3084	3059	2371.11	1847	2218	3048	1.65	0.722	0.167853	0.316047	0.500249	0.1909	0.1978
	RF00282	SNORD48	Small nucleolar RNA SNORD48	snoRNA	CD-box	RF00282	298	816	1070	5	26	17	7	1	3	141	331	285	17	203	117	196	32	74	155.19	252	112	101	0.403	-1.311	0.171261	0.319585	0.495414	0.5209	0.4934
	RF00281	SNORD47	Small nucleolar RNA SNORD47	snoRNA	CD-box	RF00281	1074	575	1277	110	44	15	13	25	32	510	233	340	377	344	103	364	812	789	430.21	361	275	655	1.813	0.859	0.183659	0.339688	0.46892	0.2748	0.3593
	RF00600	SNORA79	Small nucleolar RNA SNORA79	snoRNA	HACA-box	RF00600	31	30	63	62	0	7	1	2	2	15	12	17	212	0	48	28	65	49	49.6	15	87	47	3.216	1.685	0.18853	0.345639	0.461377	0.8232	0.7209
	RF01233	snoU109	Small nucleolar RNA U109	snoRNA	HACA-box	RF01233	34	26	54	0	7	18	0	4	1	16	11	14	0	55	123	0	130	25	41.51	14	59	52	3.615	1.854	0.1956	0.355482	0.449182	1.1039	0.8007
	RF00348	snoR9_plant	Small nucleolar RNA snoR9	snoRNA	CD-box	RF00348	0	0	0	0	0	0	0	0	0	NA	NA	NA	NA	NA	NA	NA	NA	NA	NA	NA	NA	NA	NA	NA	NA	NA		NA	NA
	RF00302	SNORA65	Small nucleolar RNA SNORA65	snoRNA	HACA-box	RF00302	173	75	126	168	26	39	3	4	4	82	30	34	576	203	267	84	130	99	167.19	49	349	104	2.127	1.089	0.201594	0.363217	0.439833	0.3702	0.4859
	RF00413	SNORA19	Small nucleolar RNA SNORA19	snoRNA	HACA-box	RF00413	22	31	14	8	5	0	0	0	0	10	13	4	27	39	0	0	0	0	10.35	9	22	0	0.014	-6.171	0.216812	0.379767	0.420482	0.9209	0.9087
	RF00416	SNORA43	Small nucleolar RNA SNORA43	snoRNA	HACA-box	RF00416	15	13	10	3	0	0	0	1	1	7	5	3	10	0	0	0	32	25	9.16	5	3	19	3.703	1.889	0.218048	0.379767	0.420482	0.7429	0.9087
	RF00603	SNORD23	Small nucleolar RNA SNORD23	snoRNA	CD-box	RF00603	61	38	152	21	3	11	3	3	1	29	15	40	72	23	75	84	97	25	51.31	28	57	69	2.366	1.243	0.21412	0.379767	0.420482	0.4761	0.7341
	RF01159	snoU18	Small nucleolar RNA U18	snoRNA	CD-box	RF01159	98	69	184	0	7	3	4	3	4	47	28	49	0	55	21	112	97	99	56.33	41	25	103	2.491	1.317	0.214691	0.379767	0.420482	0.6504	0.7323
	RF00396	SNORA13	Small nucleolar RNA SNORA13	snoRNA	HACA-box	RF00396	24	41	121	0	30	1	0	2	6	11	17	32	0	234	7	0	65	148	57.14	20	80	71	3.552	1.829	0.230565	0.398249	0.399845	1.4095	0.7167
	RF00398	SNORA15	Small nucleolar RNA SNORA15	snoRNA	HACA-box	RF00398	2	0	3	0	0	0	0	0	0	NA	NA	NA	NA	NA	NA	NA	NA	NA	NA	NA	NA	NA	NA	NA	NA	NA		NA	NA
	RF00612	SNORD75	Small nucleolar RNA SNORD75	snoRNA	CD-box	RF00612	1014	1649	2316	180	148	211	26	34	38	481	669	617	617	1155	1446	729	1104	938	861.7	589	1073	924	1.566	0.647	0.234441	0.401625	0.39618	0.1959	0.2869
	RF00187	SNORD102	Small nucleolar RNA SNORD102	snoRNA	CD-box	RF00187	354	407	835	0	3	55	18	15	14	168	165	222	0	23	377	505	487	345	254.76	185	133	446	2.403	1.265	0.236886	0.402514	0.395219	0.769	0.4338
	RF00610	SNORD110	Small nucleolar RNA SNORD110	snoRNA	CD-box	RF00610	1212	1711	2997	26	120	45	17	10	14	575	694	798	89	937	308	477	325	345	505.38	689	445	382	0.555	-0.849	0.242757	0.409163	0.388103	0.3407	0.3389
	RF00406	SNORA42	Small nucleolar RNA SNORA42/SNORA80 family	snoRNA	HACA-box	RF00406	1444	321	688	121	44	131	5	7	7	686	130	183	415	344	898	140	227	173	355	333	552	180	0.539	-0.893	0.247441	0.410437	0.386753	0.3487	0.3758
	RF01299	SNORD2	Small nucleolar RNA SNORD2	snoRNA	CD-box	RF01299	1538	2627	3013	17	60	58	14	16	24	730	1065	802	58	468	397	392	519	592	558.45	866	308	501	0.579	-0.787	0.247026	0.410437	0.386753	0.3023	0.3289
	RF00137	SNORD83	Small nucleolar RNA SNORD83	snoRNA	CD-box	RF00137	348	429	685	21	14	12	4	1	5	165	174	182	72	109	82	112	32	123	117.01	174	88	89	0.526	-0.927	0.249965	0.41136	0.385778	0.3238	0.5382
	RF00191	SNORA57	Small nucleolar RNA SNORA57	snoRNA	HACA-box	RF00191	73	31	41	35	7	0	5	1	0	35	13	11	120	55	0	140	32	0	45.04	20	58	57	2.943	1.557	0.254119	0.414321	0.382663	1.0429	0.7601
	RF00377	snoU6-53	Small nucleolar RNA U6-53/MBII-28	snoRNA	CD-box	RF00377	203	77	161	29	0	26	1	0	1	96	31	43	99	0	178	28	0	25	55.64	57	92	18	0.324	-1.626	0.255729	0.414321	0.382663	0.8293	0.6702
	RF00438	SNORA33	Small nucleolar RNA SNORA33	snoRNA	HACA-box	RF00438	6	3	7	10	0	8	0	0	1	3	1	2	34	0	55	0	0	25	13.3	2	30	8	4.411	2.141	0.281397	0.4524	0.344477	0.8464	0.9087
	RF00411	SNORA9	Small nucleolar RNA SNORA9	snoRNA	HACA-box	RF00411	28	5	18	23	2	0	0	0	0	13	2	5	79	16	0	0	0	0	12.73	7	32	0	0.018	-5.766	0.286125	0.45649	0.340569	1.284	0.9087
	RF00150	SNORD42	Small nucleolar RNA SNORD42	snoRNA	CD-box	RF00150	416	597	714	26	22	5	8	2	2	198	242	190	89	172	34	224	65	49	140.38	210	98	113	0.537	-0.896	0.300106	0.475168	0.323153	0.4147	0.5109
	RF00181	SNORD113	Small nucleolar RNA SNORD113/SNORD114 family	snoRNA	CD-box	RF00181	4203	5775	8029	707	264	263	82	105	123	1996	2342	2138	2423	2061	1802	2299	3409	3035	2389.3	2159	2095	2914	1.349	0.432	0.305797	0.476952	0.321525	0.1229	0.1971
	RF00421	SNORA32	Small nucleolar RNA SNORA32	snoRNA	HACA-box	RF00421	1	9	9	0	0	0	0	1	0	0	4	2	0	0	0	0	32	0	4.33	2	0	11	4.25	2.087	0.304243	0.476952	0.321525	1.0249	0.9087
	RF00188	SNORD103	Small nucleolar RNA SNORD103/SNORD85	snoRNA	CD-box	RF00188	2547	3096	3392	28	59	39	24	29	25	1209	1255	903	96	461	267	673	941	617	713.67	1122	275	744	0.661	-0.598	0.320981	0.496926	0.303708	0.241	0.3047
	RF00403	SNORA41	Small nucleolar RNA SNORA41	snoRNA	HACA-box	RF00403	698	758	694	0	78	161	56	4	5	331	307	185	0	609	1103	1570	130	123	484.35	274	571	608	2.214	1.147	0.324916	0.499127	0.301789	0.9316	0.346
	RF01192	SNORD11B	Small nucleolar RNA SNORD11B	snoRNA	CD-box	RF01192	166	76	181	0	0	0	0	2	0	79	31	48	0	0	0	0	65	0	24.75	53	0	22	0.377	-1.408	0.327179	0.499127	0.301789	0.8326	0.8374
	RF01211	SNORD124	Small nucleolar RNA SNORD124	snoRNA	CD-box	RF01211	9	14	18	3	0	0	0	0	0	4	6	5	10	0	0	0	0	0	2.78	5	3	0	0.025	-5.334	0.334256	0.506228	0.295654	0.7791	0.9087
	RF01182	SNORD11	Small nucleolar RNA SNORD11	snoRNA	CD-box	RF01182	621	569	1233	0	48	42	0	7	7	295	231	328	0	375	288	0	227	173	212.94	285	221	133	0.466	-1.101	0.344203	0.510202	0.292258	0.8541	0.448
	RF00418	SNORA58	Small nucleolar RNA SNORA58	snoRNA	HACA-box	RF00418	0	0	0	0	0	0	0	0	0	NA	NA	NA	NA	NA	NA	NA	NA	NA	NA	NA	NA	NA	NA	NA	NA	NA		NA	NA
	RF01294	snoU89	Small nucleolar RNA U89	snoRNA	HACA-box	RF01294	76	81	182	0	24	2	6	1	3	36	33	48	0	187	14	168	32	74	65.91	39	67	91	2.348	1.231	0.343101	0.510202	0.292258	1.0364	0.6817
	RF01295	SCARNA7	Small Cajal body-specific RNA 7	snoRNA	scaRNA	RF01295	193	81	218	7	22	20	0	1	2	92	33	58	24	172	137	0	32	49	66.35	61	111	27	0.457	-1.13	0.342485	0.510202	0.292258	0.5713	0.6436
	RF00586	SNORA12	Small nucleolar RNA SNORA12	snoRNA	HACA-box	RF00586	1	8	13	0	0	0	0	0	1	0	3	3	0	0	0	0	0	25	3.54	2	0	8	3.602	1.849	0.355569	0.519678	0.284266	1.0058	0.9087
	RF00422	SCARNA24	Small Cajal body specific RNA 24	snoRNA	scaRNA	RF00422	0	0	0	0	0	0	0	0	0	NA	NA	NA	NA	NA	NA	NA	NA	NA	NA	NA	NA	NA	NA	NA	NA	NA		NA	NA
	RF00423	SCARNA4	Small Cajal body specific RNA 4	snoRNA	scaRNA	RF00423	150	96	104	443	42	98	9	14	19	71	39	28	1518	328	672	252	454	469	425.65	46	839	392	8.526	3.092	2.3986e-05	0.000208878	3.68011	0.3014	0.3584
	RF00424	SCARNA16	Small Cajal body specific RNA 16	snoRNA	scaRNA	RF00424	117	161	243	75	218	80	1498	2696	3670	56	65	65	257	1702	548	41997	87518	90543	24750	62	836	73353	1183.19	10.208	2.6122e-35	2.72975e-33	32.5639	0.2216	0.1821
	RF00425	SNORA18	Small nucleolar RNA SNORA18	snoRNA	HACA-box	RF00425	659	408	805	248	142	127	56	22	35	313	165	214	850	1109	870	1570	714	863	741.01	231	943	1049	4.548	2.185	0.000139513	0.000971938	3.01236	0.2061	0.3026
	RF00594	SNORD86	Small nucleolar RNA SNORD86	snoRNA	CD-box	RF00594	11	10	17	19	5	0	0	0	0	5	4	5	65	39	0	0	0	0	13.11	5	35	0	0.026	-5.24	0.35492	0.519678	0.284266	0.9944	0.9087
	RF00428	SNORA38	Small nucleolar RNA SNORA38	snoRNA	HACA-box	RF00428	45	34	39	100	8	5	8	7	5	21	14	10	343	62	34	224	227	123	117.75	15	146	191	12.498	3.644	0.000236217	0.00154279	2.81169	0.5207	0.5613
	RF00553	SCARNA1	Small Cajal body specific RNA 1	snoRNA	scaRNA	RF00553	6	10	25	0	0	0	0	0	0	3	4	7	0	0	0	0	0	0	1.51	5	0	0	0.027	-5.224	0.358756	0.520694	0.283417	1.0526	0.9087
	RF00153	SNORD62	Small nucleolar RNA SNORD62	snoRNA	CD-box	RF00153	7595	5092	13279	2158	669	1116	114	56	80	3606	2065	3536	7394	5223	7648	3196	1818	1974	4051.18	3069	6755	2329	0.759	-0.397	0.361472	0.521019	0.283147	0.1302	0.1821
	RF00431	SNORA55	Small nucleolar RNA SNORA55	snoRNA	HACA-box	RF00431	121	62	194	12	15	43	18	11	17	57	25	52	41	117	295	505	357	419	207.59	45	151	427	9.529	3.252	9.28981e-05	0.000701338	3.15407	0.3958	0.472
	RF00139	SNORA72	Small nucleolar RNA SNORA72	snoRNA	HACA-box	RF00139	36	27	16	16	0	0	0	2	1	17	11	4	55	0	0	0	65	25	19.64	11	18	30	2.683	1.424	0.371515	0.526734	0.278409	1.2581	0.9087
	RF00288	snoZ30	Z30 small nucleolar RNA	snoRNA	CD-box	RF00288	42	38	73	0	1	0	2	1	1	20	15	19	0	8	0	56	32	25	19.53	18	3	38	2.049	1.035	0.375587	0.526734	0.278409	0.5629	0.9087
	RF00439	SNORD87	Small nucleolar RNA SNORD87	snoRNA	CD-box	RF00439	1299	1817	1740	122	177	145	237	161	181	617	737	463	418	1382	994	6644	5226	4465	2327.43	606	931	5445	8.989	3.168	1.55648e-09	4.06632e-08	7.3908	0.1661	0.2
	RF00334	SNORA3	Small nucleolar RNA SNORA3/SNORA45 family	snoRNA	HACA-box	RF00334	217	104	241	16	10	0	6	2	6	103	42	64	55	78	0	168	65	148	80.38	70	44	127	1.835	0.876	0.378039	0.526734	0.278409	0.5927	0.6335
	RF00443	SNORA27	Small nucleolar RNA SNORA27	snoRNA	HACA-box	RF00443	0	0	0	0	0	0	0	0	0	NA	NA	NA	NA	NA	NA	NA	NA	NA	NA	NA	NA	NA	NA	NA	NA	NA		NA	NA
	RF00478	SCARNA6	Small Cajal body specific RNA 6	snoRNA	scaRNA	RF00478	1063	2593	4534	38	27	51	12	3	5	505	1051	1207	130	211	350	336	97	123	445.7	921	230	185	0.202	-2.305	0.0010018	0.00510676	2.29185	0.2673	0.3498
	RF00342	snoZ40	Small nucleolar RNA Z40	snoRNA	CD-box	RF00342	136	532	685	64	1	0	3	1	4	65	216	182	219	8	0	84	32	99	100.57	154	76	72	0.472	-1.084	0.376301	0.526734	0.278409	0.8882	0.5587
	RF00419	SNORA52	Small nucleolar RNA SNORA52	snoRNA	HACA-box	RF00419	259	110	283	1	24	44	0	1	3	123	45	75	3	187	302	0	32	74	93.53	81	164	35	0.45	-1.153	0.371013	0.526734	0.278409	0.8384	0.5749
	RF00427	SCARNA23	Small Cajal body specific RNA 23	snoRNA	scaRNA	RF00427	8	6	22	0	0	0	0	0	0	4	2	6	0	0	0	0	0	0	1.34	4	0	0	0.03	-5.062	0.383526	0.530841	0.275036	1.0576	0.9087
	RF00548	U11	U11 spliceosomal RNA	splicing	NA	RF00548	1645	1639	2843	1974	1123	915	184	195	244	781	665	757	6764	8768	6271	5159	6330	6020	4612.59	734	7268	5836	7.946	2.99	1.19343e-12	4.1571e-11	10.3812	0.1079	0.1821
	RF00322	SNORA31	Small nucleolar RNA SNORA31	snoRNA	HACA-box	RF00322	422	142	350	31	28	0	2	3	1	200	58	93	106	219	0	56	97	25	94.9	117	108	59	0.497	-1.009	0.389909	0.536125	0.270734	0.7478	0.5725
	RF00090	SNORA74	Small nucleolar RNA SNORA74	snoRNA	HACA-box	RF00090	111	47	168	157	11	3	2	2	4	53	19	45	538	86	21	56	65	99	108.95	39	215	73	1.897	0.924	0.395974	0.537393	0.269708	0.6476	0.5514
	RF00158	SNORD82	Small nucleolar RNA SNORD82	snoRNA	CD-box	RF00158	3362	1484	3042	1122	334	290	53	46	44	1596	602	810	3845	2608	1987	1486	1493	1086	1723.61	1003	2813	1355	1.349	0.432	0.393915	0.537393	0.269708	0.1739	0.2237
	RF01161	SNORD5	Small nucleolar RNA SNORD5	snoRNA	CD-box	RF01161	437	360	632	22	13	4	8	2	1	207	146	168	75	101	27	224	65	25	115.55	174	68	105	0.599	-0.74	0.403192	0.543659	0.264673	0.4299	0.5428
	RF00072	SNORA75	Small nucleolar RNA SNORA75	snoRNA	HACA-box	RF00072	231	90	278	81	13	13	2	4	7	110	36	74	278	101	89	56	130	173	116.33	73	156	120	1.636	0.711	0.409262	0.548307	0.260977	0.41	0.5477
	RF00563	SNORA53	Small nucleolar RNA SNORA53	snoRNA	HACA-box	RF00563	804	356	882	212	50	109	37	65	84	382	144	235	726	390	747	1037	2110	2072	871.61	254	621	1740	6.856	2.777	4.50545e-06	5.81676e-05	4.23532	0.2252	0.2878
	RF00564	SCARNA11	Small Cajal body specific RNA 11	snoRNA	scaRNA	RF00564	69	85	79	18	55	40	22	27	44	33	34	21	62	429	274	617	876	1086	381.36	29	255	860	29.17	4.866	6.66339e-10	1.9895e-08	7.70126	0.3138	0.3787
	RF00007	U12	U12 minor spliceosomal RNA	splicing	NA	RF00007	10965	7002	20312	3902	2780	5236	93	235	308	5206	2839	5409	13370	21704	35883	2607	7629	7599	11360.8	4485	23652	5945	1.325	0.406	0.419661	0.554498	0.2561	0.1797	0.1821
	RF00092	SNORA63	Small nucleolar RNA SNORA63	snoRNA	HACA-box	RF00092	154	165	271	62	11	11	3	4	5	73	67	72	212	86	75	84	130	123	102.58	71	124	112	1.586	0.666	0.418537	0.554498	0.2561	0.3537	0.57
	RF00430	SNORA54	Small nucleolar RNA SNORA54	snoRNA	HACA-box	RF00430	189	196	261	151	10	9	1	4	10	90	79	70	517	78	62	28	130	247	144.5	80	219	135	1.711	0.774	0.421843	0.554498	0.2561	0.5605	0.5101
	RF00568	SNORA26	Small nucleolar RNA SNORA26	snoRNA	HACA-box	RF00568	101	85	183	78	9	0	8	11	26	48	34	49	267	70	0	224	357	641	187.95	44	112	407	9.325	3.221	0.00199365	0.00925938	2.03342	0.6362	0.4883
	RF00569	SNORD19	Small nucleolar RNA SNORD19	snoRNA	CD-box	RF00569	1115	2878	3215	98	46	58	5	7	2	529	1167	856	336	359	397	140	227	49	451.31	851	364	139	0.159	-2.655	8.92471e-05	0.000701338	3.15407	0.2232	0.3484
	RF00319	SNORA23	Small nucleolar RNA SNORA23	snoRNA	HACA-box	RF00319	40	33	74	25	12	0	1	0	3	19	13	20	86	94	0	28	0	74	37.05	17	60	34	2.045	1.032	0.4348	0.567958	0.245684	0.846	0.79
	RF00492	SCARNA17	small Cajal body-specific RNA 17	snoRNA	scaRNA	RF00492	5	4	17	11	2	0	0	0	0	2	2	5	38	16	0	0	0	0	6.87	3	18	0	0.042	-4.582	0.454066	0.589063	0.229838	0.9563	0.9087
	RF00560	SNORA17	Small nucleolar RNA SNORA17	snoRNA	HACA-box	RF00560	166	51	230	169	48	21	1	5	3	79	21	61	579	375	144	28	162	74	169.21	54	366	88	1.609	0.687	0.457121	0.589063	0.229838	0.4352	0.4832
	RF00588	SNORD41	Small nucleolar RNA SNORD41	snoRNA	CD-box	RF00588	815	1088	1551	112	32	1	6	12	10	387	441	413	384	250	7	168	390	247	298.46	414	214	268	0.645	-0.632	0.459413	0.589063	0.229838	0.4701	0.4011
	RF00272	SNORA67	Small nucleolar RNA SNORA67	snoRNA	HACA-box	RF00272	78	23	58	15	8	18	1	0	0	37	9	15	51	62	123	28	0	0	36.34	20	79	9	0.459	-1.124	0.481088	0.60645	0.217205	0.6026	0.7724
	RF00392	SNORA5	Small nucleolar RNA SNORA5	snoRNA	HACA-box	RF00392	139	101	137	92	7	19	3	3	2	66	41	36	315	55	130	84	97	49	97.15	48	167	77	1.589	0.668	0.481678	0.60645	0.217205	0.4481	0.5745
	RF01186	SNORD127	Small nucleolar RNA SNORD127	snoRNA	CD-box	RF01186	394	195	442	1	0	1	5	3	0	187	79	118	3	0	7	140	97	0	70.19	128	3	79	0.606	-0.721	0.479698	0.60645	0.217205	0.5667	0.6375
	RF00091	SNORA62	Small nucleolar RNA SNORA62/SNORA6 family	snoRNA	HACA-box	RF00091	143	98	213	140	19	53	1	3	5	68	40	57	480	148	363	28	97	123	156.05	55	330	83	1.521	0.605	0.489433	0.612524	0.212877	0.3747	0.4951
	RF00575	SNORD70	Small nucleolar RNA SNORD70	snoRNA	CD-box	RF00575	463	109	312	17	4	22	1	1	6	220	44	83	58	31	151	28	32	148	88.43	116	80	69	0.619	-0.691	0.503837	0.626798	0.202873	0.586	0.587
	RF00134	snoZ196	Small nucleolar RNA Z196/R39/R59 family	snoRNA	CD-box	RF00134	186	261	375	0	13	1	0	3	3	88	106	100	0	101	7	0	97	74	63.75	98	36	57	0.579	-0.788	0.54385	0.672572	0.172261	0.9667	0.6555
	RF00400	SNORA28	Small nucleolar RNA SNORA28	snoRNA	HACA-box	RF00400	61	25	76	168	0	9	1	0	0	29	10	20	576	0	62	28	0	0	80.52	20	213	9	0.477	-1.068	0.556041	0.679605	0.167743	1.0879	0.5922
	RF00581	SNORD12	Small nucleolar SNORD12/SNORD106	snoRNA	CD-box	RF00581	3863	7867	10198	177	74	62	15	14	22	1834	3190	2716	606	578	425	421	454	543	1196.34	2580	536	473	0.184	-2.445	5.08464e-06	5.81676e-05	4.23532	0.1652	0.2546
	RF00582	SCARNA14	Small Cajal body specific RNA 14	snoRNA	scaRNA	RF00582	37	18	37	0	5	6	4	2	14	18	7	10	0	39	41	112	65	345	70.82	12	27	174	15.117	3.918	0.00091982	0.00480606	2.31821	0.7482	0.7203
	RF00599	SNORA77	Small nucleolar RNA SNORA77	snoRNA	HACA-box	RF00599	0	3	16	29	0	0	0	0	0	0	1	4	99	0	0	0	0	0	11.65	2	33	0	0.063	-3.987	0.555582	0.679605	0.167743	2.3841	0.9087
	RF00401	SNORA20	Small nucleolar RNA SNORA20	snoRNA	HACA-box	RF00401	53	24	69	100	5	23	1	0	0	25	10	18	343	39	158	28	0	0	68.96	18	180	9	0.531	-0.914	0.569041	0.69145	0.160239	0.5851	0.6271
	RF00414	SNORA22	Small nucleolar RNA SNORA22	snoRNA	HACA-box	RF00414	63	30	51	0	5	14	0	0	1	30	12	14	0	39	96	0	0	25	23.92	19	45	8	0.491	-1.025	0.574396	0.693923	0.158689	1.1106	0.8722
	RF00096	U8	U8 small nucleolar RNA	snoRNA	CD-box	RF00096	5285	4253	7157	892	378	277	122	69	67	2509	1725	1906	3056	2951	1898	3420	2240	1653	2373.23	2047	2635	2438	1.19	0.251	0.58068	0.697483	0.156466	0.1431	0.1975
	RF00593	snoU83B	Small nucleolar RNA U83B	snoRNA	CD-box	RF00593	1508	737	1418	526	82	100	131	126	138	716	299	378	1802	640	685	3673	4090	3405	1743.09	464	1042	3723	8.017	3.003	1.00543e-07	1.91031e-06	5.7189	0.194	0.2241
	RF00580	SNORD91	Small nucleolar RNA SNORD91 family	snoRNA	CD-box	RF00580	412	598	963	8	21	27	6	7	5	196	242	256	27	164	185	168	227	123	176.64	231	125	173	0.741	-0.433	0.58992	0.704533	0.152098	0.3811	0.4794
	RF00598	SNORA76	Small nucleolar RNA SNORA76	snoRNA	HACA-box	RF00598	0	0	0	0	0	0	0	0	0	NA	NA	NA	NA	NA	NA	NA	NA	NA	NA	NA	NA	NA	NA	NA	NA	NA		NA	NA
	RF00069	SNORD24	Small nucleolar RNA SNORD24	snoRNA	CD-box	RF00069	2824	1918	3224	337	152	120	24	32	31	1341	778	859	1155	1187	822	673	1039	765	957.5	993	1055	826	0.83	-0.269	0.607276	0.721141	0.14198	0.1801	0.2762
	RF00068	SNORD21	Small nucleolar RNA SNORD21	snoRNA	CD-box	RF00068	236	177	303	0	10	11	8	1	5	112	72	81	0	78	75	224	32	123	88.68	88	51	126	1.449	0.535	0.619456	0.731448	0.135817	0.7231	0.6076
	RF00270	SNORD61	Small nucleolar RNA SNORD61	snoRNA	CD-box	RF00270	1878	855	1855	452	69	30	12	16	21	892	347	494	1549	539	206	336	519	518	599.93	578	765	458	0.793	-0.335	0.635047	0.734943	0.133746	0.3266	0.3214
	RF00602	SCARNA21	Small Cajal body specific RNA 21	snoRNA	scaRNA	RF00602	8	3	4	0	1	2	2	2	3	4	1	1	0	8	14	56	65	74	24.73	2	7	65	31.015	4.955	9.39592e-05	0.000701338	3.15407	0.6795	0.9087
	RF00404	SNORA46	Small nucleolar RNA SNORA46	snoRNA	HACA-box	RF00404	83	11	31	14	3	1	0	1	0	39	4	8	48	23	7	0	32	0	18.09	17	26	11	0.563	-0.828	0.641744	0.734943	0.133746	0.9701	0.9087
	RF00415	SNORA30	Small nucleolar RNA SNORA30/SNORA37 family	snoRNA	HACA-box	RF00415	64	62	92	103	12	31	2	1	1	30	25	25	353	94	212	56	32	25	94.7	27	220	38	1.406	0.491	0.63964	0.734943	0.133746	0.3941	0.5726
	RF00606	SNORD93	Small nucleolar RNA SNORD93	snoRNA	CD-box	RF00606	3365	2145	3418	556	211	133	331	105	144	1598	870	910	1905	1647	911	9280	3409	3553	2675.85	1126	1488	5414	4.809	2.266	2.11456e-05	0.000192149	3.71636	0.1843	0.1886
	RF00607	SNORD98	Small nucleolar RNA SNORD98	snoRNA	CD-box	RF00607	413	715	673	0	5	0	0	0	0	196	290	179	0	39	0	0	0	0	78.26	222	13	0	0.001	-10.794	0.000361626	0.0022903	2.64011	0.8165	0.5822
	RF00608	SNORD99	Small nucleolar RNA SNORD99	snoRNA	CD-box	RF00608	14367	8085	9257	3450	1686	668	392	895	1045	6822	3279	2465	11822	13163	4578	10990	29053	25781	11994.7	4189	9854	21941	5.238	2.389	1.4584e-05	0.000138548	3.8584	0.1972	0.1821
	RF00432	SNORA51	Small nucleolar RNA SNORA51	snoRNA	HACA-box	RF00432	96	146	319	31	31	40	3	2	4	46	59	85	106	242	274	84	65	99	117.76	63	207	83	1.316	0.396	0.643515	0.734943	0.133746	0.3527	0.5434
	RF00611	SNORD111	Small nucleolar RNA SNORD111	snoRNA	CD-box	RF00611	257	337	563	2	7	35	9	0	1	122	137	150	7	55	240	252	0	25	109.66	136	101	92	0.682	-0.552	0.631784	0.734943	0.133746	0.8075	0.5523
	RF01277	snoU54	Small nucleolar RNA U54	snoRNA	CD-box	RF01277	58	23	56	9	1	0	0	1	0	28	9	15	31	8	0	0	32	0	13.65	17	13	11	0.564	-0.826	0.633184	0.734943	0.133746	0.8537	0.9087
	RF00093	SNORD18	Small nucleolar RNA SNORD18	snoRNA	CD-box	RF00093	883	1078	1725	46	81	57	14	14	30	419	437	459	158	632	391	392	454	740	453.72	438	394	529	1.211	0.276	0.654711	0.743667	0.128622	0.2482	0.352
	RF00613	SNORD94	Small nucleolar RNA SNORD94	snoRNA	CD-box	RF00613	463	200	699	221	69	67	38	52	47	220	81	186	757	539	459	1065	1688	1160	683.9	162	585	1304	8.014	3.002	6.03009e-07	9.00206e-06	5.04566	0.2159	0.3121
	RF00618	U4atac	U4atac minor spliceosomal RNA	splicing	NA	RF00618	191	216	438	112	36	26	5	5	3	91	88	117	384	281	178	140	162	74	168.27	99	281	125	1.258	0.332	0.66507	0.751349	0.124158	0.303	0.4861
	RF00279	SNORD45	Small nucleolar RNA SNORD45	snoRNA	CD-box	RF00279	4219	3334	5379	442	175	147	62	42	43	2003	1352	1432	1515	1366	1007	1738	1363	1061	1426.48	1596	1296	1387	0.869	-0.203	0.668926	0.751643	0.123988	0.1524	0.2401
	RF00562	SNORA49	Small nucleolar RNA SNORA49	snoRNA	HACA-box	RF00562	86	62	87	93	0	14	1	1	0	41	25	23	319	0	96	28	32	0	62.69	30	138	20	0.65	-0.622	0.674508	0.753862	0.122708	0.8811	0.6474
	RF00264	SNORA64	Small nucleolar RNA SNORA64/SNORA10 family	snoRNA	HACA-box	RF00264	73	26	48	23	5	16	1	0	2	35	11	13	79	39	110	28	0	49	40.32	20	76	26	1.411	0.497	0.686625	0.763322	0.117292	0.5649	0.7603
	RF00286	SCARNA8	Small Cajal body specific RNA 8	snoRNA	scaRNA	RF00286	32	37	71	0	2	26	0	1	0	15	15	19	0	16	178	0	32	0	30.6	16	65	11	0.601	-0.736	0.699104	0.773083	0.111774	1.2745	0.8239
	RF00493	snoU2-30	Small nucleolar RNA U2-30	snoRNA	CD-box	RF00493	163	242	363	0	9	10	4	2	7	77	98	97	0	70	69	112	65	173	84.53	91	46	117	1.299	0.377	0.715292	0.784232	0.105555	0.6519	0.6149
	RF00494	snoU2_19	Small nucleolar RNA U2-19	snoRNA	CD-box	RF00494	8	55	75	0	0	0	0	1	0	4	22	20	0	0	0	0	32	0	8.73	15	0	11	0.634	-0.656	0.716691	0.784232	0.105555	1.0199	0.9087
	RF01291	SNORD97	Small nucleolar RNA SNORD97	snoRNA	CD-box	RF01291	1427	4236	6804	380	230	288	65	28	39	678	1718	1812	1302	1796	1974	1822	909	962	1441.35	1403	1691	1231	0.878	-0.187	0.723648	0.787721	0.103628	0.1906	0.2391
	RF00412	SNORA21	Small nucleolar RNA SNORA21	snoRNA	HACA-box	RF00412	128	142	166	63	23	1	4	2	1	61	58	44	216	180	7	112	65	25	85.18	54	134	67	1.228	0.297	0.784874	0.849942	0.0706108	0.6322	0.6012
	RF00263	SNORA68	Small nucleolar RNA SNORA68	snoRNA	HACA-box	RF00263	152	115	175	128	9	52	2	2	3	72	47	47	439	70	356	56	65	74	136.18	55	288	65	1.183	0.242	0.797442	0.8591	0.0659565	0.421	0.515
	RF00397	SNORA14	Small nucleolar RNA SNORA14	snoRNA	HACA-box	RF00397	45	10	45	34	5	0	0	0	1	21	4	12	117	39	0	0	0	25	24.18	12	52	8	0.729	-0.456	0.805349	0.863169	0.063904	1.0862	0.8531
	RF01173	snoU105B	Small nucleolar RNA U105B	snoRNA	CD-box	RF01173	72	163	153	0	5	0	3	2	1	34	66	41	0	39	0	84	65	25	39.31	47	13	58	1.218	0.284	0.818538	0.872829	0.0590709	0.8488	0.7874
	RF00399	SNORA24	Small nucleolar RNA SNORA24	snoRNA	HACA-box	RF00399	92	52	116	40	7	21	0	0	3	44	21	31	137	55	144	0	0	74	56.14	32	112	25	0.846	-0.242	0.835689	0.886594	0.0522752	0.4929	0.6773
	RF01200	SNORD125	Small nucleolar RNA SNORD125	snoRNA	CD-box	RF01200	0	0	0	0	0	0	0	0	0	NA	NA	NA	NA	NA	NA	NA	NA	NA	NA	NA	NA	NA	NA	NA	NA	NA		NA	NA
	RF00016	SNORD14	Small nucleolar RNA SNORD14	snoRNA	CD-box	RF00016	20531	5494	10453	1419	802	600	183	159	139	9748	2228	2784	4862	6261	4112	5130	5161	3429	4857.41	4920	5078	4573	0.929	-0.106	0.840192	0.88687	0.0521402	0.1957	0.1821
	RF00133	SNORD33	Small nucleolar RNA Z195/SNORD33/SNORD32 family	snoRNA	CD-box	RF00133	2881	6158	8508	99	215	143	109	48	44	1368	2497	2266	339	1679	980	3056	1558	1086	1647.57	2044	999	1900	0.929	-0.106	0.856784	0.899838	0.0458356	0.2406	0.2278
	RF00155	SNORA66	Small nucleolar RNA SNORA66	snoRNA	HACA-box	RF00155	61	44	112	14	0	0	1	2	0	29	18	30	48	0	0	28	65	0	24.17	26	16	31	1.157	0.211	0.88674	0.922033	0.0352534	1.074	0.8852
	RF01183	SNORD19B	Small nucleolar RNA SNORD19B	snoRNA	CD-box	RF01183	21	24	52	0	0	0	1	0	0	10	10	14	0	0	0	28	0	0	6.84	11	0	9	0.838	-0.255	0.884251	0.922033	0.0352534	0.804	0.9087
	RF01164	SNORD107	Small nucleolar RNA SNORD107	snoRNA	CD-box	RF01164	55	49	207	19	0	0	1	2	1	26	20	55	65	0	0	28	65	25	31.54	34	22	39	1.138	0.187	0.892851	0.923614	0.0345095	1.0069	0.8208
	RF01225	ACA64	Small nucleolar RNA ACA64	snoRNA	HACA-box	RF01225	31	22	40	66	15	0	0	1	0	15	9	11	226	117	0	0	32	0	45.56	12	114	11	0.851	-0.234	0.897099	0.923614	0.0345095	0.9437	0.7177
	RF01241	SNORA81	Small nucleolar RNA SNORA81	snoRNA	HACA-box	RF01241	978	967	2097	1843	609	692	51	49	63	464	392	558	6315	4755	4742	1430	1591	1554	2422.42	471	5271	1525	3.231	1.692	0.000119822	0.000863545	3.06371	0.1236	0.1957
	RF00420	SNORA61	Small nucleolar RNA SNORA61	snoRNA	HACA-box	RF00420	487	154	439	29	18	69	7	6	2	231	62	117	99	141	473	196	195	49	173.75	137	238	147	1.059	0.083	0.925642	0.948329	0.023041	0.4619	0.4827
	RF00157	SNORD39	Small nucleolar RNA SNORD55/SNORD39	snoRNA	CD-box	RF00157	1835	1981	3403	442	102	105	25	37	31	871	803	906	1515	796	720	701	1201	765	919.79	860	1010	889	1.03	0.042	0.937351	0.951606	0.0215428	0.1931	0.2802
	RF01290	SNORD10	Small nucleolar RNA SNORD10	snoRNA	CD-box	RF01290	1068	641	1117	104	27	96	37	56	66	507	260	297	356	211	658	1037	1818	1628	752.56	355	408	1494	4.209	2.074	0.000580778	0.00328061	2.48405	0.2338	0.3024
	RF00394	SNORA4	Small nucleolar RNA SNORA4	snoRNA	HACA-box	RF00394	46	10	21	0	0	9	1	0	0	22	4	6	0	0	62	28	0	0	13.47	11	21	9	0.897	-0.158	0.937947	0.951606	0.0215428	1.5256	0.9087
	RF00408	SNORA1	Small nucleolar RNA SNORA1	snoRNA	HACA-box	RF00408	35	14	15	8	0	0	0	0	1	17	6	4	27	0	0	0	0	25	8.71	9	9	8	1.036	0.051	0.978204	0.987655	0.00539465	1.0986	0.9087
	RF00325	SNORD53_SNORD92	Small nucleolar RNA SNORD53/SNORD92	snoRNA	CD-box	RF00325	1525	705	1266	520	69	59	21	13	14	724	286	337	1782	539	404	589	422	345	603.12	449	908	452	1.006	0.008	0.990135	0.990135	0.00430579	0.2968	0.321
	RF01296	snoU85	Small nucleolar RNA U85	snoRNA	HACA-box	RF01296	272	123	456	142	50	79	30	28	36	129	50	121	487	390	541	841	909	888	484.11	100	473	879	8.768	3.132	1.77298e-07	2.8504e-06	5.54509	0.2083	0.3485
	RF00571	SNORD65	Small nucleolar RNA SNORD65	snoRNA	CD-box	RF00571	178	336	550	0	1	12	11	2	0	85	136	146	0	8	82	308	65	0	92.29	122	30	124	1.013	0.019	0.987853	0.990135	0.00430579	1.03	0.5938

## Sheet: EV_vs_AX
							Raw counts									Normalized counts
	RFAM ID	ID	description	Gene type	class	Id	WC1	WC2	WC3	AX1	AX2	AX3	EV1	EV2	EV3	norm.WC1	norm.WC2	norm.WC3	norm.AX1	norm.AX2	norm.AX3	norm.EV1	norm.EV2	norm.EV3	baseMean	WC	AX	EV	FC	log2FoldChange	pvalue	padj	log10FDR	tagwise.dispersion	trended.dispersion
	RF00407	SNORA50	Small nucleolar RNA SNORA50	snoRNA	HACA-box	RF00407	1610	757	1726	21	65	419	4	3	5	764	307	460	72	507	2871	112	97	123	590.54	510	1150	111	0.097	-3.365	0.000758481	0.0105682	1.976	0.5256	0.3219
	RF00593	snoU83B	Small nucleolar RNA U83B	snoRNA	CD-box	RF00593	1508	737	1418	526	82	100	131	126	138	716	299	378	1802	640	685	3673	4090	3405	1743.09	464	1042	3723	3.553	1.829	0.000748674	0.0105682	1.976	0.194	0.2241
	RF00007	U12	U12 minor spliceosomal RNA	splicing	NA	RF00007	10965	7002	20312	3902	2780	5236	93	235	308	5206	2839	5409	13370	21704	35883	2607	7629	7599	11360.8	4485	23652	5945	0.251	-1.992	0.000131194	0.00304661	2.51618	0.1797	0.1821
	RF00004	U2	U2 spliceosomal RNA	splicing	NA	RF00004	50309	20006	35821	385551	32652	26818	1829	4993	6223	23887	8113	9540	1321107	254924	183786	51277	162083	153528	240916	13847	586606	122296	0.208	-2.262	0.00113759	0.0148597	1.82799	0.3174	0.1821
	RF01186	SNORD127	Small nucleolar RNA SNORD127	snoRNA	CD-box	RF01186	394	195	442	1	0	1	5	3	0	187	79	118	3	0	7	140	97	0	70.19	128	3	79	21.304	4.413	0.00123555	0.01519	1.81844	0.5667	0.6375
	RF00574	SNORD69	Small nucleolar RNA SNORD69	snoRNA	CD-box	RF00574	3053	3154	3922	408	157	108	108	96	119	1450	1279	1044	1398	1226	740	3028	3116	2936	1801.89	1258	1121	3027	2.694	1.43	0.001765	0.0204936	1.68838	0.1384	0.2207
	RF01210	snoU13	Small nucleolar RNA U13	snoRNA	CD-box	RF01210	432	205	469	62	29	90	2	0	3	205	83	125	212	226	617	56	0	74	177.65	138	352	43	0.13	-2.945	0.00195104	0.0211066	1.67558	0.3813	0.4718
	RF01290	SNORD10	Small nucleolar RNA SNORD10	snoRNA	CD-box	RF01290	1068	641	1117	104	27	96	37	56	66	507	260	297	356	211	658	1037	1818	1628	752.56	355	408	1494	3.657	1.871	0.00201977	0.0211066	1.67558	0.2338	0.3024
	RF00309	snosnR60_Z15	Small nucleolar RNA snR60/Z15/Z230/Z193/J17	snoRNA	CD-box	RF00309	2187	2186	2647	291	73	77	3	9	7	1038	886	705	997	570	528	84	292	173	585.94	876	698	183	0.258	-1.955	0.00271536	0.0267973	1.57191	0.2214	0.3222
	RF00049	SNORD36	Small nucleolar RNA SNORD36	snoRNA	CD-box	RF00049	348	334	594	45	11	8	8	24	39	165	135	158	154	86	55	224	779	962	302.15	153	98	655	6.536	2.709	0.000199974	0.00417947	2.37888	0.3024	0.4115
	RF00401	SNORA20	Small nucleolar RNA SNORA20	snoRNA	HACA-box	RF00401	53	24	69	100	5	23	1	0	0	25	10	18	343	39	158	28	0	0	68.96	18	180	9	0.052	-4.262	0.00282077	0.0267973	1.57191	0.5851	0.6271
	RF00136	SNORD81	Small nucleolar RNA SNORD81	snoRNA	CD-box	RF00136	5599	10291	13554	524	142	142	14	17	19	2658	4173	3610	1796	1109	973	392	552	469	1747.95	3480	1293	471	0.363	-1.463	0.00380218	0.0345503	1.46155	0.149	0.2217
	RF00340	SNORA36	Small nucleolar RNA SNORA36 family	snoRNA	HACA-box	RF00340	844	887	787	12	72	167	7	1	1	401	360	210	41	562	1144	196	32	25	330.12	324	582	84	0.146	-2.779	0.00647771	0.0563106	1.24941	0.5457	0.3845
	RF00066	U7	U7 small nuclear RNA	NA	NA	RF00066	242	135	326	111	43	51	75	140	199	115	55	87	380	336	350	2103	4545	4910	1430.99	86	355	3853	10.827	3.437	7.04147e-10	3.67917e-08	7.43425	0.178	0.2421
	RF00604	SNORD88	Small nucleolar RNA SNORD88	snoRNA	CD-box	RF00604	2809	3376	5307	409	137	201	14	17	21	1334	1369	1413	1401	1070	1377	392	552	518	1047.45	1372	1283	487	0.379	-1.398	0.00687397	0.0563106	1.24941	0.1585	0.2671
	RF01268	SCARNA2	Small Cajal body-specific RNA 2	snoRNA	scaRNA	RF01268	365	140	488	648	54	102	7	12	10	173	57	130	2220	422	699	196	390	247	503.73	120	1114	278	0.247	-2.018	0.00700515	0.0563106	1.24941	0.3321	0.339
	RF00055	SNORD96	Small nucleolar RNA SNORD96 family	snoRNA	CD-box	RF00055	3125	1842	3176	289	299	103	152	112	111	1484	747	846	990	2334	706	4261	3636	2738	1971.41	1026	1343	3545	2.643	1.402	0.0083704	0.0647931	1.18847	0.1904	0.2133
	RF00288	snoZ30	Z30 small nucleolar RNA	snoRNA	CD-box	RF00288	42	38	73	0	1	0	2	1	1	20	15	19	0	8	0	56	32	25	19.53	18	3	38	18.473	4.207	0.0103954	0.0680615	1.1671	0.5629	0.9087
	RF00071	SNORD73	Small nucleolar RNA SNORD73	snoRNA	CD-box	RF00071	1496	759	1459	199	202	174	860	412	510	710	308	389	682	1577	1192	24110	13374	12582	6102.78	469	1150	16689	14.549	3.863	5.75979e-13	4.01265e-11	10.3966	0.1626	0.1821
	RF00400	SNORA28	Small nucleolar RNA SNORA28	snoRNA	HACA-box	RF00400	61	25	76	168	0	9	1	0	0	29	10	20	576	0	62	28	0	0	80.52	20	213	9	0.044	-4.499	0.00973335	0.0680615	1.1671	1.0879	0.5922
	RF00415	SNORA30	Small nucleolar RNA SNORA30/SNORA37 family	snoRNA	HACA-box	RF00415	64	62	92	103	12	31	2	1	1	30	25	25	353	94	212	56	32	25	94.7	27	220	38	0.17	-2.559	0.0102722	0.0680615	1.1671	0.3941	0.5726
	RF00572	SNORD66	Small nucleolar RNA SNORD66	snoRNA	CD-box	RF00572	1750	1358	1732	427	40	22	7	4	5	831	551	461	1463	312	151	196	130	123	468.72	614	642	150	0.232	-2.108	0.0104209	0.0680615	1.1671	0.3765	0.3447
	RF00578	SNORD89	Small nucleolar RNA SNORD89	snoRNA	CD-box	RF00578	118	51	93	5	0	10	8	3	10	56	21	25	17	0	69	224	97	247	83.95	34	29	189	6.72	2.749	0.0102467	0.0680615	1.1671	0.5983	0.6578
	RF00563	SNORA53	Small nucleolar RNA SNORA53	snoRNA	HACA-box	RF00563	804	356	882	212	50	109	37	65	84	382	144	235	726	390	747	1037	2110	2072	871.61	254	621	1740	2.794	1.482	0.0112901	0.0715042	1.14567	0.2252	0.2878
	RF00089	SNORD31	Small nucleolar RNA SNORD31	snoRNA	CD-box	RF00089	13502	4687	10117	672	308	627	15	24	25	6411	1901	2694	2303	2405	4297	421	779	617	2425.15	3669	3002	606	0.201	-2.313	4.50215e-05	0.00126834	2.89676	0.192	0.1952
	RF00564	SCARNA11	Small Cajal body specific RNA 11	snoRNA	scaRNA	RF00564	69	85	79	18	55	40	22	27	44	33	34	21	62	429	274	617	876	1086	381.36	29	255	860	3.416	1.772	0.0121677	0.0747957	1.12612	0.3138	0.3787
	RF01192	SNORD11B	Small nucleolar RNA SNORD11B	snoRNA	CD-box	RF01192	166	76	181	0	0	0	0	2	0	79	31	48	0	0	0	0	65	0	24.75	53	0	22	158.949	7.312	0.0138484	0.0826947	1.08252	0.8326	0.8374
	RF00602	SCARNA21	Small Cajal body specific RNA 21	snoRNA	scaRNA	RF00602	8	3	4	0	1	2	2	2	3	4	1	1	0	8	14	56	65	74	24.73	2	7	65	10.301	3.365	0.0144664	0.0839855	1.0758	0.6795	0.9087
	RF00217	SNORD20	Small nucleolar RNA SNORD20	snoRNA	CD-box	RF00217	5035	1615	2490	853	436	329	266	205	234	2391	655	663	2923	3404	2255	7457	6655	5773	3575.04	1236	2861	6628	2.317	1.212	0.0183417	0.103606	0.984616	0.1821	0.1821
	RF00582	SCARNA14	Small Cajal body specific RNA 14	snoRNA	scaRNA	RF00582	37	18	37	0	5	6	4	2	14	18	7	10	0	39	41	112	65	345	70.82	12	27	174	6.95	2.797	0.0189865	0.104426	0.981192	0.7482	0.7203
	RF00088	SNORD30	Small nucleolar RNA SNORD30	snoRNA	CD-box	RF00088	2442	3334	4571	288	130	77	16	6	14	1159	1352	1217	987	1015	528	449	195	345	805.22	1243	843	330	0.393	-1.346	0.0212231	0.104781	0.979719	0.1979	0.2915
	RF00091	SNORA62	Small nucleolar RNA SNORA62/SNORA6 family	snoRNA	HACA-box	RF00091	143	98	213	140	19	53	1	3	5	68	40	57	480	148	363	28	97	123	156.05	55	330	83	0.251	-1.992	0.0220591	0.104781	0.979719	0.3747	0.4951
	RF00188	SNORD103	Small nucleolar RNA SNORD103/SNORD85	snoRNA	CD-box	RF00188	2547	3096	3392	28	59	39	24	29	25	1209	1255	903	96	461	267	673	941	617	713.67	1122	275	744	2.737	1.453	0.0200282	0.104781	0.979719	0.241	0.3047
	RF00212	SNORD38	Small nucleolar RNA SNORD38	snoRNA	CD-box	RF00212	1296	786	1546	170	38	34	92	12	21	615	319	412	583	297	233	2579	390	518	660.54	449	371	1162	3.12	1.641	0.0214766	0.104781	0.979719	0.3324	0.3147
	RF00263	SNORA68	Small nucleolar RNA SNORA68	snoRNA	HACA-box	RF00263	152	115	175	128	9	52	2	2	3	72	47	47	439	70	356	56	65	74	136.18	55	288	65	0.225	-2.152	0.0217818	0.104781	0.979719	0.421	0.515
	RF00567	SNORD17	Small nucleolar RNA SNORD17	snoRNA	CD-box	RF00567	641	493	967	116	30	40	5	3	1	304	200	258	397	234	274	140	97	25	214.43	254	302	87	0.283	-1.822	0.020138	0.104781	0.979719	0.2807	0.4443
	RF00560	SNORA17	Small nucleolar RNA SNORA17	snoRNA	HACA-box	RF00560	166	51	230	169	48	21	1	5	3	79	21	61	579	375	144	28	162	74	169.21	54	366	88	0.235	-2.088	0.0234832	0.109066	0.962309	0.4352	0.4832
	RF00405	SNORA44	Small nucleolar RNA SNORA44	snoRNA	HACA-box	RF00405	310	242	332	606	87	41	17	6	12	147	98	88	2076	679	281	477	195	296	481.98	111	1012	323	0.319	-1.65	0.0255655	0.116156	0.934958	0.3358	0.344
	RF00105	SNORD115	Small nucleolar RNA SNORD115	snoRNA	CD-box	RF00105	15804	7211	16218	88	214	897	17	39	36	7504	2924	4319	302	1671	6147	477	1266	888	2833.04	4916	2707	877	0.324	-1.627	0.0279942	0.124485	0.904883	0.3606	0.1832
	RF00108	SNORD116	Small nucleolar RNA SNORD116	snoRNA	CD-box	RF00108	4722	3170	5993	767	229	112	381	52	70	2242	1285	1596	2628	1788	768	10681	1688	1727	2711.51	1708	1728	4699	2.717	1.442	0.0290517	0.126476	0.897993	0.2981	0.1874
	RF00608	SNORD99	Small nucleolar RNA SNORD99	snoRNA	CD-box	RF00608	14367	8085	9257	3450	1686	668	392	895	1045	6822	3279	2465	11822	13163	4578	10990	29053	25781	11994.7	4189	9854	21941	2.226	1.155	0.0296858	0.126476	0.897993	0.1972	0.1821
	RF00619	U6atac	U6atac minor spliceosomal RNA	splicing	NA	RF00619	42	28	70	17	0	2	6	2	7	20	11	19	58	0	14	168	65	173	58.64	17	24	135	5.203	2.379	0.0302573	0.126476	0.897993	0.6391	0.7546
	RF00153	SNORD62	Small nucleolar RNA SNORD62	snoRNA	CD-box	RF00153	7595	5092	13279	2158	669	1116	114	56	80	3606	2065	3536	7394	5223	7648	3196	1818	1974	4051.18	3069	6755	2329	0.345	-1.536	0.00054176	0.00879931	2.05555	0.1302	0.1821
	RF00576	SNORD71	Small nucleolar RNA SNORD71	snoRNA	HACA-box	RF00576	477	213	442	27	9	38	16	14	15	226	86	118	93	70	260	449	454	370	236.32	143	141	424	3.017	1.593	0.0316261	0.129605	0.887378	0.3279	0.4461
	RF00099	SNORD22	Small nucleolar RNA SNORD22	snoRNA	CD-box	RF00099	373	240	481	656	79	91	21	10	16	177	97	128	2248	617	624	589	325	395	577.65	134	1163	436	0.374	-1.418	0.0324505	0.129912	0.886351	0.2747	0.3257
	RF01225	ACA64	Small nucleolar RNA ACA64	snoRNA	HACA-box	RF01225	31	22	40	66	15	0	0	1	0	15	9	11	226	117	0	0	32	0	45.56	12	114	11	0.085	-3.558	0.0329441	0.129912	0.886351	0.9437	0.7177
	RF00569	SNORD19	Small nucleolar RNA SNORD19	snoRNA	CD-box	RF00569	1115	2878	3215	98	46	58	5	7	2	529	1167	856	336	359	397	140	227	49	451.31	851	364	139	0.371	-1.429	0.0355954	0.137767	0.860853	0.2232	0.3484
	RF00158	SNORD82	Small nucleolar RNA SNORD82	snoRNA	CD-box	RF00158	3362	1484	3042	1122	334	290	53	46	44	1596	602	810	3845	2608	1987	1486	1493	1086	1723.61	1003	2813	1355	0.481	-1.057	0.0388271	0.141683	0.848682	0.1739	0.2237
	RF00160	snoZ159	Small nucleolar RNA Z159/U59	snoRNA	CD-box	RF00160	0	0	0	0	0	0	0	0	0	NA	NA	NA	NA	NA	NA	NA	NA	NA	NA	NA	NA	NA	NA	NA	NA	NA		NA	NA
	RF00284	SNORD74	Small nucleolar RNA SNORD74	snoRNA	CD-box	RF00284	978	2548	2797	111	45	38	5	5	3	464	1033	745	380	351	260	140	162	74	401.23	747	330	125	0.373	-1.423	0.0393188	0.141683	0.848682	0.2259	0.3605
	RF00302	SNORA65	Small nucleolar RNA SNORA65	snoRNA	HACA-box	RF00302	173	75	126	168	26	39	3	4	4	82	30	34	576	203	267	84	130	99	167.19	49	349	104	0.295	-1.759	0.037307	0.141683	0.848682	0.3702	0.4859
	RF00406	SNORA42	Small nucleolar RNA SNORA42/SNORA80 family	snoRNA	HACA-box	RF00406	1444	321	688	121	44	131	5	7	7	686	130	183	415	344	898	140	227	173	355	333	552	180	0.325	-1.621	0.0382524	0.141683	0.848682	0.3487	0.3758
	RF00272	SNORA67	Small nucleolar RNA SNORA67	snoRNA	HACA-box	RF00272	78	23	58	15	8	18	1	0	0	37	9	15	51	62	123	28	0	0	36.34	20	79	9	0.121	-3.052	0.0412646	0.145032	0.838536	0.6026	0.7724
	RF00594	SNORD86	Small nucleolar RNA SNORD86	snoRNA	CD-box	RF00594	11	10	17	19	5	0	0	0	0	5	4	5	65	39	0	0	0	0	13.11	5	35	0	0.004	-8.157	0.041636	0.145032	0.838536	0.9944	0.9087
	RF00613	SNORD94	Small nucleolar RNA SNORD94	snoRNA	CD-box	RF00613	463	200	699	221	69	67	38	52	47	220	81	186	757	539	459	1065	1688	1160	683.9	162	585	1304	2.219	1.15	0.0448337	0.153611	0.813579	0.2159	0.3121
	RF00277	SNORD49	Small nucleolar RNA SNORD49	snoRNA	CD-box	RF00277	8077	6372	11398	163	291	361	29	20	41	3835	2584	3035	559	2272	2474	813	649	1012	1914.73	3151	1768	825	0.469	-1.093	0.0493133	0.163073	0.787619	0.2002	0.2144
	RF00562	SNORA49	Small nucleolar RNA SNORA49	snoRNA	HACA-box	RF00562	86	62	87	93	0	14	1	1	0	41	25	23	319	0	96	28	32	0	62.69	30	138	20	0.138	-2.856	0.0499361	0.163073	0.787619	0.8811	0.6474
	RF00566	SNORA35	Small nucleolar RNA SNORA35	snoRNA	HACA-box	RF00566	63	48	68	21	3	0	0	0	0	30	19	18	72	23	0	0	0	0	18.1	22	32	0	0.004	-8.051	0.0485348	0.163073	0.787619	1.0465	0.8863
	RF00067	SNORD15	Small nucleolar RNA SNORD15	snoRNA	CD-box	RF00067	554	551	1211	70	52	52	21	23	32	263	223	323	240	406	356	589	747	789	437.34	270	334	708	2.132	1.092	0.0549588	0.176714	0.75273	0.2001	0.3583
	RF00281	SNORD47	Small nucleolar RNA SNORD47	snoRNA	CD-box	RF00281	1074	575	1277	110	44	15	13	25	32	510	233	340	377	344	103	364	812	789	430.21	361	275	655	2.375	1.248	0.0585514	0.177962	0.749672	0.2748	0.3593
	RF00411	SNORA9	Small nucleolar RNA SNORA9	snoRNA	HACA-box	RF00411	28	5	18	23	2	0	0	0	0	13	2	5	79	16	0	0	0	0	12.73	7	32	0	0.004	-8.038	0.057313	0.177962	0.749672	1.284	0.9087
	RF00431	SNORA55	Small nucleolar RNA SNORA55	snoRNA	HACA-box	RF00431	121	62	194	12	15	43	18	11	17	57	25	52	41	117	295	505	357	419	207.59	45	151	427	2.865	1.518	0.0587531	0.177962	0.749672	0.3958	0.472
	RF00592	SNORD78	Small nucleolar RNA SNORD78	snoRNA	CD-box	RF00592	185	268	317	1	1	0	0	3	0	88	109	84	3	8	0	0	97	0	43.28	94	4	32	8.045	3.008	0.0578878	0.177962	0.749672	0.588	0.7193
	RF00070	SNORD29	Small nucleolar RNA SNORD29	snoRNA	CD-box	RF00070	1018	3219	4852	368	151	63	19	11	15	483	1305	1292	1261	1179	432	533	357	370	801.36	1027	957	420	0.439	-1.189	0.0603875	0.1803	0.744004	0.2482	0.2923
	RF01159	snoU18	Small nucleolar RNA U18	snoRNA	CD-box	RF01159	98	69	184	0	7	3	4	3	4	47	28	49	0	55	21	112	97	99	56.33	41	25	103	4.409	2.141	0.0644572	0.18974	0.721841	0.6504	0.7323
	RF00399	SNORA24	Small nucleolar RNA SNORA24	snoRNA	HACA-box	RF00399	92	52	116	40	7	21	0	0	3	44	21	31	137	55	144	0	0	74	56.14	32	112	25	0.24	-2.059	0.0704254	0.19499	0.709987	0.4929	0.6773
	RF00421	SNORA32	Small nucleolar RNA SNORA32	snoRNA	HACA-box	RF00421	1	9	9	0	0	0	0	1	0	0	4	2	0	0	0	0	32	0	4.33	2	0	11	78.747	6.299	0.0709056	0.19499	0.709987	1.0249	0.9087
	RF00494	snoU2_19	Small nucleolar RNA U2-19	snoRNA	CD-box	RF00494	8	55	75	0	0	0	0	1	0	4	22	20	0	0	0	0	32	0	8.73	15	0	11	78.736	6.299	0.0708239	0.19499	0.709987	1.0199	0.9087
	RF00568	SNORA26	Small nucleolar RNA SNORA26	snoRNA	HACA-box	RF00568	101	85	183	78	9	0	8	11	26	48	34	49	267	70	0	224	357	641	187.95	44	112	407	3.553	1.829	0.0680846	0.19499	0.709987	0.6362	0.4883
	RF01183	SNORD19B	Small nucleolar RNA SNORD19B	snoRNA	CD-box	RF01183	21	24	52	0	0	0	1	0	0	10	10	14	0	0	0	28	0	0	6.84	11	0	9	75.917	6.246	0.069223	0.19499	0.709987	0.804	0.9087
	RF00020	U5	U5 spliceosomal RNA	splicing	NA	RF00020	13581	7824	14525	4403	1959	1975	277	293	374	6448	3173	3868	15087	15295	13535	7766	9511	9227	9323.32	4496	14639	8835	0.603	-0.729	0.0750899	0.201493	0.695739	0.1178	0.1821
	RF00586	SNORA12	Small nucleolar RNA SNORA12	snoRNA	HACA-box	RF00586	1	8	13	0	0	0	0	0	1	0	3	3	0	0	0	0	0	25	3.54	2	0	8	73.484	6.199	0.0751985	0.201493	0.695739	1.0058	0.9087
	RF00015	U4	U4 spliceosomal RNA	splicing	NA	RF00015	2383	1561	3252	3490	1041	905	478	532	540	1131	633	866	11959	8127	6202	13401	17270	13322	8101.3	877	8763	14664	1.672	0.742	0.0785895	0.207914	0.682116	0.1256	0.1821
	RF00087	SNORD26	Small nucleolar RNA SNORD26	snoRNA	CD-box	RF00087	8921	3196	7990	333	310	485	66	27	28	4236	1296	2128	1141	2420	3324	1850	876	691	1995.81	2553	2295	1139	0.497	-1.009	0.0834554	0.212709	0.672213	0.2272	0.2112
	RF00275	SNORD56	Small nucleolar RNA SNORD56	snoRNA	CD-box	RF00275	342	296	617	21	9	13	1	1	0	162	120	164	72	70	89	28	32	0	82.06	149	77	20	0.248	-2.012	0.0826662	0.212709	0.672213	0.3636	0.5863
	RF00413	SNORA19	Small nucleolar RNA SNORA19	snoRNA	HACA-box	RF00413	22	31	14	8	5	0	0	0	0	10	13	4	27	39	0	0	0	0	10.35	9	22	0	0.006	-7.481	0.0819839	0.212709	0.672213	0.9209	0.9087
	RF00599	SNORA77	Small nucleolar RNA SNORA77	snoRNA	HACA-box	RF00599	0	3	16	29	0	0	0	0	0	0	1	4	99	0	0	0	0	0	11.65	2	33	0	0.004	-8.098	0.088577	0.223043	0.651611	2.3841	0.9087
	RF00409	SNORA7	Small nucleolar RNA SNORA7	snoRNA	HACA-box	RF00409	483	281	403	511	58	74	9	16	18	229	114	107	1751	453	507	252	519	444	486.37	150	904	405	0.446	-1.166	0.0924665	0.230066	0.638148	0.3026	0.3437
	RF00151	SNORD58	Small nucleolar RNA SNORD58	snoRNA	CD-box	RF00151	8627	22752	26823	197	282	215	32	25	28	4096	9226	7143	675	2202	1473	897	812	691	3023.91	6822	1450	800	0.553	-0.855	0.0938564	0.230774	0.636813	0.1661	0.1821
	RF00393	SNORA8	Small nucleolar RNA SNORA8	snoRNA	HACA-box	RF00393	31	19	41	85	14	3	2	1	1	15	8	11	291	109	21	56	32	25	63.07	11	140	38	0.264	-1.919	0.0949596	0.230774	0.636813	0.5956	0.6599
	RF00285	snoZ6	Z6 small nucleolar RNA	snoRNA	CD-box	RF00285	0	0	0	0	0	0	0	0	0	NA	NA	NA	NA	NA	NA	NA	NA	NA	NA	NA	NA	NA	NA	NA	NA	NA		NA	NA
	RF00419	SNORA52	Small nucleolar RNA SNORA52	snoRNA	HACA-box	RF00419	259	110	283	1	24	44	0	1	3	123	45	75	3	187	302	0	32	74	93.53	81	164	35	0.224	-2.159	0.098095	0.235614	0.627799	0.8384	0.5749
	RF01295	SCARNA7	Small Cajal body-specific RNA 7	snoRNA	scaRNA	RF01295	193	81	218	7	22	20	0	1	2	92	33	58	24	172	137	0	32	49	66.35	61	111	27	0.255	-1.973	0.099206	0.235614	0.627799	0.5713	0.6436
	RF00266	snoZ17	Small nucleolar RNA Z17	snoRNA	CD-box	RF00266	338	439	655	30	38	7	0	2	3	160	178	174	103	297	48	0	65	74	122.15	171	149	46	0.315	-1.666	0.10281	0.23582	0.627419	0.4576	0.5274
	RF00289	SNORND104	Small nucleolar RNA SNORD104	snoRNA	CD-box	RF00289	23961	23354	27264	1927	1388	1859	32825	28601	30188	11377	9470	7261	6603	10837	12740	920260	928445	744772	294641	9369	10060	864492	85.964	6.426	2.22771e-35	4.65592e-33	32.332	0.1203	0.1821
	RF00377	snoU6-53	Small nucleolar RNA U6-53/MBII-28	snoRNA	CD-box	RF00377	203	77	161	29	0	26	1	0	1	96	31	43	99	0	178	28	0	25	55.64	57	92	18	0.198	-2.336	0.103806	0.23582	0.627419	0.8293	0.6702
	RF00492	SCARNA17	small Cajal body-specific RNA 17	snoRNA	scaRNA	RF00492	5	4	17	11	2	0	0	0	0	2	2	5	38	16	0	0	0	0	6.87	3	18	0	0.007	-7.243	0.10287	0.23582	0.627419	0.9563	0.9087
	RF01173	snoU105B	Small nucleolar RNA U105B	snoRNA	CD-box	RF01173	72	163	153	0	5	0	3	2	1	34	66	41	0	39	0	84	65	25	39.31	47	13	58	4.924	2.3	0.102089	0.23582	0.627419	0.8488	0.7874
	RF00003	U1	U1 spliceosomal RNA	splicing	NA	RF00003	81067	38859	90130	138061	27561	43148	2989	7527	9376	38491	15758	24003	473072	215177	295697	83798	244341	231316	180184	26084	327982	186485	0.569	-0.815	0.105889	0.237967	0.623484	0.1804	0.1821
	RF00187	SNORD102	Small nucleolar RNA SNORD102	snoRNA	CD-box	RF00187	354	407	835	0	3	55	18	15	14	168	165	222	0	23	377	505	487	345	254.76	185	133	446	3.362	1.749	0.110613	0.24335	0.613769	0.769	0.4338
	RF00423	SCARNA4	Small Cajal body specific RNA 4	snoRNA	scaRNA	RF00423	150	96	104	443	42	98	9	14	19	71	39	28	1518	328	672	252	454	469	425.65	46	839	392	0.465	-1.105	0.110454	0.24335	0.613769	0.3014	0.3584
	RF00133	SNORD33	Small nucleolar RNA Z195/SNORD33/SNORD32 family	snoRNA	CD-box	RF00133	2881	6158	8508	99	215	143	109	48	44	1368	2497	2266	339	1679	980	3056	1558	1086	1647.57	2044	999	1900	1.908	0.932	0.117495	0.253159	0.596607	0.2406	0.2278
	RF01296	snoU85	Small nucleolar RNA U85	snoRNA	HACA-box	RF01296	272	123	456	142	50	79	30	28	36	129	50	121	487	390	541	841	909	888	484.11	100	473	879	1.858	0.894	0.116433	0.253159	0.596607	0.2083	0.3485
	RF00618	U4atac	U4atac minor spliceosomal RNA	splicing	NA	RF00618	191	216	438	112	36	26	5	5	3	91	88	117	384	281	178	140	162	74	168.27	99	281	125	0.439	-1.189	0.121802	0.259762	0.585424	0.303	0.4861
	RF00348	snoR9_plant	Small nucleolar RNA snoR9	snoRNA	CD-box	RF00348	0	0	0	0	0	0	0	0	0	NA	NA	NA	NA	NA	NA	NA	NA	NA	NA	NA	NA	NA	NA	NA	NA	NA		NA	NA
	RF00571	SNORD65	Small nucleolar RNA SNORD65	snoRNA	CD-box	RF00571	178	336	550	0	1	12	11	2	0	85	136	146	0	8	82	308	65	0	92.29	122	30	124	4.235	2.082	0.123466	0.260651	0.58394	1.03	0.5938
	RF00432	SNORA51	Small nucleolar RNA SNORA51	snoRNA	HACA-box	RF00432	96	146	319	31	31	40	3	2	4	46	59	85	106	242	274	84	65	99	117.76	63	207	83	0.405	-1.303	0.12757	0.266621	0.574106	0.3527	0.5434
	RF00325	SNORD53_SNORD92	Small nucleolar RNA SNORD53/SNORD92	snoRNA	CD-box	RF00325	1525	705	1266	520	69	59	21	13	14	724	286	337	1782	539	404	589	422	345	603.12	449	908	452	0.495	-1.014	0.136841	0.283166	0.547959	0.2968	0.321
	RF00334	SNORA3	Small nucleolar RNA SNORA3/SNORA45 family	snoRNA	HACA-box	RF00334	217	104	241	16	10	0	6	2	6	103	42	64	55	78	0	168	65	148	80.38	70	44	127	2.882	1.527	0.143257	0.293536	0.532338	0.5927	0.6335
	RF00286	SCARNA8	Small Cajal body specific RNA 8	snoRNA	scaRNA	RF00286	32	37	71	0	2	26	0	1	0	15	15	19	0	16	178	0	32	0	30.6	16	65	11	0.155	-2.692	0.147386	0.299065	0.524235	1.2745	0.8239
	RF00090	SNORA74	Small nucleolar RNA SNORA74	snoRNA	HACA-box	RF00090	111	47	168	157	11	3	2	2	4	53	19	45	538	86	21	56	65	99	108.95	39	215	73	0.339	-1.559	0.151287	0.29949	0.523617	0.6476	0.5514
	RF00398	SNORA15	Small nucleolar RNA SNORA15	snoRNA	HACA-box	RF00398	2	0	3	0	0	0	0	0	0	NA	NA	NA	NA	NA	NA	NA	NA	NA	NA	NA	NA	NA	NA	NA	NA	NA		NA	NA
	RF00274	SNORD57	Small nucleolar RNA SNORD57	snoRNA	CD-box	RF00274	4995	6887	9643	843	193	178	63	26	32	2372	2793	2568	2889	1507	1220	1766	844	789	1860.82	2578	1872	1133	0.604	-0.727	0.151451	0.29949	0.523617	0.1697	0.2169
	RF00397	SNORA14	Small nucleolar RNA SNORA14	snoRNA	HACA-box	RF00397	45	10	45	34	5	0	0	0	1	21	4	12	117	39	0	0	0	25	24.18	12	52	8	0.172	-2.537	0.151895	0.29949	0.523617	1.0862	0.8531
	RF00154	SNORD63	Small nucleolar RNA SNORD63	snoRNA	CD-box	RF00154	370	1043	1185	23	24	7	0	2	2	176	423	316	79	187	48	0	65	49	149.18	305	105	38	0.364	-1.46	0.159015	0.310599	0.507801	0.4138	0.4928
	RF01234	SNORA47	Small nucleolar RNA SNORA47	snoRNA	HACA-box	RF01234	111	48	128	212	21	6	4	1	8	53	19	34	726	164	41	112	32	197	153.3	35	310	114	0.371	-1.43	0.160932	0.311434	0.506635	0.6154	0.4991
	RF00271	SNORD60	Small nucleolar RNA SNORD60	snoRNA	CD-box	RF00271	2183	1315	2323	54	57	22	5	3	6	1037	533	619	185	445	151	140	97	148	372.76	730	260	128	0.502	-0.994	0.169422	0.321902	0.492277	0.2612	0.3683
	RF01156	SNORD123	Small nucleolar RNA SNORD123	snoRNA	CD-box	RF01156	287	419	438	0	54	31	19	18	20	136	170	117	0	422	212	533	584	493	296.36	141	211	537	2.564	1.359	0.16925	0.321902	0.492277	0.6396	0.4122
	RF00607	SNORD98	Small nucleolar RNA SNORD98	snoRNA	CD-box	RF00607	413	715	673	0	5	0	0	0	0	196	290	179	0	39	0	0	0	0	78.26	222	13	0	0.011	-6.538	0.178483	0.336062	0.473581	0.8165	0.5822
	RF00045	SNORA73	Small nucleolar RNA SNORA73 family	snoRNA	HACA-box	RF00045	133	112	199	128	32	27	18	18	20	63	45	53	439	250	185	505	584	493	290.82	54	291	527	1.794	0.843	0.181184	0.336748	0.472696	0.2475	0.4151
	RF01191	SNORD121A	Small nucleolar RNA SNORD121A	snoRNA	CD-box	RF01191	223	292	298	0	5	0	0	0	0	106	118	79	0	39	0	0	0	0	38.08	101	13	0	0.011	-6.559	0.182069	0.336748	0.472696	0.9704	0.7168
	RF00493	snoU2-30	Small nucleolar RNA U2-30	snoRNA	CD-box	RF00493	163	242	363	0	9	10	4	2	7	77	98	97	0	70	69	112	65	173	84.53	91	46	117	2.646	1.404	0.199717	0.366147	0.436344	0.6519	0.6149
	RF00414	SNORA22	Small nucleolar RNA SNORA22	snoRNA	HACA-box	RF00414	63	30	51	0	5	14	0	0	1	30	12	14	0	39	96	0	0	25	23.92	19	45	8	0.207	-2.27	0.208655	0.379208	0.421122	1.1106	0.8722
	RF00410	SNORA2	Small nucleolar RNA SNORA2/SNORA34 family	snoRNA	HACA-box	RF00410	36	33	55	0	0	0	5	0	1	17	13	15	0	0	0	140	0	25	23.33	15	0	55	444.837	8.797	0.000547326	0.00879931	2.05555	0.8982	0.9087
	RF00186	SNORD101	Small nucleolar RNA SNORD101	snoRNA	CD-box	RF00186	482	988	1473	31	24	45	3	2	6	229	401	392	106	187	308	84	65	148	213.42	341	200	99	0.507	-0.98	0.214053	0.385664	0.413791	0.3017	0.4445
	RF00264	SNORA64	Small nucleolar RNA SNORA64/SNORA10 family	snoRNA	HACA-box	RF00264	73	26	48	23	5	16	1	0	2	35	11	13	79	39	110	28	0	49	40.32	20	76	26	0.359	-1.478	0.218651	0.390581	0.408289	0.5649	0.7603
	RF00392	SNORA5	Small nucleolar RNA SNORA5	snoRNA	HACA-box	RF00392	139	101	137	92	7	19	3	3	2	66	41	36	315	55	130	84	97	49	97.15	48	167	77	0.449	-1.154	0.221528	0.392367	0.406307	0.4481	0.5745
	RF00068	SNORD21	Small nucleolar RNA SNORD21	snoRNA	CD-box	RF00068	236	177	303	0	10	11	8	1	5	112	72	81	0	78	75	224	32	123	88.68	88	51	126	2.577	1.366	0.226775	0.398286	0.399805	0.7231	0.6076
	RF00287	SNORD44	Small nucleolar RNA SNORD44	snoRNA	CD-box	RF00287	5096	5290	6297	108	187	61	23	10	15	2420	2145	1677	370	1460	418	645	325	370	1092.14	2081	749	447	0.6	-0.738	0.236699	0.404384	0.393206	0.2429	0.263
	RF00324	snoMBII-202	Small nucleolar RNA MBII-202	snoRNA	CD-box	RF00324	714	1704	2332	163	68	30	5	9	13	339	691	621	559	531	206	140	292	321	411.01	550	432	251	0.581	-0.784	0.237987	0.404384	0.393206	0.255	0.3597
	RF00418	SNORA58	Small nucleolar RNA SNORA58	snoRNA	HACA-box	RF00418	0	0	0	0	0	0	0	0	0	NA	NA	NA	NA	NA	NA	NA	NA	NA	NA	NA	NA	NA	NA	NA	NA	NA		NA	NA
	RF00416	SNORA43	Small nucleolar RNA SNORA43	snoRNA	HACA-box	RF00416	15	13	10	3	0	0	0	1	1	7	5	3	10	0	0	0	32	25	9.16	5	3	19	4.077	2.027	0.234479	0.404384	0.393206	0.7429	0.9087
	RF00609	SNORD100	Small nucleolar RNA SNORD100	snoRNA	CD-box	RF00609	394	942	1047	62	30	8	3	1	5	187	382	279	212	234	55	84	32	123	176.59	283	167	80	0.489	-1.031	0.234241	0.404384	0.393206	0.3647	0.4713
	RF00181	SNORD113	Small nucleolar RNA SNORD113/SNORD114 family	snoRNA	CD-box	RF00181	4203	5775	8029	707	264	263	82	105	123	1996	2342	2138	2423	2061	1802	2299	3409	3035	2389.3	2159	2095	2914	1.389	0.474	0.263865	0.44474	0.351893	0.1229	0.1971
	RF00422	SCARNA24	Small Cajal body specific RNA 24	snoRNA	scaRNA	RF00422	0	0	0	0	0	0	0	0	0	NA	NA	NA	NA	NA	NA	NA	NA	NA	NA	NA	NA	NA	NA	NA	NA	NA		NA	NA
	RF00270	SNORD61	Small nucleolar RNA SNORD61	snoRNA	CD-box	RF00270	1878	855	1855	452	69	30	12	16	21	892	347	494	1549	539	206	336	519	518	599.93	578	765	458	0.596	-0.746	0.293062	0.49	0.309804	0.3266	0.3214
	RF00424	SCARNA16	Small Cajal body specific RNA 16	snoRNA	scaRNA	RF00424	117	161	243	75	218	80	1498	2696	3670	56	65	65	257	1702	548	41997	87518	90543	24750	62	836	73353	88.278	6.464	5.26993e-20	5.50708e-18	17.2591	0.2216	0.1821
	RF00026	U6	U6 spliceosomal RNA	splicing	NA	RF00026	937	489	1536	136	64	156	31	34	45	445	198	409	466	500	1069	869	1104	1110	685.56	351	678	1028	1.518	0.602	0.299738	0.49327	0.306915	0.2229	0.3105
	RF01299	SNORD2	Small nucleolar RNA SNORD2	snoRNA	CD-box	RF01299	1538	2627	3013	17	60	58	14	16	24	730	1065	802	58	468	397	392	519	592	558.45	866	308	501	1.647	0.72	0.297794	0.49327	0.306915	0.3023	0.3289
	RF00438	SNORA33	Small nucleolar RNA SNORA33	snoRNA	HACA-box	RF00438	6	3	7	10	0	8	0	0	1	3	1	2	34	0	55	0	0	25	13.3	2	30	8	0.305	-1.715	0.316564	0.516889	0.286603	0.8464	0.9087
	RF00412	SNORA21	Small nucleolar RNA SNORA21	snoRNA	HACA-box	RF00412	128	142	166	63	23	1	4	2	1	61	58	44	216	180	7	112	65	25	85.18	54	134	67	0.494	-1.018	0.351542	0.569552	0.244467	0.6322	0.6012
	RF01211	SNORD124	Small nucleolar RNA SNORD124	snoRNA	CD-box	RF01211	9	14	18	3	0	0	0	0	0	4	6	5	10	0	0	0	0	0	2.78	5	3	0	0.027	-5.207	0.366642	0.589447	0.229555	0.7791	0.9087
	RF00565	SCARNA3	Small Cajal body specific RNA 3	snoRNA	scaRNA	RF00565	3186	5783	6325	207	313	511	107	95	124	1513	2345	1684	709	2444	3502	3000	3084	3059	2371.11	1847	2218	3048	1.376	0.461	0.379078	0.604789	0.218396	0.1909	0.1978
	RF01291	SNORD97	Small nucleolar RNA SNORD97	snoRNA	CD-box	RF01291	1427	4236	6804	380	230	288	65	28	39	678	1718	1812	1302	1796	1974	1822	909	962	1441.35	1403	1691	1231	0.729	-0.455	0.392631	0.621665	0.206444	0.1906	0.2391
	RF00404	SNORA46	Small nucleolar RNA SNORA46	snoRNA	HACA-box	RF00404	83	11	31	14	3	1	0	1	0	39	4	8	48	23	7	0	32	0	18.09	17	26	11	0.363	-1.461	0.411913	0.647292	0.188899	0.9701	0.9087
	RF00439	SNORD87	Small nucleolar RNA SNORD87	snoRNA	CD-box	RF00439	1299	1817	1740	122	177	145	237	161	181	617	737	463	418	1382	994	6644	5226	4465	2327.43	606	931	5445	5.875	2.555	7.16018e-07	2.99296e-05	4.5239	0.1661	0.2
	RF00548	U11	U11 spliceosomal RNA	splicing	NA	RF00548	1645	1639	2843	1974	1123	915	184	195	244	781	665	757	6764	8768	6271	5159	6330	6020	4612.59	734	7268	5836	0.803	-0.316	0.420202	0.655389	0.183501	0.1079	0.1821
	RF00443	SNORA27	Small nucleolar RNA SNORA27	snoRNA	HACA-box	RF00443	0	0	0	0	0	0	0	0	0	NA	NA	NA	NA	NA	NA	NA	NA	NA	NA	NA	NA	NA	NA	NA	NA	NA		NA	NA
	RF00420	SNORA61	Small nucleolar RNA SNORA61	snoRNA	HACA-box	RF00420	487	154	439	29	18	69	7	6	2	231	62	117	99	141	473	196	195	49	173.75	137	238	147	0.613	-0.706	0.429516	0.664954	0.177208	0.4619	0.4827
	RF00012	U3	Small nucleolar RNA U3	snoRNA	CD-box	RF00012	6922	3595	8088	4601	637	791	219	213	281	3287	1458	2154	15766	4973	5421	6140	6914	6933	5893.85	2300	8720	6662	0.764	-0.389	0.434683	0.668005	0.17522	0.176	0.1821
	RF00601	SCARNA20	Small Cajal body specific RNA 20	snoRNA	scaRNA	RF00601	80	33	95	25	3	18	0	4	11	38	13	25	86	23	123	0	130	271	78.93	25	77	134	1.733	0.793	0.444996	0.678863	0.168218	0.6345	0.6495
	RF00322	SNORA31	Small nucleolar RNA SNORA31	snoRNA	HACA-box	RF00322	422	142	350	31	28	0	2	3	1	200	58	93	106	219	0	56	97	25	94.9	117	108	59	0.539	-0.892	0.453458	0.686759	0.163196	0.7478	0.5725
	RF00430	SNORA54	Small nucleolar RNA SNORA54	snoRNA	HACA-box	RF00430	189	196	261	151	10	9	1	4	10	90	79	70	517	78	62	28	130	247	144.5	80	219	135	0.614	-0.705	0.465465	0.695319	0.157816	0.5605	0.5101
	RF00600	SNORA79	Small nucleolar RNA SNORA79	snoRNA	HACA-box	RF00600	31	30	63	62	0	7	1	2	2	15	12	17	212	0	48	28	65	49	49.6	15	87	47	0.53	-0.916	0.465764	0.695319	0.157816	0.8232	0.7209
	RF00554	SNORA48	Small nucleolar RNA SNORA48	snoRNA	HACA-box	RF00554	58	27	56	0	0	0	5	1	5	28	11	15	0	0	0	140	32	123	38.82	18	0	98	799.913	9.644	2.70733e-05	0.000943053	3.02546	0.7417	0.886
	RF00054	SNORD25	Small nucleolar RNA SNORD25	snoRNA	CD-box	RF00054	6486	11684	13782	44	102	52	24	18	19	3080	4738	3670	151	796	356	673	584	469	1613.03	3829	434	575	1.336	0.418	0.475216	0.703869	0.152508	0.2131	0.2285
	RF00093	SNORD18	Small nucleolar RNA SNORD18	snoRNA	CD-box	RF00093	883	1078	1725	46	81	57	14	14	30	419	437	459	158	632	391	392	454	740	453.72	438	394	529	1.361	0.445	0.478227	0.703869	0.152508	0.2482	0.352
	RF00147	SNORD34	Small nucleolar RNA SNORD34	snoRNA	CD-box	RF00147	397	221	524	1	15	14	0	3	1	188	90	140	3	117	96	0	97	25	84.02	139	72	41	0.553	-0.853	0.493081	0.720656	0.142272	0.712	0.5901
	RF00069	SNORD24	Small nucleolar RNA SNORD24	snoRNA	CD-box	RF00069	2824	1918	3224	337	152	120	24	32	31	1341	778	859	1155	1187	822	673	1039	765	957.5	993	1055	826	0.78	-0.358	0.497861	0.72259	0.141108	0.1801	0.2762
	RF00276	SNORD52	Small nucleolar RNA SNORD52	snoRNA	CD-box	RF00276	2360	6742	9395	102	132	116	44	19	39	1121	2734	2502	350	1031	795	1234	617	962	1260.45	2119	725	938	1.302	0.381	0.504597	0.7231	0.140802	0.2145	0.2506
	RF00570	SNORD64	Small Nucleolar RNA SNORD64	snoRNA	CD-box	RF00570	377	1825	2188	1	22	15	2	1	3	179	740	583	3	172	103	56	32	74	215.81	501	93	54	0.61	-0.714	0.512052	0.7231	0.140802	0.5742	0.4392
	RF00584	SNORD105	Small nucleolar RNA SNORD105	snoRNA	CD-box	RF00584	439	364	342	0	6	0	0	1	2	208	148	91	0	47	0	0	32	49	63.97	149	16	27	1.967	0.976	0.510659	0.7231	0.140802	0.8125	0.632
	RF01161	SNORD5	Small nucleolar RNA SNORD5	snoRNA	CD-box	RF01161	437	360	632	22	13	4	8	2	1	207	146	168	75	101	27	224	65	25	115.55	174	68	105	1.528	0.612	0.507477	0.7231	0.140802	0.4299	0.5428
	RF00218	SNORD46	Small nucleolar RNA SNORD46	snoRNA	CD-box	RF00218	634	430	1119	0	17	11	4	0	0	301	174	298	0	133	75	112	0	0	121.52	258	69	37	0.554	-0.852	0.520467	0.725184	0.139552	0.8575	0.5235
	RF00573	SNORD67	Small nucleolar RNA SNORD67	snoRNA	CD-box	RF00573	458	463	824	117	57	64	28	19	11	217	188	219	401	445	439	785	617	271	398.04	208	428	558	1.297	0.375	0.519742	0.725184	0.139552	0.211	0.368
	RF00273	SNORD59	Small nucleolar RNA SNORD59	snoRNA	CD-box	RF00273	826	400	818	27	13	9	0	3	3	392	162	218	93	101	62	0	97	74	133.26	257	85	57	0.662	-0.595	0.533496	0.735791	0.133246	0.3856	0.5117
	RF01182	SNORD11	Small nucleolar RNA SNORD11	snoRNA	CD-box	RF01182	621	569	1233	0	48	42	0	7	7	295	231	328	0	375	288	0	227	173	212.94	285	221	133	0.605	-0.724	0.53512	0.735791	0.133246	0.8541	0.448
	RF00138	SNORD16	Small nucleolar RNA SNORD16	snoRNA	CD-box	RF00138	752	366	1572	1	44	24	4	2	6	357	148	419	3	344	164	112	65	148	195.63	308	170	108	0.651	-0.62	0.551801	0.753767	0.122763	0.6346	0.4584
	RF00580	SNORD91	Small nucleolar RNA SNORD91 family	snoRNA	CD-box	RF00580	412	598	963	8	21	27	6	7	5	196	242	256	27	164	185	168	227	123	176.64	231	125	173	1.393	0.478	0.563734	0.765068	0.1163	0.3811	0.4794
	RF00319	SNORA23	Small nucleolar RNA SNORA23	snoRNA	HACA-box	RF00319	40	33	74	25	12	0	1	0	3	19	13	20	86	94	0	28	0	74	37.05	17	60	34	0.593	-0.753	0.567589	0.765329	0.116152	0.846	0.79
	RF00394	SNORA4	Small nucleolar RNA SNORA4	snoRNA	HACA-box	RF00394	46	10	21	0	0	9	1	0	0	22	4	6	0	0	62	28	0	0	13.47	11	21	9	0.471	-1.087	0.593797	0.795535	0.0993405	1.5256	0.9087
	RF00134	snoZ196	Small nucleolar RNA Z196/R39/R59 family	snoRNA	CD-box	RF00134	186	261	375	0	13	1	0	3	3	88	106	100	0	101	7	0	97	74	63.75	98	36	57	1.639	0.713	0.599938	0.798643	0.0976472	0.9667	0.6555
	RF00155	SNORA66	Small nucleolar RNA SNORA66	snoRNA	HACA-box	RF00155	61	44	112	14	0	0	1	2	0	29	18	30	48	0	0	28	65	0	24.17	26	16	31	1.664	0.735	0.632908	0.821907	0.0851774	1.074	0.8852
	RF00402	SNORA25	Small nucleolar RNA SNORA25	snoRNA	HACA-box	RF00402	5	8	41	16	3	8	0	2	1	2	3	11	55	23	55	0	65	25	26.58	5	44	30	0.642	-0.639	0.626141	0.821907	0.0851774	0.7092	0.8997
	RF01164	SNORD107	Small nucleolar RNA SNORD107	snoRNA	CD-box	RF01164	55	49	207	19	0	0	1	2	1	26	20	55	65	0	0	28	65	25	31.54	34	22	39	1.62	0.696	0.627031	0.821907	0.0851774	1.0069	0.8208
	RF01229	SNORA84	Small nucleolar RNA SNORA84	snoRNA	HACA-box	RF01229	28	9	25	97	0	0	1	4	2	13	4	7	332	0	0	28	130	49	62.58	8	111	69	0.606	-0.722	0.633144	0.821907	0.0851774	1.414	0.6756
	RF00190	SNORA16	Small nucleolar RNA SNORA16B/SNORA16A family	snoRNA	HACA-box	RF00190	447	362	704	271	109	20	22	10	24	212	147	187	929	851	137	617	325	592	444.07	182	639	511	0.802	-0.319	0.641433	0.82245	0.0848902	0.3069	0.3546
	RF00213	snoR38	Small nucleolar RNA R38	snoRNA	CD-box	RF00213	402	1047	1121	0	18	7	2	5	2	191	425	299	0	141	48	56	162	49	152.24	305	63	89	1.44	0.526	0.639448	0.82245	0.0848902	0.6763	0.4943
	RF00072	SNORA75	Small nucleolar RNA SNORA75	snoRNA	HACA-box	RF00072	231	90	278	81	13	13	2	4	7	110	36	74	278	101	89	56	130	173	116.33	73	156	120	0.759	-0.397	0.646322	0.823667	0.0842485	0.41	0.5477
	RF00085	SNORD28	Small nucleolar RNA SNORD28	snoRNA	CD-box	RF00085	484	342	619	0	7	22	3	0	2	230	139	165	0	55	151	84	0	49	96.91	178	69	44	0.679	-0.559	0.65388	0.825945	0.083049	0.7794	0.5614
	RF00577	SNORD72	Small nucleolar RNA SNORD72	snoRNA	CD-box	RF00577	69	361	449	0	1	4	0	0	2	33	146	120	0	8	27	0	0	49	42.59	100	12	16	1.649	0.722	0.656014	0.825945	0.083049	0.8228	0.7075
	RF00156	SNORA70	Small nucleolar RNA SNORA70	snoRNA	HACA-box	RF00156	154	62	160	52	14	19	3	2	7	73	25	43	178	109	130	84	65	173	97.81	47	139	107	0.779	-0.36	0.677608	0.837989	0.0767617	0.3972	0.5817
	RF00211	SNORD35	Small nucleolar RNA SNORD35	snoRNA	CD-box	RF00211	239	178	388	289	27	13	20	17	21	113	72	103	990	211	89	561	552	518	356.64	96	430	544	1.251	0.324	0.669945	0.837989	0.0767617	0.3834	0.3821
	RF00478	SCARNA6	Small Cajal body specific RNA 6	snoRNA	scaRNA	RF00478	1063	2593	4534	38	27	51	12	3	5	505	1051	1207	130	211	350	336	97	123	445.7	921	230	185	0.816	-0.294	0.675626	0.837989	0.0767617	0.2673	0.3498
	RF00598	SNORA76	Small nucleolar RNA SNORA76	snoRNA	HACA-box	RF00598	0	0	0	0	0	0	0	0	0	NA	NA	NA	NA	NA	NA	NA	NA	NA	NA	NA	NA	NA	NA	NA	NA	NA		NA	NA
	RF00612	SNORD75	Small nucleolar RNA SNORD75	snoRNA	CD-box	RF00612	1014	1649	2316	180	148	211	26	34	38	481	669	617	617	1155	1446	729	1104	938	861.7	589	1073	924	0.862	-0.215	0.693911	0.853102	0.068999	0.1959	0.2869
	RF00265	SNORA69	Small nucleolar RNA SNORA69	snoRNA	HACA-box	RF00265	20	10	31	27	10	0	1	3	0	9	4	8	93	78	0	28	97	0	35.31	7	57	42	0.695	-0.525	0.702034	0.855313	0.0678747	0.9495	0.8289
	RF00428	SNORA38	Small nucleolar RNA SNORA38	snoRNA	HACA-box	RF00428	45	34	39	100	8	5	8	7	5	21	14	10	343	62	34	224	227	123	117.75	15	146	191	1.275	0.35	0.703894	0.855313	0.0678747	0.5207	0.5613
	RF00157	SNORD39	Small nucleolar RNA SNORD55/SNORD39	snoRNA	CD-box	RF00157	1835	1981	3403	442	102	105	25	37	31	871	803	906	1515	796	720	701	1201	765	919.79	860	1010	889	0.874	-0.194	0.720867	0.85603	0.067511	0.1931	0.2802
	RF00283	SCARNA18	small Cajal body-specific RNA 18	snoRNA	scaRNA	RF00283	694	1494	1817	57	43	21	8	6	6	330	606	484	195	336	144	224	195	148	295.7	473	225	189	0.841	-0.25	0.714701	0.85603	0.067511	0.2478	0.4002
	RF00588	SNORD41	Small nucleolar RNA SNORD41	snoRNA	CD-box	RF00588	815	1088	1551	112	32	1	6	12	10	387	441	413	384	250	7	168	390	247	298.46	414	214	268	1.24	0.31	0.719402	0.85603	0.067511	0.4701	0.4011
	RF00606	SNORD93	Small nucleolar RNA SNORD93	snoRNA	CD-box	RF00606	3365	2145	3418	556	211	133	331	105	144	1598	870	910	1905	1647	911	9280	3409	3553	2675.85	1126	1488	5414	3.635	1.862	0.000417776	0.00793775	2.1003	0.1843	0.1886
	RF01294	snoU89	Small nucleolar RNA U89	snoRNA	HACA-box	RF01294	76	81	182	0	24	2	6	1	3	36	33	48	0	187	14	168	32	74	65.91	39	67	91	1.406	0.491	0.70873	0.85603	0.067511	1.0364	0.6817
	RF00581	SNORD12	Small nucleolar SNORD12/SNORD106	snoRNA	CD-box	RF00581	3863	7867	10198	177	74	62	15	14	22	1834	3190	2716	606	578	425	421	454	543	1196.34	2580	536	473	0.882	-0.181	0.73053	0.862604	0.0641887	0.1652	0.2546
	RF00139	SNORA72	Small nucleolar RNA SNORA72	snoRNA	HACA-box	RF00139	36	27	16	16	0	0	0	2	1	17	11	4	55	0	0	0	65	25	19.64	11	18	30	1.458	0.544	0.735402	0.863478	0.0637489	1.2581	0.9087
	RF00231	SCARNA13	Small Cajal body specific RNA 13	snoRNA	scaRNA	RF00231	33	44	48	0	13	13	1	2	6	16	18	13	0	101	89	28	65	148	53.1	16	63	80	1.309	0.389	0.752667	0.877813	0.0565981	0.8712	0.7469
	RF00440	SNORD37	Small nucleolar RNA SNORD37	snoRNA	CD-box	RF00440	705	1521	3270	81	480	102	26	44	75	335	617	871	278	3748	699	729	1428	1850	1172.67	608	1575	1336	0.851	-0.233	0.756011	0.877813	0.0565981	0.3928	0.2582
	RF01277	snoU54	Small nucleolar RNA U54	snoRNA	CD-box	RF01277	58	23	56	9	1	0	0	1	0	28	9	15	31	8	0	0	32	0	13.65	17	13	11	0.684	-0.548	0.761607	0.879425	0.0558011	0.8537	0.9087
	RF00016	SNORD14	Small nucleolar RNA SNORD14	snoRNA	CD-box	RF00016	20531	5494	10453	1419	802	600	183	159	139	9748	2228	2784	4862	6261	4112	5130	5161	3429	4857.41	4920	5078	4573	0.9	-0.152	0.773283	0.884027	0.0535345	0.1957	0.1821
	RF00425	SNORA18	Small nucleolar RNA SNORA18	snoRNA	HACA-box	RF00425	659	408	805	248	142	127	56	22	35	313	165	214	850	1109	870	1570	714	863	741.01	231	943	1049	1.115	0.157	0.777889	0.884027	0.0535345	0.2061	0.3026
	RF00610	SNORD110	Small nucleolar RNA SNORD110	snoRNA	CD-box	RF00610	1212	1711	2997	26	120	45	17	10	14	575	694	798	89	937	308	477	325	345	505.38	689	445	382	0.867	-0.206	0.778282	0.884027	0.0535345	0.3407	0.3389
	RF00096	U8	U8 small nucleolar RNA	snoRNA	CD-box	RF00096	5285	4253	7157	892	378	277	122	69	67	2509	1725	1906	3056	2951	1898	3420	2240	1653	2373.23	2047	2635	2438	0.924	-0.114	0.802847	0.907	0.0423927	0.1431	0.1975
	RF00092	SNORA63	Small nucleolar RNA SNORA63	snoRNA	HACA-box	RF00092	154	165	271	62	11	11	3	4	5	73	67	72	212	86	75	84	130	123	102.58	71	124	112	0.885	-0.176	0.832403	0.91085	0.0405534	0.3537	0.57
	RF00150	SNORD42	Small nucleolar RNA SNORD42	snoRNA	CD-box	RF00150	416	597	714	26	22	5	8	2	2	198	242	190	89	172	34	224	65	49	140.38	210	98	113	1.154	0.207	0.816364	0.91085	0.0405534	0.4147	0.5109
	RF00189	SNORD95	Small nucleolar RNA SNORD95	snoRNA	CD-box	RF00189	2189	5301	6681	354	150	46	40	30	15	1039	2150	1779	1213	1171	315	1121	974	370	1125.87	1656	900	822	0.909	-0.138	0.823411	0.91085	0.0405534	0.2551	0.2609
	RF00579	SNORD90	Small nucleolar RNA SNORD90	snoRNA	CD-box	RF00579	283	354	865	14	10	6	3	1	1	134	144	230	48	78	41	84	32	25	90.74	169	56	47	0.852	-0.232	0.815537	0.91085	0.0405534	0.3648	0.5724
	RF00603	SNORD23	Small nucleolar RNA SNORD23	snoRNA	CD-box	RF00603	61	38	152	21	3	11	3	3	1	29	15	40	72	23	75	84	97	25	51.31	28	57	69	1.163	0.218	0.829772	0.91085	0.0405534	0.4761	0.7341
	RF00614	SNORA11	Small nucleolar RNA SNORA11	snoRNA	HACA-box	RF00614	12	19	10	0	3	19	1	3	0	6	8	3	0	23	130	28	97	0	32.79	6	51	42	0.797	-0.327	0.83163	0.91085	0.0405534	1.2762	0.876
	RF00278	SNORD50	Small nucleolar RNA SNORD50	snoRNA	CD-box	RF00278	18712	9145	14095	995	406	465	70	134	115	8885	3708	3754	3409	3170	3187	1962	4350	2837	3918.01	5449	3255	3050	0.935	-0.096	0.837738	0.911386	0.0402978	0.1536	0.1821
	RF00279	SNORD45	Small nucleolar RNA SNORD45	snoRNA	CD-box	RF00279	4219	3334	5379	442	175	147	62	42	43	2003	1352	1432	1515	1366	1007	1738	1363	1061	1426.48	1596	1296	1387	1.069	0.096	0.841615	0.911386	0.0402978	0.1524	0.2401
	RF00561	SNORA40	Small nucleolar RNA SNORA40	snoRNA	HACA-box	RF00561	65	28	90	65	9	2	1	4	8	31	11	24	223	70	14	28	130	197	80.9	22	102	118	1.143	0.192	0.855001	0.92111	0.0356886	0.6591	0.6335
	RF01233	snoU109	Small nucleolar RNA U109	snoRNA	HACA-box	RF01233	34	26	54	0	7	18	0	4	1	16	11	14	0	55	123	0	130	25	41.51	14	59	52	0.854	-0.228	0.872377	0.935009	0.029184	1.1039	0.8007
	RF01200	SNORD125	Small nucleolar RNA SNORD125	snoRNA	CD-box	RF01200	0	0	0	0	0	0	0	0	0	NA	NA	NA	NA	NA	NA	NA	NA	NA	NA	NA	NA	NA	NA	NA	NA	NA		NA	NA
	RF00575	SNORD70	Small nucleolar RNA SNORD70	snoRNA	CD-box	RF00575	463	109	312	17	4	22	1	1	6	220	44	83	58	31	151	28	32	148	88.43	116	80	69	0.896	-0.158	0.881381	0.93984	0.026946	0.586	0.587
	RF00282	SNORD48	Small nucleolar RNA SNORD48	snoRNA	CD-box	RF00282	298	816	1070	5	26	17	7	1	3	141	331	285	17	203	117	196	32	74	155.19	252	112	101	0.925	-0.113	0.90787	0.958307	0.0184953	0.5209	0.4934
	RF00408	SNORA1	Small nucleolar RNA SNORA1	snoRNA	HACA-box	RF00408	35	14	15	8	0	0	0	0	1	17	6	4	27	0	0	0	0	25	8.71	9	9	8	0.857	-0.223	0.907687	0.958307	0.0184953	1.0986	0.9087
	RF00137	SNORD83	Small nucleolar RNA SNORD83	snoRNA	CD-box	RF00137	348	429	685	21	14	12	4	1	5	165	174	182	72	109	82	112	32	123	117.01	174	88	89	1.049	0.069	0.934293	0.962582	0.0165624	0.3238	0.5382
	RF00342	snoZ40	Small nucleolar RNA Z40	snoRNA	CD-box	RF00342	136	532	685	64	1	0	3	1	4	65	216	182	219	8	0	84	32	99	100.57	154	76	72	0.93	-0.105	0.931982	0.962582	0.0165624	0.8882	0.5587
	RF00396	SNORA13	Small nucleolar RNA SNORA13	snoRNA	HACA-box	RF00396	24	41	121	0	30	1	0	2	6	11	17	32	0	234	7	0	65	148	57.14	20	80	71	0.906	-0.142	0.925191	0.962582	0.0165624	1.4095	0.7167
	RF01241	SNORA81	Small nucleolar RNA SNORA81	snoRNA	HACA-box	RF01241	978	967	2097	1843	609	692	51	49	63	464	392	558	6315	4755	4742	1430	1591	1554	2422.42	471	5271	1525	0.289	-1.79	4.85489e-05	0.00126834	2.89676	0.1236	0.1957
	RF00403	SNORA41	Small nucleolar RNA SNORA41	snoRNA	HACA-box	RF00403	698	758	694	0	78	161	56	4	5	331	307	185	0	609	1103	1570	130	123	484.35	274	571	608	1.068	0.094	0.934948	0.962582	0.0165624	0.9316	0.346
	RF00611	SNORD111	Small nucleolar RNA SNORD111	snoRNA	CD-box	RF00611	257	337	563	2	7	35	9	0	1	122	137	150	7	55	240	252	0	25	109.66	136	101	92	0.934	-0.098	0.933547	0.962582	0.0165624	0.8075	0.5523
	RF00086	SNORD27	Small nucleolar RNA SNORD27	snoRNA	CD-box	RF00086	3876	5005	5886	3	34	28	6	4	7	1840	2030	1568	10	265	192	168	130	173	708.42	1813	156	157	1.032	0.046	0.955248	0.976008	0.0105467	0.3726	0.3028
	RF00429	SNORA29	Small nucleolar RNA SNORA29	snoRNA	HACA-box	RF00429	68	13	144	66	0	10	1	5	4	32	5	38	226	0	69	28	162	99	73.29	25	98	96	0.955	-0.066	0.957328	0.976008	0.0105467	0.9271	0.6497
	RF00191	SNORA57	Small nucleolar RNA SNORA57	snoRNA	HACA-box	RF00191	73	31	41	35	7	0	5	1	0	35	13	11	120	55	0	140	32	0	45.04	20	58	57	0.965	-0.052	0.969571	0.983691	0.00714113	1.0429	0.7601
	RF00056	SNORA71	Small nucleolar RNA SNORA71	snoRNA	HACA-box	RF00056	66	43	67	43	5	16	3	3	5	31	17	18	147	39	110	84	97	123	74.17	22	99	101	1.018	0.025	0.977388	0.986831	0.00575719	0.3999	0.6521
	RF00427	SCARNA23	Small Cajal body specific RNA 23	snoRNA	scaRNA	RF00427	8	6	22	0	0	0	0	0	0	4	2	6	0	0	0	0	0	0	1.34	4	0	0	1	0	0.999513	0.999513	0.00021143	1.0576	0.9087
	RF00553	SCARNA1	Small Cajal body specific RNA 1	snoRNA	scaRNA	RF00553	6	10	25	0	0	0	0	0	0	3	4	7	0	0	0	0	0	0	1.51	5	0	0	1	0	0.999477	0.999513	0.00021143	1.0526	0.9087
