# Supplementary material for: Distinct small non-coding RNA landscape in the axons and released extracellular vesicles of developing primary cortical neurons and the axoplasm of adult nerves
Source: RNA Biol. 2021 Dec 9;18(Suppl 2):832–55. doi: 10.1080/15476286.2021.2000792 (PMC8782166; doi:10.1080/15476286.2021.2000792)
Supplement: Supplemental Material [file KRNB_A_2000792_SM1038.zip › Supplementary information/Supplementary Table 7_mature_axon_rno6_analysis.xlsx]

## Sheet: Global_Statistics
	Filename	Processed Reads	Total mapped reads	Overall Genome alignment
	ARD	15556649	1070500	0.0688
	ARV	21784233	2267194	0.1041
	Gene type	ARD	ARV	Totals
	lincRNA	19	10	29
	Vault	0	56	56
	Y_RNA	105	442	547
	protein_coding	2671	6442	9113
	rRNA	271914	930984	1202898
	miRNAs	20779	41829	62608
	tRNAs	278384	489369	767753
	sRNAs (snoRNAs, scaRNAs, snRNAs)	1852	7579	9431
	Total assigned reads	575724	1476711	2052435
	Gene type	ARD	ARV	Average
	lincRNA	0.00330019	0.000677181	0.00198869
	Vault	0	0.00379221	0.00189611
	Y_RNA	0.0182379	0.0299314	0.0240846
	protein_coding	0.463938	0.43624	0.450089
	rRNA	47.2299	63.0444	55.1372
	miRNAs	3.60919	2.83258	3.22089
	tRNAs	48.3537	33.1391	40.7464
	sRNAs (snoRNAs, scaRNAs, snRNAs)	0.321682	0.513235	0.417459
	Total	100	100	100

## Sheet: Ensemble_annotation
	Gene type	Gene name	GENE ID	ARD	ARV
	protein_coding	Fto	ENSRNOG00000011728	77	0
	misc_RNA	Y_RNA	ENSRNOG00000060430	75	183
	protein_coding	Tnni3	ENSRNOG00000018250	74	0
	protein_coding	Arhgef2	ENSRNOG00000020027	74	0
	protein_coding	Rnf214	ENSRNOG00000017151	72	469
	protein_coding	Srsf5	ENSRNOG00000005513	70	0
	protein_coding	Tnpo1	ENSRNOG00000014999	67	0
	protein_coding	Chd5	ENSRNOG00000011268	64	60
	protein_coding	Ezh1	ENSRNOG00000020336	60	0
	protein_coding	Taok3	ENSRNOG00000001138	53	0
	protein_coding	Dnah12	ENSRNOG00000059865	47	0
	protein_coding	St8sia6	ENSRNOG00000051684	46	1
	protein_coding	Ddn	ENSRNOG00000059605	42	0
	protein_coding	Ptchd4	ENSRNOG00000012708	39	0
	protein_coding	Cntn5	ENSRNOG00000007038	36	0
	protein_coding	Ppfia1	ENSRNOG00000020857	35	27
	protein_coding	Pcdhga10	ENSRNOG00000027253	34	44
	protein_coding	Vwa7	ENSRNOG00000000860	32	0
	protein_coding	Uck2	ENSRNOG00000003917	32	0
	protein_coding	Csf1	ENSRNOG00000018659	31	0
	misc_RNA	Y_RNA	ENSRNOG00000056608	30	258
	protein_coding	Hax1	ENSRNOG00000045647	30	79
	protein_coding	Cnnm4	ENSRNOG00000015886	30	0
	protein_coding	Scml2	ENSRNOG00000003726	29	100
	protein_coding	Fam160b1	ENSRNOG00000017225	29	0
	protein_coding	Jph3	ENSRNOG00000018784	28	88
	protein_coding	Map2	ENSRNOG00000011841	27	0
	protein_coding	Kcnt1	ENSRNOG00000017283	27	0
	protein_coding	Loxl1	ENSRNOG00000008680	26	0
	protein_coding	Htatsf1	ENSRNOG00000027761	26	0
	protein_coding	Kdm6b	ENSRNOG00000037613	25	1
	protein_coding	Ttll4	ENSRNOG00000017129	25	0
	protein_coding	Ube2j2	ENSRNOG00000019749	25	0
	protein_coding	Coq8a	ENSRNOG00000043201	25	0
	protein_coding	Hk1	ENSRNOG00000046891	25	0
	protein_coding	Spon1	ENSRNOG00000058003	25	0
	protein_coding	Mcoln1	ENSRNOG00000000975	24	0
	protein_coding	Nfe2l1	ENSRNOG00000008830	24	0
	protein_coding	Chsy1	ENSRNOG00000012698	24	0
	protein_coding	Kcnk10	ENSRNOG00000003813	23	0
	protein_coding	Crebbp	ENSRNOG00000005330	23	0
	protein_coding	Ripply2	ENSRNOG00000010004	23	0
	protein_coding	Dis3l	ENSRNOG00000010537	23	0
	protein_coding	Tmem255a	ENSRNOG00000028085	23	0
	protein_coding	Tnrc6a	ENSRNOG00000024737	22	1
	protein_coding	Acly	ENSRNOG00000016924	22	0
	protein_coding	Col10a1	ENSRNOG00000051399	22	0
	protein_coding	Efl1	ENSRNOG00000032723	21	0
	protein_coding	Vps33b	ENSRNOG00000013149	20	0
	protein_coding	Dph5	ENSRNOG00000013719	20	0
	protein_coding	Nek11	ENSRNOG00000042432	19	4
	protein_coding	Dhh	ENSRNOG00000053675	19	2
	protein_coding	Prkg2	ENSRNOG00000002361	19	0
	protein_coding	Mall	ENSRNOG00000015599	19	0
	protein_coding	Faim2	ENSRNOG00000053258	19	0
	protein_coding	Rbp2	ENSRNOG00000013932	18	81
	protein_coding	Ephb1	ENSRNOG00000007865	18	0
	protein_coding	Pianp	ENSRNOG00000017052	18	0
	protein_coding	Kif1b	ENSRNOG00000057626	18	0
	protein_coding	Foxk1	ENSRNOG00000001104	17	0
	protein_coding	Lrrcc1	ENSRNOG00000010891	17	0
	protein_coding	Ctnnbl1	ENSRNOG00000012021	17	0
	lincRNA	AABR07030568.6	ENSRNOG00000056632	16	0
	protein_coding	Ugt8	ENSRNOG00000009345	15	0
	protein_coding	Postn	ENSRNOG00000012660	15	0
	protein_coding	Capn6	ENSRNOG00000004882	14	2
	protein_coding	RT1-N2	ENSRNOG00000029386	14	0
	protein_coding	Slit2	ENSRNOG00000003840	13	8
	protein_coding	Nup153	ENSRNOG00000001456	13	0
	protein_coding	Neb	ENSRNOG00000006783	13	0
	protein_coding	Pcnx1	ENSRNOG00000007459	13	0
	protein_coding	Pip5k1b	ENSRNOG00000015232	13	0
	protein_coding	RGD1310553	ENSRNOG00000016447	13	0
	protein_coding	Sptbn4	ENSRNOG00000055371	13	0
	protein_coding	LOC361985	ENSRNOG00000017758	12	60
	protein_coding	Ppfia4	ENSRNOG00000003494	12	0
	protein_coding	Ptgds	ENSRNOG00000015550	12	0
	protein_coding	Ceacam11	ENSRNOG00000017620	12	0
	protein_coding	Tdrd7	ENSRNOG00000055779	12	0
	protein_coding	Ctcfl	ENSRNOG00000028661	11	140
	protein_coding	Kbtbd8	ENSRNOG00000013390	11	0
	protein_coding	Mbtps1	ENSRNOG00000015173	11	0
	protein_coding	Stx1b	ENSRNOG00000019193	11	0
	protein_coding	Poln	ENSRNOG00000027929	11	0
	protein_coding	Baz2b	ENSRNOG00000056984	11	0
	protein_coding	Heca	ENSRNOG00000060972	11	0
	protein_coding	LOC100361655	ENSRNOG00000003266	10	0
	protein_coding	Vill	ENSRNOG00000011446	10	0
	protein_coding	Lpl	ENSRNOG00000012181	10	0
	protein_coding	Wt1	ENSRNOG00000013074	10	0
	protein_coding	Extl1	ENSRNOG00000016776	10	0
	protein_coding	RGD1310127	ENSRNOG00000020144	10	0
	protein_coding	Hspa12b	ENSRNOG00000021244	10	0
	protein_coding	Mcm6	ENSRNOG00000003703	9	30
	protein_coding	Cand2	ENSRNOG00000010473	9	20
	protein_coding	Dcaf1	ENSRNOG00000013841	9	0
	protein_coding	Abca2	ENSRNOG00000014268	9	0
	protein_coding	Loxhd1	ENSRNOG00000017410	9	0
	protein_coding	Ice1	ENSRNOG00000023053	9	0
	protein_coding	Dusp7	ENSRNOG00000010789	8	9
	protein_coding	Brwd3	ENSRNOG00000002291	8	0
	protein_coding	Ccnjl	ENSRNOG00000003893	8	0
	protein_coding	Flii	ENSRNOG00000004159	8	0
	protein_coding	Ryr3	ENSRNOG00000006645	8	0
	protein_coding	Pou3f3	ENSRNOG00000038909	8	0
	misc_RNA	Metazoa_SRP	ENSRNOG00000061397	8	0
	protein_coding	Arl16	ENSRNOG00000049235	7	25
	protein_coding	Tbp	ENSRNOG00000001489	7	0
	protein_coding	Cyp2u1	ENSRNOG00000011053	7	0
	protein_coding	Nkd1	ENSRNOG00000014293	7	0
	protein_coding	Sec24d	ENSRNOG00000014872	7	0
	protein_coding	Rhoq	ENSRNOG00000015415	7	0
	protein_coding	Siglecl1	ENSRNOG00000059992	7	0
	protein_coding	Chadl	ENSRNOG00000024631	6	32
	protein_coding	Ptpn3	ENSRNOG00000011425	6	0
	protein_coding	Cep250	ENSRNOG00000019340	6	0
	protein_coding	Focad	ENSRNOG00000024402	6	0
	protein_coding	Unc80	ENSRNOG00000028362	6	0
	protein_coding	Rgs3	ENSRNOG00000024501	5	30
	protein_coding	Casc3	ENSRNOG00000009716	5	3
	protein_coding	Dcx	ENSRNOG00000047712	4	1
	protein_coding	Galc	ENSRNOG00000003759	4	0
	protein_coding	Xpc	ENSRNOG00000008274	4	0
	protein_coding	Cpsf7	ENSRNOG00000020668	3	16
	protein_coding	Eml6	ENSRNOG00000037462	3	2
	protein_coding	Pde8b	ENSRNOG00000010280	3	0
	protein_coding	Setd2	ENSRNOG00000020915	3	0
	protein_coding	Olig1	ENSRNOG00000028648	3	0
	protein_coding	Mmut	ENSRNOG00000050843	3	0
	lincRNA	AABR07050265.1	ENSRNOG00000052537	3	0
	protein_coding	Scamp1	ENSRNOG00000061582	3	0
	protein_coding	Mast3	ENSRNOG00000022753	2	5
	protein_coding	Ldb3	ENSRNOG00000059166	2	3
	protein_coding	Sfrp5	ENSRNOG00000014940	2	2
	protein_coding	Map1b	ENSRNOG00000017428	2	1
	protein_coding	Stx4	ENSRNOG00000019302	2	1
	protein_coding	Ubn1	ENSRNOG00000003019	2	0
	protein_coding	Desi2	ENSRNOG00000004524	2	0
	protein_coding	Meis1	ENSRNOG00000004606	2	0
	protein_coding	Lgalsl	ENSRNOG00000005464	2	0
	protein_coding	Tle2	ENSRNOG00000005874	2	0
	protein_coding	Arfgef2	ENSRNOG00000007485	2	0
	protein_coding	RGD1308117	ENSRNOG00000008351	2	0
	protein_coding	Smchd1	ENSRNOG00000014319	2	0
	protein_coding	Ppp1r37	ENSRNOG00000017692	2	0
	protein_coding	Nobox	ENSRNOG00000025720	2	0
	protein_coding	Asmtl	ENSRNOG00000028166	2	0
	protein_coding	Mef2c	ENSRNOG00000033134	2	0
	protein_coding	Mxi1	ENSRNOG00000034078	2	0
	protein_coding	Mt-co1	ENSRNOG00000034234	2	0
	protein_coding	Nav3	ENSRNOG00000052157	1	38
	protein_coding	Egr1	ENSRNOG00000019422	1	31
	protein_coding	Ryr2	ENSRNOG00000017060	1	23
	protein_coding	LOC680039	ENSRNOG00000027623	1	21
	protein_coding	Trpc3	ENSRNOG00000016070	1	12
	protein_coding	Slc1a4	ENSRNOG00000005248	1	3
	protein_coding	Rin3	ENSRNOG00000007062	1	3
	protein_coding	Unc5b	ENSRNOG00000000567	1	2
	protein_coding	Sec14l2	ENSRNOG00000004672	1	2
	protein_coding	Patl1	ENSRNOG00000021052	1	2
	protein_coding	Tpst1	ENSRNOG00000000900	1	1
	protein_coding	Brinp1	ENSRNOG00000005561	1	1
	protein_coding	Gars	ENSRNOG00000011052	1	1
	protein_coding	Brsk1	ENSRNOG00000017673	1	1
	protein_coding	Gnao1	ENSRNOG00000019482	1	1
	protein_coding	Mfsd9	ENSRNOG00000023129	1	1
	protein_coding	Aco2	ENSRNOG00000024128	1	1
	protein_coding	Arhgap20	ENSRNOG00000025624	1	1
	protein_coding	Sox11	ENSRNOG00000030034	1	1
	protein_coding	Irx1	ENSRNOG00000033609	1	1
	protein_coding	Dao	ENSRNOG00000054962	1	1
	protein_coding	Clec16a	ENSRNOG00000057378	1	1
	protein_coding	L1cam	ENSRNOG00000061230	1	1
	protein_coding	Fig4	ENSRNOG00000000312	1	0
	protein_coding	Sec63	ENSRNOG00000000314	1	0
	protein_coding	Btbd9	ENSRNOG00000000540	1	0
	protein_coding	Psap	ENSRNOG00000000571	1	0
	protein_coding	Tsc22d1	ENSRNOG00000001030	1	0
	protein_coding	Evi5l	ENSRNOG00000001034	1	0
	protein_coding	Mapkapk5	ENSRNOG00000001345	1	0
	protein_coding	Cops6	ENSRNOG00000001346	1	0
	protein_coding	Gnb2	ENSRNOG00000001409	1	0
	protein_coding	Srrm3	ENSRNOG00000001439	1	0
	protein_coding	Por	ENSRNOG00000001442	1	0
	protein_coding	Ythdc1	ENSRNOG00000001996	1	0
	protein_coding	Ccdc112	ENSRNOG00000003559	1	0
	protein_coding	Ppox	ENSRNOG00000003567	1	0
	protein_coding	Ppp4r3b	ENSRNOG00000003712	1	0
	protein_coding	Rims2	ENSRNOG00000004201	1	0
	protein_coding	Mgat2	ENSRNOG00000004234	1	0
	protein_coding	Aatk	ENSRNOG00000004392	1	0
	protein_coding	Sel1l	ENSRNOG00000004464	1	0
	protein_coding	Pou6f1	ENSRNOG00000004595	1	0
	protein_coding	Nalcn	ENSRNOG00000004752	1	0
	protein_coding	Kcns3	ENSRNOG00000004899	1	0
	protein_coding	Tspan13	ENSRNOG00000005046	1	0
	protein_coding	Wfs1	ENSRNOG00000005108	1	0
	protein_coding	Kcnj3	ENSRNOG00000005369	1	0
	protein_coding	Grm7	ENSRNOG00000005662	1	0
	protein_coding	Pde4b	ENSRNOG00000005905	1	0
	protein_coding	Ptprz1	ENSRNOG00000006030	1	0
	protein_coding	Slc6a1	ENSRNOG00000006527	1	0
	protein_coding	Bnc2	ENSRNOG00000006553	1	0
	protein_coding	Cnksr2	ENSRNOG00000007014	1	0
	protein_coding	Itpr1	ENSRNOG00000007104	1	0
	protein_coding	Ehmt1	ENSRNOG00000007242	1	0
	protein_coding	Tgs1	ENSRNOG00000008156	1	0
	protein_coding	Nav1	ENSRNOG00000008425	1	0
	protein_coding	Slitrk1	ENSRNOG00000009209	1	0
	protein_coding	Etfdh	ENSRNOG00000009538	1	0
	protein_coding	Cct4	ENSRNOG00000009642	1	0
	protein_coding	Chd3	ENSRNOG00000009722	1	0
	protein_coding	Sbf2	ENSRNOG00000009812	1	0
	protein_coding	Eif3a	ENSRNOG00000010117	1	0
	protein_coding	Atpaf1	ENSRNOG00000010169	1	0
	protein_coding	Klhl7	ENSRNOG00000010453	1	0
	protein_coding	Rnf208	ENSRNOG00000010607	1	0
	protein_coding	Myo9a	ENSRNOG00000011619	1	0
	protein_coding	Stx12	ENSRNOG00000011804	1	0
	protein_coding	Poteg	ENSRNOG00000012218	1	0
	protein_coding	Large1	ENSRNOG00000013742	1	0
	protein_coding	Zfp503	ENSRNOG00000014237	1	0
	protein_coding	Dlgap3	ENSRNOG00000014302	1	0
	protein_coding	Hivep1	ENSRNOG00000014460	1	0
	protein_coding	Pdcd6	ENSRNOG00000014485	1	0
	protein_coding	Dock3	ENSRNOG00000014576	1	0
	protein_coding	Abhd13	ENSRNOG00000014598	1	0
	protein_coding	Zic1	ENSRNOG00000014644	1	0
	protein_coding	Sptan1	ENSRNOG00000015396	1	0
	protein_coding	Kcnk12	ENSRNOG00000016110	1	0
	protein_coding	Zfp668	ENSRNOG00000016683	1	0
	protein_coding	Arl2bp	ENSRNOG00000016991	1	0
	protein_coding	H1f1	ENSRNOG00000017175	1	0
	protein_coding	Cd2bp2	ENSRNOG00000017201	1	0
	protein_coding	Mib2	ENSRNOG00000017564	1	0
	protein_coding	Vps35	ENSRNOG00000017612	1	0
	protein_coding	Caly	ENSRNOG00000018337	1	0
	protein_coding	Fbh1	ENSRNOG00000018549	1	0
	protein_coding	Aurkaip1	ENSRNOG00000018691	1	0
	protein_coding	Eif4e2	ENSRNOG00000019634	1	0
	protein_coding	Zdhhc24	ENSRNOG00000019825	1	0
	protein_coding	Paip2	ENSRNOG00000019934	1	0
	protein_coding	Lrig2	ENSRNOG00000019957	1	0
	protein_coding	Gmpr2	ENSRNOG00000020216	1	0
	protein_coding	Atp1a3	ENSRNOG00000020263	1	0
	protein_coding	Eef2	ENSRNOG00000020266	1	0
	protein_coding	Pten	ENSRNOG00000020723	1	0
	protein_coding	Lrfn3	ENSRNOG00000020839	1	0
	protein_coding	Hdac5	ENSRNOG00000020905	1	0
	protein_coding	Rbm8a	ENSRNOG00000021215	1	0
	protein_coding	Kidins220	ENSRNOG00000023176	1	0
	protein_coding	Fam168b	ENSRNOG00000023467	1	0
	protein_coding	Ppm1e	ENSRNOG00000024730	1	0
	protein_coding	Map1lc3a	ENSRNOG00000025443	1	0
	protein_coding	Lrrd1	ENSRNOG00000026196	1	0
	protein_coding	Pcdhga6	ENSRNOG00000027296	1	0
	protein_coding	Trim28	ENSRNOG00000027487	1	0
	protein_coding	Gdpd4	ENSRNOG00000028470	1	0
	protein_coding	Polr2a	ENSRNOG00000028834	1	0
	protein_coding	Slc4a8	ENSRNOG00000028879	1	0
	protein_coding	Robo2	ENSRNOG00000029598	1	0
	protein_coding	Robo3	ENSRNOG00000030016	1	0
	protein_coding	Clk3	ENSRNOG00000030126	1	0
	protein_coding	Cadm2	ENSRNOG00000030840	1	0
	protein_coding	Cacna2d3	ENSRNOG00000031287	1	0
	protein_coding	Ncam1	ENSRNOG00000031890	1	0
	protein_coding	Bicd1	ENSRNOG00000036911	1	0
	protein_coding	Ahdc1	ENSRNOG00000042855	1	0
	protein_coding	Cpe	ENSRNOG00000043387	1	0
	protein_coding	Fasn	ENSRNOG00000045636	1	0
	protein_coding	Nrxn3	ENSRNOG00000047574	1	0
	protein_coding	Tbca	ENSRNOG00000048342	1	0
	protein_coding	Ppp1r9b	ENSRNOG00000052113	1	0
	protein_coding	Ank3	ENSRNOG00000053288	1	0
	protein_coding	Mkln1	ENSRNOG00000054514	1	0
	protein_coding	Ints10	ENSRNOG00000055331	1	0
	protein_coding	Bnip2	ENSRNOG00000056024	1	0
	protein_coding	Gdi1	ENSRNOG00000056870	1	0
	protein_coding	Ddit4	ENSRNOG00000057078	1	0
	protein_coding	Kdm5c	ENSRNOG00000057706	1	0
	protein_coding	Ube2n	ENSRNOG00000058053	1	0
	protein_coding	Gata5	ENSRNOG00000058983	1	0
	protein_coding	AABR07070609.1	ENSRNOG00000061240	1	0
	protein_coding	Loxl3	ENSRNOG00000061373	1	0
	protein_coding	Zbtb40	ENSRNOG00000022039	0	904
	protein_coding	Cplane2	ENSRNOG00000023346	0	832
	protein_coding	Pp2d1	ENSRNOG00000004719	0	346
	protein_coding	Kansl3	ENSRNOG00000015417	0	117
	protein_coding	Dmd	ENSRNOG00000046366	0	85
	protein_coding	Mt-cyb	ENSRNOG00000031766	0	73
	protein_coding	Tle1	ENSRNOG00000005882	0	71
	protein_coding	Tie1	ENSRNOG00000020173	0	68
	protein_coding	Ahnak	ENSRNOG00000057569	0	66
	protein_coding	Tnrc6b	ENSRNOG00000024907	0	65
	protein_coding	Hunk	ENSRNOG00000002092	0	64
	protein_coding	Ttc17	ENSRNOG00000010495	0	64
	protein_coding	Vps35l	ENSRNOG00000016063	0	61
	protein_coding	AABR07043601.3	ENSRNOG00000049551	0	56
	misc_RNA	Vault	ENSRNOG00000052373	0	56
	protein_coding	Pxylp1	ENSRNOG00000012480	0	55
	protein_coding	Ralgapb	ENSRNOG00000014836	0	47
	protein_coding	Rpl3	ENSRNOG00000016896	0	44
	protein_coding	Mical1	ENSRNOG00000000307	0	43
	protein_coding	Exoc8	ENSRNOG00000019766	0	43
	protein_coding	Dgkb	ENSRNOG00000030771	0	43
	protein_coding	Psd4	ENSRNOG00000006079	0	42
	protein_coding	RGD1561161	ENSRNOG00000039582	0	41
	protein_coding	Kmt2b	ENSRNOG00000055525	0	41
	protein_coding	Cdh23	ENSRNOG00000033087	0	40
	protein_coding	Snx9	ENSRNOG00000046874	0	38
	protein_coding	Ncbp1	ENSRNOG00000023605	0	37
	protein_coding	Obscn	ENSRNOG00000058068	0	37
	protein_coding	Tafa4	ENSRNOG00000005830	0	36
	protein_coding	Tmem245	ENSRNOG00000026271	0	35
	protein_coding	Rps6ka3	ENSRNOG00000006632	0	34
	protein_coding	Zbtb42	ENSRNOG00000037562	0	34
	protein_coding	Nlrx1	ENSRNOG00000052386	0	34
	protein_coding	Kif18a	ENSRNOG00000005037	0	33
	protein_coding	Tll2	ENSRNOG00000013519	0	33
	protein_coding	Ubtf	ENSRNOG00000020937	0	33
	protein_coding	Sh3glb1	ENSRNOG00000012957	0	32
	protein_coding	Hapln2	ENSRNOG00000018870	0	32
	protein_coding	Cryaa	ENSRNOG00000047175	0	32
	protein_coding	Spef1	ENSRNOG00000021247	0	31
	protein_coding	Fut8	ENSRNOG00000008451	0	30
	protein_coding	Snx19	ENSRNOG00000014719	0	30
	protein_coding	Men1	ENSRNOG00000021054	0	29
	protein_coding	Ltbp4	ENSRNOG00000020871	0	28
	protein_coding	Fscb	ENSRNOG00000032241	0	28
	protein_coding	Kpna6	ENSRNOG00000000127	0	27
	protein_coding	C1galt1c1	ENSRNOG00000002536	0	27
	protein_coding	G3bp1	ENSRNOG00000013186	0	27
	protein_coding	Rpe	ENSRNOG00000038085	0	27
	protein_coding	Cic	ENSRNOG00000056118	0	27
	protein_coding	Tmem130	ENSRNOG00000025235	0	26
	protein_coding	Slc25a36	ENSRNOG00000013802	0	24
	protein_coding	Ostc	ENSRNOG00000023322	0	24
	protein_coding	Tfcp2l1	ENSRNOG00000002414	0	23
	protein_coding	Sav1	ENSRNOG00000005264	0	23
	protein_coding	Bri3	ENSRNOG00000001009	0	22
	protein_coding	Cdk5rap2	ENSRNOG00000005788	0	21
	protein_coding	Bpifb4	ENSRNOG00000034174	0	21
	protein_coding	Kif3b	ENSRNOG00000010361	0	19
	protein_coding	Rftn1	ENSRNOG00000011321	0	19
	protein_coding	Uvssa	ENSRNOG00000005122	0	18
	protein_coding	Zbtb17	ENSRNOG00000010436	0	18
	protein_coding	Rnf220	ENSRNOG00000019236	0	18
	protein_coding	Zfp667	ENSRNOG00000033906	0	18
	protein_coding	Hes5	ENSRNOG00000013850	0	17
	protein_coding	Olr1507	ENSRNOG00000019898	0	17
	protein_coding	Nsd2	ENSRNOG00000038140	0	17
	protein_coding	Rpe65	ENSRNOG00000009582	0	16
	protein_coding	Nova2	ENSRNOG00000013847	0	16
	protein_coding	Sh2d5	ENSRNOG00000014909	0	16
	protein_coding	Trpv4	ENSRNOG00000001195	0	15
	protein_coding	Lrrc4b	ENSRNOG00000019418	0	15
	protein_coding	AABR07050449.1	ENSRNOG00000023452	0	15
	protein_coding	Cxcl12	ENSRNOG00000013589	0	14
	protein_coding	Gfra4	ENSRNOG00000021241	0	14
	protein_coding	Ulk1	ENSRNOG00000037505	0	13
	protein_coding	Col9a3	ENSRNOG00000009531	0	12
	protein_coding	Pofut1	ENSRNOG00000010104	0	12
	protein_coding	Safb	ENSRNOG00000050543	0	12
	protein_coding	Emx2	ENSRNOG00000009482	0	11
	protein_coding	Atp5if1	ENSRNOG00000013300	0	9
	protein_coding	Cdk13	ENSRNOG00000013620	0	8
	protein_coding	Lix1l	ENSRNOG00000021213	0	8
	protein_coding	Rcc1	ENSRNOG00000050106	0	8
	protein_coding	Megf10	ENSRNOG00000013674	0	7
	protein_coding	Wdr31	ENSRNOG00000014869	0	7
	protein_coding	Kcnc3	ENSRNOG00000019959	0	7
	protein_coding	Krtcap3	ENSRNOG00000047941	0	7
	protein_coding	Tsen2	ENSRNOG00000060175	0	7
	protein_coding	Sipa1l3	ENSRNOG00000020703	0	6
	protein_coding	Midn	ENSRNOG00000015434	0	5
	protein_coding	RGD1302996	ENSRNOG00000000812	0	4
	protein_coding	Dido1	ENSRNOG00000009936	0	4
	protein_coding	Ttc14	ENSRNOG00000011261	0	4
	protein_coding	Smtn	ENSRNOG00000019451	0	4
	protein_coding	Prdm2	ENSRNOG00000033522	0	4
	protein_coding	Dusp2	ENSRNOG00000013862	0	3
	protein_coding	Fbll1	ENSRNOG00000015303	0	3
	protein_coding	Sdf4	ENSRNOG00000019981	0	3
	protein_coding	Lrrc66	ENSRNOG00000026585	0	3
	protein_coding	Cisd1	ENSRNOG00000000610	0	2
	protein_coding	Cacna1b	ENSRNOG00000004560	0	2
	protein_coding	Kbtbd2	ENSRNOG00000013809	0	2
	protein_coding	MGC116202	ENSRNOG00000015625	0	2
	protein_coding	Enc1	ENSRNOG00000016541	0	2
	protein_coding	Plppr4	ENSRNOG00000016872	0	2
	protein_coding	Apbb1	ENSRNOG00000018020	0	2
	protein_coding	Ryr1	ENSRNOG00000020557	0	2
	protein_coding	Kif1a	ENSRNOG00000023993	0	2
	protein_coding	Il10rb	ENSRNOG00000028638	0	2
	protein_coding	Iqcb1	ENSRNOG00000038868	0	2
	lincRNA	AABR07018198.2	ENSRNOG00000057138	0	2
	lincRNA	AABR07030739.1	ENSRNOG00000057534	0	2
	lincRNA	AABR07067767.2	ENSRNOG00000061265	0	2
	lincRNA	AC134224.1	ENSRNOG00000062127	0	2
	protein_coding	Marcks	ENSRNOG00000000579	0	1
	protein_coding	Cdk19	ENSRNOG00000000583	0	1
	protein_coding	Hsph1	ENSRNOG00000000902	0	1
	protein_coding	Map2k7	ENSRNOG00000001047	0	1
	protein_coding	Sh2b2	ENSRNOG00000001425	0	1
	protein_coding	Rapgef4	ENSRNOG00000001516	0	1
	protein_coding	Brwd1	ENSRNOG00000001632	0	1
	protein_coding	Ttc3	ENSRNOG00000001682	0	1
	protein_coding	Kalrn	ENSRNOG00000001706	0	1
	protein_coding	Lmln	ENSRNOG00000001781	0	1
	protein_coding	Tlr6	ENSRNOG00000002161	0	1
	protein_coding	Tbc1d1	ENSRNOG00000002180	0	1
	protein_coding	Tpr	ENSRNOG00000002394	0	1
	protein_coding	Glyr1	ENSRNOG00000003065	0	1
	protein_coding	Mprip	ENSRNOG00000003226	0	1
	protein_coding	Tspan7	ENSRNOG00000003229	0	1
	protein_coding	Cnpy2	ENSRNOG00000003549	0	1
	protein_coding	Fh	ENSRNOG00000003653	0	1
	protein_coding	Dars	ENSRNOG00000003743	0	1
	protein_coding	Zdhhc17	ENSRNOG00000003803	0	1
	protein_coding	Zkscan7	ENSRNOG00000004104	0	1
	protein_coding	Ndel1	ENSRNOG00000004139	0	1
	protein_coding	Ikzf1	ENSRNOG00000004444	0	1
	protein_coding	Dhx40	ENSRNOG00000004549	0	1
	protein_coding	Npm1	ENSRNOG00000004616	0	1
	protein_coding	Kif5c	ENSRNOG00000004680	0	1
	protein_coding	Arf2	ENSRNOG00000004807	0	1
	protein_coding	Prkch	ENSRNOG00000004873	0	1
	protein_coding	Lgr6	ENSRNOG00000005093	0	1
	protein_coding	Fam135b	ENSRNOG00000005159	0	1
	protein_coding	Ywhae	ENSRNOG00000005290	0	1
	protein_coding	Fjx1	ENSRNOG00000005347	0	1
	protein_coding	Ppp2ca	ENSRNOG00000005389	0	1
	protein_coding	Sptbn1	ENSRNOG00000005434	0	1
	protein_coding	Pkp4	ENSRNOG00000005504	0	1
	protein_coding	Bcl11b	ENSRNOG00000005776	0	1
	protein_coding	Utp20	ENSRNOG00000005823	0	1
	protein_coding	Cdc27	ENSRNOG00000005904	0	1
	protein_coding	Phf21a	ENSRNOG00000006063	0	1
	protein_coding	Hk2	ENSRNOG00000006116	0	1
	protein_coding	Prr11	ENSRNOG00000006198	0	1
	protein_coding	Klhl9	ENSRNOG00000006335	0	1
	protein_coding	Zhx1	ENSRNOG00000006412	0	1
	protein_coding	Syt1	ENSRNOG00000006426	0	1
	protein_coding	Atp6v0c	ENSRNOG00000006542	0	1
	protein_coding	Thy1	ENSRNOG00000006604	0	1
	protein_coding	Pou3f2	ENSRNOG00000006908	0	1
	protein_coding	Nrdc	ENSRNOG00000007111	0	1
	protein_coding	Vps54	ENSRNOG00000007125	0	1
	protein_coding	Bmt2	ENSRNOG00000007224	0	1
	protein_coding	Per1	ENSRNOG00000007387	0	1
	protein_coding	Sox12	ENSRNOG00000007514	0	1
	protein_coding	Nckap1	ENSRNOG00000007518	0	1
	protein_coding	Asns	ENSRNOG00000007546	0	1
	protein_coding	Nr4a1	ENSRNOG00000007607	0	1
	protein_coding	Ablim2	ENSRNOG00000007882	0	1
	protein_coding	Ywhaz	ENSRNOG00000008195	0	1
	protein_coding	Card10	ENSRNOG00000008401	0	1
	protein_coding	Pcdh17	ENSRNOG00000008970	0	1
	protein_coding	Trmt12	ENSRNOG00000008978	0	1
	protein_coding	Trim13	ENSRNOG00000009075	0	1
	protein_coding	Pibf1	ENSRNOG00000009208	0	1
	protein_coding	Foxa1	ENSRNOG00000009284	0	1
	protein_coding	Serinc3	ENSRNOG00000009552	0	1
	protein_coding	Pcf11	ENSRNOG00000009891	0	1
	protein_coding	Panx1	ENSRNOG00000010060	0	1
	protein_coding	Dnajb6	ENSRNOG00000010353	0	1
	protein_coding	H2ax	ENSRNOG00000010386	0	1
	protein_coding	Ctnnd2	ENSRNOG00000010649	0	1
	protein_coding	Ank2	ENSRNOG00000011076	0	1
	protein_coding	Tbl1xr1	ENSRNOG00000011216	0	1
	protein_coding	Anapc2	ENSRNOG00000011295	0	1
	protein_coding	Tsc2	ENSRNOG00000011375	0	1
	protein_coding	Psmc3	ENSRNOG00000011414	0	1
	protein_coding	Aldh1b1	ENSRNOG00000011497	0	1
	protein_coding	Agk	ENSRNOG00000011509	0	1
	protein_coding	Mindy4	ENSRNOG00000011530	0	1
	protein_coding	Cab39l	ENSRNOG00000011603	0	1
	protein_coding	Tnks	ENSRNOG00000011625	0	1
	protein_coding	Smarca2	ENSRNOG00000011931	0	1
	protein_coding	Trio	ENSRNOG00000012148	0	1
	protein_coding	Trim23	ENSRNOG00000012354	0	1
	protein_coding	Rhoc	ENSRNOG00000012630	0	1
	protein_coding	Trpc7	ENSRNOG00000012727	0	1
	protein_coding	Tm9sf2	ENSRNOG00000012751	0	1
	protein_coding	Rgma	ENSRNOG00000012874	0	1
	protein_coding	Serinc2	ENSRNOG00000012989	0	1
	protein_coding	Add1	ENSRNOG00000013039	0	1
	protein_coding	Chchd3	ENSRNOG00000013211	0	1
	protein_coding	Xpo7	ENSRNOG00000013288	0	1
	protein_coding	Rnf4	ENSRNOG00000013930	0	1
	protein_coding	Plch2	ENSRNOG00000014226	0	1
	protein_coding	Arpc2	ENSRNOG00000014289	0	1
	protein_coding	Eif4g3	ENSRNOG00000014368	0	1
	protein_coding	Atxn10	ENSRNOG00000014637	0	1
	protein_coding	Virma	ENSRNOG00000014664	0	1
	protein_coding	Lats1	ENSRNOG00000014916	0	1
	protein_coding	Kcng4	ENSRNOG00000015746	0	1
	protein_coding	Fzd1	ENSRNOG00000016242	0	1
	protein_coding	Dscaml1	ENSRNOG00000016502	0	1
	protein_coding	Eya4	ENSRNOG00000016627	0	1
	protein_coding	Chd6	ENSRNOG00000016744	0	1
	protein_coding	Trip12	ENSRNOG00000016963	0	1
	protein_coding	Syt4	ENSRNOG00000017333	0	1
	protein_coding	Zdhhc7	ENSRNOG00000017342	0	1
	protein_coding	Dcdc2	ENSRNOG00000017511	0	1
	protein_coding	Dynlt1	ENSRNOG00000018207	0	1
	protein_coding	Pisd	ENSRNOG00000018319	0	1
	protein_coding	Aars	ENSRNOG00000018404	0	1
	protein_coding	Tomm40	ENSRNOG00000018556	0	1
	protein_coding	Dennd2c	ENSRNOG00000018716	0	1
	protein_coding	Abcc10	ENSRNOG00000018863	0	1
	protein_coding	Rnasek	ENSRNOG00000018881	0	1
	protein_coding	Atg9a	ENSRNOG00000018975	0	1
	protein_coding	Sec16a	ENSRNOG00000019122	0	1
	protein_coding	Fv1	ENSRNOG00000019132	0	1
	protein_coding	Eri3	ENSRNOG00000019381	0	1
	protein_coding	Ipo4	ENSRNOG00000019553	0	1
	protein_coding	Actn3	ENSRNOG00000019745	0	1
	protein_coding	Ubqln4	ENSRNOG00000019933	0	1
	protein_coding	Tmem151b	ENSRNOG00000019958	0	1
	protein_coding	Cdh3	ENSRNOG00000020129	0	1
	protein_coding	Sars1	ENSRNOG00000020255	0	1
	protein_coding	Apc	ENSRNOG00000020423	0	1
	protein_coding	Nprl3	ENSRNOG00000020541	0	1
	protein_coding	Dmac2	ENSRNOG00000020596	0	1
	protein_coding	Eif3g	ENSRNOG00000020619	0	1
	protein_coding	Cfl1	ENSRNOG00000020660	0	1
	protein_coding	Ube2q1	ENSRNOG00000020791	0	1
	protein_coding	Vps72	ENSRNOG00000021081	0	1
	protein_coding	Gramd1a	ENSRNOG00000021106	0	1
	protein_coding	Slc23a2	ENSRNOG00000021262	0	1
	protein_coding	Prokr2	ENSRNOG00000021266	0	1
	protein_coding	Cct2	ENSRNOG00000021317	0	1
	protein_coding	Tmem132a	ENSRNOG00000021338	0	1
	protein_coding	Tnpo3	ENSRNOG00000021758	0	1
	protein_coding	Tmed9	ENSRNOG00000021882	0	1
	protein_coding	Fbxo22	ENSRNOG00000022702	0	1
	protein_coding	Nabp2	ENSRNOG00000023480	0	1
	protein_coding	Rbm42	ENSRNOG00000024278	0	1
	protein_coding	Anks1b	ENSRNOG00000024870	0	1
	protein_coding	Agap2	ENSRNOG00000025584	0	1
	protein_coding	Sez6l2	ENSRNOG00000027098	0	1
	protein_coding	Zbtb45	ENSRNOG00000027459	0	1
	protein_coding	Cryzl1	ENSRNOG00000028014	0	1
	protein_coding	Edem3	ENSRNOG00000028358	0	1
	protein_coding	Zc3h18	ENSRNOG00000028501	0	1
	protein_coding	Nrbp2	ENSRNOG00000029535	0	1
	protein_coding	Fbrsl1	ENSRNOG00000030721	0	1
	protein_coding	Slc39a11	ENSRNOG00000031213	0	1
	protein_coding	Pcdh10	ENSRNOG00000031974	0	1
	protein_coding	Mt-atp6	ENSRNOG00000031979	0	1
	protein_coding	Plcl1	ENSRNOG00000032659	0	1
	protein_coding	Srp54a	ENSRNOG00000032776	0	1
	protein_coding	AABR07068955.1	ENSRNOG00000033199	0	1
	protein_coding	Prss30	ENSRNOG00000033266	0	1
	protein_coding	Ajm1	ENSRNOG00000033863	0	1
	protein_coding	Actb	ENSRNOG00000034254	0	1
	protein_coding	Pcbp2	ENSRNOG00000036852	0	1
	protein_coding	Fbxo31	ENSRNOG00000042274	0	1
	protein_coding	Tnfrsf26	ENSRNOG00000043486	0	1
	protein_coding	Rnf14	ENSRNOG00000045637	0	1
	protein_coding	Ptprs	ENSRNOG00000047247	0	1
	protein_coding	Gnas	ENSRNOG00000047374	0	1
	protein_coding	Crybb1	ENSRNOG00000047653	0	1
	protein_coding	Foxg1	ENSRNOG00000047891	0	1
	protein_coding	Mest	ENSRNOG00000048088	0	1
	protein_coding	Dnhd1	ENSRNOG00000051291	0	1
	protein_coding	Tanc2	ENSRNOG00000052840	0	1
	protein_coding	Kcng2	ENSRNOG00000053640	0	1
	protein_coding	Baz2a	ENSRNOG00000053881	0	1
	protein_coding	Sh2d3c	ENSRNOG00000054560	0	1
	protein_coding	RGD1564664	ENSRNOG00000055564	0	1
	protein_coding	Lrp2	ENSRNOG00000056184	0	1
	protein_coding	Tfb1m	ENSRNOG00000056223	0	1
	protein_coding	ST7	ENSRNOG00000056243	0	1
	protein_coding	Scaf1	ENSRNOG00000056946	0	1
	protein_coding	Bclaf1	ENSRNOG00000058050	0	1
	protein_coding	Fkbp8	ENSRNOG00000058359	0	1
	protein_coding	Zkscan5	ENSRNOG00000059552	0	1
	protein_coding	Rubcn	ENSRNOG00000059880	0	1
	lincRNA	AABR07068248.2	ENSRNOG00000060101	0	1
	protein_coding	Selenoo	ENSRNOG00000060120	0	1
	misc_RNA	Y_RNA	ENSRNOG00000060467	0	1
	protein_coding	Epn2	ENSRNOG00000060550	0	1
	protein_coding	AABR07029862.1	ENSRNOG00000061913	0	1
	lincRNA	AC134224.3	ENSRNOG00000062158	0	1

## Sheet: rRNA
								1177899
	Total	271914		Total	930984		length	read count	%
	Geneid	ARD		Geneid	ARV		18	54431	4.62102
	SSU-rRNA_Hsa	97507		SSU-rRNA_Hsa	306744		19	72927	6.19128
	LSU-rRNA_Hsa	162752		LSU-rRNA_Hsa	610128		20	79810	6.77562
	5S	11655		5S	14112		21	96949	8.23067
							22	94053	7.98481
							23	94264	8.00272
							24	86288	7.32559
							25	91947	7.80602
							26	64881	5.5082
							27	51520	4.37389
							28	43520	3.69471
							29	39692	3.36973
							30	34489	2.92801
							31	31125	2.64242
							32	27999	2.37703
							33	24055	2.0422
							34	23849	2.02471
							35	22768	1.93293
							36	20837	1.769
							37	18494	1.57008
							38	17369	1.47457
							39	12019	1.02038
							40	13580	1.1529
							41	11033	0.936668
							42	10078	0.855591
							43	6696	0.56847
							44	7754	0.658291
							45	6002	0.509551
							46	5405	0.458868
							47	4270	0.36251
							48	3034	0.257577
							49	3200	0.27167
							50	3561	0.302318

## Sheet: miRNAs
ARD	20779			ARV	41829							Top 150			62637
miRNA	ARD read counts	ARD CPM	%	miRNA	ARV read counts	ARV CPM	%	Average CPM	Average %		Rat Axoplasm	Axon Mouse		length	read count	%
rno-miR-10a-5p	4474	215314	21.5314	rno-miR-10a-5p	7550	180497	18.0497	197905	19.7905		rno-miR-10a-5p	mmu-let-7c-5p		18	577	0.921181
rno-miR-10b-5p	2130	102507	10.2507	rno-miR-10b-5p	8666	207177	20.7177	154842	15.4842		rno-miR-10b-5p	mmu-miR-181a-5p		19	1236	1.97327
rno-miR-181a-5p	2025	97454.2	9.74542	rno-miR-181a-5p	2951	70549.1	7.05491	84001.7	8.40017		rno-miR-181a-5p	mmu-miR-22-3p		20	5936	9.47683
rno-miR-182	1623	78107.7	7.81077	rno-miR-182	9	215.162	0.0215162	39161.4	3.91614		rno-miR-182	mmu-miR-2137		21	6954	11.1021
rno-miR-184	895	43072.3	4.30723	rno-miR-184	1144	27349.4	2.73494	35210.9	3.52109		rno-miR-184	mmu-miR-434-3p		22	33718	53.8308
rno-miR-127-3p	546	26276.5	2.62765	rno-miR-127-3p	1764	42171.7	4.21717	34224.1	3.42241		rno-miR-127-3p	mmu-miR-127-3p		23	8967	14.3158
rno-miR-320-3p	419	20164.6	2.01646	rno-miR-320-3p	1949	46594.5	4.65945	33379.5	3.33795		rno-miR-320-3p	mmu-let-7f-5p		24	3920	6.25828
rno-miR-434-3p	665	32003.5	3.20035	rno-miR-434-3p	1341	32059.1	3.20591	32031.3	3.20313		rno-miR-434-3p	mmu-miR-181b-5p		25	859	1.37139
rno-miR-22-3p	559	26902.2	2.69022	rno-miR-22-3p	1224	29262	2.9262	28082.1	2.80821		rno-miR-22-3p	mmu-miR-128-3p		26	366	0.584319
rno-let-7f-5p	604	29067.8	2.90678	rno-let-7f-5p	642	15348.2	1.53482	22208	2.2208		rno-let-7f-5p	mmu-miR-92a-3p		27	70	0.111755
rno-miR-9a-5p	520	25025.3	2.50253	rno-miR-9a-5p	727	17380.3	1.73803	21202.8	2.12028		rno-miR-9a-5p	mmu-miR-9-5p		28	3	0.0047895
rno-miR-27b-3p	172	8277.59	0.827759	rno-miR-27b-3p	1307	31246.3	3.12463	19761.9	1.97619		rno-miR-27b-3p	mmu-miR-486a-5p		29	1	0.0015965
rno-miR-191a-5p	472	22715.2	2.27152	rno-miR-191a-5p	572	13674.7	1.36747	18195	1.8195		rno-miR-191a-5p	mmu-miR-486b-5p		30	0	0
rno-miR-100-5p	355	17084.6	1.70846	rno-miR-100-5p	798	19077.7	1.90777	18081.1	1.80811		rno-miR-100-5p	mmu-miR-541-5p		31	1	0.0015965
rno-let-7c-5p	339	16314.5	1.63145	rno-let-7c-5p	425	10160.4	1.01604	13237.5	1.32375		rno-let-7c-5p	mmu-miR-92b-3p		32	0	0
rno-miR-181b-5p	297	14293.3	1.42933	rno-miR-181b-5p	381	9108.51	0.910851	11700.9	1.17009		rno-miR-181b-5p	mmu-miR-423-5p		33	0	0
rno-let-7a-5p	245	11790.8	1.17908	rno-let-7a-5p	481	11499.2	1.14992	11645	1.1645		rno-let-7a-5p	mmu-let-7a-5p		34	0	0
rno-miR-128-3p	236	11357.6	1.13576	rno-miR-128-3p	443	10590.7	1.05907	10974.2	1.09742		rno-miR-128-3p	mmu-miR-191-5p		35	0	0
rno-miR-30a-5p	279	13427	1.3427	rno-miR-30a-5p	352	8415.21	0.841521	10921.1	1.09211		rno-miR-30a-5p	mmu-miR-26a-5p		36	0	0
rno-miR-143-3p	31	1491.89	0.149189	rno-miR-143-3p	844	20177.4	2.01774	10834.6	1.08346		rno-miR-143-3p	mmu-miR-410-3p		37	0	0
rno-miR-92b-3p	278	13378.9	1.33789	rno-miR-92b-3p	324	7745.82	0.774582	10562.4	1.05624		rno-miR-92b-3p	mmu-miR-143-3p		38	0	0
rno-miR-30d-5p	264	12705.1	1.27051	rno-miR-30d-5p	352	8415.21	0.841521	10560.2	1.05602		rno-miR-30d-5p	mmu-miR-103-3p		39	0	0
rno-miR-133a-3p	211	10154.5	1.01545	rno-miR-133a-3p	268	6407.04	0.640704	8280.76	0.828076		rno-miR-133a-3p	mmu-miR-30d-5p		40	0	0
rno-let-7i-5p	129	6208.19	0.620819	rno-let-7i-5p	398	9514.93	0.951493	7861.56	0.786156		rno-let-7i-5p	mmu-miR-148a-3p		41	29	0.0462985
rno-miR-541-5p	123	5919.44	0.591944	rno-miR-541-5p	333	7960.98	0.796098	6940.21	0.694021		rno-miR-541-5p	mmu-let-7b-5p		42	0	0
rno-miR-410-3p	176	8470.09	0.847009	rno-miR-410-3p	187	4470.58	0.447058	6470.34	0.647034		rno-miR-410-3p	mmu-miR-99b-5p		43	0	0
rno-miR-125a-5p	111	5341.93	0.534193	rno-miR-125a-5p	309	7387.22	0.738722	6364.58	0.636458		rno-miR-125a-5p	mmu-miR-30a-5p		44	0	0
rno-miR-92a-3p	136	6545.07	0.654507	rno-miR-92a-3p	246	5881.09	0.588109	6213.08	0.621308		rno-miR-92a-3p	mmu-miR-151-3p		45	0	0
rno-miR-192-5p	238	11453.9	1.14539	rno-miR-192-5p	18	430.323	0.0430323	5942.1	0.59421		rno-miR-192-5p	mmu-miR-298-5p		46	0	0
rno-miR-26a-5p	118	5678.81	0.567881	rno-miR-26a-5p	253	6048.44	0.604844	5863.62	0.586362		rno-miR-26a-5p	mmu-let-7e-5p		47	0	0
rno-miR-181c-5p	126	6063.81	0.606381	rno-miR-181c-5p	167	3992.45	0.399245	5028.13	0.502813		rno-miR-181c-5p	mmu-miR-125b-5p		48	0	0
rno-miR-125b-5p	81	3898.17	0.389817	rno-miR-125b-5p	231	5522.48	0.552248	4710.33	0.471033		rno-miR-125b-5p	mmu-miR-192-5p		49	0	0
rno-miR-183-5p	164	7892.58	0.789258	rno-miR-183-5p	48	1147.53	0.114753	4520.06	0.452006		rno-miR-183-5p	mmu-miR-125a-5p		50	0	0
rno-miR-423-5p	16	770.008	0.0770008	rno-miR-423-5p	304	7267.69	0.726769	4018.85	0.401885		rno-miR-423-5p	mmu-miR-25-3p
rno-let-7e-5p	92	4427.55	0.442755	rno-let-7e-5p	138	3299.15	0.329915	3863.35	0.386335		rno-let-7e-5p	mmu-miR-6240
rno-miR-411-5p	50	2406.28	0.240628	rno-miR-411-5p	215	5139.97	0.513997	3773.13	0.377313		rno-miR-411-5p	mmu-miR-320-3p
rno-miR-151-3p	44	2117.52	0.211752	rno-miR-151-3p	217	5187.79	0.518779	3652.66	0.365266		rno-miR-151-3p	mmu-miR-16-5p
rno-miR-16-5p	66	3176.28	0.317628	rno-miR-16-5p	160	3825.1	0.38251	3500.69	0.350069		rno-miR-16-5p	mmu-miR-409-3p
rno-miR-130a-3p	67	3224.41	0.322441	rno-miR-130a-3p	152	3633.84	0.363384	3429.13	0.342913		rno-miR-130a-3p	mmu-miR-130a-3p
rno-miR-103-3p	60	2887.53	0.288753	rno-miR-103-3p	159	3801.19	0.380119	3344.36	0.334436		rno-miR-103-3p	mmu-miR-181c-5p
rno-miR-383-5p	6	288.753	0.0288753	rno-miR-383-5p	245	5857.18	0.585718	3072.97	0.307297		rno-miR-383-5p	mmu-miR-99a-5p
rno-miR-138-5p	6	288.753	0.0288753	rno-miR-138-5p	229	5474.67	0.547467	2881.71	0.288171		rno-miR-138-5p	mmu-miR-125b-1-3p
rno-miR-21-5p	97	4668.17	0.466817	rno-miR-21-5p	37	884.554	0.0884554	2776.36	0.277636		rno-miR-21-5p	mmu-miR-27b-3p
rno-miR-298-5p	64	3080.03	0.308003	rno-miR-298-5p	96	2295.06	0.229506	2687.55	0.268755		rno-miR-298-5p	mmu-let-7i-5p
rno-miR-30c-5p	38	1828.77	0.182877	rno-miR-30c-5p	134	3203.52	0.320352	2516.14	0.251614		rno-miR-30c-5p	mmu-miR-30c-5p
rno-miR-409a-3p	25	1203.14	0.120314	rno-miR-409a-3p	154	3681.66	0.368166	2442.4	0.24424		rno-miR-409a-3p	mmu-miR-204-5p
rno-miR-148a-3p	16	770.008	0.0770008	rno-miR-148a-3p	163	3896.82	0.389682	2333.41	0.233341		rno-miR-148a-3p	mmu-miR-149-5p
rno-miR-203a-3p	52	2502.53	0.250253	rno-miR-203a-3p	75	1793.01	0.179301	2147.77	0.214777		rno-miR-203a-3p	mmu-miR-411-5p
rno-miR-204-5p	46	2213.77	0.221377	rno-miR-204-5p	80	1912.55	0.191255	2063.16	0.206316		rno-miR-204-5p	mmu-miR-107-3p
rno-miR-181d-5p	47	2261.9	0.22619	rno-miR-181d-5p	75	1793.01	0.179301	2027.46	0.202746		rno-miR-181d-5p	mmu-miR-181d-5p
rno-let-7g-5p	30	1443.77	0.144377	rno-let-7g-5p	99	2366.78	0.236678	1905.27	0.190527		rno-let-7g-5p	mmu-miR-132-3p
rno-let-7b-5p	41	1973.15	0.197315	rno-let-7b-5p	70	1673.48	0.167348	1823.31	0.182331		rno-let-7b-5p	mmu-miR-676-3p
rno-miR-30e-5p	42	2021.27	0.202127	rno-miR-30e-5p	67	1601.76	0.160176	1811.52	0.181152		rno-miR-30e-5p	mmu-miR-744-5p
rno-miR-99a-5p	22	1058.76	0.105876	rno-miR-99a-5p	85	2032.08	0.203208	1545.42	0.154542		rno-miR-99a-5p	mmu-let-7g-5p
rno-miR-186-5p	22	1058.76	0.105876	rno-miR-186-5p	82	1960.36	0.196036	1509.56	0.150956		rno-miR-186-5p	mmu-miR-181a-1-3p
rno-let-7d-5p	18	866.259	0.0866259	rno-let-7d-5p	90	2151.62	0.215162	1508.94	0.150894		rno-let-7d-5p	mmu-miR-181a-2-3p
rno-miR-340-5p	20	962.51	0.096251	rno-miR-340-5p	82	1960.36	0.196036	1461.44	0.146144		rno-miR-340-5p	mmu-miR-30e-5p
rno-miR-125b-2-3p	3	144.377	0.0144377	rno-miR-125b-2-3p	109	2605.85	0.260585	1375.11	0.137511		rno-miR-149-5p	mmu-miR-370-3p
rno-miR-149-5p	21	1010.64	0.101064	rno-miR-149-5p	67	1601.76	0.160176	1306.2	0.13062		rno-miR-129-5p	mmu-let-7d-5p
rno-miR-129-5p	45	2165.65	0.216565	rno-miR-129-5p	16	382.51	0.038251	1274.08	0.127408		rno-miR-125b-1-3p	mmu-miR-140-3p
rno-miR-125b-1-3p	16	770.008	0.0770008	rno-miR-125b-1-3p	63	1506.13	0.150613	1138.07	0.113807		rno-miR-107-3p	mmu-miR-342-3p
rno-miR-107-3p	15	721.883	0.0721883	rno-miR-107-3p	60	1434.41	0.143441	1078.15	0.107815		rno-miR-381-3p	mmu-miR-381-3p
rno-miR-126a-5p	2	96.251	0.0096251	rno-miR-126a-5p	77	1840.83	0.184083	968.54	0.096854		rno-miR-99b-5p	mmu-miR-10b-5p
rno-miR-141-3p	0	0	0	rno-miR-141-3p	79	1888.64	0.188864	944.321	0.0944321		rno-miR-300-3p	mmu-miR-129-5p
rno-miR-381-3p	23	1106.89	0.110689	rno-miR-381-3p	32	765.019	0.0765019	935.953	0.0935953		rno-miR-25-3p	mmu-miR-186-5p
rno-miR-375-3p	36	1732.52	0.173252	rno-miR-375-3p	0	0	0	866.259	0.0866259		rno-miR-181c-3p	mmu-miR-100-5p
rno-miR-99b-5p	23	1106.89	0.110689	rno-miR-99b-5p	26	621.578	0.0621578	864.233	0.0864233		rno-miR-101a-3p	mmu-miR-182-5p
rno-miR-140-3p	33	1588.14	0.158814	rno-miR-140-3p	4	95.6274	0.00956274	841.885	0.0841885		rno-miR-132-3p	mmu-miR-101a-3p
rno-miR-205	0	0	0	rno-miR-205	70	1673.48	0.167348	836.74	0.083674		rno-miR-370-3p	mmu-let-7d-3p
rno-miR-351-5p	5	240.628	0.0240628	rno-miR-351-5p	59	1410.5	0.14105	825.566	0.0825566		rno-miR-129-2-3p	mmu-miR-335-3p
rno-miR-487b-3p	3	144.377	0.0144377	rno-miR-487b-3p	63	1506.13	0.150613	825.254	0.0825254		rno-miR-136-3p	mmu-miR-181c-3p
rno-miR-758-3p	33	1588.14	0.158814	rno-miR-758-3p	2	47.8137	0.00478137	817.978	0.0817978		rno-miR-301a-3p	mmu-miR-222-3p
rno-miR-300-3p	22	1058.76	0.105876	rno-miR-300-3p	24	573.765	0.0573765	816.263	0.0816263		rno-miR-181a-1-3p	mmu-miR-93-5p
rno-miR-25-3p	15	721.883	0.0721883	rno-miR-25-3p	32	765.019	0.0765019	743.451	0.0743451		rno-miR-146b-5p	mmu-miR-19b-3p
rno-miR-877	5	240.628	0.0240628	rno-miR-877	52	1243.16	0.124316	741.892	0.0741892		rno-miR-434-5p	mmu-miR-532-5p
rno-miR-181c-3p	18	866.259	0.0866259	rno-miR-181c-3p	22	525.951	0.0525951	696.105	0.0696105		rno-miR-148b-3p	mmu-miR-323-3p
rno-miR-101a-3p	16	770.008	0.0770008	rno-miR-101a-3p	23	549.858	0.0549858	659.933	0.0659933		rno-miR-433-3p	mmu-miR-340-5p
rno-miR-132-3p	13	625.632	0.0625632	rno-miR-132-3p	29	693.299	0.0693299	659.465	0.0659465		rno-miR-222-3p	mmu-miR-296-3p
rno-miR-485-5p	3	144.377	0.0144377	rno-miR-485-5p	49	1171.44	0.117144	657.906	0.0657906		rno-miR-28-3p	mmu-miR-6944-3p
rno-miR-370-3p	16	770.008	0.0770008	rno-miR-370-3p	18	430.323	0.0430323	600.166	0.0600166		rno-miR-124-3p	mmu-miR-423-3p
rno-miR-129-2-3p	13	625.632	0.0625632	rno-miR-129-2-3p	24	573.765	0.0573765	599.698	0.0599698		rno-miR-98-5p	mmu-miR-21a-5p
rno-miR-378a-3p	3	144.377	0.0144377	rno-miR-378a-3p	42	1004.09	0.100409	574.232	0.0574232		rno-miR-708-3p	mmu-miR-30e-3p
rno-miR-136-3p	11	529.381	0.0529381	rno-miR-136-3p	23	549.858	0.0549858	539.619	0.0539619		rno-let-7d-3p	mmu-miR-130b-3p
rno-miR-301a-3p	11	529.381	0.0529381	rno-miR-301a-3p	22	525.951	0.0525951	527.666	0.0527666		rno-miR-151-5p	mmu-miR-301a-3p
rno-miR-142-5p	0	0	0	rno-miR-142-5p	44	1051.9	0.10519	525.951	0.0525951		rno-miR-328a-3p	mmu-miR-124-3p
rno-miR-874-3p	0	0	0	rno-miR-874-3p	43	1027.99	0.102799	513.997	0.0513997		rno-miR-540-3p	mmu-miR-6236
rno-miR-676	0	0	0	rno-miR-676	42	1004.09	0.100409	502.044	0.0502044		rno-miR-181a-2-3p	mmu-miR-5126
rno-miR-181a-1-3p	13	625.632	0.0625632	rno-miR-181a-1-3p	15	358.603	0.0358603	492.117	0.0492117			mmu-miR-672-5p
rno-miR-146b-5p	12	577.506	0.0577506	rno-miR-146b-5p	15	358.603	0.0358603	468.055	0.0468055			mmu-miR-328-3p
rno-miR-434-5p	11	529.381	0.0529381	rno-miR-434-5p	17	406.417	0.0406417	467.899	0.0467899			mmu-miR-345-3p
rno-miR-380-3p	1	48.1255	0.00481255	rno-miR-380-3p	37	884.554	0.0884554	466.34	0.046634			mmu-miR-3099-3p
rno-miR-221-3p	18	866.259	0.0866259	rno-miR-221-3p	2	47.8137	0.00478137	457.036	0.0457036			mmu-miR-487b-3p
rno-miR-148b-3p	11	529.381	0.0529381	rno-miR-148b-3p	15	358.603	0.0358603	443.992	0.0443992			mmu-miR-666-5p
rno-miR-21-3p	0	0	0	rno-miR-21-3p	35	836.74	0.083674	418.37	0.041837			mmu-miR-300-3p
rno-miR-666-5p	2	96.251	0.0096251	rno-miR-666-5p	30	717.206	0.0717206	406.728	0.0406728			mmu-miR-30b-5p
rno-miR-433-3p	10	481.255	0.0481255	rno-miR-433-3p	12	286.882	0.0286882	384.069	0.0384069			mmu-miR-433-3p
rno-miR-31a-5p	0	0	0	rno-miR-31a-5p	32	765.019	0.0765019	382.51	0.038251			mmu-miR-24-3p
rno-miR-222-3p	7	336.879	0.0336879	rno-miR-222-3p	16	382.51	0.038251	359.694	0.0359694			mmu-miR-10a-5p
rno-miR-210-3p	0	0	0	rno-miR-210-3p	30	717.206	0.0717206	358.603	0.0358603			mmu-miR-151-5p
rno-miR-28-3p	6	288.753	0.0288753	rno-miR-28-3p	16	382.51	0.038251	335.631	0.0335631			mmu-miR-341-3p
rno-miR-124-3p	9	433.13	0.043313	rno-miR-124-3p	9	215.162	0.0215162	324.146	0.0324146			mmu-miR-434-5p
rno-miR-98-5p	9	433.13	0.043313	rno-miR-98-5p	9	215.162	0.0215162	324.146	0.0324146			mmu-miR-708-3p
rno-miR-708-3p	8	385.004	0.0385004	rno-miR-708-3p	11	262.975	0.0262975	323.99	0.032399			mmu-miR-484
rno-let-7d-3p	6	288.753	0.0288753	rno-let-7d-3p	15	358.603	0.0358603	323.678	0.0323678			mmu-miR-30a-3p
rno-miR-341	5	240.628	0.0240628	rno-miR-341	17	406.417	0.0406417	323.522	0.0323522			mmu-miR-138-5p
rno-miR-151-5p	7	336.879	0.0336879	rno-miR-151-5p	11	262.975	0.0262975	299.927	0.0299927			mmu-miR-148b-3p
rno-miR-328a-3p	9	433.13	0.043313	rno-miR-328a-3p	6	143.441	0.0143441	288.285	0.0288285			mmu-miR-351-5p
rno-miR-26b-5p	9	433.13	0.043313	rno-miR-26b-5p	4	95.6274	0.00956274	264.379	0.0264379			mmu-miR-126a-5p
rno-miR-540-3p	8	385.004	0.0385004	rno-miR-540-3p	6	143.441	0.0143441	264.223	0.0264223			mmu-miR-1839-5p
rno-miR-181a-2-3p	7	336.879	0.0336879	rno-miR-181a-2-3p	8	191.255	0.0191255	264.067	0.0264067			mmu-miR-98-5p
rno-miR-369-5p	4	192.502	0.0192502	rno-miR-369-5p	14	334.696	0.0334696	263.599	0.0263599			mmu-miR-673-5p
rno-miR-24-3p	0	0	0	rno-miR-24-3p	21	502.044	0.0502044	251.022	0.0251022			mmu-miR-668-3p
rno-miR-342-3p	5	240.628	0.0240628	rno-miR-342-3p	10	239.069	0.0239069	239.848	0.0239848			mmu-miR-5100
rno-miR-488-3p	4	192.502	0.0192502	rno-miR-488-3p	12	286.882	0.0286882	239.692	0.0239692			mmu-miR-598-3p
rno-miR-9a-3p	6	288.753	0.0288753	rno-miR-9a-3p	4	95.6274	0.00956274	192.19	0.019219			mmu-miR-382-5p
rno-miR-337-5p	3	144.377	0.0144377	rno-miR-337-5p	10	239.069	0.0239069	191.723	0.0191723			mmu-miR-877-5p
rno-miR-323-3p	6	288.753	0.0288753	rno-miR-323-3p	3	71.7206	0.00717206	180.237	0.0180237			mmu-miR-378a-3p
rno-miR-872-5p	6	288.753	0.0288753	rno-miR-872-5p	3	71.7206	0.00717206	180.237	0.0180237			mmu-miR-134-5p
rno-miR-673-5p	6	288.753	0.0288753	rno-miR-673-5p	1	23.9069	0.00239069	156.33	0.015633			mmu-miR-136-3p
rno-miR-101b-3p	3	144.377	0.0144377	rno-miR-101b-3p	7	167.348	0.0167348	155.862	0.0155862			mmu-miR-125b-2-3p
rno-miR-1839-5p	3	144.377	0.0144377	rno-miR-1839-5p	7	167.348	0.0167348	155.862	0.0155862			mmu-miR-369-5p
rno-miR-218a-5p	3	144.377	0.0144377	rno-miR-218a-5p	7	167.348	0.0167348	155.862	0.0155862			mmu-miR-344d-3p
rno-miR-27a-3p	2	96.251	0.0096251	rno-miR-27a-3p	9	215.162	0.0215162	155.706	0.0155706			mmu-miR-26b-5p
rno-miR-93-5p	2	96.251	0.0096251	rno-miR-93-5p	9	215.162	0.0215162	155.706	0.0155706			mmu-miR-122-5p
rno-miR-485-3p	4	192.502	0.0192502	rno-miR-485-3p	4	95.6274	0.00956274	144.065	0.0144065			mmu-miR-221-3p
rno-miR-431	3	144.377	0.0144377	rno-miR-431	6	143.441	0.0143441	143.909	0.0143909			mmu-miR-540-3p
rno-miR-671	4	192.502	0.0192502	rno-miR-671	3	71.7206	0.00717206	132.111	0.0132111			mmu-miR-127-5p
rno-miR-382-5p	3	144.377	0.0144377	rno-miR-382-5p	5	119.534	0.0119534	131.955	0.0131955			mmu-miR-146b-5p
rno-miR-421-3p	4	192.502	0.0192502	rno-miR-421-3p	2	47.8137	0.00478137	120.158	0.0120158			mmu-miR-361-5p
rno-miR-296-3p	3	144.377	0.0144377	rno-miR-296-3p	4	95.6274	0.00956274	120.002	0.0120002			mmu-miR-770-3p
rno-miR-484	2	96.251	0.0096251	rno-miR-484	6	143.441	0.0143441	119.846	0.0119846			mmu-miR-671-3p
rno-miR-668	2	96.251	0.0096251	rno-miR-668	6	143.441	0.0143441	119.846	0.0119846			mmu-miR-485-3p
rno-miR-672-5p	2	96.251	0.0096251	rno-miR-672-5p	6	143.441	0.0143441	119.846	0.0119846			mmu-miR-760-3p
rno-miR-136-5p	2	96.251	0.0096251	rno-miR-136-5p	5	119.534	0.0119534	107.893	0.0107893			mmu-miR-129-2-3p
rno-miR-212-5p	3	144.377	0.0144377	rno-miR-212-5p	2	47.8137	0.00478137	96.0951	0.00960951			mmu-miR-320-5p
rno-miR-330-5p	3	144.377	0.0144377	rno-miR-330-5p	2	47.8137	0.00478137	96.0951	0.00960951			mmu-miR-3475-3p
rno-miR-652-3p	2	96.251	0.0096251	rno-miR-652-3p	4	95.6274	0.00956274	95.9392	0.00959392			mmu-miR-501-3p
rno-miR-137-3p	1	48.1255	0.00481255	rno-miR-137-3p	6	143.441	0.0143441	95.7833	0.00957833			mmu-miR-7068-3p
rno-miR-873-5p	1	48.1255	0.00481255	rno-miR-873-5p	6	143.441	0.0143441	95.7833	0.00957833			mmu-miR-5099
rno-miR-423-3p	0	0	0	rno-miR-423-3p	8	191.255	0.0191255	95.6274	0.00956274			mmu-miR-486a-3p
rno-miR-329-5p	3	144.377	0.0144377	rno-miR-329-5p	1	23.9069	0.00239069	84.1417	0.00841417			mmu-miR-1983
rno-miR-384-5p	3	144.377	0.0144377	rno-miR-384-5p	1	23.9069	0.00239069	84.1417	0.00841417			mmu-miR-3057-5p
rno-miR-708-5p	3	144.377	0.0144377	rno-miR-708-5p	1	23.9069	0.00239069	84.1417	0.00841417			mmu-miR-431-5p
rno-miR-3099	2	96.251	0.0096251	rno-miR-3099	3	71.7206	0.00717206	83.9858	0.00839858			mmu-let-7j
rno-miR-30e-3p	1	48.1255	0.00481255	rno-miR-30e-3p	5	119.534	0.0119534	83.8299	0.00838299			mmu-miR-6538
rno-miR-666-3p	1	48.1255	0.00481255	rno-miR-666-3p	5	119.534	0.0119534	83.8299	0.00838299			mmu-miR-146a-5p
rno-miR-19b-3p	3	144.377	0.0144377	rno-miR-19b-3p	0	0	0	72.1883	0.00721883			mmu-miR-383-5p
rno-miR-1249	2	96.251	0.0096251	rno-miR-1249	2	47.8137	0.00478137	72.0324	0.00720324			mmu-miR-335-5p
rno-miR-1298	2	96.251	0.0096251	rno-miR-1298	2	47.8137	0.00478137	72.0324	0.00720324			mmu-miR-342-5p
rno-miR-342-5p	2	96.251	0.0096251	rno-miR-342-5p	2	47.8137	0.00478137	72.0324	0.00720324			mmu-miR-673-3p
rno-miR-128-1-5p	1	48.1255	0.00481255	rno-miR-128-1-5p	4	95.6274	0.00956274	71.8765	0.00718765
rno-miR-760-3p	1	48.1255	0.00481255	rno-miR-760-3p	4	95.6274	0.00956274	71.8765	0.00718765
rno-miR-194-5p	2	96.251	0.0096251	rno-miR-194-5p	1	23.9069	0.00239069	60.0789	0.00600789
rno-miR-212-3p	2	96.251	0.0096251	rno-miR-212-3p	1	23.9069	0.00239069	60.0789	0.00600789
rno-miR-370-5p	2	96.251	0.0096251	rno-miR-370-5p	1	23.9069	0.00239069	60.0789	0.00600789
rno-miR-7a-2-3p	2	96.251	0.0096251	rno-miR-7a-2-3p	1	23.9069	0.00239069	60.0789	0.00600789
rno-miR-127-5p	1	48.1255	0.00481255	rno-miR-127-5p	3	71.7206	0.00717206	59.923	0.0059923
rno-miR-598-3p	1	48.1255	0.00481255	rno-miR-598-3p	3	71.7206	0.00717206	59.923	0.0059923
rno-miR-532-5p	0	0	0	rno-miR-532-5p	5	119.534	0.0119534	59.7671	0.00597671
rno-miR-134-5p	2	96.251	0.0096251	rno-miR-134-5p	0	0	0	48.1255	0.00481255
rno-miR-145-5p	2	96.251	0.0096251	rno-miR-145-5p	0	0	0	48.1255	0.00481255
rno-miR-345-5p	2	96.251	0.0096251	rno-miR-345-5p	0	0	0	48.1255	0.00481255
rno-miR-377-3p	2	96.251	0.0096251	rno-miR-377-3p	0	0	0	48.1255	0.00481255
rno-miR-379-3p	2	96.251	0.0096251	rno-miR-379-3p	0	0	0	48.1255	0.00481255
rno-miR-879-5p	2	96.251	0.0096251	rno-miR-879-5p	0	0	0	48.1255	0.00481255
rno-miR-106b-3p	1	48.1255	0.00481255	rno-miR-106b-3p	2	47.8137	0.00478137	47.9696	0.00479696
rno-miR-138-1-3p	1	48.1255	0.00481255	rno-miR-138-1-3p	2	47.8137	0.00478137	47.9696	0.00479696
rno-miR-1843b-5p	1	48.1255	0.00481255	rno-miR-1843b-5p	2	47.8137	0.00478137	47.9696	0.00479696
rno-miR-23b-3p	1	48.1255	0.00481255	rno-miR-23b-3p	2	47.8137	0.00478137	47.9696	0.00479696
rno-miR-28-5p	1	48.1255	0.00481255	rno-miR-28-5p	2	47.8137	0.00478137	47.9696	0.00479696
rno-miR-30c-1-3p	1	48.1255	0.00481255	rno-miR-30c-1-3p	2	47.8137	0.00478137	47.9696	0.00479696
rno-miR-361-5p	1	48.1255	0.00481255	rno-miR-361-5p	2	47.8137	0.00478137	47.9696	0.00479696
rno-miR-497-5p	1	48.1255	0.00481255	rno-miR-497-5p	2	47.8137	0.00478137	47.9696	0.00479696
rno-miR-673-3p	1	48.1255	0.00481255	rno-miR-673-3p	2	47.8137	0.00478137	47.9696	0.00479696
rno-miR-674-3p	0	0	0	rno-miR-674-3p	4	95.6274	0.00956274	47.8137	0.00478137
rno-miR-130b-3p	1	48.1255	0.00481255	rno-miR-130b-3p	1	23.9069	0.00239069	36.0162	0.00360162
rno-miR-135b-5p	1	48.1255	0.00481255	rno-miR-135b-5p	1	23.9069	0.00239069	36.0162	0.00360162
rno-miR-139-5p	1	48.1255	0.00481255	rno-miR-139-5p	1	23.9069	0.00239069	36.0162	0.00360162
rno-miR-1843a-5p	1	48.1255	0.00481255	rno-miR-1843a-5p	1	23.9069	0.00239069	36.0162	0.00360162
rno-miR-195-5p	1	48.1255	0.00481255	rno-miR-195-5p	1	23.9069	0.00239069	36.0162	0.00360162
rno-miR-20a-5p	1	48.1255	0.00481255	rno-miR-20a-5p	1	23.9069	0.00239069	36.0162	0.00360162
rno-miR-301b-3p	1	48.1255	0.00481255	rno-miR-301b-3p	1	23.9069	0.00239069	36.0162	0.00360162
rno-miR-30d-3p	1	48.1255	0.00481255	rno-miR-30d-3p	1	23.9069	0.00239069	36.0162	0.00360162
rno-miR-331-3p	1	48.1255	0.00481255	rno-miR-331-3p	1	23.9069	0.00239069	36.0162	0.00360162
rno-miR-345-3p	1	48.1255	0.00481255	rno-miR-345-3p	1	23.9069	0.00239069	36.0162	0.00360162
rno-miR-361-3p	1	48.1255	0.00481255	rno-miR-361-3p	1	23.9069	0.00239069	36.0162	0.00360162
rno-miR-374-5p	1	48.1255	0.00481255	rno-miR-374-5p	1	23.9069	0.00239069	36.0162	0.00360162
rno-miR-449a-5p	1	48.1255	0.00481255	rno-miR-449a-5p	1	23.9069	0.00239069	36.0162	0.00360162
rno-miR-496-3p	1	48.1255	0.00481255	rno-miR-496-3p	1	23.9069	0.00239069	36.0162	0.00360162
rno-miR-542-3p	1	48.1255	0.00481255	rno-miR-542-3p	1	23.9069	0.00239069	36.0162	0.00360162
rno-miR-770-3p	1	48.1255	0.00481255	rno-miR-770-3p	1	23.9069	0.00239069	36.0162	0.00360162
rno-miR-153-3p	0	0	0	rno-miR-153-3p	3	71.7206	0.00717206	35.8603	0.00358603
rno-miR-384-3p	0	0	0	rno-miR-384-3p	3	71.7206	0.00717206	35.8603	0.00358603
rno-miR-495	0	0	0	rno-miR-495	3	71.7206	0.00717206	35.8603	0.00358603
rno-miR-126a-3p	1	48.1255	0.00481255	rno-miR-126a-3p	0	0	0	24.0628	0.00240628
rno-miR-154-5p	1	48.1255	0.00481255	rno-miR-154-5p	0	0	0	24.0628	0.00240628
rno-miR-187-3p	1	48.1255	0.00481255	rno-miR-187-3p	0	0	0	24.0628	0.00240628
rno-miR-18a-5p	1	48.1255	0.00481255	rno-miR-18a-5p	0	0	0	24.0628	0.00240628
rno-miR-24-2-5p	1	48.1255	0.00481255	rno-miR-24-2-5p	0	0	0	24.0628	0.00240628
rno-miR-324-5p	1	48.1255	0.00481255	rno-miR-324-5p	0	0	0	24.0628	0.00240628
rno-miR-325-5p	1	48.1255	0.00481255	rno-miR-325-5p	0	0	0	24.0628	0.00240628
rno-miR-326-3p	1	48.1255	0.00481255	rno-miR-326-3p	0	0	0	24.0628	0.00240628
rno-miR-338-3p	1	48.1255	0.00481255	rno-miR-338-3p	0	0	0	24.0628	0.00240628
rno-miR-340-3p	1	48.1255	0.00481255	rno-miR-340-3p	0	0	0	24.0628	0.00240628
rno-miR-344a-3p	1	48.1255	0.00481255	rno-miR-344a-3p	0	0	0	24.0628	0.00240628
rno-miR-409a-5p	1	48.1255	0.00481255	rno-miR-409a-5p	0	0	0	24.0628	0.00240628
rno-miR-425-5p	1	48.1255	0.00481255	rno-miR-425-5p	0	0	0	24.0628	0.00240628
rno-miR-501-3p	1	48.1255	0.00481255	rno-miR-501-3p	0	0	0	24.0628	0.00240628
rno-miR-505-5p	1	48.1255	0.00481255	rno-miR-505-5p	0	0	0	24.0628	0.00240628
rno-miR-664-3p	1	48.1255	0.00481255	rno-miR-664-3p	0	0	0	24.0628	0.00240628
rno-miR-152-5p	0	0	0	rno-miR-152-5p	2	47.8137	0.00478137	23.9069	0.00239069
rno-miR-17-5p	0	0	0	rno-miR-17-5p	2	47.8137	0.00478137	23.9069	0.00239069
rno-miR-1843b-3p	0	0	0	rno-miR-1843b-3p	2	47.8137	0.00478137	23.9069	0.00239069
rno-miR-191a-3p	0	0	0	rno-miR-191a-3p	2	47.8137	0.00478137	23.9069	0.00239069
rno-miR-203a-5p	0	0	0	rno-miR-203a-5p	2	47.8137	0.00478137	23.9069	0.00239069
rno-miR-30a-3p	0	0	0	rno-miR-30a-3p	2	47.8137	0.00478137	23.9069	0.00239069
rno-miR-30c-2-3p	0	0	0	rno-miR-30c-2-3p	2	47.8137	0.00478137	23.9069	0.00239069
rno-miR-330-3p	0	0	0	rno-miR-330-3p	2	47.8137	0.00478137	23.9069	0.00239069
rno-miR-369-3p	0	0	0	rno-miR-369-3p	2	47.8137	0.00478137	23.9069	0.00239069
rno-miR-376a-3p	0	0	0	rno-miR-376a-3p	2	47.8137	0.00478137	23.9069	0.00239069
rno-miR-376b-3p	0	0	0	rno-miR-376b-3p	2	47.8137	0.00478137	23.9069	0.00239069
rno-let-7a-1-3p	0	0	0	rno-let-7a-1-3p	1	23.9069	0.00239069	11.9534	0.00119534
rno-let-7c-2-3p	0	0	0	rno-let-7c-2-3p	1	23.9069	0.00239069	11.9534	0.00119534
rno-miR-106b-5p	0	0	0	rno-miR-106b-5p	1	23.9069	0.00239069	11.9534	0.00119534
rno-miR-122-5p	0	0	0	rno-miR-122-5p	1	23.9069	0.00239069	11.9534	0.00119534
rno-miR-1306-5p	0	0	0	rno-miR-1306-5p	1	23.9069	0.00239069	11.9534	0.00119534
rno-miR-132-5p	0	0	0	rno-miR-132-5p	1	23.9069	0.00239069	11.9534	0.00119534
rno-miR-135a-5p	0	0	0	rno-miR-135a-5p	1	23.9069	0.00239069	11.9534	0.00119534
rno-miR-146a-5p	0	0	0	rno-miR-146a-5p	1	23.9069	0.00239069	11.9534	0.00119534
rno-miR-199a-3p	0	0	0	rno-miR-199a-3p	1	23.9069	0.00239069	11.9534	0.00119534
rno-miR-19a-3p	0	0	0	rno-miR-19a-3p	1	23.9069	0.00239069	11.9534	0.00119534
rno-miR-219a-1-3p	0	0	0	rno-miR-219a-1-3p	1	23.9069	0.00239069	11.9534	0.00119534
rno-miR-29a-3p	0	0	0	rno-miR-29a-3p	1	23.9069	0.00239069	11.9534	0.00119534
rno-miR-3068-3p	0	0	0	rno-miR-3068-3p	1	23.9069	0.00239069	11.9534	0.00119534
rno-miR-3085	0	0	0	rno-miR-3085	1	23.9069	0.00239069	11.9534	0.00119534
rno-miR-322-3p	0	0	0	rno-miR-322-3p	1	23.9069	0.00239069	11.9534	0.00119534
rno-miR-322-5p	0	0	0	rno-miR-322-5p	1	23.9069	0.00239069	11.9534	0.00119534
rno-miR-33-5p	0	0	0	rno-miR-33-5p	1	23.9069	0.00239069	11.9534	0.00119534
rno-miR-412-5p	0	0	0	rno-miR-412-5p	1	23.9069	0.00239069	11.9534	0.00119534
rno-miR-448-3p	0	0	0	rno-miR-448-3p	1	23.9069	0.00239069	11.9534	0.00119534
rno-miR-455-5p	0	0	0	rno-miR-455-5p	1	23.9069	0.00239069	11.9534	0.00119534
rno-miR-488-5p	0	0	0	rno-miR-488-5p	1	23.9069	0.00239069	11.9534	0.00119534
rno-miR-667-3p	0	0	0	rno-miR-667-3p	1	23.9069	0.00239069	11.9534	0.00119534
rno-miR-674-5p	0	0	0	rno-miR-674-5p	1	23.9069	0.00239069	11.9534	0.00119534
rno-miR-7a-1-3p	0	0	0	rno-miR-7a-1-3p	1	23.9069	0.00239069	11.9534	0.00119534
rno-miR-7a-5p	0	0	0	rno-miR-7a-5p	1	23.9069	0.00239069	11.9534	0.00119534
rno-miR-98-3p	0	0	0	rno-miR-98-3p	1	23.9069	0.00239069	11.9534	0.00119534
rno-miR-99a-3p	0	0	0	rno-miR-99a-3p	1	23.9069	0.00239069	11.9534	0.00119534

## Sheet: miRNAs_comparison
							miRNAs	N° of occurences	Datasets
							let-7	5	Axon-Mouse, Axon-Rat, Axon-Bellon, Axon-Phay, Axon-Rotem
	Comparisons	Axon-Rat (61)	Axon-Frog-Bellon (97)	Axon-Rat-Phay (100)	Axon-Mouse-Rotem (176)		mir-10	5	Axon-Mouse, Axon-Rat, Axon-Bellon, Axon-Phay, Axon-Rotem
	Axon-Mouse (228)	60	68	83	152		mir-101	5	Axon-Mouse, Axon-Rat, Axon-Bellon, Axon-Phay, Axon-Rotem
	Axon-Rat (61)		38	40	58		mir-103	5	Axon-Mouse, Axon-Rat, Axon-Bellon, Axon-Phay, Axon-Rotem
	Axon-Frog-Bellon (97)			49	73		mir-125	5	Axon-Mouse, Axon-Rat, Axon-Bellon, Axon-Phay, Axon-Rotem
	Axon-Rat-Phay (100)				86		mir-128	5	Axon-Mouse, Axon-Rat, Axon-Bellon, Axon-Phay, Axon-Rotem
							mir-138	5	Axon-Mouse, Axon-Rat, Axon-Bellon, Axon-Phay, Axon-Rotem
							mir-143	5	Axon-Mouse, Axon-Rat, Axon-Bellon, Axon-Phay, Axon-Rotem
							mir-146	5	Axon-Mouse, Axon-Rat, Axon-Bellon, Axon-Phay, Axon-Rotem
							mir-148	5	Axon-Mouse, Axon-Rat, Axon-Bellon, Axon-Phay, Axon-Rotem
							mir-181	5	Axon-Mouse, Axon-Rat, Axon-Bellon, Axon-Phay, Axon-Rotem
							mir-183	5	Axon-Mouse, Axon-Rat, Axon-Bellon, Axon-Phay, Axon-Rotem
							mir-191	5	Axon-Mouse, Axon-Rat, Axon-Bellon, Axon-Phay, Axon-Rotem
							mir-192	5	Axon-Mouse, Axon-Rat, Axon-Bellon, Axon-Phay, Axon-Rotem
							mir-203	5	Axon-Mouse, Axon-Rat, Axon-Bellon, Axon-Phay, Axon-Rotem
							mir-22	5	Axon-Mouse, Axon-Rat, Axon-Bellon, Axon-Phay, Axon-Rotem
							mir-25	5	Axon-Mouse, Axon-Rat, Axon-Bellon, Axon-Phay, Axon-Rotem
							mir-26	5	Axon-Mouse, Axon-Rat, Axon-Bellon, Axon-Phay, Axon-Rotem
							mir-27	5	Axon-Mouse, Axon-Rat, Axon-Bellon, Axon-Phay, Axon-Rotem
							mir-30	5	Axon-Mouse, Axon-Rat, Axon-Bellon, Axon-Phay, Axon-Rotem
							mir-9	5	Axon-Mouse, Axon-Rat, Axon-Bellon, Axon-Phay, Axon-Rotem
							mir-98	5	Axon-Mouse, Axon-Rat, Axon-Bellon, Axon-Phay, Axon-Rotem
							mir-99	5	Axon-Mouse, Axon-Rat, Axon-Bellon, Axon-Phay, Axon-Rotem
							mir-100	4	Axon-Mouse, Axon-Rat, Axon-Bellon, Axon-Rotem
							mir-106	4	Axon-Mouse, Axon-Bellon, Axon-Phay, Axon-Rotem
							mir-107	4	Axon-Mouse, Axon-Rat, Axon-Bellon, Axon-Rotem
							mir-124	4	Axon-Mouse, Axon-Rat, Axon-Bellon, Axon-Rotem
							mir-126	4	Axon-Mouse, Axon-Bellon, Axon-Phay, Axon-Rotem
							mir-127	4	Axon-Mouse, Axon-Rat, Axon-Phay, Axon-Rotem
							mir-129	4	Axon-Mouse, Axon-Rat, Axon-Bellon, Axon-Rotem
							mir-130	4	Axon-Mouse, Axon-Rat, Axon-Bellon, Axon-Rotem
							mir-132	4	Axon-Mouse, Axon-Rat, Axon-Bellon, Axon-Rotem
							mir-136	4	Axon-Mouse, Axon-Rat, Axon-Phay, Axon-Rotem
							mir-139	4	Axon-Mouse, Axon-Bellon, Axon-Phay, Axon-Rotem
							mir-140	4	Axon-Mouse, Axon-Bellon, Axon-Phay, Axon-Rotem
							mir-150	4	Axon-Mouse, Axon-Bellon, Axon-Phay, Axon-Rotem
							mir-151	4	Axon-Mouse, Axon-Rat, Axon-Phay, Axon-Rotem
							mir-16	4	Axon-Mouse, Axon-Rat, Axon-Bellon, Axon-Rotem
							mir-17	4	Axon-Mouse, Axon-Bellon, Axon-Phay, Axon-Rotem
							mir-182	4	Axon-Mouse, Axon-Rat, Axon-Bellon, Axon-Rotem
							mir-184	4	Axon-Mouse, Axon-Rat, Axon-Bellon, Axon-Rotem
							mir-186	4	Axon-Mouse, Axon-Rat, Axon-Phay, Axon-Rotem
							mir-20	4	Axon-Mouse, Axon-Bellon, Axon-Phay, Axon-Rotem
							mir-204	4	Axon-Mouse, Axon-Rat, Axon-Bellon, Axon-Phay
							mir-218	4	Axon-Mouse, Axon-Bellon, Axon-Phay, Axon-Rotem
							mir-221	4	Axon-Mouse, Axon-Bellon, Axon-Phay, Axon-Rotem
							mir-222	4	Axon-Mouse, Axon-Rat, Axon-Bellon, Axon-Rotem
							mir-23	4	Axon-Mouse, Axon-Bellon, Axon-Phay, Axon-Rotem
							mir-24	4	Axon-Mouse, Axon-Bellon, Axon-Phay, Axon-Rotem
							mir-28	4	Axon-Mouse, Axon-Rat, Axon-Phay, Axon-Rotem
							mir-29	4	Axon-Mouse, Axon-Bellon, Axon-Phay, Axon-Rotem
							mir-300	4	Axon-Mouse, Axon-Rat, Axon-Phay, Axon-Rotem
							mir-301	4	Axon-Mouse, Axon-Rat, Axon-Bellon, Axon-Rotem
							mir-320	4	Axon-Mouse, Axon-Rat, Axon-Phay, Axon-Rotem
							mir-328	4	Axon-Mouse, Axon-Rat, Axon-Phay, Axon-Rotem
							mir-34	4	Axon-Mouse, Axon-Bellon, Axon-Phay, Axon-Rotem
							mir-340	4	Axon-Mouse, Axon-Rat, Axon-Phay, Axon-Rotem
							mir-383	4	Axon-Mouse, Axon-Rat, Axon-Bellon, Axon-Rotem
							mir-409	4	Axon-Mouse, Axon-Rat, Axon-Phay, Axon-Rotem
							mir-411	4	Axon-Mouse, Axon-Rat, Axon-Phay, Axon-Rotem
							mir-423	4	Axon-Mouse, Axon-Rat, Axon-Phay, Axon-Rotem
							mir-433	4	Axon-Mouse, Axon-Rat, Axon-Phay, Axon-Rotem
							mir-434	4	Axon-Mouse, Axon-Rat, Axon-Phay, Axon-Rotem
							mir-541	4	Axon-Mouse, Axon-Rat, Axon-Phay, Axon-Rotem
							mir-92	4	Axon-Mouse, Axon-Rat, Axon-Bellon, Axon-Rotem
							mir-1	3	Axon-Bellon, Axon-Phay, Axon-Rotem
							mir-133	3	Axon-Rat, Axon-Bellon, Axon-Phay
							mir-135	3	Axon-Mouse, Axon-Bellon, Axon-Rotem
							mir-137	3	Axon-Mouse, Axon-Bellon, Axon-Rotem
							mir-142	3	Axon-Mouse, Axon-Bellon, Axon-Rotem
							mir-144	3	Axon-Bellon, Axon-Phay, Axon-Rotem
							mir-149	3	Axon-Mouse, Axon-Rat, Axon-Rotem
							mir-15	3	Axon-Mouse, Axon-Bellon, Axon-Rotem
							mir-152	3	Axon-Mouse, Axon-Phay, Axon-Rotem
							mir-153	3	Axon-Mouse, Axon-Bellon, Axon-Rotem
							mir-154	3	Axon-Mouse, Axon-Phay, Axon-Rotem
							mir-18	3	Axon-Mouse, Axon-Bellon, Axon-Rotem
							mir-1839	3	Axon-Mouse, Axon-Phay, Axon-Rotem
							mir-19	3	Axon-Mouse, Axon-Bellon, Axon-Rotem
							mir-193	3	Axon-Mouse, Axon-Bellon, Axon-Rotem
							mir-194	3	Axon-Mouse, Axon-Bellon, Axon-Rotem
							mir-195	3	Axon-Mouse, Axon-Phay, Axon-Rotem
							mir-199	3	Axon-Mouse, Axon-Bellon, Axon-Phay
							mir-210	3	Axon-Mouse, Axon-Bellon, Axon-Rotem
							mir-212	3	Axon-Mouse, Axon-Bellon, Axon-Rotem
							mir-298	3	Axon-Mouse, Axon-Rat, Axon-Rotem
							mir-299	3	Axon-Mouse, Axon-Phay, Axon-Rotem
							mir-322	3	Axon-Mouse, Axon-Phay, Axon-Rotem
							mir-323	3	Axon-Mouse, Axon-Phay, Axon-Rotem
							mir-329	3	Axon-Mouse, Axon-Phay, Axon-Rotem
							mir-337	3	Axon-Mouse, Axon-Phay, Axon-Rotem
							mir-338	3	Axon-Mouse, Axon-Bellon, Axon-Phay
							mir-341	3	Axon-Mouse, Axon-Phay, Axon-Rotem
							mir-361	3	Axon-Mouse, Axon-Phay, Axon-Rotem
							mir-363	3	Axon-Bellon, Axon-Phay, Axon-Rotem
							mir-369	3	Axon-Mouse, Axon-Phay, Axon-Rotem
							mir-370	3	Axon-Mouse, Axon-Rat, Axon-Rotem
							mir-374	3	Axon-Mouse, Axon-Phay, Axon-Rotem
							mir-375	3	Axon-Mouse, Axon-Bellon, Axon-Rotem
							mir-376	3	Axon-Mouse, Axon-Phay, Axon-Rotem
							mir-378	3	Axon-Mouse, Axon-Phay, Axon-Rotem
							mir-379	3	Axon-Mouse, Axon-Phay, Axon-Rotem
							mir-380	3	Axon-Mouse, Axon-Phay, Axon-Rotem
							mir-381	3	Axon-Mouse, Axon-Rat, Axon-Rotem
							mir-382	3	Axon-Mouse, Axon-Phay, Axon-Rotem
							mir-410	3	Axon-Mouse, Axon-Rat, Axon-Rotem
							mir-425	3	Axon-Mouse, Axon-Bellon, Axon-Rotem
							mir-431	3	Axon-Mouse, Axon-Phay, Axon-Rotem
							mir-451	3	Axon-Bellon, Axon-Phay, Axon-Rotem
							mir-455	3	Axon-Bellon, Axon-Phay, Axon-Rotem
							mir-487	3	Axon-Mouse, Axon-Phay, Axon-Rotem
							mir-497	3	Axon-Mouse, Axon-Phay, Axon-Rotem
							mir-532	3	Axon-Mouse, Axon-Phay, Axon-Rotem
							mir-540	3	Axon-Mouse, Axon-Rat, Axon-Rotem
							mir-598	3	Axon-Mouse, Axon-Phay, Axon-Rotem
							mir-652	3	Axon-Mouse, Axon-Phay, Axon-Rotem
							mir-7	3	Axon-Mouse, Axon-Bellon, Axon-Rotem
							mir-708	3	Axon-Mouse, Axon-Rat, Axon-Rotem
							mir-872	3	Axon-Mouse, Axon-Phay, Axon-Rotem
							mir-93	3	Axon-Mouse, Axon-Phay, Axon-Rotem
							mir-1198	2	Axon-Mouse, Axon-Rotem
							mir-122	2	Axon-Mouse, Axon-Rotem
							mir-1224	2	Axon-Mouse, Axon-Rotem
							mir-134	2	Axon-Mouse, Axon-Rotem
							mir-145	2	Axon-Mouse, Axon-Bellon
							mir-155	2	Axon-Bellon, Axon-Rotem
							mir-185	2	Axon-Phay, Axon-Rotem
							mir-1981	2	Axon-Mouse, Axon-Rotem
							mir-1983	2	Axon-Mouse, Axon-Rotem
							mir-200	2	Axon-Bellon, Axon-Rotem
							mir-205	2	Axon-Bellon, Axon-Phay
							mir-206	2	Axon-Bellon, Axon-Phay
							mir-21	2	Axon-Mouse, Axon-Rat
							mir-214	2	Axon-Bellon, Axon-Phay
							mir-219	2	Axon-Mouse, Axon-Bellon
							mir-223	2	Axon-Bellon, Axon-Rotem
							mir-296	2	Axon-Mouse, Axon-Rotem
							mir-31	2	Axon-Mouse, Axon-Rotem
							mir-324	2	Axon-Mouse, Axon-Rotem
							mir-325	2	Axon-Mouse, Axon-Rotem
							mir-326	2	Axon-Mouse, Axon-Phay
							mir-33	2	Axon-Bellon, Axon-Rotem
							mir-330	2	Axon-Mouse, Axon-Rotem
							mir-331	2	Axon-Mouse, Axon-Rotem
							mir-335	2	Axon-Mouse, Axon-Rotem
							mir-339	2	Axon-Mouse, Axon-Rotem
							mir-342	2	Axon-Mouse, Axon-Rotem
							mir-344	2	Axon-Mouse, Axon-Rotem
							mir-345	2	Axon-Mouse, Axon-Rotem
							mir-350	2	Axon-Mouse, Axon-Rotem
							mir-351	2	Axon-Mouse, Axon-Rotem
							mir-362	2	Axon-Mouse, Axon-Phay
							mir-384	2	Axon-Mouse, Axon-Rotem
							mir-421	2	Axon-Mouse, Axon-Rotem
							mir-429	2	Axon-Bellon, Axon-Rotem
							mir-484	2	Axon-Mouse, Axon-Rotem
							mir-485	2	Axon-Mouse, Axon-Rotem
							mir-486	2	Axon-Mouse, Axon-Rotem
							mir-488	2	Axon-Mouse, Axon-Rotem
							mir-493	2	Axon-Mouse, Axon-Phay
							mir-494	2	Axon-Phay, Axon-Rotem
							mir-495	2	Axon-Mouse, Axon-Rotem
							mir-500	2	Axon-Mouse, Axon-Rotem
							mir-501	2	Axon-Mouse, Axon-Rotem
							mir-503	2	Axon-Phay, Axon-Rotem
							mir-542	2	Axon-Phay, Axon-Rotem
							mir-543	2	Axon-Mouse, Axon-Rotem
							mir-666	2	Axon-Mouse, Axon-Rotem
							mir-667	2	Axon-Mouse, Axon-Rotem
							mir-668	2	Axon-Mouse, Axon-Rotem
							mir-671	2	Axon-Mouse, Axon-Rotem
							mir-672	2	Axon-Mouse, Axon-Rotem
							mir-674	2	Axon-Mouse, Axon-Rotem
							mir-676	2	Axon-Mouse, Axon-Rotem
							mir-744	2	Axon-Mouse, Axon-Rotem
							mir-760	2	Axon-Mouse, Axon-Rotem
							mir-770	2	Axon-Mouse, Axon-Rotem
							mir-873	2	Axon-Mouse, Axon-Rotem
							mir-874	2	Axon-Mouse, Axon-Rotem
							mir-96	2	Axon-Bellon, Axon-Phay

## Sheet: tRNAs
		265828				462585						278384			489369				767753				ARD	ARV	Average
	source_tRNA	ARD counts	%		source_tRNA	ARV counts	%		Average		lenght (nt)	ARD reads	%	lenght (nt)	ARV reads	%	Average %	SD %	SUM Axo	%		5p-tR-halves (fraction)	14.3965	18.2043	16.3004
1	LysCTT	100128	37.6663		LysCTT	160737	34.7475		36.2069		18	4861	1.74615	18	12356	2.52488	2.13552	0.550649	17217	2.24252		5p-tRFs (fraction)	10.7969	10.6238	10.7104
2	SerGCT	32390.3	12.1847		SerGCT	49345.8	10.6674		11.426		19	5307	1.90636	19	11546	2.35936	2.13286	0.320323	16853	2.19511		3p-tR-halves (fraction)	39.0312	35.6946	37.3629
3	HisGTG	25058.7	9.42666		HisGTG	45645.5	9.86748		9.64707		20	7440	2.67257	20	13473	2.75314	2.71285	0.0569715	20913	2.72392		3p-CCA-tRFs (fraction)	5.24352	4.73145	4.98749
4	GlyGCC	22558.8	8.48625		GlyGCC	39955.6	8.63745		8.56185		21	4665	1.67574	21	9636	1.96907	1.8224	0.207411	14301	1.86271		3p-tRFs (fraction)	11.453	11.263	11.358
5	GlnCTG	9364.21	3.52266		GlnCTG	37389.9	8.08281		5.80274		22	7023	2.52277	22	11778	2.40677	2.46477	0.0820254	18801	2.44883		tRF-1 (fraction)	0	0	0
6	MetCAT	11295.5	4.24918		MetCAT	21030.5	4.54631		4.39774		23	5612	2.01592	23	7923	1.61902	1.81747	0.280648	13535	1.76294		tRNA-leader (fraction)	0	0	0
7	GluCTC	6461.25	2.43062		GluCTC	14100.1	3.04811		2.73936		24	8364	3.00448	24	13076	2.67201	2.83825	0.235092	21440	2.79256		misc-tRFs (fraction)	19.0788	19.4828	19.2808
8	ValCAC	8757.83	3.29455		ValCAC	12649	2.73441		3.01448		25	7846	2.81841	25	13917	2.84387	2.83114	0.0180009	21763	2.83464
9	AsnGTT	8605.44	3.23723		AsnGTT	12348.1	2.66937		2.9533		26	16651	5.98131	26	22917	4.68297	5.33214	0.918063	39568	5.15374
10	ValAAC	8293.07	3.11972		ValAAC	11999.8	2.59407		2.85689		27	13451	4.83182	27	27158	5.5496	5.19071	0.507547	40609	5.28933
11	GluTTC	6340.6	2.38523		GluTTC	9732.17	2.10386		2.24455		28	16873	6.06105	28	24932	5.09472	5.57789	0.683297	41805	5.44511
12	LysTTT	5256.95	1.97758		LysTTT	7300.13	1.57812		1.77785		29	18372	6.59952	29	31350	6.40621	6.50286	0.13669	49722	6.4763
13	AspGTC	3843	1.44567		AspGTC	6151.94	1.3299		1.38779		30	85068	30.5578	30	138793	28.3616	29.4597	1.55292	223861	29.1579
14	GlyCCC	2998.32	1.12792		GlyCCC	5961.97	1.28884		1.20838		31	11676	4.19421	31	27381	5.59516	4.89469	0.990627	39057	5.08718
15	LeuCAG	2247.05	0.845303		LeuCAG	4401.73	0.95155		0.898427		32	11046	3.9679	32	30197	6.1706	5.06925	1.55754	41243	5.37191
16	GlnTTG	1878.86	0.706795		GlnTTG	4353.72	0.941171		0.823983		33	22145	7.95484	33	34470	7.04376	7.4993	0.644227	56615	7.37412
17	TrpCCA	1429	0.537566		TrpCCA	2768	0.598376		0.567971		34	6826	2.45201	34	11157	2.27987	2.36594	0.121717	17983	2.34229
18	ProTGG	1062.27	0.399608		ProTGG	2180.71	0.471419		0.435513		35	2426	0.871458	35	4416	0.902387	0.886922	0.0218697	6842	0.891172
19	ProAGG	1177.28	0.442873		ProAGG	2006.01	0.433653		0.438263		36	1602	0.575464	36	4155	0.849053	0.712258	0.193456	5757	0.749851
20	AlaTGC	693.648	0.260939		AlaTGC	1400.14	0.302677		0.281808		37	2013	0.723102	37	4381	0.895234	0.809168	0.121716	6394	0.83282
21	SerAGA	830.556	0.312442		SerAGA	1328.34	0.287157		0.299799		38	8766	3.14889	38	14594	2.98221	3.06555	0.117861	23360	3.04265
22	CysGCA	86	0.0323518		CysGCA	1186	0.256385		0.144368		39	1284	0.461233	39	3239	0.661873	0.561553	0.141873	4523	0.589122
23	LeuAAG	462.167	0.17386		LeuAAG	1158.27	0.25039		0.212125		40	1147	0.412021	40	2071	0.423198	0.417609	0.0079035	3218	0.419145
24	PheGAA	447	0.168154		PheGAA	1086	0.234768		0.201461		41	1139	0.409147	41	3307	0.675768	0.542458	0.18853	4446	0.579092
25	SerTGA	517.167	0.19455		SerTGA	1068.23	0.230926		0.212738		42	905	0.325091	42	1526	0.31183	0.31846	0.00937651	2431	0.316638
26	ProCGG	514.451	0.193528		ProCGG	845.675	0.182815		0.188172		43	1477	0.530562	43	2403	0.491041	0.510801	0.027946	3880	0.505371
27	AlaCGC	388.031	0.145971		AlaCGC	763.695	0.165093		0.155532		44	2648	0.951204	44	2917	0.596074	0.773639	0.251115	5565	0.724842
28	AlaAGC	303.163	0.114045		AlaAGC	632.17	0.13666		0.125353		45	826	0.296712	45	828	0.169197	0.232955	0.0901667	1654	0.215434
29	LeuTAA	242.422	0.0911952		LeuTAA	587.206	0.12694		0.109068		46	361	0.129677	46	918	0.187589	0.158633	0.0409496	1279	0.16659
30	ValTAC	412	0.154988		ValTAC	457.167	0.0988287		0.126908		47	192	0.0689695	47	593	0.121176	0.095073	0.0369159	785	0.102246
31	ArgCCT	81.5	0.030659		ArgCCT	337.222	0.0728995		0.0517792		48	97	0.034844	48	832	0.170015	0.102429	0.0955803	929	0.121002
32	LeuTAG	266.833	0.100378		LeuTAG	311.782	0.0674		0.0838892		49	149	0.0535232	49	692	0.141407	0.0974649	0.0621429	841	0.10954
33	ArgCCG	533.667	0.200757		ArgCCG	247.611	0.0535277		0.127142		50	126	0.0452612	50	437	0.0892987	0.0672799	0.0311392	563	0.0733309
34	ArgTCT	86	0.0323518		ArgTCT	197	0.0425868		0.0374693
35	IleAAT	190.778	0.0717675		IleAAT	195.765	0.0423197		0.0570436
36	SerCGA	72.3333	0.0272106		SerCGA	162.976	0.0352316		0.0312211
37	ArgACG	19.25	0.00724153		ArgACG	138	0.0298323		0.0185369
38	ArgTCG	102.333	0.0384961		ArgTCG	128.167	0.0277066		0.0331014
39	TyrGTA	123.667	0.0465214		TyrGTA	89	0.0192397		0.0328805
40	ThrTGT	156.603	0.0589115		ThrTGT	68	0.0147		0.0368057
41	GlyTCC	80	0.0300947		GlyTCC	66	0.0142676		0.0221812
42	IleTAT	42	0.0157997		IleTAT	43.3333	0.00936764		0.0125837
43	ThrCGT	5.83333	0.0021944		ThrCGT	30	0.00648529		0.00433985
44	ThrAGT	24.3333	0.00915379		X	0	0		0.00915379

## Sheet: Unitas_tsRNAs_ARD
	Abundances %		14.3965	10.7969	39.0312	5.24352	11.453	0	0	19.0788
	Totals	265828	38270	28701.3	103756	13938.7	30445.3	0	0	50716.8
		source_tRNA	5p-tR-halves (fraction)	5p-tRFs (fraction)	3p-tR-halves (fraction)	3p-CCA-tRFs (fraction)	3p-tRFs (fraction)	tRF-1 (fraction)	tRNA-leader (fraction)	misc-tRFs (fraction)	source_tRNA	5p-tR-halves (fraction)	5p-tRFs (fraction)	3p-tR-halves (fraction)	3p-CCA-tRFs (fraction)	3p-tRFs (fraction)	tRF-1 (fraction)	tRNA-leader (fraction)	misc-tRFs (fraction)
		LysCTT	831.5	329	77861	1799.73	11599.3	0	0	7707.01	LysCTT	2.17272	1.14629	75.0427	12.9117	38.0988	#DIV/0!	#DIV/0!	15.1962
		MetCAT	379	168.375	9564	0	78	0	0	1106.11	MetCAT	0.990332	0.586647	9.21782	0	0.256197	#DIV/0!	#DIV/0!	2.18095
		SerGCT	0	33	8478.6	11582	12057	0	0	239.706	SerGCT	0	0.114978	8.1717	83.0922	39.6022	#DIV/0!	#DIV/0!	0.472636
		AsnGTT	0	0	4163	134	3284	0	0	1024.44	AsnGTT	0	0	4.01231	0.96135	10.7866	#DIV/0!	#DIV/0!	2.01992
		AspGTC	188	87	2118	0	131	0	0	1319	AspGTC	0.491247	0.303123	2.04134	0	0.43028	#DIV/0!	#DIV/0!	2.60072
		GlnCTG	270.857	23.625	409	0	424.8	0	0	8235.93	GlnCTG	0.707753	0.0823135	0.394196	0	1.39529	#DIV/0!	#DIV/0!	16.2391
		GlyGCC	9015.47	742.795	251	0	51.5385	0	0	12498	GlyGCC	23.5575	2.58802	0.241915	0	0.169282	#DIV/0!	#DIV/0!	24.6427
		GlyCCC	1353.53	114.205	241	45	100.462	0	0	1144.12	GlyCCC	3.53679	0.397909	0.232277	0.322841	0.329975	#DIV/0!	#DIV/0!	2.2559
		LeuCAG	1	1286	141	183	116	0	0	520.05	LeuCAG	0.00261301	4.48064	0.135896	1.31289	0.381011	#DIV/0!	#DIV/0!	1.0254
		GluCTC	2670.33	593	108.6	34.2222	38.1111	0	0	3016.99	GluCTC	6.97761	2.06611	0.104669	0.245519	0.125179	#DIV/0!	#DIV/0!	5.9487
		TrpCCA	0	29	106	124	235	0	0	935	TrpCCA	0	0.101041	0.102163	0.889608	0.771876	#DIV/0!	#DIV/0!	1.84357
		TyrGTA	0	0	63	0	54	0	0	6.66667	TyrGTA	0	0	0.0607196	0	0.177367	#DIV/0!	#DIV/0!	0.0131449
		LysTTT	4136.5	456	61	0	45	0	0	558.448	LysTTT	10.8087	1.58878	0.058792	0	0.147806	#DIV/0!	#DIV/0!	1.10111
		ProAGG	298.971	126.118	40.3083	0	444.062	0	0	267.82	ProAGG	0.781215	0.439416	0.0388493	0	1.45856	#DIV/0!	#DIV/0!	0.52807
		AlaTGC	0	96.2143	37.3333	13	486.767	0	0	60.3333	AlaTGC	0	0.335227	0.035982	0.0932653	1.59882	#DIV/0!	#DIV/0!	0.118961
		ProTGG	219.915	95.5882	31.4167	0	380.625	0	0	334.724	ProTGG	0.574641	0.333045	0.0302795	0	1.25019	#DIV/0!	#DIV/0!	0.659987
		GluTTC	493.667	153	19.4	9.77778	47.8889	0	0	5616.87	GluTTC	1.28996	0.533078	0.0186978	0.0701483	0.157295	#DIV/0!	#DIV/0!	11.075
		AlaCGC	36	59.4643	18.6667	13	231.233	0	0	29.6667	AlaCGC	0.0940685	0.207184	0.017991	0.0932653	0.759503	#DIV/0!	#DIV/0!	0.0584948
		ProCGG	114.114	47.2941	17.275	0	190.312	0	0	145.456	ProCGG	0.298181	0.164781	0.0166497	0	0.625095	#DIV/0!	#DIV/0!	0.2868
		SerTGA	0	243.2	9	0	0	0	0	264.967	SerTGA	0	0.84735	0.00867423	0	0	#DIV/0!	#DIV/0!	0.522444
		LeuTAA	0	0	4	0	0	0	0	238.422	LeuTAA	0	0	0.00385521	0	0	#DIV/0!	#DIV/0!	0.470105
		ValTAC	73	1	3	0	0	0	0	335	ValTAC	0.19075	0.00348417	0.00289141	0	0	#DIV/0!	#DIV/0!	0.660531
		ArgCCT	0	0	3	0	16	0	0	62.5	ArgCCT	0	0	0.00289141	0	0.0525533	#DIV/0!	#DIV/0!	0.123233
		ArgTCG	70	0	2	0	0.333333	0	0	30	ArgTCG	0.182911	0	0.00192761	0	0.00109486	#DIV/0!	#DIV/0!	0.059152
		ArgCCG	16	0	2	0	31.6667	0	0	484	ArgCCG	0.0418082	0	0.00192761	0	0.104012	#DIV/0!	#DIV/0!	0.954319
		ThrAGT	0	0	2	0	0	0	0	22.3333	ThrAGT	0	0	0.00192761	0	0	#DIV/0!	#DIV/0!	0.0440353
		ArgACG	1	0	1	0	1	0	0	16.25	ArgACG	0.00261301	0	0.000963803	0	0.00328458	#DIV/0!	#DIV/0!	0.0320407
		ValCAC	8232.95	305.732	0	0.428571	0	0	0	218.722	ValCAC	21.5128	1.06522	0	0.00307468	0	#DIV/0!	#DIV/0!	0.431262
		ValAAC	8040.62	63.9343	0	0.571429	0	0	0	187.944	ValAAC	21.0102	0.222758	0	0.00409958	0	#DIV/0!	#DIV/0!	0.370575
		HisGTG	1496	22182	0	0	2	0	0	1378.67	HisGTG	3.90907	77.2858	0	0	0.00656916	#DIV/0!	#DIV/0!	2.71837
		GlnTTG	290.143	3.375	0	0	110.2	0	0	1475.14	GlnTTG	0.758148	0.0117591	0	0	0.361961	#DIV/0!	#DIV/0!	2.90858
		CysGCA	25	0	0	0	0	0	0	61	CysGCA	0.0653253	0	0	0	0	#DIV/0!	#DIV/0!	0.120276
		AlaAGC	16.4242	281.405	0	0	0	0	0	5.33333	AlaAGC	0.0429167	0.980462	0	0	0	#DIV/0!	#DIV/0!	0.0105159
		ArgTCT	0	0	0	0	32	0	0	54	ArgTCT	0	0	0	0	0.105107	#DIV/0!	#DIV/0!	0.106474
		GlyTCC	0	0	0	0	0	0	0	80	GlyTCC	0	0	0	0	0	#DIV/0!	#DIV/0!	0.157739
		IleAAT	0	45	0	0	85	0	0	60.7778	IleAAT	0	0.156788	0	0	0.279189	#DIV/0!	#DIV/0!	0.119838
		IleTAT	0	0	0	0	0	0	0	42	IleTAT	0	0	0	0	0	#DIV/0!	#DIV/0!	0.0828128
		LeuAAG	0	59.1667	0	0	0	0	0	403	LeuAAG	0	0.206147	0	0	0	#DIV/0!	#DIV/0!	0.794609
		LeuTAG	0	60.1667	0	0	172	0	0	34.6667	LeuTAG	0	0.209631	0	0	0.564948	#DIV/0!	#DIV/0!	0.0683535
		PheGAA	0	285	0	0	0	0	0	162	PheGAA	0	0.992988	0	0	0	#DIV/0!	#DIV/0!	0.319421
		SerAGA	0	729.6	0	0	0	0	0	100.956	SerAGA	0	2.54205	0	0	0	#DIV/0!	#DIV/0!	0.199058
		SerCGA	0	2	0	0	0	0	0	70.3333	SerCGA	0	0.00696834	0	0	0	#DIV/0!	#DIV/0!	0.138679
		ThrCGT	0	0	0	0	0	0	0	5.83333	ThrCGT	0	0	0	0	0	#DIV/0!	#DIV/0!	0.0115018
		ThrTGT	0	0	0	0	0	0	0	156.603	ThrTGT	0	0	0	0	0	#DIV/0!	#DIV/0!	0.308779

## Sheet: Unitas_tsRNAs_ARV
	Abundances %		18.2043	10.6238	35.6946	4.73145	11.263	0	0	19.4828
	Totals	462585	84210.5	49144.1	165118	21887	52100.9	0	0	90124.6
		source_tRNA	5p-tR-halves (fraction)	5p-tRFs (fraction)	3p-tR-halves (fraction)	3p-CCA-tRFs (fraction)	3p-tRFs (fraction)	tRF-1 (fraction)	tRNA-leader (fraction)	misc-tRFs (fraction)	source_tRNA	5p-tR-halves (fraction)	5p-tRFs (fraction)	3p-tR-halves (fraction)	3p-CCA-tRFs (fraction)	3p-tRFs (fraction)	tRF-1 (fraction)	tRNA-leader (fraction)	misc-tRFs (fraction)
		AlaAGC	8.54444	237.083	0	0	0.4	0	0	386.143	AlaAGC	0.0101465	0.482424	0	0	0.000767741	#DIV/0!	#DIV/0!	0.428455
		AlaCGC	16	130.5	22.3333	76	479.1	0	0	39.7619	AlaCGC	0.019	0.265545	0.0135257	0.347238	0.919562	#DIV/0!	#DIV/0!	0.0441188
		AlaTGC	0	223.875	44.6667	76	975.5	0	0	80.0952	AlaTGC	0	0.455548	0.0270514	0.347238	1.87233	#DIV/0!	#DIV/0!	0.0888716
		ArgACG	0	0	73	0	1	0	0	64	ArgACG	0	0	0.0442108	0	0.00191935	#DIV/0!	#DIV/0!	0.0710128
		ArgCCG	9	1	207.5	0	0	0	0	30.1111	ArgCCG	0.0106875	0.00203483	0.125668	0	0	#DIV/0!	#DIV/0!	0.0334105
		ArgCCT	0	0	242	0	4	0	0	91.2222	ArgCCT	0	0	0.146562	0	0.00767741	#DIV/0!	#DIV/0!	0.101218
		ArgTCG	0	44	57.5	0	1	0	0	25.6667	ArgTCG	0	0.0895326	0.0348236	0	0.00191935	#DIV/0!	#DIV/0!	0.0284791
		ArgTCT	0	0	82	0	104	0	0	11	ArgTCT	0	0	0.0496615	0	0.199613	#DIV/0!	#DIV/0!	0.0122053
		AsnGTT	0	0	4442	0	6817	0	0	1089.11	AsnGTT	0	0	2.6902	0	13.0842	#DIV/0!	#DIV/0!	1.20845
		AspGTC	224	3	3381	0	133	0	0	2410.94	AspGTC	0.266	0.00610449	2.04763	0	0.255274	#DIV/0!	#DIV/0!	2.67512
		CysGCA	172.877	0	0	0	0	0	0	1013.12	CysGCA	0.205292	0	0	0	0	#DIV/0!	#DIV/0!	1.12413
		GlnCTG	20042.5	327	1431.86	0	325.318	0	0	15263.2	GlnCTG	23.8005	0.66539	0.867174	0	0.6244	#DIV/0!	#DIV/0!	16.9357
		GlnTTG	416.022	284.5	45.6429	0	100.682	0	0	3506.87	GlnTTG	0.494026	0.578909	0.0276426	0	0.193244	#DIV/0!	#DIV/0!	3.89113
		GluCTC	6585.67	811	273.25	0	37.3333	0	0	6392.86	GluCTC	7.82049	1.65025	0.165488	0	0.0716558	#DIV/0!	#DIV/0!	7.09336
		GluTTC	1012.33	237	102.75	0	46.6667	0	0	8333.42	GluTTC	1.20214	0.482255	0.0622282	0	0.0895698	#DIV/0!	#DIV/0!	9.24655
		GlyCCC	2260.85	280.511	495	56	150.231	0	0	2719.38	GlyCCC	2.68476	0.570792	0.299786	0.25586	0.288346	#DIV/0!	#DIV/0!	3.01736
		GlyGCC	14978.2	1263.49	560	0	0.769231	0	0	23153.1	GlyGCC	17.7866	2.57099	0.339151	0	0.00147643	#DIV/0!	#DIV/0!	25.6901
		GlyTCC	0	0	0	0	0	0	0	66	GlyTCC	0	0	0	0	0	#DIV/0!	#DIV/0!	0.0732319
		HisGTG	4988	38655	0	0	1	0	0	2001.5	HisGTG	5.92325	78.6564	0	0	0.00191935	#DIV/0!	#DIV/0!	2.22081
		IleAAT	0	40	64	0	64	0	0	27.7647	IleAAT	0	0.0813932	0.0387602	0	0.122839	#DIV/0!	#DIV/0!	0.030807
		IleTAT	0	0	0	0	0	0	0	43.3333	IleTAT	0	0	0	0	0	#DIV/0!	#DIV/0!	0.0480815
		LeuAAG	0	145.167	315	0	27.5	0	0	670.599	LeuAAG	0	0.29539	0.190773	0	0.0527822	#DIV/0!	#DIV/0!	0.74408
		LeuCAG	60	2527.8	163	555	310	0	0	785.928	LeuCAG	0.07125	5.14365	0.0987173	2.53575	0.594999	#DIV/0!	#DIV/0!	0.872046
		LeuTAA	0	0	54.5	0	0	0	0	532.706	LeuTAA	0	0	0.0330067	0	0	#DIV/0!	#DIV/0!	0.591077
		LeuTAG	0	145.167	1	0	82	0	0	83.6154	LeuTAG	0	0.29539	0.000605627	0	0.157387	#DIV/0!	#DIV/0!	0.0927775
		LysCTT	1156.8	619.909	124647	3669	19738	0	0	10906.1	LysCTT	1.3737	1.26141	75.4896	16.7634	37.8842	#DIV/0!	#DIV/0!	12.1011
		LysTTT	6922.2	0.0909091	8	0	62	0	0	307.841	LysTTT	8.22012	0.000184985	0.00484502	0	0.119	#DIV/0!	#DIV/0!	0.341573
		MetCAT	593	185.875	16541	1	228	0	0	3481.67	MetCAT	0.704188	0.378224	10.0177	0.00456892	0.437612	#DIV/0!	#DIV/0!	3.86317
		PheGAA	0	571	0	0	0	0	0	515	PheGAA	0	1.16189	0	0	0	#DIV/0!	#DIV/0!	0.571431
		ProAGG	440	93.7059	25.4625	0	732.989	0	0	713.857	ProAGG	0.5225	0.190676	0.0154208	0	1.40686	#DIV/0!	#DIV/0!	0.792078
		ProCGG	167	35.1397	10.9125	0	314.138	0	0	318.485	ProCGG	0.198313	0.0715033	0.00660891	0	0.602942	#DIV/0!	#DIV/0!	0.353383
		ProTGG	411	72.1544	94.625	0	628.276	0	0	974.658	ProTGG	0.488063	0.146822	0.0573075	0	1.20588	#DIV/0!	#DIV/0!	1.08146
		SerAGA	0	1155	0	0	0	0	0	173.344	SerAGA	0	2.35023	0	0	0	#DIV/0!	#DIV/0!	0.192338
		SerCGA	9.5	0	0	1	0	0	0	152.476	SerCGA	0.0112813	0	0	0.00456892	0	#DIV/0!	#DIV/0!	0.169184
		SerGCT	0	101	11449	17340	20082	0	0	373.752	SerGCT	0	0.205518	6.93383	79.2251	38.5444	#DIV/0!	#DIV/0!	0.414706
		SerTGA	9.5	385	51	0	0	0	0	622.729	SerTGA	0.0112813	0.78341	0.030887	0	0	#DIV/0!	#DIV/0!	0.690964
		ThrCGT	0	0	0	0	29	0	0	1	ThrCGT	0	0	0	0	0.0556612	#DIV/0!	#DIV/0!	0.00110957
		ThrTGT	1	2	0	0	0	0	0	65	ThrTGT	0.0011875	0.00406966	0	0	0	#DIV/0!	#DIV/0!	0.0721224
		TrpCCA	0	58	231	112	563	0	0	1804	TrpCCA	0	0.11802	0.1399	0.511719	1.0806	#DIV/0!	#DIV/0!	2.00167
		TyrGTA	0	0	0	0	63	0	0	26	TyrGTA	0	0	0	0	0.120919	#DIV/0!	#DIV/0!	0.0288489
		ValAAC	11691.1	133.045	0	0.571429	0	0	0	175.063	ValAAC	13.8832	0.270724	0	0.00261081	0	#DIV/0!	#DIV/0!	0.194246
		ValCAC	12032.4	376.121	0	0.428571	0	0	0	240.02	ValCAC	14.2885	0.765343	0	0.00195811	0	#DIV/0!	#DIV/0!	0.26632
		ValTAC	3	0	2	0	0	0	0	452.167	ValTAC	0.0035625	0	0.00121125	0	0	#DIV/0!	#DIV/0!	0.501713

## Sheet: Unitas_Average_tsRNAs
	ARD							ARV							Average
	source_tRNA	5p-tR-halves (fraction)	5p-tRFs (fraction)	3p-tR-halves (fraction)	3p-CCA-tRFs (fraction)	3p-tRFs (fraction)	misc-tRFs (fraction)	source_tRNA	5p-tR-halves (fraction)	5p-tRFs (fraction)	3p-tR-halves (fraction)	3p-CCA-tRFs (fraction)	3p-tRFs (fraction)	misc-tRFs (fraction)	source_tRNA	5p-tR-halves	5p-tRFs	3p-tR-halves	3p-CCA-tRFs	3p-tRFs	misc-tRFs
	AlaAGC	0.0429167	0.980462	0	0	0	0.0105159	AlaAGC	0.0101465	0.482424	0	0	0.000767741	0.428455	AlaAGC	0.0265316	0.731443	0	0	0.000383871	0.219485
	AlaCGC	0.0940685	0.207184	0.017991	0.0932653	0.759503	0.0584948	AlaCGC	0.019	0.265545	0.0135257	0.347238	0.919562	0.0441188	AlaCGC	0.0565342	0.236365	0.0157583	0.220252	0.839532	0.0513068
	AlaTGC	0	0.335227	0.035982	0.0932653	1.59882	0.118961	AlaTGC	0	0.455548	0.0270514	0.347238	1.87233	0.0888716	AlaTGC	0	0.395387	0.0315167	0.220252	1.73558	0.103916
	ArgACG	0.00261301	0	0.000963803	0	0.00328458	0.0320407	ArgACG	0	0	0.0442108	0	0.00191935	0.0710128	ArgACG	0.00130651	0	0.0225873	0	0.00260197	0.0515267
	ArgCCG	0.0418082	0	0.00192761	0	0.104012	0.954319	ArgCCG	0.0106875	0.00203483	0.125668	0	0	0.0334105	ArgCCG	0.0262479	0.00101742	0.0637977	0	0.0520059	0.493865
	ArgCCT	0	0	0.00289141	0	0.0525533	0.123233	ArgCCT	0	0	0.146562	0	0.00767741	0.101218	ArgCCT	0	0	0.0747266	0	0.0301153	0.112226
	ArgTCG	0.182911	0	0.00192761	0	0.00109486	0.059152	ArgTCG	0	0.0895326	0.0348236	0	0.00191935	0.0284791	ArgTCG	0.0914555	0.0447663	0.0183756	0	0.00150711	0.0438156
	ArgTCT	0	0	0	0	0.105107	0.106474	ArgTCT	0	0	0.0496615	0	0.199613	0.0122053	ArgTCT	0	0	0.0248307	0	0.15236	0.0593395
	AsnGTT	0	0	4.01231	0.96135	10.7866	2.01992	AsnGTT	0	0	2.6902	0	13.0842	1.20845	AsnGTT	0	0	3.35126	0.480675	11.9354	1.61419
	AspGTC	0.491247	0.303123	2.04134	0	0.43028	2.60072	AspGTC	0.266	0.00610449	2.04763	0	0.255274	2.67512	AspGTC	0.378623	0.154614	2.04448	0	0.342777	2.63792
	CysGCA	0.0653253	0	0	0	0	0.120276	CysGCA	0.205292	0	0	0	0	1.12413	CysGCA	0.135308	0	0	0	0	0.622204
	GlnCTG	0.707753	0.0823135	0.394196	0	1.39529	16.2391	GlnCTG	23.8005	0.66539	0.867174	0	0.6244	16.9357	GlnCTG	12.2541	0.373852	0.630685	0	1.00984	16.5874
	GlnTTG	0.758148	0.0117591	0	0	0.361961	2.90858	GlnTTG	0.494026	0.578909	0.0276426	0	0.193244	3.89113	GlnTTG	0.626087	0.295334	0.0138213	0	0.277602	3.39986
	GluCTC	6.97761	2.06611	0.104669	0.245519	0.125179	5.9487	GluCTC	7.82049	1.65025	0.165488	0	0.0716558	7.09336	GluCTC	7.39905	1.85818	0.135078	0.122759	0.0984173	6.52103
	GluTTC	1.28996	0.533078	0.0186978	0.0701483	0.157295	11.075	GluTTC	1.20214	0.482255	0.0622282	0	0.0895698	9.24655	GluTTC	1.24605	0.507666	0.040463	0.0350741	0.123432	10.1608
	GlyCCC	3.53679	0.397909	0.232277	0.322841	0.329975	2.2559	GlyCCC	2.68476	0.570792	0.299786	0.25586	0.288346	3.01736	GlyCCC	3.11078	0.484351	0.266031	0.289351	0.309161	2.63663
	GlyGCC	23.5575	2.58802	0.241915	0	0.169282	24.6427	GlyGCC	17.7866	2.57099	0.339151	0	0.00147643	25.6901	GlyGCC	20.6721	2.57951	0.290533	0	0.0853794	25.1664
	GlyTCC	0	0	0	0	0	0.157739	GlyTCC	0	0	0	0	0	0.0732319	GlyTCC	0	0	0	0	0	0.115485
	HisGTG	3.90907	77.2858	0	0	0.00656916	2.71837	HisGTG	5.92325	78.6564	0	0	0.00191935	2.22081	HisGTG	4.91616	77.9711	0	0	0.00424426	2.46959
	IleAAT	0	0.156788	0	0	0.279189	0.119838	IleAAT	0	0.0813932	0.0387602	0	0.122839	0.030807	IleAAT	0	0.11909	0.0193801	0	0.201014	0.0753223
	IleTAT	0	0	0	0	0	0.0828128	IleTAT	0	0	0	0	0	0.0480815	IleTAT	0	0	0	0	0	0.0654472
	LeuAAG	0	0.206147	0	0	0	0.794609	LeuAAG	0	0.29539	0.190773	0	0.0527822	0.74408	LeuAAG	0	0.250768	0.0953863	0	0.0263911	0.769344
	LeuCAG	0.00261301	4.48064	0.135896	1.31289	0.381011	1.0254	LeuCAG	0.07125	5.14365	0.0987173	2.53575	0.594999	0.872046	LeuCAG	0.0369315	4.81214	0.117307	1.92432	0.488005	0.948723
	LeuTAA	0	0	0.00385521	0	0	0.470105	LeuTAA	0	0	0.0330067	0	0	0.591077	LeuTAA	0	0	0.018431	0	0	0.530591
	LeuTAG	0	0.209631	0	0	0.564948	0.0683535	LeuTAG	0	0.29539	0.000605627	0	0.157387	0.0927775	LeuTAG	0	0.252511	0.000302814	0	0.361167	0.0805655
	LysCTT	2.17272	1.14629	75.0427	12.9117	38.0988	15.1962	LysCTT	1.3737	1.26141	75.4896	16.7634	37.8842	12.1011	LysCTT	1.77321	1.20385	75.2662	14.8375	37.9915	13.6487
	LysTTT	10.8087	1.58878	0.058792	0	0.147806	1.10111	LysTTT	8.22012	0.000184985	0.00484502	0	0.119	0.341573	LysTTT	9.51442	0.794483	0.0318185	0	0.133403	0.721342
	MetCAT	0.990332	0.586647	9.21782	0	0.256197	2.18095	MetCAT	0.704188	0.378224	10.0177	0.00456892	0.437612	3.86317	MetCAT	0.84726	0.482435	9.61775	0.00228446	0.346905	3.02206
	PheGAA	0	0.992988	0	0	0	0.319421	PheGAA	0	1.16189	0	0	0	0.571431	PheGAA	0	1.07744	0	0	0	0.445426
	ProAGG	0.781215	0.439416	0.0388493	0	1.45856	0.52807	ProAGG	0.5225	0.190676	0.0154208	0	1.40686	0.792078	ProAGG	0.651858	0.315046	0.027135	0	1.43271	0.660074
	ProCGG	0.298181	0.164781	0.0166497	0	0.625095	0.2868	ProCGG	0.198313	0.0715033	0.00660891	0	0.602942	0.353383	ProCGG	0.248247	0.118142	0.0116293	0	0.614018	0.320092
	ProTGG	0.574641	0.333045	0.0302795	0	1.25019	0.659987	ProTGG	0.488063	0.146822	0.0573075	0	1.20588	1.08146	ProTGG	0.531352	0.239934	0.0437935	0	1.22804	0.870721
	SerAGA	0	2.54205	0	0	0	0.199058	SerAGA	0	2.35023	0	0	0	0.192338	SerAGA	0	2.44614	0	0	0	0.195698
	SerCGA	0	0.00696834	0	0	0	0.138679	SerCGA	0.0112813	0	0	0.00456892	0	0.169184	SerCGA	0.00564063	0.00348417	0	0.00228446	0	0.153931
	SerGCT	0	0.114978	8.1717	83.0922	39.6022	0.472636	SerGCT	0	0.205518	6.93383	79.2251	38.5444	0.414706	SerGCT	0	0.160248	7.55277	81.1587	39.0733	0.443671
	SerTGA	0	0.84735	0.00867423	0	0	0.522444	SerTGA	0.0112813	0.78341	0.030887	0	0	0.690964	SerTGA	0.00564063	0.81538	0.0197806	0	0	0.606704
	ThrAGT	0	0	0.00192761	0	0	0.0440353	ThrAGT	0	0	0	0	0	0	ThrAGT	0	0	0.000963803	0	0	0.0220177
	ThrCGT	0	0	0	0	0	0.0115018	ThrCGT	0	0	0	0	0.0556612	0.00110957	ThrCGT	0	0	0	0	0.0278306	0.00630567
	ThrTGT	0	0	0	0	0	0.308779	ThrTGT	0.0011875	0.00406966	0	0	0	0.0721224	ThrTGT	0.00059375	0.00203483	0	0	0	0.190451
	TrpCCA	0	0.101041	0.102163	0.889608	0.771876	1.84357	TrpCCA	0	0.11802	0.1399	0.511719	1.0806	2.00167	TrpCCA	0	0.109531	0.121032	0.700663	0.926236	1.92262
	TyrGTA	0	0	0.0607196	0	0.177367	0.0131449	TyrGTA	0	0	0	0	0.120919	0.0288489	TyrGTA	0	0	0.0303598	0	0.149143	0.0209969
	ValAAC	21.0102	0.222758	0	0.00409958	0	0.370575	ValAAC	13.8832	0.270724	0	0.00261081	0	0.194246	ValAAC	17.4467	0.246741	0	0.0033552	0	0.28241
	ValCAC	21.5128	1.06522	0	0.00307468	0	0.431262	ValCAC	14.2885	0.765343	0	0.00195811	0	0.26632	ValCAC	17.9006	0.915282	0	0.00251639	0	0.348791
	ValTAC	0.19075	0.00348417	0.00289141	0	0	0.660531	ValTAC	0.0035625	0	0.00121125	0	0	0.501713	ValTAC	0.0971562	0.00174208	0.00205133	0	0	0.581122

## Sheet: sRNAs_ARD
		Total	1852				counts	%
	Gene ID	Gene biotype	ARD	Abundances %		snoRNAs	245	13.2289
	U2	snRNA	1108	59.8272		snRNAs	1607	86.7711
	U1	snRNA	366	19.7624		scaRNAs	0	0
	SNORD39	snoRNA	74	3.99568
	U4	snRNA	64	3.45572
	U5	snRNA	49	2.64579
	SNORD14	snoRNA	42	2.26782
	SNORD18	snoRNA	28	1.51188
	SNORD115	snoRNA	18	0.971922
	SNORD58	snoRNA	11	0.593952
	SNORD81	snoRNA	10	0.539957
	SNORD25	snoRNA	9	0.485961
	U6	snRNA	7	0.37797
	AC113837.4	snoRNA	6	0.323974
	SNORD31	snoRNA	6	0.323974
	SNORD62	snoRNA	6	0.323974
	U3	snRNA	6	0.323974
	SNORD33	snoRNA	5	0.269978
	SNORD116	snoRNA	4	0.215983
	SNORD30	snoRNA	4	0.215983
	U12	snRNA	4	0.215983
	U8	snRNA	3	0.161987
	AABR07018438.2	snoRNA	2	0.107991
	AABR07059190.1	snoRNA	2	0.107991
	AABR07071006.1	snoRNA	2	0.107991
	AABR07071007.1	snoRNA	2	0.107991
	AC119635.1	snoRNA	2	0.107991
	SNORD29	snoRNA	2	0.107991
	AABR07003250.2	snoRNA	1	0.0539957
	AABR07065532.18	snoRNA	1	0.0539957
	AABR07068355.1	snoRNA	1	0.0539957
	AC096601.2	snoRNA	1	0.0539957
	AC105648.11	snoRNA	1	0.0539957
	AC105648.6	snoRNA	1	0.0539957
	AC136161.1	snoRNA	1	0.0539957
	SNORD36	snoRNA	1	0.0539957
	SNORD79	snoRNA	1	0.0539957
	SNORD96	snoRNA	1	0.0539957

[truncated: 2 more sheets: sRNAs_ARV, sRNAs]
